# Supplementary material for: Evaluation and Refinement of Sample Preparation Methods for Extracellular Matrix Proteome Coverage
Source: Mol Cell Proteomics. 2021 Jun 3;20:100079. doi: 10.1016/j.mcpro.2021.100079 (PMC8188056; doi:10.1016/j.mcpro.2021.100079)
Supplement: Supplemental Data 1 [file mmc1.xlsx]

## Sheet: Fig 1 - Cell Fraction
	Total Peptide Spectral Matches
#	Protein	Accession Number	Gene	Matrisome - Division	Matrisome - Category	1FractionA_1	1FractionA_2	1FractionA_3	1FractionB_1	1FractionB_2	1FractionB_3	2Fraction1_1	2Fraction1_2	2Fraction1_3	2Fraction2_1	2Fraction2_2	2Fraction2_3	3Fraction1_1	3Fraction1_2	3Fraction1_3	3Fraction2_1	3Fraction2_2	3Fraction2_3	3Fraction3_1	3Fraction3_2	3Fraction3_3	4Fraction1_1	4Fraction1_2	4Fraction1_3	4Fraction2_1	4Fraction2_2	4Fraction2_3	4Fraction3_1	4Fraction3_2	4Fraction3_3	4Fraction4_1	4Fraction4_2	4Fraction4_3	SCAD_1	SCAD_2	SCAD_3	InGel_1	InGel_2	InGel_3	InSol_1	InSol_2	InSol_3	SPEED_1	SPEED_2
6	Collagen alpha-1(I) chain	CO1A1_MOUSE	Col1a1	Core matrisome	Collagens	192	210	232	68	38	56	67	84	78	180	157	203	34	36	46	100	126	121	110	136	140	26	12	20	559	476	548	46	39	47	830	75	41	832	1013	931	350	936	1002	197	231	206	998	894
11	Collagen alpha-2(I) chain	CO1A2_MOUSE	Col1a2	Core matrisome	Collagens	133	145	150	70	32	40	40	54	56	133	123	142	22	24	27	75	90	83	94	103	105	23	10	15	360	323	368	31	37	45	637	64	25	606	714	684	242	708	790	135	135	129	796	697
22	Collagen alpha-1(III) chain	CO3A1_MOUSE	Col3a1	Core matrisome	Collagens	107	117	133	49	21	35	42	44	46	88	91	108	29	28	27	56	55	52	56	67	61	25	10	11	227	199	227	16	26	24	126	20	15	467	526	547	77	269	301	135	129	98	260	266
96	Lumican	LUM_MOUSE	Lum	Core matrisome	Proteoglycans	6	8	7	26	25	22	17	16	17	35	39	37	17	16	19	26	31	26	35	28	27	18	15	15	57	51	54	13	15	12	26	12	13	18	19	20	9	20	25	6	7	5	23	26
99	Decorin	PGS2_MOUSE	Dcn	Core matrisome	Proteoglycans	17	20	15	0	0	0	4	2	5	24	26	30	0	4	6	11	14	16	22	24	28	0	0	0	28	37	33	9	4	6	47	33	40	23	25	24	15	18	22	9	0	6	21	18
172	Prolargin	PRELP_MOUSE	Prelp	Core matrisome	Proteoglycans	0	0	0	5	3	5	6	4	6	13	15	15	0	0	0	5	8	4	4	5	7	0	0	0	16	9	16	28	38	34	35	23	21	10	9	11	9	23	30	0	0	0	25	21
175	Collagen alpha-1(VI) chain	CO6A1_MOUSE	Col6a1	Core matrisome	Collagens	4	6	7	4	4	0	2	4	5	6	12	10	0	0	3	8	11	8	13	11	13	0	0	0	8	11	6	10	17	12	26	14	20	22	20	22	6	25	23	10	11	11	24	24
194	Fibromodulin	FMOD_MOUSE	Fmod	Core matrisome	Proteoglycans	0	0	3	0	0	0	0	0	0	27	30	29	0	0	0	5	6	6	23	25	32	0	0	0	25	25	23	2	0	4	16	16	14	2	2	0	0	4	4	0	0	0	6	7
251	Collagen alpha-2(V) chain	CO5A2_MOUSE	Col5a2	Core matrisome	Collagens	0	0	0	0	0	0	0	0	0	0	0	0	0	0	0	0	0	0	0	0	0	0	0	0	0	0	0	0	0	0	10	0	0	16	15	13	0	28	35	0	0	0	36	27
254	Mimecan	MIME_MOUSE	Ogn	Core matrisome	Proteoglycans	0	0	0	3	7	4	0	0	0	11	10	14	0	0	0	8	5	4	12	14	14	0	0	0	6	5	5	7	11	9	11	12	7	0	0	0	0	7	7	4	7	5	6	7
255	Collagen alpha-2(VI) chain	CO6A2_MOUSE	Col6a2	Core matrisome	Collagens	0	0	0	2	2	2	0	0	0	4	2	4	0	0	0	0	4	4	5	4	7	0	0	0	0	0	0	3	9	6	18	4	18	16	14	18	0	7	8	0	0	0	7	6
263	Collagen alpha-1(XII) chain	COCA1_MOUSE	Col12a1	Core matrisome	Collagens	0	0	0	0	0	0	8	0	2	4	5	4	0	0	0	23	26	24	19	31	40	0	0	0	4	15	13	0	0	0	9	6	2	0	2	0	0	0	0	0	0	5	2	0
271	Biglycan	PGS1_MOUSE	Bgn	Core matrisome	Proteoglycans	4	8	11	0	0	0	0	0	0	3	9	8	0	0	0	4	0	0	8	6	4	0	0	0	9	8	6	0	0	0	28	20	15	4	0	0	4	9	8	0	0	0	10	6
351	Collagen alpha-1(V) chain	CO5A1_MOUSE	Col5a1	Core matrisome	Collagens	0	0	0	0	0	0	0	0	0	0	0	0	0	0	0	0	0	0	0	0	0	0	0	0	0	0	0	0	0	0	5	0	0	7	7	5	0	13	16	0	0	0	18	13
368	Fibrinogen beta chain	FIBB_MOUSE	Fgb	Core matrisome	ECM Glycoproteins	0	0	0	6	0	3	12	10	6	0	5	0	9	15	13	0	4	0	0	0	0	11	14	14	0	3	0	0	0	2	0	0	4	3	0	0	0	0	2	0	0	0	0	0
370	Collagen alpha-1(II) chain	CO2A1_MOUSE	Col2a1	Core matrisome	Collagens	0	0	0	0	0	0	0	0	0	0	0	0	0	0	0	0	0	0	0	0	0	0	0	0	18	15	0	0	0	0	39	0	0	87	94	95	0	63	65	10	17	0	65	57
379	Asporin	ASPN_MOUSE	Aspn	Core matrisome	Proteoglycans	0	0	0	0	0	0	0	0	0	0	0	0	0	0	0	0	0	0	0	0	0	0	0	0	0	0	0	7	9	5	7	14	16	0	0	0	12	11	7	0	3	0	5	6
384	Fibrillin-1	FBN1_MOUSE	Fbn1	Core matrisome	ECM Glycoproteins	0	0	0	9	7	10	0	0	0	0	0	0	0	0	0	0	0	0	0	0	0	0	0	0	0	0	0	0	0	0	0	0	6	2	5	5	0	5	2	26	25	28	0	2
389	Fibrinogen gamma chain	FIBG_MOUSE	Fgg	Core matrisome	ECM Glycoproteins	0	4	0	6	0	5	7	12	7	0	0	0	7	7	7	3	4	3	0	0	0	7	10	11	2	0	0	4	4	3	4	3	0	0	0	0	4	0	0	3	3	0	0	0
502	Collagen alpha-2(IV) chain	CO4A2_MOUSE	Col4a2	Core matrisome	Collagens	0	0	0	0	0	0	0	0	0	0	0	0	0	0	0	0	0	0	0	0	0	0	0	0	2	2	0	0	0	0	0	0	0	4	0	6	0	5	5	0	3	0	6	3
505	Collagen alpha-1(IV) chain	CO4A1_MOUSE	Col4a1	Core matrisome	Collagens	0	0	0	0	0	0	0	0	0	0	0	0	0	2	0	0	0	0	0	3	0	0	0	0	2	3	3	0	0	0	0	0	0	0	0	0	0	3	0	0	0	0	0	4
507	Fibronectin	FINC_MOUSE	Fn1	Core matrisome	ECM Glycoproteins	0	0	0	0	0	0	0	0	0	0	0	0	0	0	0	0	0	0	4	0	0	0	0	0	8	4	4	0	0	0	4	0	3	0	0	2	0	0	0	5	3	3	0	0
532	Fibrinogen alpha chain	FIBA_MOUSE	Fga	Core matrisome	ECM Glycoproteins	0	0	0	4	5	5	4	3	3	0	0	0	3	3	0	0	0	0	2	0	0	6	6	4	0	0	0	3	3	0	0	0	3	0	0	3	3	4	3	0	0	0	0	4
566	Nidogen-1	NID1_MOUSE	Nid1	Core matrisome	ECM Glycoproteins	0	0	0	5	0	3	0	0	0	0	0	0	0	0	0	0	5	0	3	0	0	0	0	0	0	0	0	6	4	5	4	6	0	0	0	0	0	0	2	0	0	0	0	0
591	Osteopontin	OSTP_MOUSE	Spp1	Core matrisome	ECM Glycoproteins	0	0	0	0	0	0	0	0	0	4	3	0	0	0	0	0	3	0	0	3	0	0	0	0	0	0	0	0	0	0	0	0	0	0	0	0	0	6	3	0	0	0	6	4
651	Laminin subunit gamma-1	LAMC1_MOUSE	Lamc1	Core matrisome	ECM Glycoproteins	0	0	0	0	0	0	0	0	0	0	0	0	0	0	0	0	4	0	0	4	0	0	0	0	0	0	0	3	3	0	0	4	5	0	0	0	0	0	0	0	0	3	0	2
711	Chondroadherin	CHAD_MOUSE	Chad	Core matrisome	Proteoglycans	0	0	0	0	0	0	0	0	0	0	0	0	0	0	0	0	0	0	0	4	5	0	0	0	8	12	7	0	0	0	0	0	0	0	0	0	0	0	0	0	0	0	0	0
741	Basement membrane-specific heparan sulfate proteoglycan core protein	PGBM_MOUSE	Hspg2	Core matrisome	Proteoglycans	0	0	0	0	0	0	0	0	0	0	0	0	0	0	0	0	0	0	3	0	6	0	0	0	0	0	0	0	0	0	4	0	0	0	0	2	0	0	0	0	0	0	0	0
761	Matrix Gla protein	MGP_MOUSE	Mgp	Core matrisome	ECM Glycoproteins	0	0	0	0	4	0	0	0	0	0	0	0	0	0	0	0	4	0	4	0	0	0	0	0	0	0	0	0	0	0	6	0	0	0	0	0	0	4	3	0	0	0	0	3
769	Dermatopontin	DERM_MOUSE	Dpt	Core matrisome	ECM Glycoproteins	0	0	0	0	0	0	0	0	0	0	0	0	0	0	0	0	0	0	0	0	0	0	0	0	0	0	0	0	0	0	22	0	0	0	0	0	0	0	0	0	0	0	0	0
803	Deleted in malignant brain tumors 1 protein	DMBT1_MOUSE	Dmbt1	Core matrisome	ECM Glycoproteins	0	0	0	0	0	0	3	4	0	0	0	0	0	3	2	0	3	3	0	0	0	4	0	0	0	0	0	0	0	0	0	0	0	0	0	0	0	0	0	0	0	0	0	0
814	Collagen alpha-1(X) chain	COAA1_MOUSE	Col10a1	Core matrisome	Collagens	0	0	0	0	0	0	0	0	0	0	0	0	0	0	0	0	0	0	0	0	0	0	0	0	0	0	0	0	0	0	0	0	0	0	6	13	0	0	0	2	5	0	0	0
848	Adipocyte enhancer-binding protein 1	AEBP1_MOUSE	Aebp1	Core matrisome	ECM Glycoproteins	0	0	0	0	0	0	0	0	0	0	0	0	0	0	0	0	4	0	0	0	0	0	0	0	6	7	6	0	0	0	0	0	0	0	0	0	0	0	0	0	0	0	0	0
851	Laminin subunit beta-2	LAMB2_MOUSE	Lamb2	Core matrisome	ECM Glycoproteins	0	0	0	0	0	0	0	0	0	0	0	0	0	0	0	0	0	0	0	2	0	0	0	0	0	0	0	0	2	0	0	0	2	0	0	0	0	0	0	0	0	0	0	0
871	Cartilage oligomeric matrix protein	COMP_MOUSE	Comp	Core matrisome	ECM Glycoproteins	0	0	0	0	0	0	0	0	0	0	0	0	0	0	0	0	0	0	0	0	0	0	0	0	0	2	3	0	0	0	0	0	0	0	0	0	0	0	0	0	0	0	0	0
896	Laminin subunit alpha-2	LAMA2_MOUSE	Lama2	Core matrisome	ECM Glycoproteins	0	0	0	0	0	0	0	0	0	0	0	0	0	0	0	0	0	0	0	0	0	0	0	0	0	0	0	0	3	0	0	2	3	0	0	0	0	0	0	0	0	0	0	0
947	Cochlin	COCH_MOUSE	Coch	Core matrisome	ECM Glycoproteins	0	0	0	0	0	0	0	0	0	0	0	0	0	0	0	3	0	0	0	0	0	0	0	0	5	5	4	0	0	0	0	0	0	0	0	0	0	0	0	0	0	0	0	0
964	SPARC	SPRC_MOUSE	Sparc	Core matrisome	ECM Glycoproteins	0	0	0	0	3	0	0	0	0	0	0	0	0	0	0	0	0	0	0	0	0	0	0	0	0	0	0	0	0	0	0	0	0	0	0	0	0	0	3	0	0	0	0	4
965	Collagen alpha-1(XVIII) chain	COIA1_MOUSE	Col18a1	Core matrisome	Collagens	0	0	0	0	0	0	0	0	0	0	0	0	0	0	0	0	0	0	0	0	0	0	0	0	5	5	3	0	0	0	0	0	0	0	0	0	0	0	0	0	0	0	0	0
1022	Aggrecan core protein	PGCA_MOUSE	Acan	Core matrisome	Proteoglycans	0	0	0	0	0	0	0	0	0	0	0	0	0	0	0	0	0	0	0	0	0	0	0	0	3	6	3	0	0	0	0	0	0	0	0	0	0	0	0	0	0	0	0	0
1058	von Willebrand factor A domain-containing protein 5A	VMA5A_MOUSE	Vwa5a	Core matrisome	ECM Glycoproteins	0	0	0	0	0	0	0	0	0	0	0	0	0	0	0	0	0	0	0	0	0	0	0	3	0	0	0	0	0	0	0	0	0	0	0	0	0	0	0	0	0	0	0	0
1060	Thrombospondin-4	TSP4_MOUSE	Thbs4	Core matrisome	ECM Glycoproteins	0	0	0	0	0	0	0	0	0	0	0	0	0	0	0	0	0	0	0	0	0	0	0	0	0	5	2	0	0	0	0	0	0	0	0	0	0	0	0	0	0	0	0	0
1116	Thrombospondin-1	TSP1_MOUSE	Thbs1	Core matrisome	ECM Glycoproteins	0	0	0	0	0	0	0	0	0	0	0	0	0	0	0	0	0	0	0	0	0	0	0	0	0	2	0	0	0	0	0	0	0	0	0	0	0	0	0	0	0	0	0	0
1117	Tubulointerstitial nephritis antigen-like	TINAL_MOUSE	Tinagl1	Core matrisome	ECM Glycoproteins	0	0	0	0	0	0	0	0	0	0	0	0	0	0	0	0	0	0	0	0	0	0	0	0	0	0	0	0	0	0	3	0	0	0	0	0	0	0	0	0	0	0	0	0
86	Alpha-1-antitrypsin 1-3	A1AT3_MOUSE	Serpina1c	Matrisome-associated	ECM Regulators	11	9	10	39	39	35	26	21	25	2	0	0	24	29	31	7	5	5	5	3	0	36	38	41	0	0	0	3	6	6	5	3	0	52	54	58	35	35	40	0	6	0	34	36
89	Pregnancy zone protein	PZP_MOUSE	Pzp	Matrisome-associated	ECM Regulators	17	24	26	34	13	21	30	25	26	0	0	0	27	33	28	19	17	20	4	3	4	42	50	50	0	0	2	8	10	4	0	4	7	13	16	15	17	8	11	0	0	0	6	6
106	Serine protease inhibitor A3K	SPA3K_MOUSE	Serpina3k	Matrisome-associated	ECM Regulators	27	29	25	25	26	29	37	36	34	0	0	0	35	46	42	12	14	9	4	0	0	56	64	53	3	4	0	6	7	8	5	4	4	19	18	23	21	29	26	8	9	7	31	25
178	Hemopexin	HEMO_MOUSE	Hpx	Matrisome-associated	ECM-affiliated Proteins	0	0	0	27	21	27	19	17	13	0	0	0	29	24	32	2	2	0	0	0	0	38	46	40	0	0	0	0	0	0	0	0	0	0	0	0	2	2	3	0	0	3	3	4
183	Annexin A6	ANXA6_MOUSE	Anxa6	Matrisome-associated	ECM-affiliated Proteins	11	14	11	13	12	9	19	12	11	0	0	0	3	0	0	23	25	23	5	14	14	0	0	0	0	0	0	33	46	39	4	20	22	0	0	0	9	6	11	5	6	4	9	7
200	Annexin A2	ANXA2_MOUSE	Anxa2	Matrisome-associated	ECM-affiliated Proteins	10	13	11	5	9	9	11	13	14	4	0	4	5	5	3	25	23	20	6	14	12	0	0	0	0	0	0	24	23	26	4	9	15	0	0	0	6	4	3	0	0	2	3	0
214	Annexin A5	ANXA5_MOUSE	Anxa5	Matrisome-associated	ECM-affiliated Proteins	16	14	13	6	11	10	10	9	10	0	0	0	8	7	9	17	22	21	4	6	4	0	4	5	4	3	0	23	29	17	3	11	17	7	7	9	7	7	4	7	9	3	5	5
218	Galectin-1	LEG1_MOUSE	Lgals1	Matrisome-associated	ECM-affiliated Proteins	0	0	0	14	18	12	9	11	14	3	0	0	9	12	14	10	10	12	0	0	3	17	23	19	3	4	4	0	2	0	0	0	0	0	0	10	0	11	8	0	0	4	8	8
229	Chymotrypsin-like elastase family member 2A	CEL2A_MOUSE	Cela2a	Matrisome-associated	ECM Regulators	19	18	20	0	0	0	11	9	11	0	2	0	12	16	18	12	12	11	4	7	3	0	0	0	51	47	44	0	2	0	0	5	5	0	0	0	4	2	0	0	0	0	0	3
243	Protein S100-A9	S10A9_MOUSE	S100a9	Matrisome-associated	Secreted Factors	0	0	0	7	11	10	9	9	12	5	4	0	5	10	13	10	10	12	6	3	4	0	0	0	13	18	16	13	7	7	6	0	0	0	0	0	0	4	0	0	0	0	6	0
304	Filaggrin-2	FILA2_MOUSE	Flg2	Matrisome-associated	Secreted Factors	0	5	3	0	0	3	8	8	8	7	7	4	6	7	8	10	10	12	7	8	7	3	0	2	11	11	11	0	2	0	0	2	0	0	0	0	0	5	3	0	0	0	3	5
310	Cathepsin D	CATD_MOUSE	Ctsd	Matrisome-associated	ECM Regulators	7	7	6	5	3	5	5	5	5	0	0	0	6	5	3	9	10	8	0	0	0	6	5	6	0	0	0	5	8	5	0	0	2	0	0	0	0	0	0	0	0	0	0	0
337	Serine protease inhibitor kazal-like protein, minor form	SPIKL_MOUSE	Spinkl	Matrisome-associated	ECM Regulators	0	0	0	8	0	9	12	13	13	0	0	0	14	19	16	3	0	3	0	0	0	24	19	16	0	0	0	0	0	0	0	0	0	0	0	0	0	12	9	0	0	0	12	11
349	Anionic trypsin-2	TRY2_MOUSE	Prss2	Matrisome-associated	ECM Regulators	0	0	0	8	4	10	5	9	4	0	4	0	9	9	8	0	4	0	0	0	0	14	9	10	0	0	3	0	0	0	0	0	0	0	0	0	0	8	7	0	0	0	7	0
360	Chymotrypsin-like elastase family member 1	CELA1_MOUSE	Cela1	Matrisome-associated	ECM Regulators	5	6	0	0	0	0	8	8	6	0	0	0	10	13	10	5	7	5	0	0	0	4	3	3	33	28	31	0	0	0	0	0	0	0	0	0	0	0	0	0	0	0	0	0
381	Alpha-1-antitrypsin 1-5	A1AT5_MOUSE	Serpina1e	Matrisome-associated	ECM Regulators	8	6	0	20	14	26	18	13	18	0	0	0	0	16	17	5	0	3	0	0	0	19	20	23	0	0	0	0	0	0	0	0	0	16	16	19	13	12	10	0	0	0	10	12
399	Kininogen-1	KNG1_MOUSE	Kng1	Matrisome-associated	ECM Regulators	0	0	0	4	5	4	6	3	4	0	0	0	5	9	5	0	0	0	0	0	0	11	11	13	0	0	0	0	0	0	0	0	0	0	0	0	0	0	0	3	3	0	0	0
401	Chymotrypsin-like elastase family member 3B	CEL3B_MOUSE	Cela3b	Matrisome-associated	ECM Regulators	0	0	0	5	5	3	5	5	9	0	0	0	11	11	11	5	3	4	0	0	0	12	19	17	0	0	0	0	0	0	0	0	0	0	0	0	0	3	3	0	0	0	4	2
418	Galectin-4	LEG4_MOUSE	Lgals4	Matrisome-associated	ECM-affiliated Proteins	5	5	4	0	0	0	2	3	3	0	0	0	2	3	4	4	0	3	0	0	0	0	0	0	4	6	3	3	0	2	0	0	3	0	0	0	0	3	0	0	0	0	0	0
433	Alpha-1-antitrypsin 1-2	A1AT2_MOUSE	Serpina1b	Matrisome-associated	ECM Regulators	0	0	12	32	31	34	26	23	23	0	0	0	23	29	28	0	0	0	0	0	0	38	41	40	0	0	0	0	0	0	0	0	0	0	0	0	27	29	29	0	0	0	28	29
450	Alpha-1-antitrypsin 1-4	A1AT4_MOUSE	Serpina1d	Matrisome-associated	ECM Regulators	0	0	0	29	27	29	21	0	20	0	0	0	0	0	0	0	0	0	0	0	0	30	0	0	0	0	0	0	0	0	0	0	0	0	39	0	0	28	28	0	0	0	27	28
452	Galectin-7	LEG7_MOUSE	Lgals7	Matrisome-associated	ECM-affiliated Proteins	4	0	3	3	6	4	5	5	5	3	3	0	0	5	4	7	5	6	3	6	3	4	6	6	8	0	5	0	0	3	0	0	0	0	0	0	0	4	4	0	0	0	4	4
456	Cathepsin B	CATB_MOUSE	Ctsb	Matrisome-associated	ECM Regulators	6	5	4	9	8	8	7	7	9	0	0	0	8	8	8	0	0	0	0	0	0	12	11	12	0	0	0	0	0	0	0	0	0	0	0	0	0	3	0	0	0	0	0	0
466	Annexin A1	ANXA1_MOUSE	Anxa1	Matrisome-associated	ECM-affiliated Proteins	0	3	3	3	3	3	4	3	5	0	0	0	3	6	5	8	7	6	0	0	0	0	0	0	0	0	0	6	10	5	0	2	3	0	0	0	0	0	4	4	4	3	0	4
468	Galectin-3	LEG3_MOUSE	Lgals3	Matrisome-associated	ECM-affiliated Proteins	0	0	0	0	0	0	0	0	0	0	0	0	0	0	3	4	0	4	0	0	0	4	0	0	6	8	8	0	2	0	0	0	0	0	0	0	0	0	0	0	0	0	0	0
483	Serpin H1	SERPH_MOUSE	Serpinh1	Matrisome-associated	ECM Regulators	0	2	0	0	3	0	0	3	0	4	3	4	3	0	0	5	6	11	0	5	4	0	0	0	0	0	0	6	10	5	0	0	3	0	0	0	0	3	3	0	0	0	3	0
500	Galectin-2	LEG2_MOUSE	Lgals2	Matrisome-associated	ECM-affiliated Proteins	0	0	0	0	0	0	5	4	4	0	0	0	5	4	4	4	2	4	0	0	0	4	4	4	3	4	4	0	3	0	0	0	0	0	0	0	0	0	0	0	0	0	3	4
542	Protein S100-A8	S10A8_MOUSE	S100a8	Matrisome-associated	Secreted Factors	0	0	0	0	3	0	4	0	5	0	0	0	3	4	3	0	0	3	0	0	0	0	0	0	8	5	5	0	0	0	0	0	3	0	0	0	0	0	0	0	0	0	0	0
572	Protein S100-A6	S10A6_MOUSE	S100a6	Matrisome-associated	Secreted Factors	0	0	0	0	0	0	0	0	0	0	0	0	0	4	0	0	0	0	0	0	0	0	0	0	0	0	0	0	0	0	0	0	0	0	0	0	0	0	0	0	0	0	0	0
584	Annexin A4	ANXA4_MOUSE	Anxa4	Matrisome-associated	ECM-affiliated Proteins	4	5	3	0	0	0	0	3	3	0	0	0	0	0	0	3	4	6	0	0	0	0	0	0	0	0	0	11	9	7	0	4	3	0	0	0	0	4	0	0	0	0	2	3
614	Protein-glutamine gamma-glutamyltransferase 2	TGM2_MOUSE	Tgm2	Matrisome-associated	ECM Regulators	2	5	5	0	0	0	0	0	0	0	3	2	0	0	0	0	2	0	4	4	4	0	0	0	2	0	0	0	0	0	3	4	0	0	0	0	3	0	0	0	0	0	0	0
631	Protein-glutamine gamma-glutamyltransferase 4	TGM4_MOUSE	Tgm4	Matrisome-associated	ECM Regulators	6	5	4	0	0	0	3	0	0	0	0	0	2	0	0	0	0	0	0	0	0	0	0	0	6	5	0	0	0	0	0	0	0	0	0	0	0	0	0	0	0	0	0	0
643	Protein S100-A10	S10AA_MOUSE	S100a10	Matrisome-associated	Secreted Factors	0	0	0	5	0	4	0	0	0	0	0	0	0	0	3	6	5	6	0	3	0	0	0	0	0	0	0	0	6	0	0	0	0	0	0	0	0	0	0	0	0	0	0	0
661	Annexin A11	ANX11_MOUSE	Anxa11	Matrisome-associated	ECM-affiliated Proteins	0	0	0	0	0	0	0	0	0	0	0	0	0	0	0	7	3	2	0	0	0	0	0	0	0	0	0	5	7	3	0	0	4	0	0	0	0	0	0	0	0	0	0	0
693	Filaggrin (Fragment)	FILA_MOUSE	Flg	Matrisome-associated	Secreted Factors	0	0	0	0	0	0	0	0	0	5	3	3	0	3	0	0	0	0	0	0	0	0	0	0	3	5	5	0	0	0	0	0	0	0	0	0	0	0	4	0	0	0	0	0
705	Plasminogen	PLMN_MOUSE	Plg	Matrisome-associated	ECM Regulators	0	0	0	0	0	0	2	0	0	0	0	0	0	0	0	4	4	0	0	0	0	0	0	0	5	10	7	0	0	0	0	0	0	0	0	0	0	0	0	0	0	0	0	0
777	Cystatin-B	CYTB_MOUSE	Cstb	Matrisome-associated	ECM Regulators	0	0	0	0	0	0	0	0	0	0	0	0	0	3	3	0	0	0	0	0	0	0	3	0	0	0	0	0	0	0	0	0	0	0	0	0	0	0	0	0	0	0	0	0
792	Protein S100-A11	S10AB_MOUSE	S100a11	Matrisome-associated	Secreted Factors	0	0	0	0	0	0	0	0	0	0	0	0	0	0	0	0	0	3	0	0	0	0	0	0	0	0	0	0	0	3	0	0	0	0	0	0	0	0	0	0	0	0	2	0
807	Antithrombin-III	ANT3_MOUSE	Serpinc1	Matrisome-associated	ECM Regulators	0	0	0	0	0	0	0	0	0	0	0	0	0	0	0	0	0	0	0	0	0	3	4	0	0	0	0	0	0	0	0	0	0	0	0	0	0	3	0	0	0	0	0	0
855	Protein S100-G	S100G_MOUSE	S100g	Matrisome-associated	Secreted Factors	0	0	0	0	0	0	0	0	0	0	0	0	0	0	0	0	0	0	0	0	0	0	0	3	0	0	0	0	0	0	0	0	0	0	0	0	0	0	0	0	0	0	0	0
874	Leukocyte elastase inhibitor A	ILEUA_MOUSE	Serpinb1a	Matrisome-associated	ECM Regulators	0	0	0	0	0	0	0	0	0	0	0	0	0	0	0	0	0	0	0	0	0	0	0	0	0	0	0	0	0	0	0	0	0	0	0	0	2	4	0	0	0	0	0	0
894	Annexin A7	ANXA7_MOUSE	Anxa7	Matrisome-associated	ECM-affiliated Proteins	0	4	0	0	0	0	0	0	0	0	0	0	0	0	0	0	0	3	0	0	0	0	0	0	0	0	0	0	0	0	0	3	0	0	0	0	0	0	0	0	0	0	0	0
1011	Pigment epithelium-derived factor	PEDF_MOUSE	Serpinf1	Matrisome-associated	ECM Regulators	0	0	0	0	0	0	0	0	0	0	0	0	0	0	0	0	0	0	0	0	0	0	0	0	2	4	6	0	0	0	0	0	0	0	0	0	0	0	0	0	0	0	0	0
1012	Annexin A3	ANXA3_MOUSE	Anxa3	Matrisome-associated	ECM-affiliated Proteins	0	0	0	0	0	0	0	0	0	0	0	0	0	0	0	4	0	0	0	0	0	0	0	0	0	0	0	0	0	0	0	0	0	0	0	0	0	0	0	0	0	0	0	0
1023	Hornerin	HORN_MOUSE	Hrnr	Matrisome-associated	Secreted Factors	0	0	0	0	0	0	0	0	0	0	0	0	0	0	0	0	0	0	0	0	0	0	0	0	0	0	0	0	0	0	0	0	0	0	3	0	0	0	0	0	0	0	0	0
1026	Pro-cathepsin H	CATH_MOUSE	Ctsh	Matrisome-associated	ECM Regulators	0	0	0	0	0	0	0	0	0	0	0	0	0	0	0	0	0	0	0	0	0	4	3	2	0	0	0	0	0	0	0	0	0	0	0	0	0	0	0	0	0	0	0	0
1077	Cathepsin Z	CATZ_MOUSE	Ctsz	Matrisome-associated	ECM Regulators	0	0	0	0	0	0	0	0	0	0	0	0	0	0	0	0	0	0	0	0	0	2	0	2	0	0	0	0	0	0	0	0	0	0	0	0	0	0	0	0	0	0	0	0
1084	Lysosomal protective protein	PPGB_MOUSE	Ctsa	Matrisome-associated	ECM Regulators	0	0	0	0	0	0	0	0	0	0	0	0	0	0	0	0	0	0	0	0	0	0	0	3	0	0	0	0	0	0	0	0	0	0	0	0	0	0	0	0	0	0	0	0
1102	Neutrophil elastase	ELNE_MOUSE	Elane	Matrisome-associated	ECM Regulators	0	0	0	0	0	0	0	0	0	0	0	0	0	0	0	0	0	0	0	0	0	0	0	0	0	2	0	0	0	0	0	0	0	0	0	0	0	0	0	0	0	0	0	0
1108	Protein ERGIC-53	LMAN1_MOUSE	Lman1	Matrisome-associated	ECM-affiliated Proteins	0	0	0	0	0	0	0	0	0	0	0	0	0	0	0	0	0	0	0	0	0	0	0	0	0	0	0	0	2	0	0	0	0	0	0	0	0	0	0	0	0	0	0	0
1110	Protein S100-A13	S10AD_MOUSE	S100a13	Matrisome-associated	Secreted Factors	0	0	0	0	0	0	0	0	0	0	0	0	0	0	0	0	0	0	0	0	0	0	0	0	2	0	0	0	0	0	0	0	0	0	0	0	0	0	0	0	0	0	0	0
1115	Serpin B5	SPB5_MOUSE	Serpinb5	Matrisome-associated	ECM Regulators	0	0	0	0	0	0	0	0	0	0	0	0	0	2	0	0	0	0	0	0	0	0	0	0	0	0	0	0	0	0	0	0	0	0	0	0	0	0	0	0	0	0	0	0
1	Myosin-4	MYH4_MOUSE	Myh4			1117	1196	1239	335	159	221	340	334	324	2164	2011	2154	176	166	152	416	406	415	1694	1971	1957	99	119	119	969	1072	1029	332	340	306	1711	2871	2991	1245	1281	1210	1704	1259	1349	1320	1346	1471	1338	1224
2	Actin, alpha skeletal muscle	ACTS_MOUSE	Acta1			1321	1377	1347	673	633	700	267	277	284	1459	1490	1590	199	243	206	514	524	479	1041	961	979	373	374	331	521	491	441	1002	871	1011	720	772	975	495	506	516	650	461	476	107	156	91	480	447
3	Titin	TITIN_MOUSE	Ttn			134	134	125	105	80	95	151	164	170	751	700	744	200	178	205	481	492	457	532	627	643	108	117	113	1046	1056	926	190	230	156	703	989	770	562	589	553	347	452	427	320	378	382	465	466
4	Creatine kinase M-type	KCRM_MOUSE	Ckm			425	394	397	467	409	489	561	555	535	264	259	212	583	670	649	333	331	346	179	224	227	777	709	700	197	172	200	219	273	241	140	210	250	171	165	163	306	433	442	188	236	222	421	432
5	Hemoglobin subunit beta-1	HBB1_MOUSE	Hbb-b1			290	288	297	450	376	452	544	555	573	163	181	128	585	643	633	386	387	405	167	188	211	553	527	487	274	277	274	646	563	651	266	313	391	224	237	214	363	506	487	39	55	66	480	499
7	Hemoglobin subunit alpha	HBA_MOUSE	Hba			85	93	102	290	217	287	451	455	445	70	62	49	520	620	539	213	246	274	65	92	77	457	441	376	179	202	197	542	451	582	125	161	249	241	247	255	137	525	517	130	159	139	506	505
8	Serum albumin	ALBU_MOUSE	Alb			189	202	165	513	509	509	501	522	492	189	200	173	568	654	635	244	240	250	113	128	141	769	687	754	134	123	141	167	187	158	84	96	110	164	170	163	145	467	413	28	45	48	419	473
9	Myosin regulatory light chain 2, skeletal muscle isoform	MLRS_MOUSE	Mylpf			125	137	128	369	362	371	301	330	339	318	318	300	293	262	286	801	847	810	278	344	322	126	138	135	356	313	386	336	354	347	691	463	431	123	136	121	108	362	349	122	152	124	375	388
10	Myosin light chain 1/3, skeletal muscle isoform	MYL1_MOUSE	Myl1			62	97	70	221	181	203	83	93	104	391	397	455	81	110	80	237	215	200	930	854	877	71	90	93	310	305	343	227	220	196	668	338	355	190	191	184	72	455	454	47	53	53	447	465
12	Fructose-bisphosphate aldolase A	ALDOA_MOUSE	Aldoa			414	362	394	220	174	221	283	314	334	116	100	94	372	428	400	174	165	177	86	85	97	424	375	359	564	484	510	133	140	138	118	107	113	165	163	195	237	171	175	57	72	50	190	152
13	Tropomyosin alpha-1 chain	TPM1_MOUSE	Tpm1			115	127	132	204	193	234	83	93	106	520	556	564	91	103	101	244	231	218	575	476	506	121	123	117	392	367	379	378	362	369	255	188	157	96	96	88	82	185	191	82	102	89	188	195
14	Beta-enolase	ENOB_MOUSE	Eno3			405	394	395	224	215	238	309	292	274	129	138	113	324	377	372	148	137	152	95	116	110	474	450	436	120	126	110	95	107	108	60	90	89	88	94	93	179	156	137	72	76	71	135	135
15	Alpha-actinin-3	ACTN3_MOUSE	Actn3			196	198	192	180	169	191	86	87	88	324	332	343	94	74	80	304	310	305	372	390	391	30	36	34	121	138	122	267	278	297	166	256	327	119	122	110	156	85	105	76	94	77	99	86
16	Glycogen phosphorylase, muscle form	PYGM_MOUSE	Pygm			333	315	331	165	156	158	225	222	228	84	76	76	235	278	259	162	162	176	65	76	89	279	287	281	85	82	75	112	134	106	46	121	148	83	96	102	177	113	103	35	40	34	105	97
17	Parvalbumin alpha	PRVA_MOUSE	Pvalb			80	72	65	341	376	340	310	313	308	81	105	78	355	393	396	89	93	94	25	42	41	456	415	453	54	47	56	57	84	61	21	46	31	112	113	120	30	228	219	61	66	81	225	224
18	Glyceraldehyde-3-phosphate dehydrogenase	G3P_MOUSE	Gapdh			368	387	375	147	138	143	242	272	263	81	83	74	226	288	263	134	126	121	99	93	115	191	184	182	68	74	67	179	170	216	227	184	185	140	157	151	157	89	86	19	30	21	91	99
19	ATP synthase subunit beta, mitochondrial	ATPB_MOUSE	Atp5f1b			250	251	262	159	157	174	192	187	204	70	78	75	166	177	175	217	240	240	105	134	125	175	174	174	149	142	142	240	242	228	150	139	140	141	139	116	95	118	120	43	56	38	130	128
20	Myosin-1	MYH1_MOUSE	Myh1			891	934	1012	247	126	170	257	246	233	1668	1536	1643	137	131	115	300	283	307	1354	1535	1550	78	102	98	725	793	758	245	257	238	1346	2245	2356	1031	1067	1017	1359	1068	1136	1046	1091	1186	1129	1041
21	Sarcoplasmic/endoplasmic reticulum calcium ATPase 1	AT2A1_MOUSE	Atp2a1			199	241	210	183	161	156	207	203	204	105	103	104	37	32	44	107	121	124	95	116	120	10	8	10	45	48	37	304	314	313	195	307	398	242	247	230	167	97	90	89	100	93	103	97
23	Myosin-binding protein C, fast-type	MYPC2_MOUSE	Mybpc2			161	145	137	60	45	51	115	119	128	106	87	97	112	111	114	188	204	195	87	121	100	30	30	36	537	531	455	92	100	94	64	80	63	79	78	55	100	58	57	51	63	51	58	59
24	Troponin T, fast skeletal muscle	TNNT3_MOUSE	Tnnt3			12	57	21	85	73	84	19	31	31	230	221	231	30	45	22	136	143	123	214	201	223	30	36	19	154	151	145	182	179	176	120	120	98	64	65	71	59	101	102	13	18	12	99	107
25	Tropomyosin beta chain	TPM2_MOUSE	Tpm2			111	125	123	174	176	179	76	77	95	446	474	475	88	93	84	225	199	194	467	405	394	100	105	108	309	273	264	305	303	291	214	159	123	55	60	54	61	127	141	80	91	84	136	136
26	Pyruvate kinase PKM	KPYM_MOUSE	Pkm			212	194	216	129	115	131	138	139	145	63	59	51	152	170	162	99	109	115	55	67	71	188	178	182	59	49	61	90	91	74	34	71	72	54	52	42	73	72	62	52	62	49	76	64
27	Troponin C, skeletal muscle	TNNC2_MOUSE	Tnnc2			19	41	27	133	180	154	55	45	58	251	266	263	64	64	69	226	242	210	113	137	138	61	56	68	200	181	176	150	170	155	92	74	71	0	0	7	15	90	87	97	106	89	77	88
28	Troponin I, fast skeletal muscle	TNNI2_MOUSE	Tnni2			15	14	10	24	19	17	18	18	18	161	165	172	27	23	29	92	104	89	119	131	111	36	41	32	150	116	126	127	149	115	54	40	30	5	0	4	42	64	73	9	14	6	66	66
29	Carbamoyl-phosphate synthase [ammonia], mitochondrial	CPSM_MOUSE	Cps1			209	204	208	109	94	99	126	139	135	31	33	29	127	137	128	70	66	71	35	37	38	114	114	126	20	21	17	63	82	72	66	110	96	54	60	63	116	63	50	22	27	20	63	55
30	Carbonic anhydrase 3	CAH3_MOUSE	Ca3			141	132	119	89	93	94	98	104	100	48	46	41	109	134	119	48	58	69	18	23	27	159	135	141	33	28	30	38	40	34	16	43	38	24	29	22	91	59	49	4	8	6	61	51
31	ATP synthase subunit alpha, mitochondrial	ATPA_MOUSE	Atp5f1a			128	133	137	84	79	73	98	91	94	40	44	42	53	54	62	108	110	113	63	60	69	39	47	45	48	56	59	117	119	129	102	82	100	65	67	68	52	63	67	48	52	41	60	64
32	Myoglobin	MYG_MOUSE	Mb			45	40	48	107	61	97	120	129	112	32	35	30	128	142	127	82	90	97	50	62	69	163	138	131	42	39	39	96	92	89	34	60	62	48	46	49	45	123	114	48	58	52	112	109
33	Alpha-actinin-2	ACTN2_MOUSE	Actn2			111	111	95	97	98	101	42	52	48	172	189	197	47	44	50	202	203	206	222	225	229	19	24	23	76	85	73	208	210	182	76	163	202	68	83	76	113	49	57	46	44	38	58	60
34	Serotransferrin	TRFE_MOUSE	Tf			58	60	61	119	129	119	109	110	122	30	29	25	127	147	141	63	70	63	8	11	11	166	176	187	22	18	20	34	42	34	3	9	18	31	34	32	58	69	65	15	14	14	64	68
35	Aconitate hydratase, mitochondrial	ACON_MOUSE	Aco2			108	110	113	59	58	62	87	91	85	21	21	21	84	85	85	57	56	57	26	25	21	88	89	85	36	40	35	54	61	52	41	56	67	43	37	32	49	41	38	30	32	34	45	47
36	Heat shock cognate 71 kDa protein	HSP7C_MOUSE	Hspa8			72	75	79	65	76	73	88	79	81	37	43	39	86	94	91	70	80	79	44	47	44	104	100	90	80	78	70	63	68	61	39	38	45	44	54	47	45	40	43	16	22	16	41	41
37	Malate dehydrogenase, mitochondrial	MDHM_MOUSE	Mdh2			67	82	71	78	83	76	96	102	96	34	31	37	96	93	98	75	76	66	28	43	38	87	87	96	97	81	97	62	71	78	54	67	73	71	69	81	60	52	51	29	27	27	57	54
38	Calsequestrin-1	CASQ1_MOUSE	Casq1			96	93	92	49	37	54	42	50	46	66	55	64	41	44	40	78	74	77	60	64	64	31	25	26	127	117	104	73	84	77	75	34	23	10	10	8	36	79	77	12	12	9	80	78
39	Myomesin-1	MYOM1_MOUSE	Myom1			56	56	40	49	42	44	30	29	32	81	80	86	45	42	38	70	72	58	86	79	96	50	47	48	136	125	122	34	52	44	13	29	27	24	27	22	34	18	21	6	8	6	19	21
40	Triosephosphate isomerase	TPIS_MOUSE	Tpi1			108	103	110	87	91	90	91	91	94	36	33	34	110	113	105	46	48	51	17	21	23	135	131	129	27	24	27	28	39	27	32	29	30	68	62	65	52	46	36	25	27	25	39	36
41	Phosphoglycerate kinase 1	PGK1_MOUSE	Pgk1			103	99	94	68	59	66	82	85	92	19	19	19	91	106	107	22	31	37	10	19	13	121	126	128	9	11	11	24	25	21	24	29	26	19	27	18	51	32	34	12	18	9	39	34
42	Actin, cytoplasmic 1	ACTB_MOUSE	Actb			504	539	504	305	323	314	150	149	145	515	542	569	129	134	135	243	247	231	387	350	370	193	199	181	193	183	159	416	347	437	296	291	411	276	295	285	268	213	229	71	110	66	239	224
43	L-lactate dehydrogenase A chain	LDHA_MOUSE	Ldha			83	83	80	59	59	57	61	73	73	31	26	19	74	88	77	42	48	49	21	25	26	94	84	87	28	31	27	31	42	32	19	31	36	63	73	53	61	33	23	30	34	30	29	24
44	Sarcalumenin	SRCA_MOUSE	Srl			69	69	81	50	36	48	78	72	70	11	7	7	42	46	47	68	84	69	36	37	32	20	28	12	7	5	8	100	111	110	36	60	86	35	32	56	50	43	42	10	9	11	40	41
45	Tubulin beta-4B chain	TBB4B_MOUSE	Tubb4b			68	75	76	59	59	58	70	64	63	21	18	16	47	56	58	40	43	41	39	33	35	54	64	51	10	13	12	36	56	37	66	70	66	54	57	36	47	52	45	0	7	0	45	52
46	Pancreatic alpha-amylase	AMYP_MOUSE	Amy2			82	76	78	55	53	65	63	76	72	21	18	21	75	80	83	37	35	45	12	18	12	108	101	113	29	22	23	9	12	9	5	8	22	2	0	3	60	18	20	9	9	8	18	15
47	ADP/ATP translocase 1	ADT1_MOUSE	Slc25a4			59	61	60	50	50	45	56	57	57	16	19	21	15	14	22	46	49	52	21	36	31	0	0	0	0	0	0	67	75	72	43	87	139	93	97	78	55	45	37	22	23	27	43	40
48	Histone H2B type 1-F/J/L	H2B1F_MOUSE (+1)	Hist1h2bf			13	16	12	6	0	0	7	10	12	86	87	106	0	3	5	32	28	31	99	92	88	0	0	0	178	196	199	32	31	34	31	20	19	28	32	36	28	33	39	5	4	0	37	31
49	sp|TRYP_PIG(Common contaminant protein)	sp|TRYP_PIG(Common				33	43	31	49	59	41	45	55	50	41	46	41	42	38	38	53	49	50	60	42	45	34	43	46	45	41	43	44	51	55	55	38	21	3	6	5	24	64	57	0	0	12	60	60
50	Histone H4	H4_MOUSE	Hist1h4a			30	33	27	17	10	6	5	8	7	93	100	99	6	2	3	31	24	32	99	85	109	4	8	5	151	184	154	40	31	34	31	21	21	66	64	65	38	40	37	8	10	5	39	41
51	Desmin	DESM_MOUSE	Des			0	0	0	50	52	52	8	7	8	89	82	83	4	0	4	89	82	78	118	117	113	11	13	11	37	37	47	91	98	93	126	92	66	26	25	24	33	43	51	16	17	10	42	42
52	Creatine kinase S-type, mitochondrial	KCRS_MOUSE	Ckmt2			32	36	34	30	29	33	56	57	57	18	21	14	39	36	37	49	53	50	28	26	37	21	28	25	53	42	46	49	63	53	34	46	54	12	12	11	43	20	26	0	0	0	19	21
53	Vimentin	VIME_MOUSE	Vim			0	2	2	55	51	58	26	25	28	68	67	59	25	17	24	69	84	77	42	56	50	39	41	36	35	43	36	39	52	50	47	31	20	6	8	7	21	33	41	23	26	16	35	32
54	Phosphoglycerate mutase 2	PGAM2_MOUSE	Pgam2			43	43	35	45	52	41	62	56	58	25	17	17	75	83	72	24	23	34	7	16	10	88	82	86	14	13	16	21	29	21	7	12	19	33	32	34	55	34	32	21	25	16	33	29
55	Histone H2A.J	H2AJ_MOUSE	H2afj			5	7	7	2	0	0	4	4	10	30	30	42	4	3	4	15	14	19	65	72	63	0	3	0	107	115	104	25	22	22	13	17	17	53	55	55	0	47	45	0	0	0	46	49
56	Tubulin alpha-1B chain	TBA1B_MOUSE	Tuba1b			43	44	41	40	36	41	32	32	35	9	15	5	27	40	33	26	30	32	30	28	31	35	33	26	9	10	9	24	32	29	38	38	51	21	24	31	37	30	28	6	10	9	34	27
57	Phosphoglucomutase-1	PGM1_MOUSE	Pgm1			68	67	70	38	37	34	50	46	49	7	8	7	51	53	50	19	23	27	5	11	4	76	76	68	0	0	0	19	22	22	6	22	24	24	22	24	36	30	30	13	15	18	30	31
58	Fatty acid synthase	FAS_MOUSE	Fasn			87	93	99	37	31	39	50	44	48	11	5	7	32	37	40	25	26	25	14	16	16	45	39	41	0	0	0	18	16	11	12	43	63	13	14	11	28	17	14	12	22	11	20	19
59	Heat shock protein HSP 90-beta	HS90B_MOUSE	Hsp90ab1			59	60	60	48	42	52	51	47	49	21	13	17	45	57	51	33	34	31	18	21	18	63	57	59	10	11	14	17	25	25	24	34	37	15	15	28	37	22	20	12	15	11	20	28
60	Elongation factor 1-alpha 1	EF1A1_MOUSE	Eef1a1			63	58	57	30	24	27	40	52	51	22	23	26	40	43	40	43	45	46	28	29	32	25	25	24	37	39	44	37	36	37	38	49	50	26	24	24	24	17	18	12	15	10	21	19
61	Endoplasmic reticulum chaperone BiP	BIP_MOUSE	Hspa5			37	40	33	47	53	45	50	56	57	19	14	18	51	53	61	54	57	56	27	30	28	57	70	61	29	35	30	39	47	44	35	33	33	24	27	22	22	28	32	18	24	22	28	32
62	LIM domain-binding protein 3	LDB3_MOUSE	Ldb3			7	7	5	38	37	31	39	40	46	33	39	41	40	37	40	49	38	45	21	22	21	27	33	30	65	56	60	39	41	37	32	18	24	39	53	58	27	26	23	3	5	3	21	31
63	Myosin-7	MYH7_MOUSE	Myh7			224	247	253	0	0	0	72	75	65	435	411	447	0	0	0	75	73	89	350	391	393	0	0	0	202	217	205	68	0	0	330	609	628	299	320	245	385	288	314	327	332	354	316	291
64	Glutathione S-transferase P 1	GSTP1_MOUSE	Gstp1			36	36	43	38	43	41	54	58	57	13	13	6	66	76	70	18	18	22	8	10	7	89	98	96	4	9	7	9	13	14	11	8	17	14	15	11	24	28	23	0	0	0	20	22
65	Protein disulfide-isomerase	PDIA1_MOUSE	P4hb			20	29	19	38	51	39	58	50	57	19	18	18	54	52	53	38	43	38	12	20	18	56	65	58	6	7	9	18	24	25	15	17	17	6	6	0	28	18	20	6	11	8	16	18
66	Cytochrome b-c1 complex subunit 2, mitochondrial	QCR2_MOUSE	Uqcrc2			45	46	41	32	26	27	41	37	40	15	14	11	26	25	27	43	56	51	23	32	29	6	8	6	24	28	26	52	64	51	38	43	41	16	16	16	31	18	24	10	9	7	27	26
67	ATP-dependent 6-phosphofructokinase, muscle type	PFKAM_MOUSE	Pfkm			56	64	72	28	28	22	54	54	54	9	9	6	54	57	44	32	29	21	16	13	12	43	34	38	13	28	16	22	30	31	13	36	49	23	22	20	27	15	16	4	5	4	13	17
68	Alpha-enolase	ENOA_MOUSE	Eno1			271	274	249	149	151	169	198	185	174	111	107	89	199	237	232	97	97	103	70	95	93	301	288	272	103	108	95	62	70	70	42	64	64	62	59	60	101	92	82	55	55	54	77	79
69	Adenylate kinase isoenzyme 1	KAD1_MOUSE	Ak1			32	28	28	46	41	42	46	47	48	11	13	10	47	59	54	19	16	18	11	11	10	64	63	59	6	11	9	14	14	15	24	16	17	27	24	27	28	41	47	14	13	11	41	44
70	Glucose-6-phosphate isomerase	G6PI_MOUSE	Gpi			75	72	88	19	23	20	48	42	37	4	4	6	46	57	50	15	13	16	5	4	4	70	70	58	5	11	7	10	15	12	5	9	12	8	11	8	22	11	10	0	7	7	16	17
71	Seminal vesicle secretory protein 4	SVS4_MOUSE	Svs4			15	19	13	26	21	27	33	38	40	46	42	42	36	47	39	13	16	14	49	49	42	11	13	12	44	31	38	22	22	19	51	37	18	17	20	16	24	47	47	7	6	7	55	48
72	Fatty acid-binding protein, liver	FABPL_MOUSE	Fabp1			19	18	19	50	47	45	49	45	47	17	15	16	52	56	60	14	13	12	5	0	6	68	59	66	5	4	8	5	9	9	0	10	6	32	32	26	11	42	39	20	19	19	38	41
73	Catalase	CATA_MOUSE	Cat			36	34	29	34	32	37	40	47	44	7	7	7	40	41	40	31	24	23	8	7	9	48	59	55	15	10	15	12	12	17	13	9	6	10	11	8	21	19	18	7	8	4	17	21
74	Fructose-bisphosphate aldolase B	ALDOB_MOUSE	Aldob			38	41	47	21	23	23	31	30	35	15	12	12	39	42	40	23	25	18	10	9	8	45	46	37	18	18	17	12	12	15	10	15	9	29	24	25	21	14	21	4	10	6	14	14
75	Myosin-11	MYH11_MOUSE	Myh11			65	74	63	4	0	0	5	4	2	50	55	69	0	2	0	4	2	3	37	43	49	0	4	2	28	30	20	0	0	0	17	78	93	9	9	7	28	28	29	32	38	33	26	33
76	Peptidyl-prolyl cis-trans isomerase A	PPIA_MOUSE	Ppia			29	32	26	29	35	29	46	51	51	12	14	14	55	62	65	25	23	28	0	4	2	60	65	60	18	20	23	9	10	10	9	3	10	10	19	6	23	21	23	0	0	0	19	22
77	Filamin-C	FLNC_MOUSE	Flnc			2	4	3	21	19	21	23	31	27	11	19	12	31	31	34	33	21	29	18	16	21	41	39	31	17	15	10	19	33	28	21	44	44	17	17	15	13	10	13	8	8	7	17	17
78	Aspartate aminotransferase, cytoplasmic	AATC_MOUSE	Got1			47	53	42	34	38	36	36	39	33	10	9	7	47	62	41	16	13	13	3	4	4	67	68	61	3	2	5	12	13	9	4	8	8	29	23	21	16	11	13	7	6	0	12	14
79	Voltage-dependent anion-selective channel protein 1	VDAC1_MOUSE	Vdac1			9	8	8	25	38	35	33	30	37	8	7	11	26	23	34	63	75	61	30	38	23	0	0	0	0	0	0	24	31	24	55	58	71	37	35	33	28	23	22	0	5	0	23	23
80	Aldehyde dehydrogenase, mitochondrial	ALDH2_MOUSE	Aldh2			45	46	39	30	31	31	43	36	36	10	9	6	36	44	37	19	17	19	14	12	12	55	54	43	8	6	3	17	13	17	11	24	18	29	33	18	24	16	14	4	4	4	15	18
81	Major urinary protein 11	MUP11_MOUSE (+2)	Mup11			5	9	3	49	49	49	40	37	36	14	11	12	45	52	58	14	11	10	0	3	4	62	63	58	8	7	8	2	7	6	0	0	0	7	7	7	2	29	20	0	0	0	26	29
82	Nucleoside diphosphate kinase B	NDKB_MOUSE	Nme2			20	20	21	25	23	22	26	32	27	4	5	0	32	32	35	18	15	14	7	7	4	41	49	39	8	10	10	19	19	16	5	11	12	11	12	9	15	14	15	8	13	10	13	14
83	Myozenin-1	MYOZ1_MOUSE	Myoz1			0	3	4	8	6	7	0	4	0	53	58	54	0	0	0	53	55	56	34	40	38	0	0	0	11	9	10	58	65	59	28	27	24	20	22	19	15	22	18	0	0	4	21	21
84	3-ketoacyl-CoA thiolase, mitochondrial	THIM_MOUSE	Acaa2			47	53	42	27	26	23	26	30	25	11	12	6	14	15	20	16	11	13	19	19	20	21	18	17	11	7	10	23	29	26	44	41	25	40	38	30	21	24	19	7	11	11	21	21
85	Malate dehydrogenase, cytoplasmic	MDHC_MOUSE	Mdh1			43	43	42	37	42	33	40	33	39	10	9	6	42	46	47	20	21	19	14	8	11	52	43	47	9	9	8	12	18	14	11	14	16	24	27	22	25	16	17	11	14	12	15	15
87	Elongation factor 2	EF2_MOUSE	Eef2			42	44	42	22	21	19	38	40	30	0	0	2	41	50	42	18	19	20	0	4	3	42	52	44	7	9	10	3	7	3	7	17	25	13	17	10	24	20	18	7	8	7	17	15
88	Fatty acid-binding protein, heart	FABPH_MOUSE	Fabp3			22	18	19	47	47	42	34	34	39	13	7	9	52	47	46	17	19	14	0	5	3	49	42	48	5	4	7	16	11	16	3	5	6	15	15	15	13	17	13	8	15	8	17	17
90	Argininosuccinate synthase	ASSY_MOUSE	Ass1			30	29	28	18	16	12	29	27	27	8	4	0	25	26	25	14	13	13	0	0	0	29	35	29	6	4	8	13	17	13	13	16	21	10	9	10	19	14	16	0	0	0	17	15
91	Four and a half LIM domains protein 1	FHL1_MOUSE	Fhl1			19	16	19	14	15	15	30	28	32	23	17	25	21	28	25	24	25	26	26	19	17	15	13	14	26	28	28	28	29	27	37	27	36	20	17	17	28	12	12	0	0	7	13	12
92	Aspartate aminotransferase, mitochondrial	AATM_MOUSE	Got2			38	41	41	25	22	25	31	30	36	10	8	11	27	26	24	14	18	18	8	16	13	30	26	28	15	9	13	23	22	23	14	28	28	54	53	53	21	19	16	5	8	3	21	19
93	Glutathione S-transferase Mu 1	GSTM1_MOUSE	Gstm1			32	29	27	26	29	21	33	32	36	9	7	6	27	36	39	15	20	15	8	7	7	41	39	35	5	9	8	11	10	6	8	9	20	27	24	26	21	11	15	0	9	6	16	18
94	Transitional endoplasmic reticulum ATPase	TERA_MOUSE	Vcp			11	12	10	23	32	24	31	27	27	10	13	9	34	28	22	35	32	35	22	18	25	35	35	33	14	18	14	19	25	23	13	9	16	7	6	9	17	9	10	5	9	11	12	11
95	Myosin light chain 3	MYL3_MOUSE	Myl3			0	0	0	79	71	73	35	39	42	129	138	136	34	31	0	88	74	69	321	284	290	29	35	27	119	106	129	80	86	78	226	127	108	45	40	44	0	140	121	21	0	21	126	135
97	Cytochrome b-c1 complex subunit 1, mitochondrial	QCR1_MOUSE	Uqcrc1			22	23	24	22	24	22	25	28	33	4	4	5	22	22	17	31	29	31	7	13	12	20	26	22	7	6	8	28	29	30	16	21	15	4	3	3	17	16	12	0	2	0	15	11
98	Protein disulfide-isomerase A3	PDIA3_MOUSE	Pdia3			19	21	13	27	22	27	31	28	35	3	8	6	31	35	30	31	27	30	7	10	9	29	27	32	33	37	31	24	33	27	6	6	9	8	6	7	8	10	9	0	3	0	7	7
100	Peroxiredoxin-1	PRDX1_MOUSE	Prdx1			19	20	14	23	22	17	25	23	25	9	6	6	26	23	22	21	16	20	5	8	8	30	26	26	11	8	10	12	12	14	19	15	13	18	20	25	7	11	10	3	6	0	12	12
101	Glutamate dehydrogenase 1, mitochondrial	DHE3_MOUSE	Glud1			44	42	49	19	26	24	29	33	28	5	6	5	31	33	28	17	16	18	4	9	5	33	35	38	20	17	20	13	14	10	4	10	13	6	6	3	17	9	6	14	8	11	11	7
102	Selenium-binding protein 2	SBP2_MOUSE	Selenbp2			35	30	33	28	37	29	36	33	33	0	7	2	46	38	46	7	3	13	0	0	0	59	57	59	0	2	0	0	4	2	0	4	4	7	7	7	23	15	11	3	0	5	14	16
103	Acetyl-CoA acetyltransferase, mitochondrial	THIL_MOUSE	Acat1			36	30	38	9	12	11	24	22	26	7	7	6	21	23	20	14	19	18	8	9	9	19	20	20	61	44	56	19	15	13	11	13	15	27	22	25	11	15	18	0	4	3	16	15
104	Prelamin-A/C	LMNA_MOUSE	Lmna			0	0	0	10	7	11	4	0	3	51	54	50	5	0	3	25	20	19	56	50	61	0	0	0	22	19	28	17	17	20	38	28	33	6	10	4	4	9	7	7	5	6	9	9
105	Retinal dehydrogenase 1	AL1A1_MOUSE	Aldh1a1			31	38	41	21	23	20	27	22	21	5	4	4	22	31	27	13	16	17	8	9	4	37	35	35	2	0	2	7	11	9	5	15	16	11	11	13	15	19	20	7	5	5	18	14
107	60 kDa heat shock protein, mitochondrial	CH60_MOUSE	Hspd1			29	29	27	21	17	17	32	23	21	5	7	4	24	27	29	24	22	18	9	16	15	25	31	21	7	3	12	21	24	30	19	16	24	14	18	19	5	16	22	17	16	14	20	15
108	Apolipoprotein A-I	APOA1_MOUSE	Apoa1			12	8	8	23	15	19	18	20	20	0	0	0	16	17	17	21	23	24	0	8	5	10	13	10	10	9	10	26	38	44	0	0	10	12	11	11	3	13	12	0	7	0	11	14
109	Keratin, type I cytoskeletal 10	K1C10_MOUSE	Krt10			4	5	4	10	20	10	0	0	8	0	0	7	5	0	0	10	12	6	13	5	9	0	3	5	6	8	3	11	15	18	78	73	65	39	38	36	27	33	38	23	30	25	40	34
110	Adenosylhomocysteinase	SAHH_MOUSE	Ahcy			43	38	44	28	23	26	34	22	28	5	3	5	41	35	34	21	12	15	0	4	4	40	40	38	0	0	0	10	9	8	0	5	7	15	16	12	13	11	5	6	3	5	7	9
111	Fatty acid-binding protein, adipocyte	FABP4_MOUSE	Fabp4			36	41	39	21	27	19	23	23	24	8	8	5	23	24	22	15	14	12	5	0	4	34	41	29	4	3	6	14	12	12	7	3	0	14	16	13	6	11	8	17	17	18	11	10
112	Keratin, type II cytoskeletal 8	K2C8_MOUSE	Krt8			0	0	2	19	23	22	19	18	16	13	18	13	27	19	16	28	23	25	9	10	11	18	24	23	12	12	13	32	35	26	27	29	25	6	0	10	23	21	24	17	19	16	21	24
113	Citrate synthase, mitochondrial	CISY_MOUSE	Cs			19	16	19	11	12	8	19	16	18	0	0	0	12	12	14	15	12	10	8	5	6	4	5	6	31	37	31	11	6	15	11	12	24	36	33	29	14	8	10	0	0	0	10	12
114	Electron transfer flavoprotein subunit beta	ETFB_MOUSE	Etfb			30	26	23	10	13	10	34	32	32	3	4	5	40	43	43	16	14	15	3	5	6	43	48	43	3	3	5	14	17	14	0	7	6	7	9	7	16	14	20	4	9	6	19	19
115	Cytochrome c, somatic	CYC_MOUSE	Cycs			6	5	6	8	11	9	15	14	16	6	5	6	16	14	16	17	11	9	0	6	0	6	8	5	60	58	54	10	17	14	0	9	11	21	22	17	4	22	19	0	0	0	19	24
116	Calmodulin-1	CALM1_MOUSE (+2)	Calm1			5	9	5	31	34	34	35	35	30	8	11	10	35	36	37	21	16	23	0	4	4	34	33	35	24	18	18	7	15	11	0	0	0	0	0	0	0	11	9	11	13	12	14	11
117	Isocitrate dehydrogenase [NADP], mitochondrial	IDHP_MOUSE	Idh2			36	37	35	11	15	13	25	23	27	7	5	0	29	23	20	10	7	8	2	10	5	33	28	26	2	6	3	8	12	9	10	18	17	8	6	0	19	7	6	4	4	4	6	7
118	Peroxiredoxin-5, mitochondrial	PRDX5_MOUSE	Prdx5			17	19	16	16	21	18	22	18	21	0	3	0	26	29	25	9	7	10	3	0	0	30	31	29	5	9	5	3	6	6	8	6	5	8	5	4	5	17	20	7	6	8	18	23
119	Non-specific lipid-transfer protein	NLTP_MOUSE	Scp2			23	21	32	14	14	11	20	26	24	8	8	8	21	27	27	17	18	16	5	6	5	25	24	28	15	18	17	13	12	14	10	13	9	25	28	13	4	11	14	3	5	4	12	13
120	Pyruvate dehydrogenase E1 component subunit beta, mitochondrial	ODPB_MOUSE	Pdhb			30	26	31	11	11	14	14	19	19	7	8	7	13	17	14	16	23	24	9	11	9	14	15	14	14	19	14	21	27	21	16	13	13	8	9	9	11	10	9	0	0	0	11	11
121	Peroxiredoxin-6	PRDX6_MOUSE	Prdx6			6	10	11	25	20	22	26	26	25	5	3	5	31	34	30	12	14	15	3	5	0	31	37	36	0	4	4	11	10	3	9	9	6	10	11	15	9	16	19	15	15	13	17	20
122	Seminal vesicle secretory protein 5	SVS5_MOUSE	Svs5			0	0	0	10	9	8	15	17	15	7	11	8	12	27	18	0	0	0	19	21	13	13	11	10	12	10	10	11	22	10	63	25	16	23	26	24	12	30	33	0	0	0	33	28
123	Long-chain specific acyl-CoA dehydrogenase, mitochondrial	ACADL_MOUSE	Acadl			30	24	29	16	15	14	18	18	17	0	0	0	12	12	14	13	18	14	6	6	5	25	20	23	5	0	3	11	11	11	8	11	17	9	13	8	11	19	14	6	5	4	14	13
124	Myosin regulatory light chain 2, ventricular/cardiac muscle isoform	MLRV_MOUSE	Myl2			0	0	0	21	18	19	25	20	21	3	0	2	14	9	16	35	42	50	3	15	5	0	0	0	19	21	14	16	25	19	40	34	21	0	3	3	0	19	18	0	4	3	15	19
125	Trifunctional enzyme subunit alpha, mitochondrial	ECHA_MOUSE	Hadha			21	25	35	14	13	12	30	27	20	0	0	0	0	0	3	10	6	10	10	11	15	0	0	0	0	0	0	33	35	26	16	47	49	7	9	11	23	12	16	14	17	12	16	18
126	Betaine--homocysteine S-methyltransferase 1	BHMT1_MOUSE	Bhmt			8	12	10	10	5	10	24	24	24	6	6	5	27	30	32	17	16	11	0	3	0	30	36	26	12	15	12	8	9	8	7	10	10	0	0	0	16	0	5	8	9	4	6	0
127	Ubiquitin-40S ribosomal protein S27a	RS27A_MOUSE	Rps27a			11	10	10	14	12	14	8	14	14	16	20	21	17	17	12	16	15	14	17	13	13	11	18	19	15	16	11	11	10	15	11	11	13	9	7	5	6	8	6	0	0	4	9	9
128	Alpha-2-HS-glycoprotein	FETUA_MOUSE	Ahsg			11	13	17	32	32	28	20	25	20	23	20	22	20	25	25	17	21	15	12	13	16	23	24	27	10	8	11	13	12	11	7	8	10	0	0	0	4	34	37	0	0	4	35	38
129	Transgelin	TAGL_MOUSE	Tagln			5	9	0	30	30	32	32	31	28	6	6	5	40	35	37	12	15	17	0	0	4	41	42	43	12	12	14	5	9	5	8	4	3	7	6	3	5	3	8	0	3	0	9	8
130	Very long-chain specific acyl-CoA dehydrogenase, mitochondrial	ACADV_MOUSE	Acadvl			37	39	35	17	10	12	25	23	21	3	0	3	7	8	10	30	33	31	16	10	11	4	3	0	0	0	0	32	50	39	9	24	31	4	5	4	11	8	10	7	7	4	9	9
131	Electron transfer flavoprotein subunit alpha, mitochondrial	ETFA_MOUSE	Etfa			39	42	36	10	14	15	25	23	27	4	6	3	25	26	23	10	9	10	6	0	6	27	39	32	4	5	4	8	14	11	12	10	14	7	11	8	12	9	13	9	7	8	12	11
132	2-oxoglutarate dehydrogenase, mitochondrial	ODO1_MOUSE	Ogdh			34	20	31	11	9	15	19	14	17	5	4	0	3	9	4	17	14	18	7	11	12	4	8	6	4	8	5	14	21	17	9	14	17	8	4	8	10	4	4	8	10	6	6	5
133	Kallikrein 1-related peptidase b9	K1KB9_MOUSE	Klk1b9			9	6	4	24	16	20	25	29	23	5	5	5	32	35	34	6	7	11	0	3	0	45	44	45	9	3	7	4	5	4	2	0	0	2	0	0	7	17	19	0	5	3	17	19
134	14-3-3 protein epsilon	1433E_MOUSE	Ywhae			6	0	0	22	29	19	13	15	17	7	12	11	14	17	13	12	12	9	3	7	5	21	16	18	14	10	14	15	8	13	4	3	6	11	0	8	6	19	19	5	8	0	17	18
135	Pyruvate dehydrogenase E1 component subunit alpha, somatic form, mitochondrial	ODPA_MOUSE	Pdha1			28	26	24	13	13	10	28	24	25	3	3	4	20	18	18	19	17	27	7	8	8	14	18	17	19	23	19	21	24	17	11	11	13	9	8	0	7	11	8	7	8	6	10	12
136	Glycerol-3-phosphate dehydrogenase [NAD(+)], cytoplasmic	GPDA_MOUSE	Gpd1			38	33	34	22	20	18	30	29	29	4	6	2	25	33	32	11	9	9	0	5	4	33	32	30	0	0	0	3	4	4	4	14	15	10	11	12	13	11	11	0	7	0	13	14
137	Plectin	PLEC_MOUSE	Plec			0	0	0	4	4	4	0	0	0	0	5	4	0	0	0	14	15	12	47	48	42	0	0	0	0	2	2	30	45	26	6	50	57	0	0	0	9	7	7	3	5	7	6	8
138	Filamin-A	FLNA_MOUSE	Flna			4	3	0	8	9	10	17	18	15	9	6	7	17	20	20	12	25	30	11	13	25	29	21	14	19	18	17	10	17	11	8	28	26	14	13	18	0	6	7	0	2	6	10	7
139	Cytosolic 10-formyltetrahydrofolate dehydrogenase	AL1L1_MOUSE	Aldh1l1			35	36	34	20	14	19	22	23	24	0	0	0	17	21	24	12	12	9	3	3	6	24	31	31	2	5	4	6	6	0	4	10	10	3	0	4	17	4	5	4	0	12	7	5
140	Superoxide dismutase [Cu-Zn]	SODC_MOUSE	Sod1			9	9	7	24	22	23	16	16	16	10	11	8	22	20	25	6	6	7	0	5	0	31	22	32	5	5	6	6	9	7	0	0	0	19	18	15	0	26	19	4	11	7	22	28
141	Protein/nucleic acid deglycase DJ-1	PARK7_MOUSE	Park7			19	18	16	19	19	20	23	23	26	0	4	3	25	25	27	9	6	5	0	0	0	33	32	33	0	0	0	0	3	0	3	2	0	3	2	0	5	8	8	0	5	5	7	11
142	Cytochrome c oxidase subunit 2	COX2_MOUSE	Mtco2			7	10	10	15	14	17	19	19	16	5	6	5	13	8	14	17	18	16	18	14	14	0	0	0	0	0	0	28	26	22	13	19	24	12	15	3	12	10	9	5	8	7	13	11
143	ATP synthase subunit O, mitochondrial	ATPO_MOUSE	Atp5po			14	12	14	9	3	2	15	14	16	6	5	7	4	6	9	24	24	27	11	13	10	0	0	0	4	3	4	36	36	34	22	20	30	10	14	8	20	12	11	0	5	5	13	10
144	Alpha-crystallin B chain	CRYAB_MOUSE	Cryab			8	10	13	11	9	9	14	12	14	6	8	7	12	22	17	13	9	10	14	12	17	16	21	15	5	11	6	11	12	8	29	18	15	9	8	7	12	13	19	11	10	8	17	17
145	Cytochrome c oxidase subunit 5A, mitochondrial	COX5A_MOUSE	Cox5a			0	0	0	8	12	10	17	18	20	4	6	7	10	13	12	23	27	26	18	18	22	0	0	0	6	3	5	27	36	31	18	16	14	12	16	13	0	13	11	0	0	0	11	12
146	Myelin protein P0	MYP0_MOUSE	Mpz			16	11	14	16	14	15	15	12	14	4	7	5	10	11	14	31	35	34	10	14	12	0	3	0	3	0	0	36	39	34	7	15	12	20	18	16	6	7	7	0	0	0	9	8
147	Keratin, type II cuticular Hb6	KRT86_MOUSE	Krt86			6	19	15	0	0	0	0	0	0	10	0	5	3	0	0	0	0	3	0	0	0	0	0	4	0	0	0	0	0	0	6	0	0	25	19	45	2	42	24	105	115	107	13	32
148	Keratin, type II cytoskeletal 1b	K2C1B_MOUSE	Krt77			0	0	0	0	0	0	0	0	0	0	0	0	0	0	0	0	0	0	7	6	6	0	3	0	0	0	0	10	11	16	80	59	34	19	15	18	16	19	17	18	22	16	19	15
149	Isocitrate dehydrogenase [NAD] subunit alpha, mitochondrial	IDH3A_MOUSE	Idh3a			21	22	21	21	21	23	24	22	22	5	4	4	19	15	18	21	17	15	9	15	11	9	20	10	3	0	0	9	17	17	22	27	17	5	6	16	15	15	12	0	0	0	11	15
150	Dihydrolipoyl dehydrogenase, mitochondrial	DLDH_MOUSE	Dld			30	30	28	10	13	10	16	17	14	3	6	5	16	20	21	11	15	16	4	6	9	22	20	13	25	16	15	11	12	15	7	10	12	6	0	4	9	5	8	4	6	6	8	5
151	PDZ and LIM domain protein 5	PDLI5_MOUSE	Pdlim5			3	4	3	10	12	9	9	9	11	19	21	22	15	13	13	25	30	35	4	8	8	2	4	3	41	39	32	20	18	15	9	9	6	0	0	0	8	12	12	0	0	0	14	15
152	Phosphatidylethanolamine-binding protein 1	PEBP1_MOUSE	Pebp1			16	15	14	21	16	25	23	22	20	6	5	6	33	28	30	6	5	8	0	0	0	31	36	35	6	0	6	4	5	2	0	0	0	7	5	6	0	8	9	0	3	3	9	9
153	Transketolase	TKT_MOUSE	Tkt			24	24	30	16	11	15	21	20	24	3	0	0	29	35	26	11	12	12	3	0	0	31	33	36	4	7	5	9	10	10	0	6	12	2	3	4	13	0	0	0	0	0	6	3
154	Carbonic anhydrase 2	CAH2_MOUSE	Ca2			27	19	24	19	21	23	19	24	18	0	0	0	26	30	29	8	8	8	0	0	0	36	31	36	0	0	0	2	4	5	0	0	0	13	10	12	14	8	5	0	3	0	9	6
155	Uricase	URIC_MOUSE	Uox			5	4	5	3	4	0	11	14	17	0	0	0	18	20	20	14	18	22	2	0	0	8	7	7	65	72	64	0	0	0	0	0	0	7	8	7	6	0	0	0	0	0	0	2
156	Sodium/potassium-transporting ATPase subunit alpha-1	AT1A1_MOUSE	Atp1a1			16	18	15	16	15	15	13	9	15	5	5	6	5	3	3	19	26	17	6	21	13	0	0	0	0	5	5	20	28	20	8	25	32	7	8	0	9	8	8	9	7	12	12	10
157	Myelin basic protein	MBP_MOUSE	Mbp			4	5	5	11	10	7	10	11	11	2	3	0	11	12	13	29	30	28	11	18	9	0	0	0	8	6	6	27	33	29	21	18	16	12	16	8	11	26	20	0	4	0	23	24
158	ATP synthase subunit d, mitochondrial	ATP5H_MOUSE	Atp5pd			0	0	0	8	11	10	17	12	16	0	3	3	3	3	8	28	21	26	17	15	12	0	0	0	4	3	3	39	41	38	20	18	25	7	7	5	6	6	5	2	5	4	10	5
159	Keratin, type II cytoskeletal 5	K2C5_MOUSE	Krt5			0	0	0	4	4	0	0	0	0	0	0	0	3	0	0	0	4	0	3	0	0	0	0	0	0	0	0	6	6	8	68	79	50	29	39	31	30	25	24	16	14	17	27	32
160	Alcohol dehydrogenase 1	ADH1_MOUSE	Adh1			23	22	23	16	10	13	19	12	17	0	0	3	14	22	21	12	6	10	5	2	4	18	22	15	2	0	0	8	9	8	6	8	18	11	12	0	12	6	7	0	4	0	4	7
161	Keratin, type I cuticular Ha3-I	KT33A_MOUSE	Krt33a			0	26	19	0	0	0	0	0	0	5	0	0	0	0	0	0	0	0	0	0	0	0	0	0	0	0	0	0	0	0	7	0	0	21	24	23	0	37	27	113	115	100	25	46
162	Trifunctional enzyme subunit beta, mitochondrial	ECHB_MOUSE	Hadhb			22	27	20	9	14	8	21	18	21	2	2	0	0	0	0	8	12	15	3	8	7	0	0	0	0	0	0	24	27	20	21	23	14	16	18	18	19	8	10	0	3	0	6	11
163	Succinate dehydrogenase [ubiquinone] flavoprotein subunit, mitochondrial	SDHA_MOUSE	Sdha			29	28	33	10	7	11	19	17	24	3	0	4	11	12	10	9	12	10	6	6	6	21	16	16	0	0	3	14	11	19	6	14	12	0	0	0	11	7	3	0	0	0	5	3
164	Glycogen phosphorylase, brain form	PYGB_MOUSE	Pygb			71	63	63	36	29	30	60	56	56	25	15	17	54	56	57	33	35	38	17	17	25	56	65	67	24	20	21	19	29	23	0	24	30	24	0	34	49	36	25	0	11	10	28	29
165	Elongation factor 1-alpha 2	EF1A2_MOUSE	Eef1a2			48	45	47	26	0	20	34	46	41	15	16	17	36	43	36	38	35	39	23	17	0	21	24	23	30	40	36	30	34	29	35	42	37	0	0	0	20	16	16	0	0	0	17	15
166	Actin, alpha cardiac muscle 1	ACTC_MOUSE	Actc1			1104	1148	1117	570	536	588	231	236	246	1147	1200	1265	172	213	175	429	451	413	868	772	812	323	325	283	422	392	357	837	705	841	597	597	773	0	404	431	532	390	395	0	0	0	416	390
167	Regucalcin	RGN_MOUSE	Rgn			37	37	34	18	29	23	24	25	26	0	0	2	30	33	27	4	5	4	0	0	0	40	40	38	0	0	0	0	0	0	0	3	4	11	11	11	7	0	4	0	0	0	0	3
168	Beta-crystallin B2	CRBB2_MOUSE	Crybb2			16	15	20	18	23	17	19	16	16	9	6	6	19	19	21	7	5	9	6	3	4	29	29	30	7	6	5	3	3	6	7	2	4	12	13	13	5	4	7	0	0	0	8	3
169	Ferritin light chain 1	FRIL1_MOUSE	Ftl1			3	6	4	16	20	17	15	17	16	6	5	6	15	15	15	18	18	14	6	9	8	14	15	15	4	2	8	10	10	7	16	7	7	0	0	3	10	32	27	0	0	0	31	35
170	Acyl-CoA-binding protein	ACBP_MOUSE	Dbi			4	5	5	28	28	26	18	23	18	8	8	6	20	22	22	11	10	15	0	0	0	20	24	24	0	0	0	9	9	7	0	0	3	0	7	0	0	14	12	0	0	0	13	14
171	Alpha-crystallin A chain	CRYAA_MOUSE	Cryaa			8	4	11	9	15	16	15	9	10	3	4	7	15	18	18	9	8	8	6	7	5	15	19	16	9	12	9	8	6	6	13	9	9	8	8	0	8	14	13	5	9	7	13	13
173	Kallikrein 1-related peptidase b26	K1B26_MOUSE	Klk1b26			6	6	7	24	24	22	19	23	18	8	4	2	22	21	21	12	9	10	0	0	0	33	39	38	7	0	6	0	4	5	0	0	0	0	0	0	0	9	11	0	3	0	8	11
174	Long-chain-fatty-acid--CoA ligase 1	ACSL1_MOUSE	Acsl1			13	16	17	10	0	6	14	8	8	0	3	3	4	0	0	11	18	11	6	8	6	0	0	0	0	0	0	22	25	25	9	31	23	6	8	0	8	5	6	5	4	5	8	6
176	Hydroxymethylglutaryl-CoA synthase, mitochondrial	HMCS2_MOUSE	Hmgcs2			33	31	34	13	12	15	19	16	19	0	0	0	21	23	18	3	8	5	0	0	0	17	17	14	0	0	0	0	7	4	0	15	19	10	11	14	16	12	11	0	0	0	10	11
177	Myotilin	MYOTI_MOUSE	Myot			3	5	0	6	0	4	13	16	13	6	8	9	16	15	14	17	24	21	4	2	5	0	0	0	40	44	38	13	11	8	9	6	7	0	0	0	5	2	3	0	0	0	4	4
179	Fumarate hydratase, mitochondrial	FUMH_MOUSE	Fh			21	17	22	5	6	6	16	15	12	4	4	0	15	17	15	11	8	6	2	7	5	18	17	15	5	4	4	6	10	8	7	9	6	6	6	7	3	3	5	4	8	6	8	9
180	Seminal vesicle secretory protein 3A	SVS3A_MOUSE	Svs3a			0	0	0	0	0	0	0	0	0	0	0	0	0	0	0	0	0	0	0	0	0	0	0	0	0	0	0	0	0	0	47	19	6	52	53	46	11	16	17	6	7	4	16	18
181	L-lactate dehydrogenase B chain	LDHB_MOUSE	Ldhb			32	28	25	18	20	21	18	23	26	0	0	0	23	31	26	7	6	5	0	0	0	36	32	32	0	0	0	6	5	8	0	7	8	0	0	0	13	5	6	7	10	0	7	5
182	Pyruvate carboxylase, mitochondrial	PYC_MOUSE	Pc			30	34	35	10	10	13	22	18	20	0	0	0	15	12	12	6	3	7	0	2	3	19	19	13	0	0	0	2	5	4	0	8	14	0	0	0	6	0	2	0	0	0	0	2
184	Histone H3.3	H33_MOUSE	H3f3a			4	5	6	0	0	0	0	0	0	9	9	0	0	0	0	7	4	7	10	11	12	0	0	0	22	27	18	6	4	6	4	6	0	0	0	0	9	8	7	0	0	0	7	5
185	Keratin, type I cytoskeletal 15	K1C15_MOUSE	Krt15			0	0	0	4	4	5	0	0	0	0	0	0	2	0	0	0	3	0	16	3	3	3	0	0	0	0	0	0	4	0	48	48	24	15	16	13	8	11	18	18	15	13	16	18
186	Histone H1.2	H12_MOUSE	Hist1h1c			0	3	3	3	5	0	4	6	5	18	13	18	0	0	0	29	22	26	15	6	5	0	0	0	21	23	18	12	14	15	13	7	6	19	24	18	7	20	16	2	3	3	18	17
187	Clathrin heavy chain 1	CLH1_MOUSE	Cltc			9	12	10	9	7	7	17	14	17	2	4	4	4	5	7	21	20	21	23	31	31	4	4	2	0	0	0	8	10	12	0	15	27	0	4	0	12	0	0	0	3	3	4	0
188	Myosin-8	MYH8_MOUSE	Myh8			600	629	648	0	0	0	0	0	0	1089	1024	1070	0	0	0	232	227	0	875	994	1028	0	0	0	502	542	525	0	0	0	889	1452	1584	719	719	667	1028	697	734	672	694	757	0	683
189	Calreticulin	CALR_MOUSE	Calr			9	8	6	7	8	11	7	14	12	0	0	0	7	10	11	0	4	4	0	0	0	20	25	23	3	0	0	0	3	0	0	0	0	0	0	0	0	0	0	6	4	6	0	0
190	ATP synthase subunit gamma, mitochondrial	ATPG_MOUSE	Atp5f1c			14	9	12	8	10	7	10	9	7	4	5	6	6	0	7	5	9	12	8	8	9	0	0	0	0	0	0	9	12	12	10	17	17	9	4	6	14	9	8	4	0	4	6	9
191	Myosin regulatory light polypeptide 9	MYL9_MOUSE	Myl9			0	0	0	0	8	0	0	0	0	16	16	18	0	0	0	24	17	15	35	32	31	0	0	0	15	13	15	8	9	0	24	20	15	0	0	0	0	10	9	3	0	0	9	11
192	14-3-3 protein zeta/delta	1433Z_MOUSE	Ywhaz			7	7	6	17	27	22	12	12	16	13	11	9	21	17	19	12	17	17	10	10	8	20	21	25	17	17	17	6	14	13	7	9	8	0	0	0	10	23	20	6	11	12	23	19
193	Glutathione S-transferase A3	GSTA3_MOUSE	Gsta3			4	4	5	11	18	14	20	16	21	0	3	0	19	22	26	6	6	11	3	0	3	17	23	25	4	0	4	8	10	7	5	6	6	5	7	5	5	15	14	0	0	0	9	9
195	Kallikrein 1-related peptidase b27	K1B27_MOUSE	Klk1b27			0	0	0	8	12	7	12	17	15	7	9	7	16	15	16	22	26	26	12	12	9	9	8	8	41	32	36	15	21	14	16	7	9	0	0	0	6	9	6	0	0	0	8	10
196	Cytochrome c oxidase subunit 4 isoform 1, mitochondrial	COX41_MOUSE	Cox4i1			0	0	0	12	14	11	17	16	16	0	0	0	9	7	10	28	28	26	11	7	7	0	0	0	0	0	0	25	30	29	5	5	9	8	6	6	5	3	4	0	0	0	6	6
197	Keratin, type II cytoskeletal 2 epidermal	K22E_MOUSE	Krt2			0	0	0	0	4	0	0	0	0	0	0	0	0	0	0	0	0	0	0	0	0	0	3	0	0	0	0	2	5	4	41	68	41	28	44	28	6	23	23	23	21	21	13	18
198	ATP synthase-coupling factor 6, mitochondrial	ATP5J_MOUSE	Atp5pf			0	0	0	11	9	8	7	11	8	4	5	0	6	12	11	19	21	19	6	8	11	8	11	5	7	8	10	25	28	27	4	4	4	0	0	0	0	8	8	0	0	0	5	7
199	Stress-70 protein, mitochondrial	GRP75_MOUSE	Hspa9			11	7	10	13	17	17	11	11	16	4	4	5	13	16	12	10	11	11	7	6	7	23	14	16	4	7	3	7	10	6	8	6	6	4	5	10	0	4	7	3	6	3	6	7
201	Methylmalonate-semialdehyde dehydrogenase [acylating], mitochondrial	MMSA_MOUSE	Aldh6a1			31	28	31	8	8	14	20	16	11	0	0	0	16	22	16	6	4	3	0	0	0	16	23	17	0	0	0	0	3	0	3	4	7	3	4	2	6	4	6	6	6	8	6	5
202	Carbonic anhydrase 1	CAH1_MOUSE	Ca1			21	21	20	17	12	19	13	13	13	0	3	3	17	22	21	3	0	6	0	0	0	24	26	30	0	0	0	0	0	0	0	0	0	5	5	5	5	3	2	4	4	0	5	0
203	Dihydrolipoyllysine-residue acetyltransferase component of pyruvate dehydrogenase complex, mitochondrial	ODP2_MOUSE	Dlat			0	0	4	7	7	9	7	0	4	5	4	7	0	0	0	4	7	10	8	10	12	0	0	0	18	16	10	13	24	15	14	19	15	13	12	19	8	5	6	0	0	0	3	4
204	Phosphate carrier protein, mitochondrial	MPCP_MOUSE	Slc25a3			12	10	8	10	7	12	11	14	11	6	5	4	0	0	0	11	13	12	6	11	8	0	0	0	0	0	0	12	15	15	4	20	38	13	14	10	10	0	0	0	0	0	2	0
205	Sorbitol dehydrogenase	DHSO_MOUSE	Sord			19	19	16	17	17	10	16	18	18	0	5	3	19	20	21	9	7	8	2	3	4	22	23	23	0	0	2	3	6	7	4	5	3	13	12	12	9	5	7	0	0	0	6	7
206	Glutamine synthetase	GLNA_MOUSE	Glul			12	11	15	19	15	19	20	21	17	0	4	0	15	13	16	8	14	9	7	4	4	17	17	22	4	0	6	7	10	7	6	7	14	0	0	0	7	8	10	0	0	0	7	10
207	Cytochrome c1, heme protein, mitochondrial	CY1_MOUSE	Cyc1			0	0	0	4	6	5	15	15	13	3	3	0	9	0	8	20	21	24	11	14	10	0	0	0	0	0	0	20	20	26	6	20	19	0	0	0	6	4	4	5	6	5	0	0
208	Receptor of activated protein C kinase 1	RACK1_MOUSE	Rack1			16	18	19	5	4	5	15	10	16	0	0	0	11	17	16	10	4	9	0	0	0	10	12	7	34	27	36	7	9	8	4	3	11	0	0	0	8	0	0	0	0	0	0	0
209	Histone H1.4	H14_MOUSE	Hist1h1e			0	0	0	0	0	0	0	0	0	29	31	36	0	0	0	33	32	35	28	23	21	0	0	0	28	30	28	18	17	19	16	0	0	0	27	0	0	18	20	4	4	4	20	18
210	Peroxiredoxin-2	PRDX2_MOUSE	Prdx2			13	15	11	16	23	16	16	16	13	3	4	3	15	16	18	10	5	8	3	3	3	22	16	22	4	3	3	4	4	3	3	4	0	7	14	13	7	6	10	0	0	0	4	8
211	Carboxylesterase 1D	CES1D_MOUSE	Ces1d			15	19	17	7	10	8	15	8	7	0	0	0	7	14	9	11	9	10	0	3	0	17	17	16	0	0	0	0	8	5	0	7	8	3	0	0	7	0	0	2	0	0	2	0
212	AMP deaminase 1	AMPD1_MOUSE	Ampd1			20	26	25	6	3	4	11	8	12	0	4	8	7	11	8	10	12	11	5	6	6	9	10	10	8	12	10	8	11	10	0	6	9	0	0	0	4	0	4	0	0	0	0	0
213	Alpha-actinin-4	ACTN4_MOUSE	Actn4			40	43	43	37	43	44	21	22	18	48	48	48	18	22	22	66	66	71	57	62	68	17	20	20	27	37	27	54	67	54	21	55	77	0	0	0	30	19	20	13	0	13	23	18
215	Arginase-1	ARGI1_MOUSE	Arg1			10	9	7	10	8	8	14	12	10	0	0	0	20	19	16	6	9	8	0	0	0	20	21	19	7	7	7	5	6	4	4	4	6	0	0	0	6	6	5	0	0	0	4	5
216	Medium-chain specific acyl-CoA dehydrogenase, mitochondrial	ACADM_MOUSE	Acadm			23	17	19	8	9	8	9	8	13	0	0	0	7	7	7	3	8	6	0	2	0	6	5	8	0	0	0	7	8	11	11	9	13	4	6	6	4	5	6	3	5	0	4	6
217	NADH-ubiquinone oxidoreductase 75 kDa subunit, mitochondrial	NDUS1_MOUSE	Ndufs1			17	17	17	7	11	14	10	13	12	0	4	0	4	4	6	7	8	10	4	5	10	6	5	4	0	0	0	14	10	9	8	19	13	4	5	0	5	4	3	0	0	0	4	5
219	Fructose-1,6-bisphosphatase 1	F16P1_MOUSE	Fbp1			17	15	21	9	0	6	15	12	13	2	0	0	17	15	16	4	4	7	0	0	0	24	25	25	0	0	0	0	4	3	0	0	5	0	0	0	0	11	6	0	5	0	7	6
220	40S ribosomal protein SA	RSSA_MOUSE	Rpsa			10	11	13	5	12	8	10	12	12	0	3	4	15	16	13	9	9	11	0	4	0	8	6	7	31	32	30	9	11	10	7	5	8	4	4	6	13	6	4	3	3	0	7	5
221	Peroxisomal acyl-coenzyme A oxidase 1	ACOX1_MOUSE	Acox1			28	27	27	9	11	11	19	16	20	0	0	0	14	17	15	6	7	6	0	0	0	15	15	15	8	7	7	5	4	0	0	0	8	6	7	4	13	0	0	0	6	0	0	0
222	Aldo-keto reductase family 1 member B1	ALDR_MOUSE	Akr1b1			16	14	17	10	15	11	9	7	8	0	0	3	10	10	9	4	7	5	0	0	0	14	15	17	0	0	0	0	0	4	0	0	0	10	12	13	4	0	5	0	0	0	5	6
223	Endoplasmin	ENPL_MOUSE	Hsp90b1			17	16	19	4	13	12	16	18	16	0	0	0	17	16	21	8	7	8	0	0	0	28	28	25	0	0	0	5	9	5	0	10	12	4	3	3	11	10	9	8	12	0	11	10
224	Cytochrome b-c1 complex subunit 7	QCR7_MOUSE	Uqcrb			0	0	0	7	9	9	9	10	11	0	0	0	9	10	9	16	20	23	6	6	6	0	0	0	0	3	7	22	28	25	5	8	7	0	0	0	0	3	2	0	0	0	4	2
225	Cytochrome b5	CYB5_MOUSE	Cyb5a			5	6	4	12	11	13	11	13	11	0	0	0	6	8	13	10	15	14	4	3	5	9	15	11	0	0	0	16	14	14	4	0	0	0	0	0	0	10	5	5	5	6	4	6
226	Cytochrome c oxidase subunit 6B1	CX6B1_MOUSE	Cox6b1			0	2	6	8	10	7	15	12	13	0	0	0	9	11	16	13	16	15	7	4	5	6	6	8	23	26	21	17	19	13	0	8	8	0	0	3	4	6	5	0	0	0	6	6
227	Myelin proteolipid protein	MYPR_MOUSE	Plp1			9	9	8	11	13	11	13	13	11	4	5	4	11	6	6	12	14	14	9	6	6	0	0	0	0	0	0	15	10	9	10	9	15	9	7	7	8	8	7	6	6	5	7	8
228	Kelch-like protein 41	KLH41_MOUSE	Klhl41			12	7	7	5	5	5	6	6	4	13	13	13	4	6	4	12	16	12	8	11	11	3	6	5	2	3	0	6	12	13	0	8	11	0	0	0	4	4	4	2	0	4	4	3
230	Profilin-1	PROF1_MOUSE	Pfn1			20	22	19	6	9	10	14	13	17	4	0	0	20	21	19	4	4	6	0	0	0	25	25	22	0	0	0	0	0	0	4	4	8	6	4	7	4	11	11	0	0	0	12	12
231	Dihydropyrimidinase-related protein 2	DPYL2_MOUSE	Dpysl2			15	15	11	11	9	12	14	13	13	0	0	0	14	14	12	3	5	5	0	0	3	19	24	25	0	3	2	0	0	0	0	0	0	0	0	3	0	5	4	0	3	0	4	4
232	Heterogeneous nuclear ribonucleoprotein K	HNRPK_MOUSE	Hnrnpk			4	8	5	6	4	10	19	19	18	7	4	4	16	16	19	8	6	7	3	2	4	15	16	15	4	4	4	0	4	4	9	7	5	4	4	4	6	13	7	0	2	2	11	13
233	14-3-3 protein gamma	1433G_MOUSE	Ywhag			11	8	7	17	22	13	17	15	14	0	0	0	16	22	20	8	9	12	0	0	0	21	18	18	15	12	12	5	9	7	0	0	8	0	0	0	8	22	19	5	9	5	18	21
234	Keratin, type I cytoskeletal 18	K1C18_MOUSE	Krt18			0	0	0	7	10	8	0	4	9	10	10	11	6	5	6	15	13	14	11	13	15	3	7	9	3	7	5	10	19	14	12	16	9	8	9	8	2	5	4	5	5	4	4	0
235	Glycine N-methyltransferase	GNMT_MOUSE	Gnmt			16	19	19	7	11	8	11	13	12	4	4	3	10	18	13	7	4	4	0	0	4	15	19	25	3	0	0	3	0	0	0	7	7	3	0	4	10	4	6	0	0	0	6	5
236	Chitinase-like protein 3	CHIL3_MOUSE	Chil3			0	4	0	10	13	7	11	5	10	0	0	0	18	12	15	13	11	9	0	0	2	21	19	13	13	11	9	0	0	0	0	0	0	5	5	2	0	4	2	0	5	0	7	5
237	Caveolae-associated protein 1	CAVN1_MOUSE	Cavin1			0	0	0	14	8	11	13	11	15	10	8	9	11	10	9	15	20	22	7	15	9	17	16	12	0	3	3	11	17	10	0	5	0	0	0	0	3	6	8	3	4	4	5	8
238	Succinate--CoA ligase [ADP-forming] subunit beta, mitochondrial	SUCB1_MOUSE	Sucla2			18	16	17	6	9	9	11	7	11	0	0	0	8	10	7	2	4	5	0	0	0	4	5	3	0	0	0	3	5	6	9	13	11	0	0	0	3	5	8	3	3	4	7	6
239	2,4-dienoyl-CoA reductase, mitochondrial	DECR_MOUSE	Decr1			12	11	9	0	4	0	7	5	8	4	0	0	8	7	8	7	7	5	0	4	2	4	7	7	14	11	13	3	5	6	0	2	4	13	14	13	2	0	3	0	0	0	3	3
240	Calcium-binding mitochondrial carrier protein Aralar1	CMC1_MOUSE	Slc25a12			0	0	0	7	11	10	11	9	12	0	0	0	0	0	0	7	11	9	5	4	4	0	0	0	0	0	0	19	20	18	0	20	39	4	4	4	19	5	5	0	0	0	5	5
241	UTP--glucose-1-phosphate uridylyltransferase	UGPA_MOUSE	Ugp2			22	20	16	7	6	6	14	12	9	0	0	0	11	11	15	6	4	5	4	0	0	8	7	10	0	0	0	6	3	5	6	8	6	5	5	5	4	0	3	6	3	3	3	4
242	NADH dehydrogenase [ubiquinone] iron-sulfur protein 3, mitochondrial	NDUS3_MOUSE	Ndufs3			4	3	0	9	6	9	9	10	11	0	4	4	0	0	2	16	15	15	9	8	7	0	0	0	0	0	0	15	16	16	11	13	20	0	0	0	9	10	7	0	0	0	6	9
244	Peptidyl-prolyl cis-trans isomerase B	PPIB_MOUSE	Ppib			6	6	8	0	0	0	3	2	0	0	0	0	9	12	10	4	5	8	0	2	0	0	4	0	50	56	52	0	5	0	0	0	4	0	0	0	0	8	6	0	0	0	7	7
245	Isocitrate dehydrogenase [NADP] cytoplasmic	IDHC_MOUSE	Idh1			10	16	13	10	6	5	15	13	17	0	2	0	13	17	13	4	3	3	0	0	0	18	20	14	0	0	0	3	0	0	0	0	0	6	4	0	5	4	3	4	0	4	3	0
246	Tropomyosin alpha-3 chain	TPM3_MOUSE	Tpm3			0	0	0	69	57	81	0	0	0	170	184	175	35	0	0	103	94	83	200	142	161	49	50	48	144	134	134	115	136	124	0	0	0	0	0	0	0	81	81	0	0	0	84	85
247	NADH dehydrogenase [ubiquinone] iron-sulfur protein 2, mitochondrial	NDUS2_MOUSE	Ndufs2			0	3	0	3	4	3	7	3	6	0	0	0	0	0	0	9	12	13	6	10	7	0	0	0	0	0	0	10	27	13	0	18	11	0	0	0	0	4	3	0	0	0	5	4
248	Succinate--CoA ligase [ADP/GDP-forming] subunit alpha, mitochondrial	SUCA_MOUSE	Suclg1			10	11	12	0	0	0	6	6	6	0	0	0	7	11	7	5	5	4	0	0	0	3	3	2	9	10	8	4	5	4	8	0	7	9	9	0	5	5	6	0	0	0	4	6
249	BPI fold-containing family A member 2	BPIA2_MOUSE	Bpifa2			4	4	6	8	8	5	13	9	10	0	0	0	11	10	12	8	10	8	0	2	0	0	0	3	5	6	0	12	14	14	8	16	14	5	6	0	5	14	13	11	11	12	15	14
250	Dihydrolipoyllysine-residue succinyltransferase component of 2-oxoglutarate dehydrogenase complex, mitochondrial	ODO2_MOUSE	Dlst			0	0	0	6	8	6	10	8	9	0	0	0	0	6	3	8	8	7	7	8	7	5	5	4	8	6	6	14	15	11	12	11	9	12	12	9	6	0	2	0	0	0	5	3
252	Creatine kinase B-type	KCRB_MOUSE	Ckb			6	9	5	6	8	15	12	8	7	0	0	0	9	15	10	0	4	0	0	0	0	17	14	20	0	0	0	0	0	0	0	0	2	0	0	0	5	5	7	0	4	3	7	6
253	Acyl-coenzyme A synthetase ACSM2, mitochondrial	ACSM2_MOUSE	Acsm2			17	14	14	7	3	6	14	11	12	0	0	0	14	17	16	3	3	9	0	0	0	23	21	21	0	0	0	0	0	0	0	0	6	0	0	0	3	4	0	0	0	0	3	0
256	Hydroxyacyl-coenzyme A dehydrogenase, mitochondrial	HCDH_MOUSE	Hadh			14	14	14	8	8	4	15	13	12	4	3	4	11	13	7	8	8	6	3	5	7	12	8	10	6	8	7	9	7	9	10	6	6	0	0	0	5	4	7	0	0	0	4	4
257	ATP synthase F(0) complex subunit B1, mitochondrial	AT5F1_MOUSE	Atp5pb			5	4	6	5	3	7	9	8	9	5	4	4	0	0	0	12	11	12	8	13	12	0	0	0	0	0	0	22	21	22	3	16	18	0	0	0	3	0	0	0	0	0	0	0
258	Seminal vesicle secretory protein 6	SVS6_MOUSE	Svs6			3	3	0	12	12	15	13	12	13	5	0	3	9	16	14	3	0	0	8	0	7	13	18	14	6	4	9	4	6	6	13	0	0	0	0	0	0	11	0	0	0	0	12	9
259	Murinoglobulin-1	MUG1_MOUSE	Mug1			5	6	3	9	9	7	11	8	5	0	0	0	17	17	15	0	3	3	0	0	0	23	24	23	0	0	0	0	4	0	0	0	5	6	5	6	0	4	3	0	0	0	4	3
260	Bifunctional epoxide hydrolase 2	HYES_MOUSE	Ephx2			17	17	29	5	3	0	11	9	7	0	0	0	6	12	8	0	0	3	0	0	0	16	15	14	0	0	0	0	0	0	0	0	5	0	0	0	6	0	0	0	0	0	0	0
261	Cofilin-1	COF1_MOUSE	Cfl1			0	0	6	4	7	4	17	14	14	0	3	0	16	12	13	8	4	0	0	0	0	12	15	18	3	0	4	3	0	0	0	0	0	0	0	0	3	7	8	0	0	0	6	9
262	Gelsolin	GELS_MOUSE	Gsn			10	10	12	7	5	10	8	6	8	6	7	9	5	6	5	12	12	9	16	6	5	12	9	7	3	4	4	0	0	0	8	5	4	0	0	0	0	0	0	0	4	0	0	0
264	NADH dehydrogenase [ubiquinone] 1 alpha subcomplex subunit 8	NDUA8_MOUSE	Ndufa8			0	0	0	4	3	4	8	6	3	0	3	3	0	0	0	17	14	13	18	18	17	0	0	0	0	0	0	6	8	9	16	12	17	0	0	0	6	6	5	0	3	6	6	4
265	Enoyl-CoA delta isomerase 1, mitochondrial	ECI1_MOUSE	Eci1			14	15	12	3	4	6	10	10	11	0	0	0	8	11	11	0	4	7	0	3	0	10	16	13	0	0	0	5	4	2	0	6	10	0	2	0	2	4	4	8	6	5	4	4
266	Vitamin D-binding protein	VTDB_MOUSE	Gc			0	0	0	12	10	11	10	8	10	0	0	0	14	19	20	7	6	5	0	0	0	27	22	22	0	0	0	0	0	0	0	0	0	0	0	0	0	17	14	0	0	0	15	13
267	Kallikrein 1-related peptidase b22	K1B22_MOUSE	Klk1b22			0	0	0	10	7	12	8	9	10	0	0	0	14	20	16	0	4	5	0	0	0	26	30	30	0	0	0	0	0	0	0	0	0	0	0	0	0	5	6	0	0	0	4	6
268	Heterogeneous nuclear ribonucleoproteins A2/B1	ROA2_MOUSE	Hnrnpa2b1			0	0	4	5	6	3	6	7	6	0	0	0	7	12	8	0	3	4	0	0	0	12	14	8	0	3	4	0	0	0	0	0	0	8	6	6	0	9	11	0	0	0	11	9
269	Sodium/potassium-transporting ATPase subunit beta-1	AT1B1_MOUSE	Atp1b1			5	5	5	3	3	3	7	6	5	0	0	0	3	3	4	7	7	7	4	5	7	0	3	0	0	0	0	14	8	10	0	7	15	0	0	0	4	6	6	0	0	0	6	6
270	Cytochrome c oxidase subunit 6C	COX6C_MOUSE	Cox6c			0	0	0	0	2	0	0	0	0	0	0	0	0	0	0	10	14	0	0	0	0	0	0	0	0	0	0	7	13	11	0	5	13	7	5	7	0	0	0	0	0	0	0	0
272	Ornithine carbamoyltransferase, mitochondrial	OTC_MOUSE	Otc			11	13	15	6	8	5	14	4	12	0	0	0	12	11	12	0	0	2	0	0	0	17	18	16	0	0	0	0	0	0	0	0	3	14	13	15	3	0	0	0	0	0	3	0
273	Rho GDP-dissociation inhibitor 1	GDIR1_MOUSE	Arhgdia			6	5	6	6	6	10	13	14	12	4	0	5	13	15	15	0	4	8	0	0	0	16	16	16	0	0	0	3	0	0	0	0	3	0	7	0	8	6	6	5	8	4	6	8
274	Ezrin	EZRI_MOUSE	Ezr			7	8	7	4	4	3	10	10	8	0	0	0	11	10	12	7	5	7	4	0	4	7	9	9	22	18	13	0	5	0	3	0	0	0	0	0	0	4	0	0	0	0	3	0
275	ATP synthase subunit f, mitochondrial	ATPK_MOUSE	Atp5mf			4	6	2	6	8	6	7	8	7	0	0	0	5	4	4	12	11	10	3	7	4	0	0	0	0	0	0	16	13	13	3	9	13	0	0	0	0	6	0	0	0	0	0	6
276	Histone H1.5	H15_MOUSE	Hist1h1b			0	0	0	0	0	0	0	0	0	15	19	23	0	0	0	11	9	11	12	17	12	0	0	0	24	21	26	0	0	3	3	0	0	0	0	0	0	8	5	0	0	0	7	8
277	2-iminobutanoate/2-iminopropanoate deaminase	RIDA_MOUSE	Rida			4	5	3	8	10	8	13	14	14	0	0	0	16	18	18	4	4	7	0	0	0	16	18	20	3	0	3	3	0	2	3	0	0	9	7	8	0	6	6	0	0	0	6	0
278	NADP-dependent malic enzyme	MAOX_MOUSE	Me1			20	19	19	0	4	5	3	9	3	0	0	0	10	9	10	0	3	0	0	0	0	15	11	13	10	10	9	0	0	0	0	0	5	0	0	0	7	0	0	0	0	0	0	0
279	C->U-editing enzyme APOBEC-2	ABEC2_MOUSE	Apobec2			7	7	12	0	0	0	4	6	0	6	0	6	5	6	6	0	3	4	0	3	0	4	4	3	0	0	3	0	0	0	3	4	9	0	0	0	2	0	0	2	4	4	0	0
280	F-actin-capping protein subunit alpha-2	CAZA2_MOUSE	Capza2			10	13	8	7	4	6	4	0	4	17	16	21	0	0	0	5	5	0	13	6	11	4	3	4	3	5	4	0	0	0	12	6	11	0	0	0	2	4	0	0	0	3	4	4
281	Cytochrome c oxidase subunit 5B, mitochondrial	COX5B_MOUSE	Cox5b			0	0	0	0	0	0	2	0	0	0	0	0	0	0	0	3	2	3	0	0	0	0	0	0	0	0	0	7	0	4	0	0	0	3	0	0	0	0	0	0	0	0	0	0
282	Heat shock protein HSP 90-alpha	HS90A_MOUSE	Hsp90aa1			30	34	32	26	25	30	28	27	27	0	0	0	27	30	29	20	18	0	0	0	0	44	33	33	0	0	0	0	0	0	0	0	14	0	0	0	15	0	0	0	0	0	0	11
283	Transthyretin	TTHY_MOUSE	Ttr			4	7	6	9	9	10	12	9	10	6	6	4	8	10	12	5	8	6	4	4	4	11	16	12	3	0	4	5	5	4	6	4	4	0	0	0	0	8	8	0	0	0	6	10
284	Ferritin heavy chain	FRIH_MOUSE	Fth1			0	0	0	6	5	7	4	4	7	0	0	0	6	7	7	2	0	0	0	0	0	8	6	6	0	0	0	0	0	0	0	0	0	0	0	0	0	12	12	0	0	0	13	10
285	Enoyl-CoA hydratase, mitochondrial	ECHM_MOUSE	Echs1			8	6	11	6	5	6	9	11	14	3	0	0	8	5	7	6	4	5	3	3	3	6	6	0	5	0	0	7	6	4	10	5	9	0	0	3	4	6	3	0	0	0	7	6
286	Triokinase/FMN cyclase	TKFC_MOUSE	Tkfc			15	17	20	5	0	4	7	11	6	0	0	0	9	9	9	0	0	0	0	0	0	13	13	9	0	0	0	0	0	0	0	6	3	6	7	7	2	2	0	0	0	0	3	0
287	Histone H1.0	H10_MOUSE	H1f0			4	5	5	0	0	0	0	0	3	15	10	13	0	0	0	10	7	12	11	12	9	0	0	0	26	22	20	5	8	7	3	6	0	0	0	0	0	8	0	0	0	0	0	0
288	Ubiquitin-like modifier-activating enzyme 1	UBA1_MOUSE	Uba1			24	25	26	4	5	7	6	8	5	0	0	0	12	9	7	0	3	0	0	0	0	18	20	12	0	0	0	0	0	0	0	0	0	0	0	0	5	0	4	0	0	0	4	0
289	Vinculin	VINC_MOUSE	Vcl			2	0	3	4	7	3	8	7	6	2	0	0	10	9	11	6	9	5	3	5	3	8	10	7	0	3	0	8	9	8	0	3	9	3	2	4	4	0	0	0	0	0	3	0
290	Microsomal glutathione S-transferase 1	MGST1_MOUSE	Mgst1			0	0	5	8	6	5	12	8	10	0	0	0	6	5	5	16	14	13	0	7	5	0	0	0	0	0	0	14	19	15	0	6	15	0	0	0	0	0	0	0	0	0	0	0
291	Short-chain specific acyl-CoA dehydrogenase, mitochondrial	ACADS_MOUSE	Acads			23	19	16	8	5	7	9	7	7	0	0	0	8	10	10	0	4	3	0	0	0	12	15	8	0	0	0	0	0	2	0	3	2	0	0	0	2	4	3	0	0	0	2	0
292	Eukaryotic initiation factor 4A-I	IF4A1_MOUSE	Eif4a1			18	15	22	3	0	0	10	10	12	0	0	0	7	10	7	2	4	0	0	0	2	6	10	9	0	0	0	3	0	0	2	6	12	0	0	0	0	0	0	6	3	3	0	3
293	Ryanodine receptor 1	RYR1_MOUSE	Ryr1			0	0	0	2	0	2	0	0	0	0	0	0	0	0	0	0	2	0	0	2	2	0	0	0	0	0	0	27	43	27	0	15	30	0	0	0	6	3	0	0	4	3	0	0
294	Myc box-dependent-interacting protein 1	BIN1_MOUSE	Bin1			0	0	0	5	0	4	6	9	8	0	0	0	7	9	8	2	6	0	0	0	0	10	13	11	4	6	6	4	6	0	0	0	0	0	0	0	0	4	2	0	0	0	0	5
295	60S acidic ribosomal protein P2	RLA2_MOUSE	Rplp2			0	0	0	6	7	8	9	9	11	0	0	0	9	10	8	10	8	13	0	3	0	8	7	9	4	6	8	0	5	6	0	0	0	0	0	0	0	12	11	0	0	0	12	11
296	Myosin light polypeptide 6	MYL6_MOUSE	Myl6			0	0	0	56	0	53	27	0	0	81	79	84	0	0	26	63	53	53	192	169	173	31	34	28	86	76	84	59	72	63	137	89	0	0	0	0	0	49	40	0	0	0	42	42
297	Heat shock protein beta-1	HSPB1_MOUSE	Hspb1			0	0	0	0	3	6	0	3	3	0	0	0	7	6	6	2	3	4	0	0	0	8	12	6	3	0	3	0	4	4	4	4	3	0	0	3	0	5	7	0	0	0	6	5
298	Elongation factor 1-gamma	EF1G_MOUSE	Eef1g			14	14	14	6	3	6	10	8	9	0	0	0	6	13	10	6	0	6	0	0	0	11	9	8	0	0	0	6	6	0	0	5	4	5	3	4	0	0	0	5	0	2	0	0
299	Fumarylacetoacetase	FAAA_MOUSE	Fah			10	10	14	6	9	10	9	9	9	0	0	0	11	13	13	4	5	3	0	0	0	11	14	16	0	0	0	0	0	0	0	0	0	15	8	9	4	0	0	0	0	0	0	0
300	Estradiol 17 beta-dehydrogenase 5	DHB5_MOUSE	Akr1c6			10	9	15	6	3	4	9	4	6	0	0	3	7	10	8	0	0	0	0	0	0	11	9	15	0	0	0	0	0	0	0	0	0	3	2	4	6	0	4	0	0	0	0	0
301	Tubulin beta-2A chain	TBB2A_MOUSE	Tubb2a			52	58	56	0	49	0	52	44	46	0	0	0	35	40	38	30	0	0	0	24	28	37	43	37	0	0	0	0	0	0	51	51	51	56	56	42	37	35	28	0	0	0	28	37
302	Argininosuccinate lyase	ARLY_MOUSE	Asl			21	18	20	4	3	0	9	9	9	0	0	0	8	7	10	0	0	0	0	0	0	14	13	15	0	0	0	0	4	0	0	0	9	0	0	0	6	0	0	2	0	0	0	0
303	Prostate and testis expressed protein 4	PATE4_MOUSE	Pate4			0	0	0	0	0	0	5	5	6	0	0	0	6	6	5	8	5	6	0	0	0	0	0	0	41	42	31	5	0	4	0	0	0	0	0	0	0	4	0	0	0	0	0	4
305	ADP/ATP translocase 2	ADT2_MOUSE	Slc25a5			22	20	25	19	0	17	14	18	17	0	0	0	0	0	9	16	18	21	15	16	21	0	0	0	0	0	0	25	25	24	0	29	48	0	49	41	0	0	0	0	0	0	18	0
306	60S ribosomal protein L12	RL12_MOUSE	Rpl12			5	6	5	4	0	0	8	5	5	6	4	6	5	8	8	13	13	12	5	7	5	6	5	4	13	12	14	6	9	4	0	6	6	0	0	0	0	5	6	3	5	3	6	7
307	Glycogen phosphorylase, liver form	PYGL_MOUSE	Pygl			49	44	50	23	26	23	33	30	26	0	0	0	33	35	29	0	0	0	0	0	0	49	42	37	0	0	0	0	0	0	0	0	0	0	0	0	25	0	0	3	0	0	0	0
308	Adenylosuccinate synthetase isozyme 1	PURA1_MOUSE	Adssl1			17	17	17	0	0	0	7	8	6	0	0	0	10	13	17	0	0	0	0	0	0	16	16	15	0	0	0	0	3	0	0	0	0	0	3	0	5	2	0	3	6	0	0	0
309	D-dopachrome decarboxylase	DOPD_MOUSE	Ddt			2	0	0	9	8	8	7	8	10	0	0	0	8	11	13	0	5	3	0	0	0	12	14	14	0	0	0	0	0	0	0	0	0	3	0	0	4	10	9	0	0	0	10	8
311	Thioredoxin-dependent peroxide reductase, mitochondrial	PRDX3_MOUSE	Prdx3			7	8	0	7	7	8	11	9	8	0	0	0	10	9	14	5	5	0	0	0	0	11	11	13	0	0	0	0	0	0	0	0	0	0	0	0	4	0	0	0	0	0	0	0
312	Thioredoxin	THIO_MOUSE	Txn			0	0	0	0	6	0	0	0	0	0	0	0	0	6	8	0	0	0	0	0	0	11	8	12	0	0	0	0	0	0	0	0	0	0	0	0	0	0	0	0	0	0	0	0
313	Nascent polypeptide-associated complex subunit alpha, muscle-specific form	NACAM_MOUSE	Naca			0	0	0	4	5	4	7	6	6	0	0	0	9	11	9	5	6	5	0	0	0	8	9	6	22	22	27	0	2	0	0	0	0	0	0	0	0	6	4	0	0	0	5	7
314	Isocitrate dehydrogenase [NAD] subunit gamma 1, mitochondrial	IDHG1_MOUSE	Idh3g			16	19	14	2	0	6	13	13	10	0	0	0	5	6	6	5	6	7	0	3	4	0	0	4	0	0	0	0	6	4	8	9	7	0	0	0	6	0	4	0	0	0	0	0
315	Histone-lysine N-methyltransferase Smyd1	SMYD1_MOUSE	Smyd1			13	8	12	7	3	4	7	9	7	3	5	4	3	4	3	7	7	8	6	4	3	7	5	0	12	10	5	4	5	6	4	8	9	0	0	0	7	4	3	0	0	0	0	4
316	Voltage-dependent anion-selective channel protein 2	VDAC2_MOUSE	Vdac2			0	0	0	10	7	8	9	7	8	0	0	0	0	0	6	10	11	10	4	3	4	0	0	0	0	0	0	6	7	7	5	8	12	5	8	3	4	4	5	0	0	0	3	4
317	60S ribosomal protein L7a	RL7A_MOUSE	Rpl7a			5	6	12	0	0	0	0	5	0	0	3	0	0	0	0	19	17	16	0	4	0	0	0	0	16	16	11	0	4	0	0	0	6	5	5	3	0	5	5	0	0	0	4	6
318	Destrin	DEST_MOUSE	Dstn			9	7	7	5	6	4	7	4	7	0	0	0	8	7	9	3	3	4	0	0	3	12	10	9	0	0	0	0	0	0	2	0	4	0	0	0	0	4	4	4	0	0	4	4
319	40S ribosomal protein S3	RS3_MOUSE	Rps3			5	4	6	3	0	0	5	3	0	0	0	2	0	4	3	9	7	10	0	0	0	0	3	0	18	21	15	4	0	0	0	0	4	3	3	0	4	0	0	0	0	0	3	3
320	10 kDa heat shock protein, mitochondrial	CH10_MOUSE	Hspe1			0	0	0	7	6	6	7	7	8	0	0	0	7	10	6	2	5	2	0	0	0	8	11	10	0	3	4	0	0	2	0	0	0	2	0	0	0	7	6	0	0	0	0	4
321	High mobility group protein B1	HMGB1_MOUSE	Hmgb1			0	3	0	0	0	0	7	7	9	3	2	0	7	11	10	5	7	7	0	0	0	2	2	3	22	27	26	6	5	4	0	0	0	0	0	0	0	3	0	0	0	0	0	0
322	Rab GDP dissociation inhibitor beta	GDIB_MOUSE	Gdi2			11	13	14	2	4	2	11	14	14	0	0	0	7	10	10	3	2	3	0	0	0	13	13	11	0	0	0	0	0	0	0	0	8	0	0	0	4	0	0	0	0	0	0	0
323	PDZ and LIM domain protein 7	PDLI7_MOUSE	Pdlim7			0	0	0	0	0	0	0	0	0	8	0	6	0	0	0	6	7	7	0	0	0	0	0	0	8	0	6	6	7	8	0	0	0	0	0	0	0	0	0	0	0	0	0	4
324	Reticulon-2	RTN2_MOUSE	Rtn2			0	5	0	0	6	7	10	10	9	0	0	0	0	0	6	10	10	11	5	8	0	0	0	0	0	0	0	10	10	9	6	7	10	8	7	7	7	0	0	0	0	0	0	0
325	Inorganic pyrophosphatase	IPYR_MOUSE	Ppa1			0	4	0	6	0	8	11	8	10	0	0	0	9	11	9	2	0	8	0	0	0	19	12	14	0	0	0	0	0	0	0	0	0	0	0	0	0	0	0	0	0	0	0	0
326	Glutathione peroxidase 1	GPX1_MOUSE	Gpx1			2	0	3	4	4	5	7	0	6	0	0	0	7	8	8	0	0	0	0	0	0	13	10	11	0	0	0	0	0	0	0	0	3	0	0	0	0	0	0	0	0	0	4	0
327	Protein NDRG2	NDRG2_MOUSE	Ndrg2			5	7	9	9	4	8	11	10	10	0	0	0	8	6	9	7	9	8	0	0	0	11	12	13	0	0	0	5	5	6	0	4	4	0	0	0	4	4	5	0	0	0	4	4
328	Sarcosine dehydrogenase, mitochondrial	SARDH_MOUSE	Sardh			21	18	21	3	5	5	10	6	9	0	0	0	10	11	7	0	0	0	0	0	0	19	17	18	0	0	0	0	0	0	0	0	0	0	0	0	0	0	0	0	0	0	0	0
329	Spectrin alpha chain, non-erythrocytic 1	SPTN1_MOUSE	Sptan1			0	0	0	0	5	2	0	2	0	3	7	2	0	0	0	6	9	5	9	16	9	2	0	0	0	0	0	18	23	12	0	3	4	0	0	0	0	0	0	0	0	5	0	0
330	F-actin-capping protein subunit beta	CAPZB_MOUSE	Capzb			11	4	9	3	0	3	0	0	0	22	23	27	0	0	0	0	0	2	11	11	8	0	3	0	0	0	0	0	0	0	4	7	12	0	0	0	0	0	0	0	0	0	0	0
331	Pancreatic triacylglycerol lipase	LIPP_MOUSE	Pnlip			7	7	10	4	3	0	9	8	7	0	0	0	7	12	10	8	7	3	0	0	0	9	13	11	4	4	3	7	7	7	0	0	0	0	0	0	7	4	3	0	2	0	0	0
332	60S acidic ribosomal protein P0	RLA0_MOUSE	Rplp0			8	12	9	0	5	3	9	9	6	0	0	0	6	9	9	11	12	9	0	0	0	4	5	4	3	5	4	9	10	5	4	7	9	0	0	0	0	5	5	0	0	0	6	7
333	Myosin light chain 6B	MYL6B_MOUSE	Myl6b			0	0	0	0	0	0	0	0	0	0	0	0	0	0	0	0	0	0	12	13	18	0	0	0	0	3	5	0	0	0	6	0	0	0	0	5	0	0	2	0	0	0	0	3
334	Succinate dehydrogenase [ubiquinone] iron-sulfur subunit, mitochondrial	SDHB_MOUSE	Sdhb			0	0	0	5	7	6	8	6	3	0	0	0	0	2	2	4	4	3	8	7	4	0	0	0	0	0	0	6	8	7	9	13	18	0	0	0	5	0	0	0	0	0	0	0
335	Cytochrome c oxidase subunit NDUFA4	NDUA4_MOUSE	Ndufa4			0	0	0	6	6	6	4	6	4	0	0	0	4	0	0	6	9	10	6	6	5	0	0	0	0	0	0	6	12	6	7	8	13	0	0	0	6	10	7	0	0	0	8	6
336	Alpha-aminoadipic semialdehyde dehydrogenase	AL7A1_MOUSE	Aldh7a1			16	17	14	0	8	8	10	9	6	0	0	0	14	11	12	5	6	4	0	0	0	18	17	18	0	0	0	0	0	3	0	0	0	0	0	0	0	0	0	0	0	0	0	0
338	Fatty acid-binding protein 5	FABP5_MOUSE	Fabp5			8	6	0	9	10	7	10	9	9	0	0	0	12	15	14	0	0	0	0	0	0	15	21	15	0	0	0	0	0	0	0	0	0	0	0	0	0	0	0	0	0	0	0	4
339	Myomesin-3	MYOM3_MOUSE	Myom3			0	0	0	0	0	0	0	0	0	18	23	22	0	0	0	0	0	0	25	20	32	0	0	0	0	2	2	8	8	0	0	0	0	0	0	0	0	0	0	0	0	3	0	0
340	Elongation factor 1-delta	EF1D_MOUSE	Eef1d			0	0	0	5	4	4	0	3	3	3	3	0	4	5	2	3	2	5	4	0	5	9	7	3	3	0	4	5	8	5	0	0	0	0	0	0	0	8	7	3	5	4	8	7
341	60S ribosomal protein L18	RL18_MOUSE	Rpl18			5	3	5	0	0	0	10	10	9	4	4	0	10	9	7	11	10	9	2	4	4	3	3	4	12	12	12	7	6	6	0	5	4	3	3	4	0	4	0	0	0	0	0	0
342	Calponin-1	CNN1_MOUSE	Cnn1			0	0	0	0	0	0	9	7	5	0	0	0	9	13	5	0	0	0	0	0	0	3	4	3	5	10	6	4	5	3	0	0	0	0	5	7	0	6	6	0	0	0	6	8
343	ATP-citrate synthase	ACLY_MOUSE	Acly			17	13	16	6	4	3	12	11	8	0	0	0	10	8	8	4	3	0	0	0	0	6	9	4	0	0	0	0	0	0	3	9	16	0	0	0	8	0	0	0	0	0	0	2
344	Chymotrypsinogen B	CTRB1_MOUSE	Ctrb1			3	5	0	3	7	7	6	7	4	0	0	0	11	10	8	3	4	0	0	0	0	9	11	9	0	3	4	0	0	0	0	0	0	0	0	0	0	0	0	0	0	0	0	0
345	Myosin-9	MYH9_MOUSE	Myh9			12	19	15	0	0	0	0	0	0	0	19	19	0	0	0	6	5	0	16	0	23	0	0	0	8	0	0	0	0	0	0	25	37	0	0	0	15	6	8	10	10	8	10	10
346	Spectrin beta chain, non-erythrocytic 1	SPTB2_MOUSE	Sptbn1			0	0	0	3	0	0	0	0	0	4	0	0	0	0	0	6	10	10	10	20	16	0	0	0	4	0	3	16	22	13	0	4	8	0	0	0	0	0	0	0	0	0	0	0
347	Eukaryotic translation initiation factor 5A-1	IF5A1_MOUSE	Eif5a			0	0	0	3	6	3	3	5	5	0	0	0	9	6	9	0	0	0	0	0	0	8	8	7	10	8	7	0	0	0	0	0	0	0	0	0	3	8	8	0	0	0	6	10
348	Kallikrein 1-related peptidase b11	K1B11_MOUSE	Klk1b11			0	0	0	0	14	10	18	18	16	8	0	0	21	24	19	11	9	13	0	0	0	33	36	28	13	9	11	0	0	0	0	0	0	0	0	0	0	0	11	0	0	0	14	8
350	Carbonyl reductase [NADPH] 2	CBR2_MOUSE	Cbr2			13	15	8	0	0	3	8	0	8	0	0	0	8	8	6	0	3	0	0	0	0	10	10	6	0	0	0	3	0	3	3	6	0	0	0	0	3	0	0	0	0	0	0	2
352	Aldo-keto reductase family 1 member A1	AK1A1_MOUSE	Akr1a1			9	11	6	9	0	6	8	5	5	0	0	0	8	6	7	0	0	0	0	0	0	14	19	14	0	0	0	0	0	0	0	0	0	8	11	11	6	0	0	0	0	0	0	4
353	Macrophage migration inhibitory factor	MIF_MOUSE	Mif			0	0	3	3	9	3	8	7	6	0	0	0	7	8	8	4	0	4	0	0	0	8	8	7	0	4	0	0	4	2	8	4	4	0	0	0	0	4	4	0	0	0	4	6
354	Kallikrein 1-related peptidase b8	K1KB8_MOUSE	Klk1b8			0	0	0	11	13	11	11	13	9	0	0	0	14	11	14	10	7	0	0	0	0	12	15	21	0	0	0	0	7	0	0	0	0	0	0	0	0	0	0	0	0	0	2	0
355	Histidine triad nucleotide-binding protein 1	HINT1_MOUSE	Hint1			0	2	0	0	6	0	7	4	4	0	0	0	7	5	9	0	0	0	0	0	0	15	12	12	0	0	0	0	0	0	0	0	0	0	0	0	0	5	7	0	0	0	4	4
356	Keratin, type II cytoskeletal 1	K2C1_MOUSE	Krt1			9	0	0	0	0	0	0	0	0	0	0	0	0	0	0	0	0	0	9	0	0	0	0	0	0	0	0	0	0	9	23	38	26	0	7	0	12	9	9	16	19	16	12	8
357	Transaldolase	TALDO_MOUSE	Taldo1			3	6	6	4	5	3	6	6	4	0	0	0	5	8	6	0	0	0	0	0	0	16	11	12	0	0	0	0	0	0	0	0	0	0	0	0	0	0	0	0	0	0	0	0
358	Carboxylesterase 3A	EST3A_MOUSE	Ces3a			11	10	12	3	3	0	6	4	0	0	0	0	6	7	6	0	3	3	0	0	0	13	14	13	0	0	0	0	2	0	0	0	0	0	0	0	6	0	0	0	0	0	0	0
359	Prostatic spermine-binding protein	SPBP_MOUSE	Sbp			0	2	0	3	0	6	4	2	4	0	0	0	0	0	0	5	9	6	0	0	0	0	0	2	0	2	5	8	10	8	0	0	0	0	0	0	0	0	0	0	0	0	0	0
361	Translationally-controlled tumor protein	TCTP_MOUSE	Tpt1			4	0	4	4	0	7	5	5	8	4	0	0	9	13	11	0	3	4	0	0	0	13	9	8	5	5	4	0	0	0	0	0	0	0	0	0	0	8	8	0	0	0	8	7
362	Beta-2-microglobulin	B2MG_MOUSE	B2m			0	0	0	0	6	0	6	8	8	0	0	0	4	6	9	6	6	5	0	0	4	4	6	5	6	6	6	2	3	3	7	0	0	0	0	0	0	0	0	0	0	0	0	0
363	Heat shock protein beta-6	HSPB6_MOUSE	Hspb6			0	0	0	6	4	0	0	0	0	0	0	0	3	0	0	0	3	4	3	3	0	8	7	6	0	0	0	0	3	3	2	0	0	0	0	0	0	3	3	0	0	0	3	2
364	Protein NipSnap homolog 2	NIPS2_MOUSE	Nipsnap2			7	6	8	0	0	0	3	3	5	0	0	0	0	0	0	12	10	10	0	0	0	0	0	0	6	5	5	10	15	9	0	0	5	0	0	0	0	0	0	0	0	0	0	0
365	40S ribosomal protein S19	RS19_MOUSE	Rps19			0	0	0	0	0	0	0	3	0	0	0	0	3	0	3	13	15	13	0	0	0	0	0	5	7	12	10	6	9	8	3	4	3	0	0	0	4	6	6	0	0	0	3	5
366	Kallikrein 1-related peptidase b16	K1B16_MOUSE	Klk1b16			0	0	0	12	14	11	9	9	7	3	3	0	15	18	14	0	0	3	0	0	0	19	22	23	0	0	0	0	0	0	0	0	0	0	0	0	0	0	0	0	0	0	0	0
367	Prosaposin	SAP_MOUSE	Psap			0	0	0	3	5	5	8	5	5	0	0	0	7	9	7	4	4	4	0	0	0	11	12	10	0	0	0	0	0	4	0	0	0	0	0	0	0	8	0	0	0	0	0	6
369	NADH-cytochrome b5 reductase 3	NB5R3_MOUSE	Cyb5r3			3	0	7	0	0	0	0	0	2	0	0	0	0	0	0	10	12	11	0	3	0	0	0	0	0	0	0	12	20	13	0	5	9	0	0	0	0	0	0	0	0	0	0	0
371	40S ribosomal protein S2	RS2_MOUSE	Rps2			7	8	7	0	0	0	0	0	0	0	0	0	0	3	2	3	5	7	0	0	0	4	3	0	11	8	10	0	2	0	0	6	8	2	0	0	4	0	3	0	0	0	0	0
372	Tubulin alpha-4A chain	TBA4A_MOUSE	Tuba4a			40	37	45	32	28	30	27	29	28	0	0	0	0	32	29	0	0	0	0	0	0	30	31	0	0	0	0	0	23	23	30	27	42	0	0	29	29	25	0	6	9	9	0	26
373	Keratin, type I cytoskeletal 19	K1C19_MOUSE	Krt19			0	0	0	0	11	7	4	0	0	0	3	0	0	0	0	6	7	0	19	0	5	0	0	0	0	0	0	13	16	10	24	24	15	13	12	9	3	0	0	0	0	0	0	8
374	Histone H2A type 2-A	H2A2A_MOUSE (+1)	Hist2h2aa1			0	0	0	0	0	0	0	0	0	0	0	0	0	0	0	0	17	25	0	80	0	0	0	0	117	126	115	32	29	0	0	21	0	0	0	0	0	0	0	0	0	0	0	0
375	60S ribosomal protein L7	RL7_MOUSE	Rpl7			3	3	4	0	0	0	0	0	0	0	0	0	4	5	5	9	9	0	0	0	0	0	0	0	7	0	0	0	5	4	0	0	3	0	6	9	0	3	2	0	0	0	2	0
376	Indolethylamine N-methyltransferase	INMT_MOUSE	Inmt			12	11	15	4	2	0	8	5	6	0	0	0	7	7	9	0	0	0	0	0	0	18	12	14	0	0	0	0	0	0	0	0	0	0	0	0	8	0	0	0	0	0	0	0
377	IPI00000001|IPI00000001.1 Keratin, type II cytoskeletal 1 HUMAN(Common contaminant protein)	IPI00000001|IPI00000001.1				17	10	0	0	26	10	6	4	6	0	6	0	8	0	0	9	17	6	25	10	0	5	11	0	0	14	0	10	19	22	0	26	36	0	0	0	0	0	0	0	0	0	0	0
378	Peroxisomal multifunctional enzyme type 2	DHB4_MOUSE	Hsd17b4			13	11	13	0	0	3	4	4	8	0	0	0	6	7	6	8	3	5	0	0	0	0	0	0	11	9	12	10	11	8	3	3	4	0	0	0	0	0	0	0	0	0	0	0
380	Voltage-dependent calcium channel subunit alpha-2/delta-1	CA2D1_MOUSE	Cacna2d1			2	0	0	0	0	0	2	0	2	0	0	0	0	0	0	13	26	18	0	3	0	0	0	0	0	0	0	34	42	32	0	0	0	0	0	0	0	0	0	0	0	0	0	0
382	Immunoglobulin kappa constant	IGKC_MOUSE	Igkc			6	6	0	5	6	7	7	7	0	0	0	0	0	8	10	5	7	5	0	0	0	7	0	0	17	14	13	0	0	0	0	0	0	0	0	0	0	0	0	0	0	0	0	0
383	60S ribosomal protein L11	RL11_MOUSE	Rpl11			7	7	8	0	0	0	4	4	4	4	4	0	4	3	3	5	7	5	3	0	4	0	0	0	10	9	9	0	8	4	3	4	4	0	0	0	0	0	0	0	0	0	0	0
385	60S ribosomal protein L13	RL13_MOUSE	Rpl13			3	4	0	0	0	0	0	4	3	0	0	0	4	4	4	9	7	7	3	4	0	4	0	4	9	11	12	3	4	3	3	0	5	0	0	0	0	4	4	0	0	2	4	4
386	3-hydroxyacyl-CoA dehydrogenase type-2	HCD2_MOUSE	Hsd17b10			7	5	6	3	0	4	7	6	7	0	0	0	9	6	5	6	5	5	0	0	0	5	7	6	7	4	6	8	8	8	3	4	5	0	0	0	0	0	0	3	0	3	4	3
387	Flavin reductase (NADPH)	BLVRB_MOUSE	Blvrb			17	16	15	4	7	7	7	5	5	0	0	0	10	14	8	0	0	0	0	0	0	11	13	14	0	0	0	0	0	0	0	0	0	0	0	0	0	0	3	0	0	0	3	0
388	Histone H1.1	H11_MOUSE	Hist1h1a			0	0	0	0	0	0	0	0	0	13	13	13	0	0	0	11	12	15	14	10	10	0	0	0	23	28	25	0	0	0	0	0	0	0	0	0	0	13	11	0	3	4	12	14
390	4-hydroxyphenylpyruvate dioxygenase	HPPD_MOUSE	Hpd			9	11	8	7	6	3	8	6	9	0	0	0	6	9	10	0	0	2	0	0	0	11	11	7	0	0	0	0	0	0	0	0	0	0	0	0	3	0	0	0	0	0	0	0
391	40S ribosomal protein S18	RS18_MOUSE	Rps18			3	3	0	0	0	0	3	0	0	4	3	3	0	2	0	7	6	10	5	7	5	0	0	0	13	16	17	2	5	4	0	4	3	0	5	4	0	0	0	0	0	0	0	3
392	Superoxide dismutase [Mn], mitochondrial	SODM_MOUSE	Sod2			3	3	4	3	5	6	8	7	7	0	0	0	7	7	7	4	6	7	0	0	0	9	12	7	0	0	0	0	6	4	6	4	4	0	0	0	0	0	0	0	3	0	0	0
393	ATP synthase subunit e, mitochondrial	ATP5I_MOUSE	Atp5me			0	0	0	7	5	5	8	6	6	0	0	0	4	0	0	11	8	12	3	5	0	0	0	0	0	0	0	11	15	12	0	0	6	0	0	0	0	6	0	4	0	0	5	0
394	Protein disulfide-isomerase A2	PDIA2_MOUSE	Pdia2			0	4	4	7	5	3	5	4	5	0	0	0	8	10	9	0	0	0	0	0	0	15	13	10	0	0	0	0	0	0	0	0	0	0	0	0	0	0	0	0	0	0	0	0
395	NADH dehydrogenase [ubiquinone] flavoprotein 1, mitochondrial	NDUV1_MOUSE	Ndufv1			8	7	6	0	6	0	4	2	0	0	0	0	0	3	0	2	0	0	3	0	2	6	4	2	0	0	0	3	2	3	0	0	3	0	0	0	4	0	0	0	0	0	0	0
396	ATP synthase membrane subunit DAPIT, mitochondrial	ATPMD_MOUSE	Atp5md			5	5	6	4	6	6	7	8	6	0	0	0	0	3	4	9	8	9	0	4	0	0	0	0	0	0	0	13	16	17	3	0	6	0	0	0	0	3	4	0	0	0	3	2
397	Anterior gradient protein 2 homolog	AGR2_MOUSE	Agr2			0	0	0	0	3	3	6	4	5	0	0	0	3	4	0	0	4	0	0	0	0	0	3	0	4	6	6	5	5	6	6	5	3	0	0	0	0	3	2	0	0	0	4	0
398	Carboxypeptidase A1	CBPA1_MOUSE	Cpa1			4	4	5	6	11	6	7	6	5	0	0	0	8	11	10	0	0	0	0	0	0	19	14	12	0	0	0	0	0	0	0	0	0	0	0	0	3	0	0	0	0	0	0	0
400	Obscurin	OBSCN_MOUSE	Obscn			0	2	0	0	0	0	4	2	2	0	0	0	2	2	0	5	3	4	2	0	3	3	3	0	3	3	0	0	4	3	0	3	7	0	0	5	0	0	0	0	0	4	0	3
402	Sodium/potassium-transporting ATPase subunit alpha-2	AT1A2_MOUSE	Atp1a2			0	0	0	13	0	0	12	0	0	0	0	0	0	0	0	14	0	0	0	0	0	0	0	0	0	0	0	0	30	19	0	0	26	0	0	0	0	0	0	0	0	0	0	0
403	Glycogen [starch] synthase, muscle	GYS1_MOUSE	Gys1			9	11	14	0	0	4	5	3	0	0	0	0	3	6	5	6	4	5	0	0	0	11	10	15	0	0	0	0	0	0	0	0	5	0	0	0	4	0	0	0	0	3	0	0
404	40S ribosomal protein S3a	RS3A_MOUSE	Rps3a			4	5	6	0	0	0	0	0	0	0	0	0	0	3	2	6	0	4	0	0	0	0	0	0	12	9	6	0	0	0	0	0	0	0	0	0	2	0	4	0	0	0	0	0
405	S-adenosylmethionine synthase isoform type-1	METK1_MOUSE	Mat1a			3	4	5	5	0	0	9	3	4	0	0	0	5	4	4	0	0	0	0	0	0	5	6	8	0	0	0	0	0	0	0	0	0	0	0	0	0	0	0	0	0	0	3	0
406	Band 3 anion transport protein	B3AT_MOUSE	Slc4a1			0	2	2	4	3	4	3	2	0	0	2	4	0	0	0	9	7	8	8	10	9	0	0	0	0	0	0	6	5	9	4	11	10	0	0	0	0	0	0	0	0	0	0	0
407	Serine protease inhibitor Kazal-type 1	ISK1_MOUSE	Spink1			0	0	0	6	8	5	3	2	0	0	0	0	3	4	4	0	0	0	0	0	0	0	0	0	0	0	0	0	0	0	0	0	0	0	0	0	0	5	4	0	0	0	5	5
408	Ornithine aminotransferase, mitochondrial	OAT_MOUSE	Oat			12	10	8	4	0	5	10	6	6	0	0	0	7	8	7	0	0	0	0	0	0	6	7	12	0	0	0	0	0	0	0	0	0	0	0	0	4	0	0	0	0	3	0	2
409	Immunoglobulin heavy constant mu	IGHM_MOUSE	Ighm			4	5	3	3	0	4	3	4	4	0	0	3	0	5	5	4	5	4	4	3	0	0	0	3	10	10	8	3	3	0	4	0	4	0	4	4	0	0	0	0	0	0	0	0
410	Transgelin-2	TAGL2_MOUSE	Tagln2			0	0	0	3	3	3	8	5	6	0	0	0	10	12	8	0	0	0	0	0	0	10	7	11	3	3	0	0	0	0	0	0	0	0	0	0	0	3	0	0	0	0	0	5
411	4-trimethylaminobutyraldehyde dehydrogenase	AL9A1_MOUSE	Aldh9a1			8	11	7	0	2	0	5	6	2	0	0	0	10	9	9	0	0	0	0	0	0	10	11	11	0	0	0	0	0	0	0	0	0	2	0	3	3	0	0	0	0	0	0	0
412	Maleylacetoacetate isomerase	MAAI_MOUSE	Gstz1			8	7	11	0	0	0	5	2	4	0	0	0	10	14	9	0	0	0	0	0	0	15	16	11	0	0	0	0	0	0	0	0	6	0	0	0	4	0	0	0	0	0	2	0
413	NADH dehydrogenase [ubiquinone] 1 beta subcomplex subunit 10	NDUBA_MOUSE	Ndufb10			0	0	0	4	3	4	5	5	5	0	0	0	0	0	0	8	10	8	9	9	8	0	0	0	0	0	0	4	6	3	12	7	9	0	0	0	4	0	0	0	0	0	0	0
414	6-phosphogluconate dehydrogenase, decarboxylating	6PGD_MOUSE	Pgd			11	12	10	3	0	2	7	8	8	0	0	0	8	11	6	0	0	0	0	0	0	11	14	12	0	0	0	0	0	0	0	0	4	4	3	4	0	0	0	3	0	0	0	0
415	Poly(rC)-binding protein 1	PCBP1_MOUSE	Pcbp1			3	4	4	5	0	6	7	4	4	0	0	4	7	5	4	4	4	4	3	3	0	5	5	4	0	0	0	3	4	0	4	6	6	0	0	0	4	2	4	0	0	0	3	3
416	60S ribosomal protein L22	RL22_MOUSE	Rpl22			6	6	4	0	0	0	3	3	0	7	6	5	3	3	5	7	5	6	0	0	0	0	0	0	8	8	9	4	6	6	0	3	3	6	0	5	0	0	0	0	0	0	0	0
417	Cytochrome b-c1 complex subunit Rieske, mitochondrial	UCRI_MOUSE	Uqcrfs1			0	0	0	0	0	0	0	0	0	0	0	0	0	0	0	3	2	0	0	0	0	0	3	0	0	0	0	4	5	5	0	4	0	0	0	2	2	8	10	0	0	0	9	10
419	Gamma-enolase	ENOG_MOUSE	Eno2			144	0	135	92	94	101	130	118	0	0	0	0	121	152	147	0	0	0	0	0	0	193	172	168	0	0	0	0	0	0	0	0	0	0	0	0	0	0	0	0	0	0	0	0
420	Peptidyl-prolyl cis-trans isomerase FKBP1A	FKB1A_MOUSE	Fkbp1a			0	0	0	5	7	5	6	7	8	0	0	0	7	6	5	3	5	3	0	0	0	7	9	9	0	0	0	3	0	3	3	0	0	0	0	0	0	0	0	0	4	3	0	3
421	40S ribosomal protein S14	RS14_MOUSE	Rps14			4	4	4	0	0	0	0	0	0	0	4	4	0	0	2	4	0	5	0	3	0	0	3	0	12	10	12	4	4	4	4	3	0	0	0	0	2	3	0	0	0	0	0	5
422	60S ribosomal protein L4	RL4_MOUSE	Rpl4			0	0	4	0	0	0	4	0	0	0	0	0	3	0	3	3	3	6	2	0	4	0	0	0	6	5	7	0	3	0	0	0	0	0	0	0	0	3	0	0	0	0	4	2
423	60S ribosomal protein L23a	RL23A_MOUSE	Rpl23a			0	0	0	0	0	0	0	0	0	0	0	0	0	0	0	0	6	4	0	0	0	0	0	0	11	12	6	0	0	0	3	0	0	0	0	0	0	6	6	0	0	0	7	7
424	Neurofilament light polypeptide	NFL_MOUSE	Nefl			0	0	0	4	9	5	0	0	0	6	6	7	0	0	0	7	9	9	6	11	7	4	3	0	0	0	0	4	4	5	9	4	5	0	0	0	3	5	0	0	0	0	0	4
425	Phosphoglycerate mutase 1	PGAM1_MOUSE	Pgam1			6	11	6	8	7	5	11	11	8	0	0	0	8	11	13	0	0	0	0	0	0	21	17	14	0	0	0	0	0	0	0	0	0	0	0	0	0	0	0	0	0	0	0	0
426	Peroxisomal bifunctional enzyme	ECHP_MOUSE	Ehhadh			21	23	25	0	0	0	5	5	3	0	0	0	0	4	3	0	0	0	0	0	0	0	0	0	0	0	0	0	0	0	0	7	17	0	0	0	5	0	0	0	0	0	0	0
427	Purine nucleoside phosphorylase	PNPH_MOUSE	Pnp			8	7	6	4	0	4	5	0	5	0	0	0	5	8	6	0	0	0	0	0	0	15	15	18	0	0	0	0	0	0	0	0	0	0	0	0	0	0	0	0	0	0	0	0
428	Keratin, type I cytoskeletal 14	K1C14_MOUSE	Krt14			0	0	0	0	0	0	0	0	0	0	0	0	0	0	0	0	0	0	0	0	0	0	0	0	0	0	0	0	0	0	41	52	26	22	19	17	9	8	14	0	0	0	12	11
429	14-3-3 protein beta/alpha	1433B_MOUSE	Ywhab			0	0	0	13	18	13	10	11	12	0	0	0	13	14	14	9	6	10	0	0	0	19	14	15	10	6	0	0	7	0	0	0	0	0	0	0	0	0	12	0	0	0	11	13
430	3-ketoacyl-CoA thiolase A, peroxisomal	THIKA_MOUSE	Acaa1a			11	13	11	0	0	0	7	6	5	0	0	0	3	4	4	0	0	3	0	0	0	3	4	4	0	0	0	3	3	0	4	4	9	0	0	0	6	0	0	0	0	0	4	3
431	Protein disulfide-isomerase A6	PDIA6_MOUSE	Pdia6			0	0	0	5	5	4	7	0	8	0	0	0	5	5	4	3	5	7	0	0	0	2	0	4	0	0	0	0	5	4	0	0	5	0	0	0	0	0	0	7	6	8	0	0
432	Apolipoprotein A-IV	APOA4_MOUSE	Apoa4			0	0	0	3	0	5	3	5	5	0	0	0	4	6	7	2	4	3	0	0	0	5	9	5	0	0	0	5	6	3	0	0	0	0	0	0	0	0	0	0	0	0	0	0
434	Electron transfer flavoprotein-ubiquinone oxidoreductase, mitochondrial	ETFD_MOUSE	Etfdh			0	4	4	5	5	4	7	3	9	0	0	0	0	0	0	3	5	3	0	3	0	0	0	0	0	0	0	8	13	8	2	6	6	0	0	0	0	0	0	0	0	0	0	0
435	Lactoylglutathione lyase	LGUL_MOUSE	Glo1			0	0	0	5	8	4	7	4	7	0	0	0	6	8	7	0	2	0	0	0	0	11	8	9	0	0	0	0	0	0	0	0	0	0	5	0	3	0	3	0	0	0	3	0
436	Odorant-binding protein 1a	OBP1A_MOUSE	Obp1a			0	0	0	6	5	6	6	7	6	0	0	0	6	7	7	0	0	0	0	0	0	10	7	8	0	0	0	0	0	0	0	0	0	0	0	0	0	7	6	0	0	0	6	7
437	Keratin, type I cuticular Ha1	K1H1_MOUSE	Krt31			0	0	18	0	0	0	0	0	0	0	0	0	0	0	0	0	0	0	0	0	0	0	0	0	0	0	0	0	0	0	0	0	0	0	0	0	0	38	28	107	109	93	24	38
438	CDGSH iron-sulfur domain-containing protein 1	CISD1_MOUSE	Cisd1			0	0	0	0	0	0	0	0	0	0	0	0	0	0	0	5	8	6	0	5	0	0	0	0	0	0	0	9	9	9	0	0	5	0	0	0	0	4	0	0	4	4	3	3
439	Prohibitin-2	PHB2_MOUSE	Phb2			0	0	0	0	0	3	0	0	0	0	0	0	0	0	0	6	0	0	11	8	7	0	0	0	0	0	0	0	0	5	3	9	10	0	0	0	0	5	3	0	0	0	5	4
440	Cysteine and glycine-rich protein 1	CSRP1_MOUSE	Csrp1			0	0	0	0	0	2	7	5	3	0	0	0	4	2	7	0	2	0	0	2	2	0	0	0	7	4	8	2	4	0	0	3	0	0	0	0	0	0	0	0	0	0	0	0
441	Ig gamma-2A chain C region secreted form	GCAB_MOUSE				5	2	2	3	4	0	6	3	3	0	0	0	7	7	9	0	0	3	0	0	0	5	4	7	10	15	13	0	0	0	0	0	0	0	0	0	0	0	0	0	0	0	0	0
442	Serine/threonine-protein phosphatase PP1-beta catalytic subunit	PP1B_MOUSE	Ppp1cb			0	0	3	0	4	2	8	5	5	0	0	0	6	6	8	4	3	4	0	0	0	11	5	9	7	6	8	0	0	0	0	0	0	0	0	0	6	0	0	0	0	0	0	0
443	Histone H2A.V	H2AV_MOUSE (+1)	H2afv			0	0	0	0	0	0	0	0	0	29	33	31	0	0	0	0	0	16	32	32	30	0	0	0	56	63	55	22	21	22	0	0	0	0	0	0	0	0	25	0	0	0	26	28
444	Epiplakin	EPIPL_MOUSE	Eppk1			2	0	2	0	0	0	0	0	0	0	0	0	0	0	0	0	0	0	3	0	0	0	3	0	0	0	0	0	3	0	0	8	3	0	0	0	0	0	0	0	0	0	0	0
445	NADH dehydrogenase [ubiquinone] 1 alpha subcomplex subunit 10, mitochondrial	NDUAA_MOUSE	Ndufa10			5	2	0	2	2	2	3	6	0	0	0	0	0	0	0	3	6	4	5	4	4	0	0	0	0	0	0	6	6	8	7	5	10	0	0	0	6	0	0	0	0	0	5	0
446	Delta-1-pyrroline-5-carboxylate dehydrogenase, mitochondrial	AL4A1_MOUSE	Aldh4a1			8	8	8	3	0	0	5	4	5	0	0	0	3	3	3	0	0	0	0	0	0	4	3	4	0	0	0	0	0	0	0	5	5	3	4	0	0	0	0	0	0	0	0	0
447	NADH dehydrogenase [ubiquinone] 1 alpha subcomplex subunit 13	NDUAD_MOUSE	Ndufa13			0	0	0	0	0	4	5	0	3	0	0	0	0	0	0	6	5	5	4	5	4	0	0	0	0	0	0	3	0	4	3	7	9	0	0	0	0	3	0	0	0	0	4	4
448	Myosin-6	MYH6_MOUSE	Myh6			0	235	0	0	0	0	0	0	0	392	373	402	0	0	0	0	0	0	0	358	360	0	0	0	0	209	199	0	0	0	0	572	596	0	0	0	0	286	304	325	333	355	302	0
449	Gamma-crystallin B	CRGB_MOUSE	Crygb			7	5	8	0	2	3	3	0	2	0	0	0	4	8	8	0	0	0	0	0	0	8	7	13	0	0	0	0	0	0	0	0	0	0	0	0	0	0	0	0	0	0	0	0
451	60S ribosomal protein L6	RL6_MOUSE	Rpl6			0	0	0	0	0	0	2	2	3	0	0	0	0	0	0	11	8	5	0	0	0	0	0	0	9	9	9	0	5	0	0	2	0	4	0	2	0	0	0	0	0	0	4	0
453	S-formylglutathione hydrolase	ESTD_MOUSE	Esd			9	5	5	3	0	2	5	3	7	0	0	0	7	6	6	0	0	0	0	0	0	10	10	7	0	0	0	0	0	0	0	0	0	0	0	0	0	0	0	0	0	0	0	0
454	Keratin, type II cuticular Hb4	KRT84_MOUSE	Krt84			0	0	0	0	0	0	0	0	0	0	0	0	0	0	0	0	0	0	0	0	0	0	0	0	0	0	0	0	0	0	0	0	0	10	10	13	0	6	9	16	14	14	5	6
455	Calnexin	CALX_MOUSE	Canx			3	3	0	0	0	0	3	4	4	0	0	0	0	3	3	3	6	5	3	6	0	0	0	0	3	0	0	6	9	9	0	4	5	0	0	0	0	0	0	0	0	0	0	0
457	Tubulin beta-5 chain	TBB5_MOUSE	Tubb5			67	71	69	0	0	0	65	62	0	0	0	0	0	0	0	0	0	38	0	0	39	0	58	0	0	0	0	0	49	0	63	65	61	0	0	0	42	44	0	0	0	0	35	0
458	Aminopeptidase N	AMPN_MOUSE	Anpep			0	4	7	4	0	3	5	4	6	0	0	0	5	4	5	8	10	7	0	0	0	3	4	3	0	0	0	12	12	9	0	0	3	0	0	0	0	0	0	0	0	0	0	0
459	Kallikrein 1-related peptidase-like b4	K1KB4_MOUSE	Klk1b4			0	0	0	5	3	4	6	4	6	0	0	0	4	7	10	0	0	0	0	0	0	13	15	12	0	0	0	0	0	0	0	0	0	0	0	0	0	0	0	0	0	0	0	0
460	Elongation factor 1-beta	EF1B_MOUSE	Eef1b			0	0	0	0	0	0	4	5	5	0	0	0	0	0	7	0	5	0	0	0	0	7	6	7	5	5	7	0	0	0	0	0	0	0	0	0	0	0	0	0	0	0	5	0
461	ADP-ribosylation factor 1	ARF1_MOUSE	Arf1			7	3	3	0	0	0	7	0	4	0	0	0	0	0	3	5	14	8	0	0	0	0	2	0	0	0	0	7	7	6	0	0	8	0	0	0	3	0	0	0	0	0	2	0
462	ATP synthase subunit delta, mitochondrial	ATPD_MOUSE	Atp5f1d			4	0	4	4	4	4	3	0	3	2	0	0	3	0	2	3	5	4	6	6	6	4	0	3	4	5	4	3	0	0	5	4	3	6	0	0	0	4	4	0	0	0	4	3
463	Beta-crystallin A1	CRBA1_MOUSE	Cryba1			9	8	8	0	7	4	6	6	6	0	0	0	7	8	9	0	0	5	0	0	0	7	9	8	0	0	0	0	0	0	0	0	0	0	0	0	0	0	0	0	0	0	0	0
464	Neutrophilic granule protein	NGP_MOUSE	Ngp			0	0	0	0	0	0	0	0	2	0	0	0	0	3	0	8	11	9	0	0	0	0	0	0	16	18	15	4	8	4	0	0	0	0	0	0	0	4	3	0	0	0	3	4
465	Heterogeneous nuclear ribonucleoprotein A3	ROA3_MOUSE	Hnrnpa3			0	0	3	3	0	0	6	0	2	0	0	0	4	6	4	0	0	0	0	0	0	5	5	4	3	4	0	0	0	0	0	0	2	0	0	0	0	5	4	0	0	0	0	4
467	Keratin-associated protein 15-1	KR151_MOUSE	Krtap15-1			0	0	0	0	0	0	0	0	0	0	0	0	0	0	0	0	0	0	0	0	0	0	0	0	0	0	0	0	0	0	0	0	0	15	24	24	0	9	7	0	0	0	9	9
469	Myosin-3	MYH3_MOUSE	Myh3			0	0	0	0	0	0	0	0	0	0	0	0	0	0	0	0	0	0	0	0	0	0	0	0	0	0	0	0	0	0	0	668	734	0	450	0	0	0	0	0	0	0	0	0
470	Acyl carrier protein, mitochondrial	ACPM_MOUSE	Ndufab1			0	0	0	4	5	4	0	3	0	0	0	0	0	2	3	2	0	0	0	0	0	0	3	2	0	0	0	0	3	0	2	0	0	0	0	0	0	0	0	0	0	0	0	0
471	Voltage-dependent anion-selective channel protein 3	VDAC3_MOUSE	Vdac3			0	0	0	11	13	12	13	0	12	0	0	0	0	0	0	22	20	20	0	0	0	0	0	0	0	0	0	0	0	0	18	20	21	0	0	0	0	0	0	0	0	0	0	0
472	Synaptophysin-like protein 2	SYPL2_MOUSE	Sypl2			7	7	5	2	3	0	0	4	0	0	0	0	3	0	0	7	9	7	0	4	3	0	0	0	0	0	0	14	14	10	0	6	7	0	0	0	0	0	0	0	0	0	0	0
473	Heterogeneous nuclear ribonucleoprotein A/B	ROAA_MOUSE	Hnrnpab			0	0	0	0	2	0	6	0	4	0	0	0	5	9	7	0	0	0	0	0	0	10	10	10	8	11	10	0	0	0	0	0	0	0	0	0	0	5	5	0	0	0	4	0
474	40S ribosomal protein S4, X isoform	RS4X_MOUSE	Rps4x			0	2	0	0	0	0	4	3	3	0	3	4	0	0	3	7	7	8	3	3	0	0	0	0	9	7	9	0	3	0	0	6	4	0	0	0	3	0	0	0	0	0	0	0
475	Isovaleryl-CoA dehydrogenase, mitochondrial	IVD_MOUSE	Ivd			10	8	9	3	0	0	4	4	4	0	0	0	4	6	7	0	0	0	0	0	0	6	6	4	0	0	0	0	0	0	0	0	3	0	0	0	0	0	0	0	0	0	3	3
476	Elongation factor Tu, mitochondrial	EFTU_MOUSE	Tufm			5	5	4	5	4	5	5	4	5	0	0	0	0	2	0	0	2	3	0	0	0	0	0	0	0	0	0	0	0	0	5	0	3	0	0	0	0	3	3	2	4	0	0	0
477	Carbonyl reductase [NADPH] 1	CBR1_MOUSE	Cbr1			8	7	5	0	3	0	4	0	0	0	0	0	3	5	6	0	0	0	0	0	0	14	13	10	0	0	0	0	0	0	0	0	0	4	6	0	0	0	0	0	0	0	0	0
478	EH domain-containing protein 2	EHD2_MOUSE	Ehd2			0	0	2	0	0	0	0	0	0	0	0	0	0	0	0	0	0	0	0	2	0	0	0	0	0	0	0	3	6	5	0	0	7	0	0	0	0	0	0	0	0	0	0	0
479	Cofilin-2	COF2_MOUSE	Cfl2			8	9	7	5	0	5	12	9	11	0	0	0	12	11	10	8	0	7	0	0	0	7	14	13	0	0	0	0	0	0	0	0	0	0	0	0	0	0	0	0	3	0	0	5
480	Brain acid soluble protein 1	BASP1_MOUSE	Basp1			0	2	0	4	4	4	4	3	6	0	0	0	5	6	6	9	10	7	0	0	0	5	5	4	3	3	3	5	8	7	0	0	0	0	0	0	0	0	0	0	0	0	0	0
481	Ubiquitin-conjugating enzyme E2 variant 1	UB2V1_MOUSE	Ube2v1			0	0	0	0	0	0	0	0	3	0	0	0	0	4	0	0	0	0	0	0	0	0	2	0	0	0	0	0	0	0	0	0	0	0	0	0	0	0	0	0	0	0	0	0
482	Dolichyl-diphosphooligosaccharide--protein glycosyltransferase subunit 1	RPN1_MOUSE	Rpn1			0	0	5	0	0	2	5	0	0	0	0	0	0	0	0	10	18	9	0	3	0	0	0	0	0	0	0	3	12	6	0	7	7	0	0	3	0	0	0	0	0	0	0	0
484	NADH dehydrogenase [ubiquinone] 1 alpha subcomplex subunit 6	NDUA6_MOUSE	Ndufa6			0	0	0	0	0	0	0	0	0	0	0	0	0	0	0	3	4	5	0	0	0	0	0	0	0	0	0	4	7	7	3	0	3	0	0	0	0	3	0	0	0	0	0	4
485	Ribonuclease inhibitor	RINI_MOUSE	Rnh1			5	8	12	3	3	0	6	4	4	0	0	0	7	10	4	0	0	0	0	0	0	14	21	14	0	0	0	0	0	0	0	0	0	0	0	0	0	0	0	0	0	0	0	0
486	Nuclease-sensitive element-binding protein 1	YBOX1_MOUSE	Ybx1			0	0	0	0	0	0	6	7	6	0	0	0	6	6	6	4	5	4	0	0	0	6	7	6	9	5	8	3	0	0	0	0	0	0	0	0	0	0	4	0	0	0	4	4
487	Alcohol dehydrogenase class-3	ADHX_MOUSE	Adh5			9	5	5	3	3	0	0	4	3	0	0	0	0	4	2	0	0	0	0	0	0	10	8	7	0	0	0	0	0	0	0	0	0	0	0	0	0	0	0	0	0	4	0	0
488	Glutathione S-transferase omega-1	GSTO1_MOUSE	Gsto1			0	3	0	0	0	5	5	4	6	0	0	0	4	8	7	0	0	0	0	0	0	8	10	5	0	0	0	0	0	0	0	0	0	0	0	0	0	0	0	0	0	0	0	0
489	Cytochrome b-c1 complex subunit 6, mitochondrial	QCR6_MOUSE	Uqcrh			0	0	0	0	0	0	0	0	0	0	0	0	0	0	0	4	0	0	0	0	0	0	0	0	0	0	0	5	0	6	0	0	0	0	0	0	0	7	8	0	0	0	6	6
490	Tropomodulin-4	TMOD4_MOUSE	Tmod4			0	0	0	0	0	0	0	0	0	15	14	13	0	0	0	0	0	0	11	13	16	0	0	0	0	0	0	0	4	0	5	0	0	0	0	0	0	4	0	0	0	0	2	0
491	UDP-glucuronosyltransferase 1-1	UD11_MOUSE	Ugt1a1			3	5	3	0	0	0	4	2	0	0	0	0	2	0	0	0	6	7	0	3	0	0	0	0	0	0	0	9	10	4	0	4	12	0	0	0	0	0	0	0	0	0	0	0
492	NADH dehydrogenase [ubiquinone] flavoprotein 2, mitochondrial	NDUV2_MOUSE	Ndufv2			0	0	0	2	6	0	3	0	0	0	0	0	0	2	0	0	0	0	0	0	0	4	4	4	0	0	0	0	0	0	0	0	3	0	0	0	0	3	4	0	0	0	7	6
493	Keratin, type I cuticular Ha6	KRT36_MOUSE	Krt36			0	0	0	0	0	0	0	0	0	0	0	0	0	0	0	0	0	0	0	0	0	0	0	0	0	0	0	0	0	0	0	0	0	24	28	21	0	8	8	17	0	14	0	9
494	40S ribosomal protein S12	RS12_MOUSE	Rps12			0	0	0	5	4	5	4	4	4	0	0	0	5	4	3	5	5	2	0	0	0	3	4	4	6	6	9	0	0	0	0	0	0	0	0	0	0	0	0	0	0	0	0	0
495	Prothymosin alpha	PTMA_MOUSE	Ptma			2	2	3	7	5	5	9	8	8	0	0	0	6	10	6	0	0	0	0	0	0	8	10	8	5	8	8	0	0	0	0	0	0	0	0	0	0	0	0	0	0	0	0	0
496	40S ribosomal protein S28	RS28_MOUSE	Rps28			0	0	0	0	0	3	0	3	5	0	5	3	0	4	3	0	0	0	0	0	0	2	2	0	8	10	8	4	3	4	4	0	0	0	0	0	0	0	0	0	0	0	0	0
497	Glycogenin-1	GLYG_MOUSE	Gyg1			5	6	5	2	3	4	9	4	4	0	0	0	4	4	4	0	0	0	0	0	0	6	7	10	0	0	0	0	0	0	0	0	0	0	0	0	0	0	0	0	0	0	0	0
498	3-hydroxyanthranilate 3,4-dioxygenase	3HAO_MOUSE	Haao			3	0	3	2	2	3	4	2	3	0	0	0	4	4	6	0	0	0	0	0	0	12	13	9	0	0	0	0	0	0	0	0	0	0	0	0	0	0	0	0	0	0	0	0
499	Stress-induced-phosphoprotein 1	STIP1_MOUSE	Stip1			0	0	0	0	0	2	0	3	3	0	0	0	7	5	4	0	0	0	0	0	0	8	11	8	3	0	3	0	0	0	0	0	0	0	0	0	0	2	0	0	0	0	0	0
501	Lactotransferrin	TRFL_MOUSE	Ltf			0	0	0	0	0	0	0	0	0	0	0	0	0	2	0	0	0	0	0	0	0	0	0	0	39	29	45	0	0	0	0	0	0	0	0	0	0	0	0	0	0	0	0	0
503	Glutamine amidotransferase-like class 1 domain-containing protein 3A, mitochondrial	GAL3A_MOUSE	Gatd3a			0	0	0	0	0	3	3	5	3	0	0	0	4	5	4	3	0	0	0	0	0	6	4	4	0	0	0	0	0	0	0	0	0	0	0	0	2	0	0	0	0	0	0	0
504	40S ribosomal protein S9	RS9_MOUSE	Rps9			3	3	4	0	0	0	0	0	0	0	0	0	0	0	0	4	5	4	0	0	0	0	0	0	0	0	3	0	3	3	0	0	0	4	4	0	0	0	0	0	0	0	3	0
506	NADH dehydrogenase [ubiquinone] iron-sulfur protein 8, mitochondrial	NDUS8_MOUSE	Ndufs8			0	0	0	0	3	0	4	0	0	0	0	0	0	0	0	4	7	8	4	6	5	0	0	0	0	0	0	6	7	4	4	8	7	0	0	0	0	0	0	0	0	0	0	0
508	Ig gamma-3 chain C region	IGHG3_MOUSE				4	4	5	0	0	0	5	4	5	0	0	0	6	5	8	0	0	0	3	0	0	4	3	4	6	6	6	0	0	0	0	0	0	2	4	3	0	0	0	0	0	0	0	0
509	3-hydroxyisobutyrate dehydrogenase, mitochondrial	3HIDH_MOUSE	Hibadh			6	5	5	2	0	5	9	6	6	0	0	0	9	5	8	0	0	0	0	0	0	10	8	10	0	0	0	0	0	0	0	0	0	0	0	0	0	0	0	0	0	0	4	2
510	Creatine kinase U-type, mitochondrial	KCRU_MOUSE	Ckmt1			0	0	0	0	0	0	12	0	13	0	0	0	0	0	10	14	0	0	0	0	0	0	0	0	15	0	0	0	12	0	0	0	13	0	0	0	0	0	0	0	0	0	0	0
511	Aldehyde dehydrogenase, cytosolic 1	AL1A7_MOUSE	Aldh1a7			0	0	19	0	0	0	0	0	0	0	0	0	0	0	0	0	0	0	0	0	0	15	16	15	0	0	0	0	0	0	0	0	0	0	0	0	0	0	0	0	0	0	0	0
512	Carboxylesterase 1C	EST1C_MOUSE	Ces1c			0	0	0	8	12	8	7	6	4	0	0	0	6	11	8	0	0	0	0	0	0	13	10	13	0	0	0	0	0	0	0	0	0	0	0	0	0	0	0	0	0	0	0	0
513	NADH dehydrogenase [ubiquinone] 1 alpha subcomplex subunit 9, mitochondrial	NDUA9_MOUSE	Ndufa9			0	0	0	0	0	0	7	0	2	0	0	0	0	0	0	4	6	10	0	0	0	0	0	0	0	0	0	5	4	0	0	7	13	0	0	0	6	0	0	0	0	0	0	0
514	UDP-glucuronosyltransferase 2B17	UDB17_MOUSE	Ugt2b17			6	7	0	0	0	0	5	2	4	0	0	0	0	0	0	3	7	5	4	4	0	0	0	0	0	0	0	10	9	7	0	4	9	0	0	0	0	0	0	0	0	0	0	0
515	Nucleolin	NUCL_MOUSE	Ncl			6	6	4	0	0	0	3	4	4	0	0	0	5	4	4	0	0	3	0	0	0	8	5	6	0	0	2	0	0	0	0	0	0	0	0	0	2	4	0	2	0	0	5	2
516	Cytosol aminopeptidase	AMPL_MOUSE	Lap3			7	6	9	0	4	0	5	4	5	0	0	0	6	7	5	0	4	3	0	0	0	8	9	8	0	0	0	0	3	3	0	0	3	0	0	0	0	0	0	0	0	0	0	0
517	Dehydrogenase/reductase SDR family member 4	DHRS4_MOUSE	Dhrs4			4	3	0	0	0	0	0	0	0	0	0	0	0	2	0	0	0	0	0	0	0	0	0	0	8	8	8	4	2	0	0	0	0	0	0	0	0	0	0	0	0	0	0	0
518	Succinate--CoA ligase [GDP-forming] subunit beta, mitochondrial	SUCB2_MOUSE	Suclg2			5	6	8	2	0	0	7	3	4	0	0	0	4	6	4	0	0	0	0	0	0	4	5	5	0	0	0	0	0	0	0	3	0	0	0	0	0	0	4	4	3	4	3	0
519	Succinyl-CoA:3-ketoacid coenzyme A transferase 1, mitochondrial	SCOT1_MOUSE	Oxct1			8	9	8	0	0	0	5	2	3	0	0	0	5	7	6	0	0	0	0	0	0	7	5	7	0	0	0	0	0	0	0	0	0	0	0	0	0	0	0	0	0	0	0	0
520	Serine/threonine-protein phosphatase 2A 65 kDa regulatory subunit A alpha isoform	2AAA_MOUSE	Ppp2r1a			9	7	8	0	3	0	0	5	0	0	0	0	0	5	4	0	0	0	0	0	0	2	4	5	0	0	0	0	2	0	0	2	0	0	0	0	0	0	0	0	0	0	0	0
521	Polyadenylate-binding protein 1	PABP1_MOUSE	Pabpc1			5	6	4	0	0	0	0	4	0	0	0	0	3	3	6	0	0	3	0	0	0	3	6	3	4	2	4	0	0	0	0	0	0	0	0	0	0	0	0	0	0	0	0	0
522	14-3-3 protein theta	1433T_MOUSE	Ywhaq			0	0	0	0	0	7	0	6	0	0	0	0	6	7	7	0	0	0	0	0	0	14	8	12	0	0	0	0	0	0	0	0	0	0	0	0	0	16	11	5	7	0	13	15
523	NADH dehydrogenase [ubiquinone] iron-sulfur protein 5	NDUS5_MOUSE	Ndufs5			0	0	0	0	0	0	0	0	0	0	0	0	0	0	0	5	5	3	0	0	0	0	0	0	0	0	0	5	6	5	0	0	0	0	0	0	0	6	4	0	0	0	3	4
524	GTP-binding nuclear protein Ran	RAN_MOUSE	Ran			4	4	6	0	0	0	3	4	0	0	0	0	3	4	4	0	2	0	0	0	0	7	7	9	0	0	0	0	0	0	0	0	0	0	0	0	3	0	0	0	0	0	0	0
525	60S ribosomal protein L19	RL19_MOUSE	Rpl19			0	3	0	0	0	0	4	4	4	0	0	0	4	4	4	8	5	6	3	0	0	0	2	0	4	4	4	4	6	6	2	3	0	0	0	0	0	0	0	0	0	0	0	0
526	Alpha-actinin-1	ACTN1_MOUSE	Actn1			46	47	0	0	0	0	0	0	0	54	0	0	0	0	0	0	0	0	0	73	74	0	0	0	0	0	0	0	0	0	0	60	0	0	0	0	39	0	0	0	25	22	0	0
527	Protein disulfide-isomerase A4	PDIA4_MOUSE	Pdia4			0	0	0	0	0	0	5	3	0	0	0	0	7	5	5	0	0	3	0	0	0	6	5	7	3	0	3	3	0	0	0	0	0	0	0	0	0	2	0	4	4	4	0	0
528	Membrane-associated progesterone receptor component 1	PGRC1_MOUSE	Pgrmc1			0	0	0	0	0	0	3	0	4	0	0	0	0	0	0	8	10	6	0	0	0	0	0	0	0	0	0	12	15	10	0	0	0	0	0	0	0	0	0	0	0	0	0	0
529	Mitochondrial 2-oxoglutarate/malate carrier protein	M2OM_MOUSE	Slc25a11			0	0	0	0	0	2	5	3	5	0	0	0	0	0	0	0	6	3	0	0	0	0	0	0	0	0	0	7	10	7	0	5	10	0	0	0	3	0	0	0	0	0	0	2
530	60S ribosomal protein L27a	RL27A_MOUSE	Rpl27a			0	0	0	0	0	0	3	0	0	0	0	0	0	0	0	0	0	3	0	0	0	3	0	0	0	5	4	0	0	0	0	0	0	0	4	0	0	3	0	0	0	0	0	0
531	PDZ and LIM domain protein 3	PDLI3_MOUSE	Pdlim3			0	0	0	0	0	0	4	3	3	0	0	0	4	5	4	3	3	4	0	0	0	7	6	5	7	6	8	0	4	0	0	0	0	0	0	0	0	0	0	0	0	0	0	0
533	Heat shock 70 kDa protein 1A	HS71A_MOUSE (+1)	Hspa1a			19	15	19	0	0	0	24	20	22	0	0	0	21	23	22	0	13	0	0	0	5	27	25	22	0	0	0	0	0	0	0	0	0	0	0	0	6	0	0	0	0	0	0	0
534	MICOS complex subunit Mic19	MIC19_MOUSE	Chchd3			0	0	0	3	3	5	0	0	0	0	0	0	0	0	0	6	0	3	9	8	5	0	0	0	0	0	0	7	4	5	6	4	4	0	0	0	0	0	0	0	0	0	0	0
535	Ras-related protein Rab-14	RAB14_MOUSE	Rab14			0	4	0	0	0	0	4	3	5	0	0	0	0	0	0	5	7	8	0	0	0	0	0	0	0	0	0	11	14	11	0	0	0	0	3	0	0	0	0	0	0	0	0	0
536	Cytoplasmic aconitate hydratase	ACOC_MOUSE	Aco1			9	11	9	2	0	0	0	0	0	0	0	0	0	4	3	0	0	0	0	0	0	3	10	6	0	0	0	0	0	0	0	0	0	0	0	0	0	0	0	0	0	0	0	0
537	Glyoxylate reductase/hydroxypyruvate reductase	GRHPR_MOUSE	Grhpr			4	8	5	0	0	0	4	0	0	0	0	0	0	5	4	0	0	0	0	0	0	5	2	3	0	0	0	0	0	0	0	0	0	0	0	0	0	0	3	0	0	0	0	0
538	D-beta-hydroxybutyrate dehydrogenase, mitochondrial	BDH_MOUSE	Bdh1			3	0	5	0	0	0	4	3	3	0	0	0	0	0	0	3	3	0	0	0	0	0	0	0	0	0	0	3	7	4	0	0	0	0	0	0	3	0	0	0	0	0	0	0
539	40S ribosomal protein S25	RS25_MOUSE	Rps25			0	0	0	0	0	0	0	0	0	0	4	0	4	3	3	4	4	6	0	0	0	3	0	0	7	10	6	3	4	4	0	0	0	0	0	0	0	4	0	0	0	0	3	0
540	40S ribosomal protein S20	RS20_MOUSE	Rps20			0	0	0	0	0	0	0	0	0	0	0	0	0	0	0	0	3	6	0	0	0	0	0	0	6	7	7	2	0	0	0	4	0	0	0	0	0	3	3	0	0	0	4	3
541	MICOS complex subunit Mic60	MIC60_MOUSE	Immt			0	0	0	0	2	0	0	2	0	0	0	0	0	0	0	0	0	0	10	3	5	0	0	0	0	0	0	0	7	0	4	9	13	0	0	0	3	0	0	0	0	0	0	0
543	Neurofilament medium polypeptide	NFM_MOUSE	Nefm			0	0	0	0	5	0	0	0	0	6	0	5	0	0	0	8	13	9	0	7	6	0	0	0	0	0	0	0	4	0	6	4	0	0	0	0	0	0	0	0	0	0	0	0
544	Vesicle-associated membrane protein-associated protein B	VAPB_MOUSE	Vapb			0	0	0	0	0	0	3	2	0	0	0	0	0	0	0	6	9	5	0	3	0	0	0	0	0	4	0	5	11	5	0	4	0	0	0	0	0	4	5	0	0	0	5	6
545	60S acidic ribosomal protein P1	RLA1_MOUSE	Rplp1			0	0	0	4	0	3	4	4	3	0	3	0	0	3	4	3	4	0	0	3	2	5	0	3	3	4	4	4	3	4	4	3	0	0	0	0	0	0	0	0	0	0	0	0
546	Talin-1	TLN1_MOUSE	Tln1			2	0	4	3	3	3	4	0	3	0	0	0	0	3	0	2	5	3	0	0	0	0	0	0	0	0	0	3	7	3	0	4	3	0	4	0	0	0	0	0	0	0	0	0
547	Aflatoxin B1 aldehyde reductase member 2	ARK72_MOUSE	Akr7a2			7	9	5	0	0	0	6	4	5	0	0	0	5	7	6	0	0	0	0	0	0	6	7	5	0	0	0	0	0	0	0	0	3	0	0	0	0	0	0	0	0	0	0	0
548	L-lactate dehydrogenase C chain	LDHC_MOUSE	Ldhc			26	23	21	0	0	0	0	22	0	0	0	0	0	31	26	0	0	0	0	0	0	34	24	29	0	0	0	0	0	0	0	0	0	0	0	0	0	0	0	7	0	0	0	0
549	Prohibitin	PHB_MOUSE	Phb			0	0	0	0	0	0	2	0	0	0	0	0	0	0	0	3	4	0	4	3	4	0	0	0	0	0	0	4	6	8	3	5	5	0	4	0	2	0	2	0	0	0	2	3
550	NADH dehydrogenase [ubiquinone] 1 alpha subcomplex subunit 12	NDUAC_MOUSE	Ndufa12			0	0	0	0	0	0	3	0	0	0	0	0	0	0	0	7	3	0	0	0	0	0	0	0	0	0	0	4	10	8	0	3	4	0	0	0	0	0	0	0	0	0	0	0
551	40S ribosomal protein S10	RS10_MOUSE	Rps10			0	0	0	0	0	0	0	0	0	0	0	0	0	0	0	0	0	0	0	0	0	0	0	0	0	3	4	0	3	3	0	0	0	0	0	0	0	0	2	0	0	0	0	0
552	Myosin light chain kinase 2, skeletal/cardiac muscle	MYLK2_MOUSE	Mylk2			7	6	5	0	0	0	0	0	0	0	0	0	3	0	3	0	0	0	0	0	0	4	5	5	0	0	0	0	0	0	0	0	0	0	0	0	0	0	0	0	0	0	0	0
553	Glycerol-3-phosphate dehydrogenase, mitochondrial	GPDM_MOUSE	Gpd2			0	0	0	0	2	0	0	0	0	0	0	0	0	0	0	5	0	0	0	0	3	0	0	0	0	0	0	7	9	8	0	5	6	0	0	0	0	0	0	0	0	0	0	0
554	Ubiquitin-conjugating enzyme E2 N	UBE2N_MOUSE	Ube2n			0	0	2	0	0	0	0	0	4	0	0	0	5	4	3	0	0	0	0	0	0	2	2	0	0	0	0	0	0	0	0	0	5	0	0	0	0	4	4	0	0	0	4	4
555	Guanine nucleotide-binding protein G(I)/G(S)/G(T) subunit beta-2	GBB2_MOUSE	Gnb2			4	5	6	0	0	0	0	0	0	0	0	0	0	0	0	0	0	2	3	0	0	0	0	0	0	0	0	6	4	4	0	0	5	0	0	0	0	0	0	0	0	0	0	0
556	60S ribosomal protein L30	RL30_MOUSE	Rpl30			5	0	4	0	0	0	5	5	5	0	3	0	3	5	5	4	0	3	0	0	0	3	4	5	8	6	7	0	0	0	3	0	0	0	0	0	0	0	0	0	0	0	0	0
557	Tripartite motif-containing protein 72	TRI72_MOUSE	Trim72			2	0	0	0	0	3	3	3	0	0	0	0	0	0	0	0	2	0	3	0	0	0	0	0	0	0	0	2	0	0	0	4	0	0	0	0	0	0	0	0	0	0	0	0
558	Ubiquinone biosynthesis protein COQ9, mitochondrial	COQ9_MOUSE	Coq9			0	0	3	0	0	0	5	3	3	0	0	0	0	5	5	3	3	3	0	0	0	0	5	4	0	0	0	0	5	2	0	0	0	0	0	0	0	0	0	0	0	0	0	0
559	Major urinary protein 20	MUP20_MOUSE	Mup20			0	0	0	4	0	4	0	3	4	0	0	0	3	4	5	0	0	0	0	0	0	7	5	7	0	0	0	0	0	0	0	0	0	0	0	0	0	6	5	0	0	0	5	6
560	C-1-tetrahydrofolate synthase, cytoplasmic	C1TC_MOUSE	Mthfd1			10	7	10	0	2	0	0	0	3	0	0	0	0	4	3	0	0	0	0	0	0	0	0	0	0	0	0	0	0	0	0	0	4	0	0	0	0	0	0	0	0	0	0	0
561	Heat shock 70 kDa protein 4	HSP74_MOUSE	Hspa4			5	4	5	0	0	3	4	8	3	0	0	0	3	4	5	0	0	0	0	0	0	0	9	9	0	0	0	0	0	0	0	0	0	0	0	0	0	0	0	0	0	0	0	0
562	Kallikrein 1-related peptidase b3	K1KB3_MOUSE	Klk1b3			0	0	0	8	0	7	11	8	8	0	0	0	12	13	11	0	0	0	0	0	0	18	16	18	0	0	0	0	0	0	0	0	0	0	0	0	0	5	0	0	0	0	7	0
563	Transforming protein RhoA	RHOA_MOUSE	Rhoa			0	0	0	0	0	0	3	3	5	0	0	0	5	4	3	5	5	4	0	0	0	5	7	5	0	0	0	9	12	8	0	0	0	0	0	0	0	0	3	0	0	0	0	0
564	Tubulin beta-3 chain	TBB3_MOUSE	Tubb3			38	40	0	0	0	0	0	0	41	0	0	0	0	0	0	0	0	0	0	0	0	0	0	0	0	0	0	0	0	0	0	49	50	0	0	0	36	0	0	0	0	0	0	0
565	Sarcoplasmic/endoplasmic reticulum calcium ATPase 2	AT2A2_MOUSE	Atp2a2			0	72	0	0	56	0	62	0	58	0	0	0	0	0	0	0	39	0	0	0	0	0	0	0	0	0	0	78	74	0	0	0	104	0	0	0	0	0	31	0	0	0	0	37
567	40S ribosomal protein S8	RS8_MOUSE	Rps8			6	7	6	0	0	0	3	0	0	0	0	0	0	0	0	0	0	2	0	0	0	0	0	0	8	8	7	0	0	0	0	0	0	0	0	0	3	0	0	0	0	0	0	0
568	Gamma-crystallin D	CRGD_MOUSE	Crygd			4	6	5	0	4	0	0	0	0	0	0	0	3	4	0	0	0	0	0	0	0	2	5	4	0	0	0	0	0	0	0	0	0	0	0	0	0	0	0	0	0	0	0	0
569	Dolichyl-diphosphooligosaccharide--protein glycosyltransferase subunit 2	RPN2_MOUSE	Rpn2			2	0	0	0	0	0	3	3	0	0	0	0	0	0	0	0	4	5	4	8	0	0	0	0	0	0	0	6	10	5	0	5	9	0	0	0	2	0	0	0	0	2	0	0
570	Dimethylglycine dehydrogenase, mitochondrial	M2GD_MOUSE	Dmgdh			10	10	11	0	0	0	2	5	2	0	0	0	4	7	4	0	0	0	0	0	0	4	7	8	0	0	0	0	0	0	0	0	0	0	0	0	0	0	0	0	0	0	0	0
571	Alpha-amylase 1	AMY1_MOUSE	Amy1			18	0	0	0	26	0	18	0	0	0	0	0	20	23	21	0	0	0	0	0	0	33	30	39	0	0	0	0	0	0	0	0	0	0	0	0	0	0	0	0	0	0	0	0
573	Core histone macro-H2A.1	H2AY_MOUSE	H2afy			0	4	3	0	0	0	0	0	0	7	6	10	0	0	0	0	0	0	6	8	8	0	0	0	3	2	3	0	0	0	0	0	0	0	0	0	0	0	0	0	0	0	2	0
574	60S ribosomal protein L23	RL23_MOUSE	Rpl23			0	0	0	0	0	0	0	0	0	0	0	0	0	0	0	0	0	0	3	2	0	0	0	0	6	7	8	3	3	3	4	3	0	0	0	0	0	0	0	0	0	0	0	0
575	ATP synthase protein 8	ATP8_MOUSE	Mtatp8			0	0	0	0	0	0	0	0	0	0	0	0	0	0	0	0	0	0	0	0	0	0	0	0	0	0	0	12	8	13	0	6	7	0	0	0	0	0	0	0	0	0	0	0
576	Ras-related protein Rab-1A	RAB1A_MOUSE	Rab1A			0	0	0	0	0	0	0	0	0	0	0	0	0	0	0	0	9	9	0	0	0	0	0	0	0	0	0	12	16	12	0	0	0	6	7	0	0	0	0	0	0	0	0	0
577	Non-histone chromosomal protein HMG-17	HMGN2_MOUSE	Hmgn2			0	0	0	0	0	0	0	6	0	3	0	0	0	0	0	0	0	0	0	0	0	0	0	0	7	7	7	0	0	0	0	0	0	0	0	0	0	0	0	0	0	0	0	0
578	Acetyl-CoA acetyltransferase, cytosolic	THIC_MOUSE	Acat2			4	5	5	0	0	0	3	0	0	0	0	0	3	4	0	0	0	0	0	0	0	5	3	8	0	0	0	0	0	0	0	0	0	0	0	0	0	0	3	0	0	0	0	0
579	Zymogen granule membrane protein 16	ZG16_MOUSE	Zg16			0	0	0	0	0	0	0	0	0	0	0	0	0	0	0	0	0	3	0	0	0	0	0	0	0	5	7	6	0	0	0	0	0	0	0	0	0	0	0	0	0	0	0	0
580	60S ribosomal protein L3	RL3_MOUSE	Rpl3			0	0	2	0	0	0	0	0	0	0	0	0	0	0	0	0	0	0	0	0	0	0	0	0	6	3	7	0	0	0	0	0	0	0	0	0	0	0	0	0	0	0	0	0
581	14-3-3 protein sigma	1433S_MOUSE	Sfn			0	0	0	9	11	7	0	0	0	0	0	0	5	9	7	0	0	0	0	0	0	8	9	8	8	0	0	0	0	0	0	0	0	0	0	0	0	14	0	0	8	0	12	15
582	Carboxylesterase 1F	CES1F_MOUSE	Ces1f			0	0	4	0	0	2	2	0	2	0	0	0	0	5	3	0	0	0	0	0	0	9	7	6	0	0	0	0	3	0	0	0	0	0	0	0	0	0	0	0	0	0	0	0
583	Troponin T, cardiac muscle	TNNT2_MOUSE	Tnnt2			0	0	0	0	0	0	0	0	0	0	0	0	0	0	0	9	9	5	0	0	0	0	0	0	0	0	0	4	12	7	0	0	0	0	0	0	0	0	0	0	0	0	0	4
585	Major urinary protein 2	MUP2_MOUSE	Mup2			0	0	0	42	42	0	33	0	0	0	0	0	40	0	0	0	0	0	0	0	0	0	0	0	0	0	0	0	0	0	0	0	0	0	0	0	0	0	0	0	0	0	0	0
586	60S ribosomal protein L27	RL27_MOUSE	Rpl27			0	0	0	0	0	0	0	0	0	0	0	0	0	0	0	7	5	5	0	0	0	0	0	0	7	8	7	0	0	0	0	0	0	0	3	0	0	0	0	0	0	0	0	0
587	Heterogeneous nuclear ribonucleoprotein D0	HNRPD_MOUSE	Hnrnpd			0	0	0	0	0	0	7	0	0	0	0	0	0	10	8	0	0	0	0	0	0	10	7	10	12	13	11	0	0	0	0	0	0	0	0	0	0	0	0	0	0	0	0	4
588	SH3 domain-binding glutamic acid-rich protein	SH3BG_MOUSE	Sh3bgr			0	2	0	4	0	2	5	6	3	0	0	0	7	3	5	0	0	0	0	0	0	6	10	11	2	3	2	0	0	0	0	0	0	0	0	0	0	0	0	0	0	0	0	0
589	UMP-CMP kinase	KCY_MOUSE	Cmpk1			0	0	0	3	3	0	4	4	4	0	0	0	4	0	5	2	0	0	0	0	0	6	6	5	0	0	0	0	0	0	0	0	0	0	0	0	0	5	4	0	0	0	5	4
590	Ras-related protein Rab-7a	RAB7A_MOUSE	Rab7a			0	0	0	0	3	0	0	0	3	0	0	0	0	0	0	3	8	5	0	0	0	0	0	0	0	0	0	9	15	10	0	0	0	0	0	0	0	0	0	0	0	0	0	0
592	40S ribosomal protein S24	RS24_MOUSE	Rps24			0	3	5	0	0	0	3	0	0	0	0	0	0	0	0	6	6	2	0	0	0	0	0	0	4	6	6	4	0	0	4	3	0	0	0	0	0	0	0	0	0	0	0	3
593	Delta(3,5)-Delta(2,4)-dienoyl-CoA isomerase, mitochondrial	ECH1_MOUSE	Ech1			0	0	0	3	5	0	3	3	3	0	0	0	3	4	5	4	3	0	0	0	0	0	4	3	5	6	7	0	4	0	0	0	0	0	0	0	0	0	0	0	0	0	0	0
594	GTP-binding protein SAR1b	SAR1B_MOUSE	Sar1b			0	0	0	0	0	0	0	3	4	0	0	0	0	0	0	0	6	5	0	4	0	0	0	0	0	0	0	4	4	5	0	0	2	0	0	0	0	0	0	0	0	0	0	0
595	V-type proton ATPase catalytic subunit A	VATA_MOUSE	Atp6v1a			3	3	4	0	0	0	2	2	0	0	0	0	0	4	5	0	6	3	0	3	0	2	0	4	0	0	0	0	3	0	0	0	0	2	2	0	0	0	0	0	0	0	0	0
596	Peroxisomal trans-2-enoyl-CoA reductase	PECR_MOUSE	Pecr			9	6	4	0	0	0	3	3	3	0	0	0	4	0	3	4	4	3	0	0	0	0	0	0	13	14	11	0	0	0	0	0	0	0	0	0	0	0	0	0	0	0	0	0
597	Pterin-4-alpha-carbinolamine dehydratase	PHS_MOUSE	Pcbd1			0	0	0	3	0	0	0	3	3	0	0	0	3	3	5	0	0	0	0	0	0	5	6	6	0	0	0	0	0	0	0	0	0	0	0	0	0	0	0	0	0	0	0	0
598	Keratin, type I cytoskeletal 17	K1C17_MOUSE	Krt17			0	0	0	0	0	0	0	0	0	0	0	0	0	0	0	0	0	0	0	0	0	0	0	0	0	0	0	0	0	0	27	44	22	15	16	8	0	11	18	0	0	0	15	10
599	Keratin, type II cytoskeletal 4	K2C4_MOUSE	Krt4			0	0	0	0	0	0	0	0	0	0	0	0	0	0	0	0	0	0	0	0	0	0	0	0	0	0	0	0	0	0	0	24	0	11	9	10	0	2	3	7	8	10	0	0
600	Synemin	SYNEM_MOUSE	Synm			0	0	0	0	0	0	0	0	0	2	3	0	0	0	0	2	0	0	7	2	7	0	0	0	0	0	0	0	6	0	0	0	0	0	0	0	0	0	0	0	0	0	0	0
601	40S ribosomal protein S16	RS16_MOUSE	Rps16			0	0	0	0	0	0	0	0	0	0	0	0	0	0	0	0	0	0	0	0	0	0	0	0	7	6	11	0	0	0	0	0	0	4	3	0	0	0	0	0	0	0	0	0
602	40S ribosomal protein S15a	RS15A_MOUSE	Rps15a			0	0	0	0	0	0	0	0	0	2	0	0	0	0	0	0	0	3	0	0	0	0	0	0	6	4	7	0	0	0	0	0	3	7	4	4	0	0	0	0	0	0	0	0
603	Cytochrome b5 type B	CYB5B_MOUSE	Cyb5b			0	0	0	3	3	4	0	3	3	0	0	0	0	0	0	4	6	5	0	2	0	0	0	0	0	0	0	9	15	7	0	0	0	0	0	0	0	0	0	0	0	0	0	0
604	IPI00000012|IPI00000012.1 Keratin, type I cytoskeletal 10 HUMAN(Common contaminant protein)	IPI00000012|IPI00000012.1 (+1)				9	9	0	0	30	13	7	7	0	0	0	0	0	0	0	0	0	0	15	0	0	0	6	0	0	0	0	0	15	19	0	32	33	0	0	0	0	0	0	0	0	0	0	0
605	60S ribosomal protein L14	RL14_MOUSE	Rpl14			0	0	0	0	0	0	3	0	2	0	0	0	0	3	5	3	4	5	0	0	0	0	0	0	5	4	4	0	0	0	0	0	0	0	0	0	0	0	0	0	0	0	0	0
606	LIM and SH3 domain protein 1	LASP1_MOUSE	Lasp1			0	0	0	0	0	0	0	3	0	0	0	0	3	3	4	0	0	0	0	0	0	0	0	0	5	3	4	0	0	0	0	0	0	0	0	0	0	0	0	0	0	0	0	0
607	UDP-glucose 6-dehydrogenase	UGDH_MOUSE	Ugdh			8	4	5	2	0	0	6	7	8	0	0	0	3	3	4	0	0	0	0	0	0	10	6	5	0	0	0	0	0	0	0	0	0	0	0	0	0	0	0	0	0	0	0	0
608	Heterogeneous nuclear ribonucleoprotein U	HNRPU_MOUSE	Hnrnpu			3	3	3	0	0	0	3	0	0	0	0	0	0	0	0	0	3	4	0	0	0	0	0	3	0	0	0	0	0	2	0	0	2	0	0	0	0	0	0	0	0	0	0	2
609	Serpin B6	SPB6_MOUSE	Serpinb6			0	0	0	0	0	0	2	0	3	0	0	0	0	0	0	0	0	0	0	0	0	0	0	0	0	0	0	0	0	0	0	0	0	6	6	6	9	0	0	0	0	0	3	5
610	60S ribosomal protein L15	RL15_MOUSE	Rpl15			0	0	0	0	0	0	0	0	0	0	0	0	0	0	0	10	9	7	0	0	0	0	0	0	0	4	0	0	0	5	0	0	0	0	0	0	0	0	0	0	0	0	0	0
611	Barrier-to-autointegration factor	BAF_MOUSE	Banf1			0	0	0	0	0	0	0	0	0	0	0	0	0	0	0	0	0	0	0	0	0	0	0	0	14	0	11	0	0	0	0	0	0	0	0	0	0	0	0	0	0	0	0	0
612	Keratin-associated protein 6-5	KRA65_MOUSE	Krtap6-5			0	0	0	0	0	0	0	0	0	0	0	0	0	0	0	0	0	0	0	0	0	0	0	0	0	0	0	0	0	0	0	0	0	15	18	15	0	8	11	0	0	0	6	0
613	Adenosine kinase	ADK_MOUSE	Adk			4	0	3	3	5	3	0	0	0	0	0	0	0	3	0	0	0	0	0	0	0	5	10	7	0	0	0	0	0	0	0	0	0	0	0	0	4	0	0	0	0	0	0	0
615	60S ribosomal protein L21	RL21_MOUSE	Rpl21			0	0	0	0	0	0	4	0	0	0	0	0	0	0	0	0	0	0	0	0	0	0	0	0	5	0	4	3	0	0	0	0	0	0	0	0	0	0	0	0	0	0	0	0
616	Major urinary protein 4	MUP4_MOUSE	Mup4			0	0	0	0	6	0	0	0	0	0	0	0	0	0	0	0	0	0	0	0	0	5	5	5	0	0	0	0	0	0	0	0	0	0	0	0	0	0	0	0	0	0	0	0
617	Sepiapterin reductase	SPRE_MOUSE	Spr			6	7	6	0	0	3	4	0	2	0	0	0	0	3	3	0	0	0	0	0	0	4	7	0	0	0	0	0	0	0	0	0	0	0	0	0	0	0	0	0	0	0	0	0
618	Carnitine O-palmitoyltransferase 2, mitochondrial	CPT2_MOUSE	Cpt2			0	0	2	0	0	0	0	0	0	0	0	0	0	0	0	2	3	0	0	0	0	0	0	0	0	0	0	0	4	6	0	5	0	0	0	0	0	0	0	0	0	0	0	0
619	Mast cell protease 4	MCPT4_MOUSE	Mcpt4			0	0	0	0	0	0	0	0	0	9	7	9	0	0	0	0	0	0	17	8	9	0	0	0	0	0	0	0	0	0	4	0	0	0	0	0	0	0	0	0	0	0	0	2
620	Keratin, type II cytoskeletal 75	K2C75_MOUSE	Krt75			0	0	0	0	0	0	0	0	0	0	0	0	0	0	0	0	0	0	0	0	0	0	0	0	0	0	0	0	0	0	0	29	0	11	10	13	0	0	0	9	10	15	0	0
621	Keratin, type I cuticular Ha3-II	KT33B_MOUSE	Krt33b			0	26	0	0	0	0	0	0	0	0	0	0	0	0	0	0	0	0	0	0	0	0	0	0	0	0	0	0	0	0	0	0	0	0	0	0	0	39	0	94	93	87	0	39
622	40S ribosomal protein S6	RS6_MOUSE	Rps6			0	0	0	0	0	0	0	0	0	0	0	0	0	0	0	0	0	3	0	0	0	0	0	0	5	7	6	0	0	0	0	0	0	0	0	0	0	0	0	0	0	0	0	0
623	Synaptopodin-2	SYNP2_MOUSE	Synpo2			0	0	0	0	0	0	0	0	0	0	0	0	0	0	0	0	0	0	0	0	0	0	3	0	5	4	6	0	0	0	0	0	0	0	0	0	0	5	0	0	0	0	6	0
624	Thiosulfate sulfurtransferase	THTR_MOUSE	Tst			0	3	2	0	0	0	5	5	2	0	0	0	6	6	5	0	0	0	0	0	0	5	6	6	0	0	0	0	0	0	0	0	0	0	0	0	0	0	0	0	0	0	0	0
625	Cytochrome c oxidase subunit 7A2, mitochondrial	CX7A2_MOUSE	Cox7a2			0	0	0	0	0	0	0	0	0	0	0	0	0	0	0	4	4	0	0	0	0	0	0	0	0	0	0	12	15	9	0	0	0	0	0	0	0	0	0	0	0	0	0	0
626	Cytosolic non-specific dipeptidase	CNDP2_MOUSE	Cndp2			0	0	0	4	5	4	5	4	3	0	0	0	5	6	3	0	0	2	0	0	0	6	7	8	0	0	0	0	0	0	0	0	0	0	0	0	0	0	0	0	0	0	0	0
627	Cysteine and glycine-rich protein 3	CSRP3_MOUSE	Csrp3			0	0	0	0	0	0	0	0	3	0	0	0	0	0	0	0	0	0	0	0	0	0	0	0	4	3	0	0	0	0	0	0	0	0	0	0	0	0	0	0	0	0	0	0
628	Homogentisate 1,2-dioxygenase	HGD_MOUSE	Hgd			5	7	6	0	4	3	5	0	0	0	0	0	0	3	4	0	0	0	0	0	0	6	5	5	0	0	0	0	0	0	0	0	0	0	0	0	0	0	0	0	0	0	0	0
629	Keratin-associated protein 19-5	KR195_MOUSE	Krtap19-5			0	0	0	0	0	0	0	0	0	0	0	0	0	0	0	0	0	0	0	0	0	0	0	0	0	0	0	0	0	0	0	0	0	0	0	0	0	4	4	0	0	0	4	4
630	Dihydropteridine reductase	DHPR_MOUSE	Qdpr			5	3	0	2	0	0	3	0	0	0	0	0	3	3	2	0	0	0	0	0	0	8	6	7	0	0	0	0	0	0	0	0	0	0	0	0	0	0	0	0	0	0	0	0
632	Keratin, type II cuticular 87	KRT87_MOUSE	Krt87			0	17	11	0	0	0	0	0	0	0	0	0	0	0	0	0	0	0	0	0	0	0	0	0	0	0	0	0	0	0	0	0	0	0	0	0	0	28	13	66	71	73	0	21
633	Keratin-associated protein 7-1	KRA71_MOUSE	Krtap7-1			0	0	0	0	0	0	0	0	0	0	0	0	0	0	0	0	0	0	0	0	0	0	0	0	0	0	0	0	0	0	0	0	0	0	0	0	0	11	11	0	0	0	10	11
634	Actin-related protein 3	ARP3_MOUSE	Actr3			6	4	6	0	0	0	3	0	0	0	0	0	0	0	3	2	0	0	0	0	0	0	2	3	0	0	0	0	0	0	0	0	0	0	0	0	0	0	0	0	0	0	0	0
635	Macrophage-capping protein	CAPG_MOUSE	Capg			0	0	0	0	3	0	0	0	4	0	0	0	0	6	4	3	0	3	0	0	0	0	0	0	4	5	6	3	2	0	0	3	4	0	0	0	0	0	0	0	0	0	0	0
636	Proteasome subunit alpha type-7	PSA7_MOUSE	Psma7			0	0	4	2	0	0	0	0	0	0	0	0	0	2	0	3	5	3	0	0	0	0	4	3	0	3	3	0	0	4	0	0	0	0	0	0	3	0	0	0	0	0	0	0
637	Platelet glycoprotein 4	CD36_MOUSE	Cd36			2	0	0	0	0	0	0	0	0	0	0	0	0	0	0	7	3	0	0	0	0	0	0	0	0	0	0	3	4	4	0	0	4	0	0	0	0	0	0	0	0	0	0	0
638	Microsomal triglyceride transfer protein large subunit	MTP_MOUSE	Mttp			10	8	7	0	0	0	3	0	0	0	0	0	0	0	0	0	0	0	0	0	0	3	0	0	0	0	0	0	4	0	0	0	2	0	0	0	0	0	0	0	2	0	0	0
639	60S ribosomal protein L10a	RL10A_MOUSE	Rpl10a			0	0	0	0	0	0	0	0	0	0	0	0	0	0	0	0	0	0	0	0	0	0	0	0	0	3	0	0	3	4	0	0	0	0	0	0	0	0	0	0	0	0	0	0
640	Proliferation-associated protein 2G4	PA2G4_MOUSE	Pa2g4			0	0	0	0	0	0	3	0	0	0	0	0	4	4	4	0	0	0	0	0	0	0	0	0	12	7	14	0	0	0	0	0	0	0	0	0	0	0	0	0	0	0	0	0
641	Peptidyl-prolyl cis-trans isomerase FKBP3	FKBP3_MOUSE	Fkbp3			0	0	0	0	0	0	3	2	3	0	0	0	0	3	3	0	0	0	0	0	0	0	0	3	5	4	3	0	0	0	0	0	0	0	0	0	0	4	6	0	0	0	6	3
642	Apolipoprotein E	APOE_MOUSE	Apoe			0	0	0	4	3	4	4	4	4	0	0	0	4	0	3	0	4	4	0	0	0	0	3	4	0	0	0	6	6	6	0	0	0	0	0	0	0	0	0	0	0	0	0	0
644	NADH dehydrogenase [ubiquinone] 1 beta subcomplex subunit 8, mitochondrial	NDUB8_MOUSE	Ndufb8			0	0	0	0	0	0	0	2	0	0	0	0	0	0	0	0	4	0	0	0	0	0	0	0	0	0	0	3	2	0	0	3	4	0	0	0	0	0	0	0	0	0	0	0
645	Complement C3	CO3_MOUSE	C3			3	4	0	0	0	0	0	0	2	0	0	0	0	7	5	0	0	0	0	0	0	6	7	6	0	0	0	0	0	0	0	0	0	0	0	0	0	0	0	0	0	0	0	0
646	Ester hydrolase C11orf54 homolog	CK054_MOUSE				0	3	2	0	0	0	3	3	3	0	0	0	4	4	4	0	0	0	0	0	0	8	4	3	0	0	0	0	0	0	0	0	0	0	0	0	0	0	0	0	0	0	0	0
647	Bile salt-activated lipase	CEL_MOUSE	Cel			0	3	2	0	0	0	0	0	0	0	0	0	0	0	0	0	7	4	0	0	0	0	0	0	12	10	10	0	0	0	0	0	0	0	0	0	0	0	0	0	0	0	0	0
648	Pyruvate dehydrogenase protein X component, mitochondrial	ODPX_MOUSE	Pdhx			0	0	0	0	0	0	3	0	0	0	0	0	0	0	0	0	3	3	0	0	3	0	0	0	2	0	0	4	6	4	4	0	0	0	0	0	0	0	0	0	0	0	0	0
649	Protein ABHD14B	ABHEB_MOUSE	Abhd14b			4	0	6	0	0	0	3	3	0	0	0	0	0	4	4	0	0	0	0	0	0	5	6	4	0	0	0	0	0	0	0	0	0	0	0	0	0	0	2	0	0	0	3	5
650	Staphylococcal nuclease domain-containing protein 1	SND1_MOUSE	Snd1			3	3	5	0	0	0	0	0	0	0	0	0	0	0	0	0	0	0	0	0	0	0	0	0	7	8	9	0	0	0	0	0	0	0	0	0	0	0	0	0	0	0	0	0
652	Lamin-B1	LMNB1_MOUSE	Lmnb1			0	0	0	0	0	0	0	0	0	5	5	3	0	0	0	0	0	0	8	6	8	0	0	0	0	0	0	0	0	0	0	5	5	0	0	0	0	0	0	0	0	0	0	0
653	N-acyl-aromatic-L-amino acid amidohydrolase (carboxylate-forming)	ACY3_MOUSE	Acy3			0	0	0	0	2	0	0	0	0	0	0	0	5	4	5	0	0	0	0	0	0	9	8	7	0	0	0	0	0	0	0	0	0	0	0	0	0	0	0	0	0	0	0	0
654	Myozenin-2	MYOZ2_MOUSE	Myoz2			0	0	0	0	0	0	0	0	0	0	0	0	0	0	0	6	8	8	0	0	0	0	0	0	0	0	0	7	9	9	0	0	0	0	0	0	0	0	0	0	0	0	0	0
655	Pyruvate kinase PKLR	KPYR_MOUSE	Pklr			14	14	14	0	0	0	0	0	0	0	0	0	0	11	11	0	0	0	0	0	0	10	12	12	0	0	0	0	0	0	0	0	0	0	0	0	0	0	0	0	0	8	0	0
656	Guanine nucleotide-binding protein G(i) subunit alpha-2	GNAI2_MOUSE	Gnai2			0	5	4	0	0	0	2	2	0	0	0	0	0	0	0	3	3	4	0	4	0	0	0	0	0	0	0	3	5	4	0	2	0	0	0	0	2	0	0	0	0	0	0	0
657	Serine/threonine-protein phosphatase 2A catalytic subunit alpha isoform	PP2AA_MOUSE	Ppp2ca			0	0	0	0	0	0	0	0	0	0	0	0	3	0	3	0	0	0	0	0	0	4	8	8	0	0	0	0	0	0	0	0	0	0	0	0	0	0	0	0	0	0	0	0
658	Adenylyl cyclase-associated protein 1	CAP1_MOUSE	Cap1			8	5	5	2	3	0	4	3	0	0	0	0	0	0	0	2	0	2	0	0	0	0	4	0	0	0	0	4	0	2	0	0	0	0	0	0	0	0	0	0	0	0	0	0
659	14-3-3 protein eta	1433F_MOUSE	Ywhah			5	0	2	8	13	8	7	6	6	0	0	0	0	8	9	0	0	0	0	0	0	11	9	10	0	0	0	0	0	0	0	0	0	0	0	0	0	0	0	0	0	3	0	0
660	BAG family molecular chaperone regulator 3	BAG3_MOUSE	Bag3			0	0	0	0	0	0	0	3	0	0	0	0	0	4	4	0	0	0	0	0	0	4	4	6	2	0	0	0	0	0	0	0	0	0	0	0	0	0	3	0	0	0	4	0
662	Ras-related C3 botulinum toxin substrate 1	RAC1_MOUSE	Rac1			0	0	0	0	0	0	0	3	0	0	0	0	0	0	0	4	4	3	0	0	0	0	0	0	0	0	0	2	5	3	0	0	0	0	0	0	0	0	0	0	0	0	0	0
663	40S ribosomal protein S17	RS17_MOUSE	Rps17			0	0	0	0	0	0	0	0	0	0	0	0	0	0	0	0	0	0	0	0	0	0	0	0	12	10	11	0	0	0	0	0	0	0	0	0	0	5	5	0	0	0	0	4
664	60S ribosomal protein L35	RL35_MOUSE	Rpl35			0	0	0	0	0	0	0	0	0	0	0	0	0	0	0	4	0	4	0	2	3	0	0	0	0	0	2	0	3	0	0	0	0	0	0	0	0	0	0	0	0	0	0	0
665	Apoptosis-inducing factor 1, mitochondrial	AIFM1_MOUSE	Aifm1			0	0	0	0	0	0	0	0	0	0	0	0	0	0	0	3	3	2	0	2	0	0	0	0	0	0	0	3	9	7	0	7	10	0	0	0	0	0	0	0	0	0	0	0
666	Keratin, type I cuticular Ha4	KRT34_MOUSE	Krt34			0	0	0	0	0	0	0	0	0	0	0	0	0	0	0	0	0	0	0	0	0	0	0	0	0	0	0	0	0	0	0	0	0	0	0	0	0	39	32	100	99	91	29	46
667	60S ribosomal protein L24	RL24_MOUSE	Rpl24			0	0	0	0	0	0	0	0	0	0	0	0	0	0	0	0	0	0	0	0	0	0	0	0	6	9	5	0	0	0	0	0	0	0	4	0	0	0	0	0	0	0	0	0
668	3-hydroxyisobutyryl-CoA hydrolase, mitochondrial	HIBCH_MOUSE	Hibch			3	3	7	2	0	4	2	0	0	0	0	0	0	4	0	0	0	0	0	0	0	3	3	4	0	0	0	0	0	0	0	0	0	0	0	0	0	0	2	0	0	0	0	0
669	Gastrotropin	FABP6_MOUSE	Fabp6			3	4	0	2	0	0	0	0	0	0	0	0	0	3	3	0	0	0	0	0	0	5	9	7	0	0	0	0	0	0	0	0	0	0	0	0	0	0	0	0	0	0	0	0
670	IPI00000010|IPI00000010.1 Keratin, type I cytoskeletal 9 HUMAN(Common contaminant protein)	IPI00000010|IPI00000010.1 (+1)				0	0	0	0	0	0	0	0	0	0	0	0	0	0	0	0	0	0	7	2	0	0	6	0	0	0	0	0	0	0	0	0	6	0	0	0	0	0	0	0	0	0	0	0
671	60S ribosomal protein L36	RL36_MOUSE	Rpl36			0	0	0	0	0	0	2	0	0	0	0	0	0	0	0	0	2	0	0	0	0	0	0	0	0	0	0	0	0	0	0	0	0	0	0	0	0	0	0	0	0	0	0	0
672	V-type proton ATPase subunit B, brain isoform	VATB2_MOUSE	Atp6v1b2			0	3	6	0	0	0	0	0	0	0	0	0	0	0	3	0	3	0	0	0	0	0	0	0	0	0	0	0	0	0	0	0	0	0	0	0	0	0	0	0	0	0	0	0
673	Serine hydroxymethyltransferase, mitochondrial	GLYM_MOUSE	Shmt2			3	4	5	0	0	0	0	0	0	0	0	0	3	3	3	0	0	0	0	0	0	0	0	0	9	7	9	0	0	0	0	0	0	0	0	0	0	0	0	0	0	0	0	0
674	Suprabasin	SBSN_MOUSE	Sbsn			0	0	0	0	0	0	2	2	4	0	0	0	2	5	3	0	5	2	0	0	0	0	0	0	0	0	0	0	2	3	0	0	0	0	0	0	0	0	0	0	0	0	0	0
675	Carnitine O-acetyltransferase	CACP_MOUSE	Crat			6	6	0	0	0	0	0	2	0	0	0	0	3	0	0	0	0	0	0	0	0	0	0	0	11	6	9	0	0	0	0	0	0	0	0	0	0	0	0	0	0	0	0	0
676	Carnitine O-palmitoyltransferase 1, muscle isoform	CPT1B_MOUSE	Cpt1b			0	0	0	0	0	0	2	0	0	0	0	0	0	0	0	0	0	0	0	0	0	0	0	0	0	0	0	0	0	0	0	7	10	8	6	4	0	0	0	0	0	0	0	0
677	Keratin, type II cuticular Hb5	KRT85_MOUSE	Krt85			0	0	0	0	0	0	0	0	0	0	0	0	0	0	0	0	0	0	0	0	0	0	0	0	0	0	0	0	0	0	0	0	0	0	0	16	0	0	0	39	47	37	0	0
678	Dual specificity protein phosphatase 3	DUS3_MOUSE	Dusp3			3	3	0	0	0	0	0	3	4	0	0	0	5	8	8	0	0	0	0	0	0	0	8	7	0	0	0	0	0	0	0	0	0	0	0	0	0	0	0	0	0	0	0	0
679	Glycerol-3-phosphate phosphatase	PGP_MOUSE	Pgp			3	0	5	0	3	0	2	0	3	0	0	0	2	4	3	0	0	0	0	0	0	5	3	4	0	0	0	0	0	0	0	0	0	0	0	0	0	0	0	0	0	0	0	0
680	Four and a half LIM domains protein 3	FHL3_MOUSE	Fhl3			0	0	0	7	4	4	5	0	0	0	0	0	6	3	0	0	0	0	0	0	0	0	2	7	0	0	0	0	0	0	0	0	0	3	4	0	0	0	0	0	0	0	0	0
681	60S ribosomal protein L5	RL5_MOUSE	Rpl5			6	5	0	0	0	0	2	0	0	0	0	0	5	0	0	0	0	0	0	0	0	0	0	0	3	7	3	0	0	0	0	0	0	0	0	0	0	0	0	0	0	0	0	0
682	Ribonuclease 2B	RNS2B_MOUSE	Rnase2b			0	0	0	0	0	0	0	0	0	0	4	2	0	0	0	0	0	0	0	0	0	0	0	0	3	6	7	0	0	0	0	0	0	0	0	0	0	0	0	0	0	0	0	0
683	Branched-chain-amino-acid aminotransferase, mitochondrial	BCAT2_MOUSE	Bcat2			2	2	4	0	0	0	4	0	0	0	0	0	0	0	0	0	0	0	0	0	0	0	5	5	0	0	0	0	0	0	0	0	0	0	0	0	0	0	0	0	0	0	0	0
684	Basigin	BASI_MOUSE	Bsg			0	0	0	0	0	0	0	0	2	0	0	0	0	0	3	3	0	0	0	0	0	0	4	0	0	0	0	5	8	4	0	0	0	0	0	0	0	0	0	0	0	0	0	0
685	Radixin	RADI_MOUSE	Rdx			0	0	9	0	0	0	0	10	0	0	0	0	0	0	0	0	0	0	0	0	0	0	0	0	20	22	16	0	0	0	0	0	0	0	0	0	0	0	0	0	0	0	0	0
686	Acylphosphatase-2	ACYP2_MOUSE	Acyp2			0	0	0	0	0	0	0	3	0	0	0	0	0	0	0	0	0	0	0	0	0	4	4	3	0	0	0	0	0	0	0	0	0	0	0	0	0	0	0	0	0	0	0	0
687	40S ribosomal protein S11	RS11_MOUSE	Rps11			3	3	0	0	0	0	0	0	0	0	0	0	0	0	0	0	0	0	0	0	0	0	0	0	4	4	3	0	0	0	0	0	0	0	0	0	0	0	0	0	0	0	0	0
688	Profilin-2	PROF2_MOUSE	Pfn2			0	0	0	0	4	0	0	0	0	0	0	0	3	3	0	0	0	0	0	0	0	4	4	5	0	0	0	0	0	0	0	0	0	0	0	0	0	0	0	0	0	0	0	0
689	Poly(rC)-binding protein 2	PCBP2_MOUSE	Pcbp2			0	0	0	0	0	0	0	0	0	0	0	0	0	0	0	0	0	0	0	0	0	0	5	0	0	0	0	0	0	0	0	0	0	0	0	0	0	4	0	0	0	0	0	0
690	Calmodulin-4	CALM4_MOUSE	Calm4			0	0	0	3	4	0	0	0	0	0	0	0	0	0	0	0	0	0	0	0	0	2	4	4	0	0	0	0	0	0	0	0	0	0	0	0	0	4	0	0	0	0	4	4
691	Ras-related protein Rap-1b	RAP1B_MOUSE	Rap1b			0	0	4	0	0	0	0	0	0	0	0	0	0	0	0	4	3	4	0	0	0	0	0	0	0	0	0	6	4	3	0	0	0	0	0	0	0	0	0	0	0	0	0	0
692	Protein SET	SET_MOUSE	Set			0	0	0	0	0	0	3	0	0	0	0	0	3	4	3	0	0	0	0	0	0	0	0	0	8	9	11	2	0	0	0	0	0	0	0	0	0	0	0	0	0	0	0	0
694	Cystathionine gamma-lyase	CGL_MOUSE	Cth			6	6	6	0	0	0	0	0	0	0	0	0	3	3	0	0	2	0	0	0	0	6	5	0	0	0	0	0	0	0	0	0	0	0	0	0	0	0	0	0	0	0	0	0
695	Translocon-associated protein subunit delta	SSRD_MOUSE	Ssr4			0	0	2	0	0	0	2	0	0	0	0	0	0	0	0	3	4	4	0	0	0	0	0	0	0	0	0	5	8	5	0	0	0	0	0	0	0	0	0	0	0	0	0	0
696	RNA-binding protein 3	RBM3_MOUSE	Rbm3			0	0	0	0	0	0	0	0	0	0	0	0	0	0	0	0	0	0	0	0	0	0	0	0	0	4	4	0	0	0	0	0	0	0	0	0	0	3	0	0	0	0	0	0
697	Ribonuclease pancreatic	RNAS1_MOUSE	Rnase1			0	0	0	0	0	0	0	0	0	0	0	0	4	0	0	0	0	0	0	0	0	0	0	3	10	5	6	0	0	0	0	0	0	0	0	0	0	0	0	0	0	0	0	0
698	60S ribosomal protein L8	RL8_MOUSE	Rpl8			0	0	0	0	0	0	0	0	0	0	0	0	0	0	0	0	0	0	0	0	0	0	0	0	0	0	0	0	0	0	0	0	0	7	6	0	0	0	0	0	0	0	0	0
699	Myosin regulatory light chain 12B	ML12B_MOUSE	Myl12b			0	0	0	6	0	0	0	0	0	0	16	0	0	0	0	24	0	0	30	27	29	0	0	0	0	13	0	0	0	0	0	0	0	0	0	0	0	11	0	0	0	0	0	12
700	Beta-actin-like protein 2	ACTBL_MOUSE	Actbl2			0	0	0	0	0	0	0	0	0	0	0	0	0	0	0	0	0	0	0	0	0	0	0	0	0	0	0	0	0	0	0	0	0	0	0	0	162	0	0	0	0	0	0	0
701	Carboxymethylenebutenolidase homolog	CMBL_MOUSE	Cmbl			3	0	0	0	0	0	0	0	0	0	0	0	0	0	0	0	0	0	0	0	0	2	2	6	0	0	0	0	0	0	0	0	0	0	0	0	0	0	0	0	0	0	0	0
702	WD repeat-containing protein 1	WDR1_MOUSE	Wdr1			5	5	7	0	0	0	0	0	0	0	0	0	0	4	2	0	0	0	0	0	0	3	4	3	0	0	0	0	0	0	0	0	0	0	0	0	0	0	0	0	0	0	0	0
703	14 kDa phosphohistidine phosphatase	PHP14_MOUSE	Phpt1			2	0	0	3	0	3	4	0	4	0	0	0	3	3	2	0	0	0	0	0	0	7	8	8	0	0	0	0	0	0	0	0	0	0	0	0	0	0	0	0	0	0	0	0
704	cAMP-dependent protein kinase type II-alpha regulatory subunit	KAP2_MOUSE	Prkar2a			0	0	0	0	0	0	0	0	0	0	0	0	0	0	0	0	0	0	0	0	0	3	3	3	0	0	0	0	0	0	0	0	0	0	0	0	0	0	0	0	0	0	0	0
706	Myeloperoxidase	PERM_MOUSE	Mpo			0	0	0	0	0	0	0	0	0	0	0	0	0	0	0	0	0	0	0	0	0	0	0	0	16	17	14	0	0	0	0	0	0	0	0	0	0	0	0	0	0	0	0	0
707	Atypical kinase COQ8A, mitochondrial	COQ8A_MOUSE	Coq8a			0	2	4	0	0	0	0	2	0	0	0	0	0	0	0	0	0	0	0	0	0	0	0	0	0	0	0	0	4	0	0	6	6	0	0	0	0	0	0	0	0	0	0	0
708	Propionyl-CoA carboxylase alpha chain, mitochondrial	PCCA_MOUSE	Pcca			5	0	4	0	2	3	3	2	3	0	0	0	2	0	0	0	2	0	0	0	0	0	0	3	0	0	0	0	2	0	0	0	0	0	0	0	0	0	0	0	0	0	0	0
709	T-complex protein 1 subunit theta	TCPQ_MOUSE	Cct8			0	0	0	4	4	4	3	3	0	0	0	0	0	0	2	5	0	0	0	0	0	0	0	0	0	0	0	0	0	0	0	0	0	0	0	0	0	0	0	0	0	0	0	0
710	Nucleobindin-2	NUCB2_MOUSE	Nucb2			0	0	0	0	0	0	0	0	0	0	0	0	0	0	0	0	0	0	0	0	0	0	0	0	0	0	0	0	7	0	3	3	2	0	0	0	0	6	4	0	0	0	5	6
712	Dolichyl-diphosphooligosaccharide--protein glycosyltransferase 48 kDa subunit	OST48_MOUSE	Ddost			0	0	0	0	0	0	0	0	0	0	0	0	0	0	0	0	3	4	0	0	0	0	0	0	0	0	0	0	3	2	0	0	3	0	0	0	0	0	0	0	0	0	0	0
713	NADH dehydrogenase [ubiquinone] iron-sulfur protein 6, mitochondrial	NDUS6_MOUSE	Ndufs6			0	0	0	0	0	0	0	2	0	0	0	0	0	0	0	0	0	0	0	0	0	4	5	4	0	0	0	0	0	0	0	0	0	0	0	0	0	4	0	0	0	0	4	4
714	Proteasome subunit alpha type-6	PSA6_MOUSE	Psma6			4	3	4	0	0	0	0	0	0	0	0	0	0	0	0	0	0	0	0	0	0	0	0	0	0	0	0	0	0	0	0	0	0	0	0	0	0	0	0	0	0	0	0	0
715	3'(2'),5'-bisphosphate nucleotidase 1	BPNT1_MOUSE	Bpnt1			6	8	6	0	0	0	3	0	3	0	0	0	0	3	0	0	0	0	0	0	0	6	8	6	0	0	0	0	0	0	0	0	0	0	0	0	0	0	0	0	0	0	0	0
716	Eukaryotic translation initiation factor 4B	IF4B_MOUSE	Eif4b			0	0	0	0	0	0	0	0	0	0	0	0	0	0	0	0	0	0	0	0	0	3	2	2	0	0	0	0	0	0	0	0	0	0	0	0	0	0	0	0	0	0	0	0
717	IPI00000008|IPI00000008.1 Keratin, type II cytoskeletal 2 epidermal HUMAN(Common contaminant protein)	IPI00000008|IPI00000008.1				10	0	0	0	17	0	0	0	0	0	0	0	0	0	0	0	0	0	0	0	0	0	0	0	0	0	0	0	9	0	0	28	36	0	0	0	0	0	0	0	0	0	0	0
718	Caveolin-1	CAV1_MOUSE	Cav1			0	0	0	0	0	0	0	0	0	0	0	0	0	0	0	0	3	0	0	0	0	0	0	0	0	0	0	0	3	0	0	0	0	0	0	0	0	0	0	0	0	0	0	0
719	NADH dehydrogenase [ubiquinone] 1 beta subcomplex subunit 9	NDUB9_MOUSE	Ndufb9			0	0	0	0	0	0	0	0	0	0	0	0	0	0	0	0	0	0	0	0	5	0	0	0	0	0	0	0	0	0	0	0	3	0	0	0	0	0	0	0	0	0	0	0
720	Hypoxia up-regulated protein 1	HYOU1_MOUSE	Hyou1			0	0	0	0	0	0	0	0	0	0	0	0	0	2	0	0	0	0	0	0	0	3	0	3	0	0	0	0	0	0	0	0	0	0	0	0	0	0	0	0	0	0	3	0
721	Keratin-associated protein 19-3	KR193_MOUSE	Krtap19-3			0	0	0	0	0	0	0	0	0	0	0	0	0	0	0	0	0	0	0	0	0	0	0	0	0	0	0	0	0	0	0	0	0	0	0	0	0	0	6	0	0	0	5	0
722	Ketohexokinase	KHK_MOUSE	Khk			6	4	4	0	0	0	0	0	0	0	0	0	3	3	0	0	0	0	0	0	0	5	4	3	0	0	0	0	0	0	0	0	0	0	0	0	2	0	0	0	0	0	0	0
723	Ras-related protein Rab-5C	RAB5C_MOUSE	Rab5c			0	2	0	0	0	0	3	0	2	0	0	0	0	0	2	5	6	5	0	0	0	0	0	0	0	0	0	6	7	8	0	0	0	0	0	0	0	0	0	0	0	0	0	0
724	Reticulon-4	RTN4_MOUSE	Rtn4			0	0	0	0	0	0	0	0	0	0	0	0	0	0	0	2	3	0	0	0	0	0	0	0	0	0	0	5	2	0	0	0	6	0	0	0	0	0	0	0	0	0	0	0
725	Nucleoside diphosphate kinase A	NDKA_MOUSE	Nme1			0	0	0	0	0	0	0	0	0	0	0	0	0	0	0	0	0	0	0	0	0	0	42	31	0	0	0	0	0	0	0	0	0	0	0	0	0	0	0	0	0	0	0	0
726	Mitochondrial amidoxime reducing component 2	MARC2_MOUSE	2020-03-02			0	0	0	0	0	0	0	0	0	0	0	0	0	0	0	0	4	0	0	0	0	0	0	0	0	0	0	4	4	4	0	0	0	0	0	0	0	0	0	0	0	0	0	0
727	Pyrethroid hydrolase Ces2e	EST2E_MOUSE	Ces2e			4	4	0	0	0	0	0	3	0	0	0	0	0	0	0	0	0	0	0	0	0	4	3	5	0	0	0	0	0	0	0	0	0	0	0	0	0	0	0	0	0	0	0	0
728	3-ketoacyl-CoA thiolase B, peroxisomal	THIKB_MOUSE	Acaa1b			0	0	0	0	0	0	0	0	8	0	0	0	0	0	0	0	0	0	0	0	0	0	0	0	0	0	0	0	0	0	0	0	0	0	0	0	0	0	0	0	0	0	0	0
729	Transmembrane emp24 domain-containing protein 10	TMEDA_MOUSE	Tmed10			0	0	0	0	0	2	0	0	0	0	0	0	0	0	0	6	6	6	0	3	0	0	0	0	0	0	0	5	5	0	0	3	7	0	0	0	0	0	0	0	0	0	0	0
730	Ubiquitin carboxyl-terminal hydrolase isozyme L1	UCHL1_MOUSE	Uchl1			0	0	0	0	0	0	0	0	0	0	0	0	0	0	4	0	0	0	0	0	0	5	5	0	0	0	0	0	0	0	0	0	0	0	0	0	0	0	0	0	0	0	0	0
731	Phenazine biosynthesis-like domain-containing protein 1	PBLD1_MOUSE	Pbld1			4	3	0	0	0	0	0	0	0	0	0	0	3	3	0	0	0	0	0	0	0	6	8	4	0	0	0	0	0	0	0	0	0	0	0	0	0	0	0	0	0	0	0	0
732	Adenylate kinase 2, mitochondrial	KAD2_MOUSE	Ak2			0	0	0	0	4	0	0	0	0	0	0	0	0	2	0	0	0	0	0	0	0	4	3	4	0	0	0	0	0	0	0	0	0	0	0	0	0	0	0	0	0	0	0	0
733	Isopentenyl-diphosphate Delta-isomerase 1	IDI1_MOUSE	Idi1			0	0	0	0	0	0	0	0	0	0	0	0	0	4	0	0	0	0	0	0	0	0	4	5	0	0	0	0	0	0	0	0	0	0	0	0	0	0	0	0	0	0	0	0
734	Tropomyosin alpha-4 chain	TPM4_MOUSE	Tpm4			0	0	0	0	0	0	0	0	0	0	0	0	0	0	0	0	0	0	0	0	0	0	13	0	19	15	22	0	0	0	0	0	0	0	0	0	0	7	8	0	0	0	0	0
735	Glutathione S-transferase Mu 2	GSTM2_MOUSE	Gstm2			10	0	0	0	0	0	9	0	0	0	0	0	0	0	11	0	0	0	0	0	0	10	12	11	0	0	0	0	0	0	0	0	0	0	0	0	0	0	0	0	0	0	0	0
736	Rab GDP dissociation inhibitor alpha	GDIA_MOUSE	Gdi1			9	10	10	0	0	0	0	0	0	0	0	0	0	0	0	0	0	0	0	0	0	7	14	9	0	0	0	0	0	0	0	0	0	0	0	0	0	0	0	0	0	0	0	0
737	Endoribonuclease LACTB2	LACB2_MOUSE	Lactb2			0	0	0	0	0	0	4	0	0	0	0	0	4	4	4	0	0	0	0	0	0	3	7	3	0	0	0	0	0	0	0	0	0	0	0	0	0	0	0	0	0	0	0	0
738	Myristoylated alanine-rich C-kinase substrate	MARCS_MOUSE	Marcks			0	0	0	0	0	0	0	2	2	0	0	0	0	0	0	2	4	3	0	0	0	5	4	4	0	0	0	3	4	0	0	0	0	0	0	0	0	0	0	0	0	0	0	0
739	Ras-related protein Rab-2A	RAB2A_MOUSE	Rab2a			0	0	0	0	0	0	3	0	0	0	0	0	0	0	0	5	8	4	0	0	0	0	0	0	0	0	0	0	6	6	0	0	0	0	0	0	0	0	0	0	0	0	0	0
740	Hsc70-interacting protein	F10A1_MOUSE	St13			0	0	0	0	3	0	0	0	0	0	0	0	0	0	4	0	0	0	0	0	0	4	0	6	0	0	0	0	0	0	0	0	0	0	0	0	0	0	3	0	0	0	0	0
742	ADP-ribose glycohydrolase MACROD1	MACD1_MOUSE	Macrod1			0	0	0	0	0	0	0	3	0	0	0	0	3	3	3	0	0	0	0	0	0	0	3	5	0	0	0	0	0	0	0	0	0	0	0	0	0	0	0	0	0	0	0	0
743	Glutathione S-transferase A4	GSTA4_MOUSE	Gsta4			5	4	0	0	0	0	3	4	2	0	0	0	4	5	5	0	0	0	0	0	0	4	4	6	0	0	0	0	0	0	0	0	0	0	0	0	0	0	0	0	0	0	0	0
744	Spliceosome RNA helicase Ddx39b	DX39B_MOUSE	Ddx39b			3	0	5	0	0	0	0	0	2	0	0	0	0	5	3	0	0	0	0	0	0	3	0	0	0	0	0	0	0	0	0	0	0	0	0	0	0	0	0	0	0	0	0	0
745	Plasminogen activator inhibitor 1 RNA-binding protein	PAIRB_MOUSE	Serbp1			0	0	0	0	0	0	0	0	0	0	0	0	0	0	0	0	0	0	0	0	0	0	0	0	0	0	0	0	0	0	0	0	0	0	0	0	0	0	6	0	0	0	3	4
746	40S ribosomal protein S27	RS27_MOUSE	Rps27			0	0	0	0	0	0	0	0	0	0	0	0	0	0	0	0	0	0	0	0	0	0	0	0	0	5	0	0	0	0	0	0	0	0	0	0	0	0	0	0	0	0	0	0
747	Alanine aminotransferase 1	ALAT1_MOUSE	Gpt			0	0	0	0	2	0	3	0	0	0	0	0	4	6	5	0	0	0	0	0	0	4	4	5	0	0	0	0	0	0	0	0	0	0	0	0	0	0	0	0	0	0	0	0
748	Progranulin	GRN_MOUSE	Grn			0	0	0	0	3	4	0	0	0	0	0	0	0	0	0	0	2	0	0	0	0	5	6	4	0	0	0	0	0	2	0	0	0	0	0	0	0	0	0	0	0	0	0	0
749	Bifunctional glutamate/proline--tRNA ligase	SYEP_MOUSE	Eprs			0	0	0	0	0	0	0	0	2	0	0	0	0	0	0	0	0	0	0	0	0	0	0	0	0	0	0	0	0	0	0	0	0	0	0	0	0	0	0	0	0	0	0	0
750	Ribosome-binding protein 1	RRBP1_MOUSE	Rrbp1			0	0	0	0	0	0	0	0	0	0	0	0	0	0	0	0	2	3	0	0	0	0	0	0	0	3	0	0	0	0	0	0	0	0	0	0	0	0	0	0	0	0	0	0
751	Leukotriene A-4 hydrolase	LKHA4_MOUSE	Lta4h			7	8	4	0	0	0	2	0	0	0	0	0	0	0	0	0	0	0	0	0	0	3	6	2	0	0	0	0	0	0	0	0	0	0	0	0	0	0	0	0	0	0	0	0
752	Acidic mammalian chitinase	CHIA_MOUSE	Chia			0	0	0	0	3	0	0	0	0	0	0	0	0	4	0	0	0	0	0	0	0	9	6	4	0	0	0	0	0	0	0	0	0	0	0	0	0	0	0	0	0	0	0	0
753	Beta-crystallin B3	CRBB3_MOUSE	Crybb3			0	0	3	0	4	2	0	0	3	0	0	0	3	3	2	0	0	0	0	0	0	3	3	3	0	0	0	0	0	0	0	0	0	0	0	0	0	0	0	0	0	0	0	0
754	Dynein light chain 2, cytoplasmic	DYL2_MOUSE	Dynll2			0	0	0	0	0	0	0	0	0	0	0	0	0	0	3	0	0	0	0	0	0	6	0	4	0	0	0	0	0	0	0	0	0	0	0	0	0	0	0	0	0	0	0	0
755	60S ribosomal protein L32	RL32_MOUSE	Rpl32			0	0	0	0	0	0	3	0	0	0	0	0	0	0	0	0	0	0	0	0	0	0	0	0	4	0	0	0	0	0	0	0	0	0	0	0	0	0	0	0	0	0	2	0
756	Villin-1	VILI_MOUSE	Vil1			0	0	0	0	0	0	0	0	0	0	0	0	0	0	0	0	0	0	0	0	0	0	0	0	0	0	0	0	0	0	3	0	4	0	0	0	0	0	0	0	2	0	0	0
757	Ubiquitin-conjugating enzyme E2 L3	UB2L3_MOUSE	Ube2l3			0	0	0	0	0	0	0	0	0	0	0	0	0	0	0	0	0	0	0	0	0	0	0	0	0	0	0	0	2	0	0	0	0	0	0	0	0	0	0	0	0	0	3	0
758	Glucosidase 2 subunit beta	GLU2B_MOUSE	Prkcsh			0	0	0	3	0	4	3	3	3	0	0	0	3	0	3	0	0	0	0	0	0	3	4	4	0	0	0	3	0	3	0	0	0	0	0	0	0	0	0	0	0	0	0	0
759	Mitochondrial import inner membrane translocase subunit Tim13	TIM13_MOUSE	Timm13			0	0	0	0	0	0	3	0	0	0	0	0	0	0	0	4	3	0	0	0	0	0	0	0	0	0	0	4	6	6	0	0	0	0	0	0	0	0	0	0	0	0	0	0
760	Cytochrome P450 2D10	CP2DA_MOUSE	Cyp2d10			0	0	0	0	0	0	0	0	0	0	0	0	0	0	0	0	5	0	0	0	0	0	0	0	0	0	0	3	5	0	0	2	7	0	0	0	0	0	0	0	0	0	0	0
762	T-complex protein 1 subunit gamma	TCPG_MOUSE	Cct3			3	4	4	0	0	0	2	0	0	0	0	0	0	0	0	0	4	3	0	0	0	0	0	0	0	0	0	0	0	0	0	0	3	0	0	0	0	0	0	0	0	0	0	0
763	Keratin, type I cytoskeletal 13	K1C13_MOUSE	Krt13			0	0	0	0	0	0	0	0	0	0	0	0	0	0	0	0	0	0	0	0	0	0	0	0	0	0	0	0	0	0	0	31	0	0	0	0	0	0	8	13	10	8	0	0
764	NADH dehydrogenase [ubiquinone] 1 subunit C2	NDUC2_MOUSE	Ndufc2			0	0	0	0	0	0	0	0	0	0	0	0	0	0	0	0	0	0	0	0	0	0	0	0	0	0	0	0	3	5	0	0	0	0	0	0	0	0	0	0	0	0	0	0
765	Beta-2-glycoprotein 1	APOH_MOUSE	Apoh			0	0	0	0	0	0	0	0	0	0	0	0	0	0	0	0	0	3	0	0	0	0	0	0	0	2	0	6	5	5	0	0	0	0	0	0	0	0	0	0	0	0	0	0
766	Protein-arginine deiminase type-2	PADI2_MOUSE	Padi2			4	4	3	0	0	0	2	0	2	0	0	0	0	0	0	3	3	3	0	0	0	0	3	3	0	0	0	0	0	0	0	0	0	0	0	0	0	0	0	0	0	0	0	0
767	Ig gamma-2B chain C region	IGG2B_MOUSE	Igh-3			0	0	0	0	0	0	0	0	0	0	0	0	0	0	0	0	0	0	0	0	0	2	3	0	3	3	3	0	0	0	0	0	0	0	0	0	0	0	0	0	0	0	0	0
768	Thymosin beta-4	TYB4_MOUSE	Tmsb4x			0	0	0	3	3	2	0	0	0	0	0	0	0	0	0	0	0	0	0	0	0	4	4	4	0	0	0	0	0	0	0	0	0	0	0	0	0	0	0	0	0	0	0	0
770	Nucleophosmin	NPM_MOUSE	Npm1			4	4	3	0	0	0	0	0	0	0	0	0	0	0	0	0	0	0	0	0	0	0	0	0	4	5	0	0	0	0	0	0	0	0	0	0	0	0	0	0	0	0	0	0
771	Protein NipSnap homolog 1	NIPS1_MOUSE	Nipsnap1			0	0	0	0	0	0	0	0	0	0	0	0	0	0	0	0	0	0	0	0	0	0	0	0	0	0	0	5	3	3	0	0	0	0	0	0	0	0	0	0	0	0	0	0
772	Probable D-lactate dehydrogenase, mitochondrial	LDHD_MOUSE	Ldhd			0	4	6	0	0	0	0	0	0	0	0	0	2	0	5	0	0	0	0	0	0	5	4	0	0	0	0	0	0	0	0	2	0	0	0	0	0	0	0	0	0	0	0	0
773	Glutathione peroxidase 3	GPX3_MOUSE	Gpx3			0	0	0	0	0	0	0	0	0	0	0	0	0	0	0	0	0	0	0	0	0	0	0	0	0	2	0	0	0	0	0	0	0	0	0	0	0	0	0	0	0	0	0	0
774	Valacyclovir hydrolase	BPHL_MOUSE	Bphl			4	4	5	0	0	0	0	0	0	0	0	0	0	0	0	0	0	0	0	0	0	3	4	5	0	0	0	0	0	0	0	0	0	0	0	0	0	0	0	0	0	0	0	0
775	Actin-related protein 2	ARP2_MOUSE	Actr2			11	8	5	0	0	0	3	0	0	0	0	0	0	0	0	0	0	0	0	0	0	0	0	2	0	0	0	0	0	0	0	0	3	0	0	0	0	0	0	0	0	0	0	0
776	Quinone oxidoreductase	QOR_MOUSE	Cryz			3	2	3	0	0	0	0	0	0	0	0	0	0	0	0	0	0	0	0	0	0	4	0	0	0	0	0	0	0	0	0	0	0	0	0	0	0	0	0	0	0	0	0	0
778	Hepatoma-derived growth factor	HDGF_MOUSE	Hdgf			0	0	0	0	0	0	0	0	0	0	0	0	0	0	0	0	0	0	0	0	0	0	0	0	4	3	3	0	0	0	0	0	0	0	0	0	0	0	0	0	0	0	0	0
779	Troponin C, slow skeletal and cardiac muscles	TNNC1_MOUSE	Tnnc1			0	0	0	0	3	0	0	0	0	0	0	0	0	0	0	0	0	0	0	0	0	0	0	0	0	0	0	0	0	0	0	0	0	0	0	0	0	0	0	0	0	0	0	0
780	Periaxin	PRAX_MOUSE	Prx			0	0	0	0	0	0	2	0	0	0	0	0	0	0	0	4	0	3	0	0	0	0	0	0	0	0	0	0	9	7	0	0	0	0	0	0	0	0	0	0	0	0	0	0
781	Heterogeneous nuclear ribonucleoproteins C1/C2	HNRPC_MOUSE	Hnrnpc			0	0	0	0	0	0	0	0	0	0	0	0	0	0	0	0	0	0	0	0	0	0	0	0	11	11	13	0	0	0	0	0	0	0	0	0	0	0	0	0	0	0	0	0
782	Myotrophin	MTPN_MOUSE	Mtpn			0	0	0	3	4	3	0	3	0	0	0	0	0	0	0	0	0	0	0	0	0	0	0	4	0	0	0	0	0	0	0	0	0	0	0	0	0	0	0	0	0	0	0	0
783	Cadherin-13	CAD13_MOUSE	Cdh13			0	0	0	0	0	0	0	0	0	0	0	0	0	0	0	3	3	3	0	0	0	0	0	0	0	0	0	3	4	3	0	0	0	0	0	0	0	0	0	0	0	0	0	0
784	Tubulin polymerization-promoting protein family member 3	TPPP3_MOUSE	Tppp3			0	0	0	0	0	0	0	0	0	0	0	0	0	0	3	0	0	0	0	0	0	0	0	0	0	0	0	0	0	0	0	0	0	0	0	0	0	0	3	0	0	0	0	0
785	Thioredoxin domain-containing protein 17	TXD17_MOUSE	Txndc17			0	0	0	0	0	0	0	3	0	0	0	0	4	3	0	0	0	0	0	0	0	4	4	4	0	0	0	0	0	0	0	0	0	0	0	0	0	0	0	0	0	0	0	0
786	Lamina-associated polypeptide 2, isoforms alpha/zeta	LAP2A_MOUSE	Tmpo			0	0	0	0	0	0	0	0	0	0	0	0	0	4	4	0	0	0	0	0	0	3	3	0	2	0	0	0	0	0	0	0	0	0	0	0	0	0	0	0	0	0	0	3
787	Heterogeneous nuclear ribonucleoprotein H	HNRH1_MOUSE	Hnrnph1			0	0	0	0	4	3	0	0	3	0	0	0	0	6	4	0	0	0	0	0	0	4	4	7	0	0	0	0	0	0	0	0	0	0	0	0	0	0	0	0	0	0	0	0
788	40S ribosomal protein S13	RS13_MOUSE	Rps13			0	0	0	0	0	0	0	0	0	0	0	0	0	0	0	0	0	0	0	0	0	0	0	0	4	0	0	0	0	0	0	0	0	0	0	0	0	0	0	0	0	0	0	0
789	Inositol monophosphatase 1	IMPA1_MOUSE	Impa1			0	0	0	0	0	2	0	0	0	0	0	0	3	2	4	0	0	0	0	0	0	4	7	8	0	0	0	0	0	0	0	0	0	0	0	0	0	0	0	0	0	0	0	0
790	Retinol dehydrogenase 7	RDH7_MOUSE	Rdh7			0	0	0	0	0	0	0	0	0	0	0	0	0	0	0	0	3	0	0	0	0	0	0	0	0	0	0	2	0	3	0	0	5	0	0	0	0	0	0	0	0	0	0	0
791	40S ribosomal protein S23	RS23_MOUSE	Rps23			0	0	0	0	0	0	0	0	0	0	0	0	0	0	0	0	0	0	0	0	0	0	0	0	0	0	0	0	0	0	0	0	0	4	4	0	0	0	0	0	0	0	0	0
793	26S proteasome non-ATPase regulatory subunit 2	PSMD2_MOUSE	Psmd2			4	4	6	0	0	0	0	3	2	0	0	0	0	0	0	0	0	0	0	0	0	3	5	3	0	0	0	0	0	0	0	0	0	0	0	0	0	0	0	0	0	0	0	0
794	Acylcarnitine hydrolase	EST2C_MOUSE	Ces2c			0	0	0	3	0	0	0	0	0	0	0	0	4	0	0	0	0	0	0	0	0	6	0	0	0	0	0	0	0	0	0	0	0	0	0	0	0	0	0	0	0	0	0	0
795	Bisphosphoglycerate mutase	PMGE_MOUSE	Bpgm			0	0	0	0	0	0	2	0	0	0	0	0	0	3	0	0	0	0	0	0	0	5	4	3	0	0	0	0	0	0	0	0	0	0	0	0	0	0	0	0	0	0	0	0
796	Gamma-crystallin S	CRYGS_MOUSE	Crygs			2	0	0	0	0	0	0	0	0	0	0	0	0	0	0	0	0	0	0	0	0	4	6	4	0	0	0	0	0	0	0	0	0	0	0	0	0	0	0	0	0	0	0	0
797	NADH dehydrogenase [ubiquinone] 1 beta subcomplex subunit 5, mitochondrial	NDUB5_MOUSE	Ndufb5			0	0	0	0	0	0	0	0	0	0	0	0	0	0	0	0	0	0	0	0	0	0	0	0	0	0	0	0	0	0	0	0	5	0	0	0	0	0	0	0	0	0	0	0
798	Aldose 1-epimerase	GALM_MOUSE	Galm			5	4	4	0	0	2	0	0	2	0	0	0	0	0	0	0	0	0	0	0	0	5	6	7	0	0	0	0	0	0	0	0	0	0	0	0	0	0	0	0	0	0	0	0
799	Plastin-2	PLSL_MOUSE	Lcp1			0	0	0	2	0	2	2	0	0	0	0	0	0	0	0	0	0	0	0	0	0	3	0	0	0	0	0	0	0	0	0	0	0	0	0	0	0	0	0	0	0	0	0	0
800	Keratin, type II cytoskeletal 6A	K2C6A_MOUSE	Krt6a			0	0	0	0	0	0	0	0	0	0	0	0	0	0	0	0	0	0	0	0	0	0	0	0	0	0	0	0	0	0	22	29	0	10	14	10	0	0	0	0	0	0	0	0
801	Fructose-1,6-bisphosphatase isozyme 2	F16P2_MOUSE	Fbp2			5	3	5	0	0	0	0	0	0	0	0	0	0	0	0	0	0	0	0	0	0	6	3	3	0	0	0	0	0	0	0	0	0	0	0	0	0	0	0	0	0	0	0	0
802	High mobility group protein B2	HMGB2_MOUSE	Hmgb2			0	0	0	0	0	0	0	0	0	0	0	0	0	6	5	0	0	0	0	0	0	0	0	0	10	8	11	0	0	0	0	0	0	0	0	0	0	0	0	0	0	0	0	0
804	Serine/arginine-rich splicing factor 2	SRSF2_MOUSE	Srsf2			0	0	0	0	0	0	0	0	0	0	0	0	3	0	4	0	0	0	0	0	0	0	0	0	0	0	0	0	0	0	0	0	0	0	0	0	0	4	3	0	0	0	3	4
805	Microtubule-associated protein 4	MAP4_MOUSE	Map4			0	0	0	0	0	0	0	0	0	0	0	0	0	0	2	0	0	0	0	0	0	3	4	0	5	3	3	0	0	0	0	0	0	0	0	0	0	0	0	0	0	0	0	0
806	Troponin T, slow skeletal muscle	TNNT1_MOUSE	Tnnt1			0	0	0	0	0	0	0	0	0	23	22	0	0	0	0	0	0	0	0	0	0	0	0	0	0	0	0	0	18	0	0	0	0	0	0	0	0	0	0	0	0	0	0	0
808	Small muscular protein	SMPX_MOUSE	Smpx			0	0	0	0	0	0	0	4	0	0	0	0	3	4	4	0	0	0	0	0	0	0	4	0	0	0	0	0	0	0	0	0	0	0	0	0	0	0	3	0	0	0	0	0
809	Peroxisomal coenzyme A diphosphatase NUDT7	NUDT7_MOUSE	Nudt7			0	0	0	0	0	0	3	0	2	0	0	0	0	4	4	0	0	0	0	0	0	3	3	0	0	0	0	0	0	0	0	0	0	0	0	0	0	0	0	0	0	0	0	0
810	60S ribosomal protein L10	RL10_MOUSE	Rpl10			0	0	0	0	0	0	0	0	0	0	0	0	0	0	0	4	2	0	0	0	0	0	0	0	0	0	0	0	0	2	0	0	0	0	0	0	2	0	0	0	0	0	0	0
811	Prostaglandin E synthase 3	TEBP_MOUSE	Ptges3			0	0	0	0	0	0	0	0	0	0	0	0	0	0	0	0	0	0	0	0	0	0	0	3	0	0	0	0	0	0	0	0	0	0	0	0	0	0	0	0	0	0	0	0
812	NADH dehydrogenase [ubiquinone] 1 beta subcomplex subunit 7	NDUB7_MOUSE	Ndufb7			0	0	0	0	0	0	0	0	0	0	0	0	0	0	0	2	0	0	0	0	0	0	0	0	0	0	0	0	3	0	0	0	0	0	0	0	0	0	0	0	0	0	0	0
813	Colipase	COL_MOUSE	Clps			0	0	0	0	0	0	0	0	0	0	0	0	0	0	2	3	0	0	0	0	0	0	0	0	0	0	0	0	0	0	0	0	0	0	0	0	0	0	0	0	0	0	0	0
815	Myozenin-3	MYOZ3_MOUSE	Myoz3			0	0	0	0	0	0	0	0	0	0	0	0	0	0	0	0	0	0	0	0	0	0	0	0	0	0	0	3	2	3	0	0	0	0	0	0	0	2	0	0	0	0	2	0
816	Splicing factor, proline- and glutamine-rich	SFPQ_MOUSE	Sfpq			0	0	0	0	0	0	0	0	0	0	0	0	0	0	0	0	0	0	0	0	0	0	0	0	0	0	0	0	0	0	0	0	0	0	0	0	0	4	0	0	0	0	4	5
817	NADH dehydrogenase [ubiquinone] 1 alpha subcomplex subunit 11	NDUAB_MOUSE	Ndufa11			0	0	0	0	0	0	4	3	2	0	0	0	0	0	0	2	5	3	0	0	0	0	0	0	0	0	0	2	5	0	0	2	3	0	0	0	0	0	0	0	0	0	0	0
818	NADH dehydrogenase [ubiquinone] iron-sulfur protein 7, mitochondrial	NDUS7_MOUSE	Ndufs7			0	0	0	0	0	0	0	0	0	0	0	0	0	0	0	0	0	0	0	0	0	0	0	0	0	0	0	3	3	0	0	3	7	0	0	0	0	0	0	0	0	0	0	0
819	Phenylalanine-4-hydroxylase	PH4H_MOUSE	Pah			0	0	0	0	0	0	0	0	0	0	0	0	0	0	0	0	0	0	0	0	0	3	0	0	0	0	0	0	0	0	0	0	0	0	0	0	0	0	0	0	0	0	0	0
820	T-complex protein 1 subunit delta	TCPD_MOUSE	Cct4			4	2	3	0	0	0	0	0	0	0	0	0	0	0	0	0	0	0	0	0	0	0	0	0	0	0	0	0	0	0	0	0	0	0	0	0	0	0	0	0	0	0	0	0
821	Nuclear transport factor 2	NTF2_MOUSE	Nutf2			0	0	0	0	0	0	3	0	0	0	0	0	3	4	3	0	0	0	0	0	0	0	4	3	0	0	0	0	0	0	0	0	0	0	0	0	0	0	0	0	0	0	0	0
822	Copper transport protein ATOX1	ATOX1_MOUSE	Atox1			0	0	0	0	0	0	0	0	0	0	0	0	0	0	0	0	0	0	0	0	0	3	3	0	0	0	0	0	0	0	0	0	0	0	0	0	0	5	4	0	0	0	5	4
823	60S ribosomal protein L18a	RL18A_MOUSE	Rpl18a			0	0	0	0	0	0	0	0	0	0	0	0	0	0	0	3	3	3	0	0	0	0	0	0	0	0	0	0	0	0	0	0	0	0	0	0	0	0	0	0	0	0	0	0
824	Aspartate--tRNA ligase, cytoplasmic	SYDC_MOUSE	Dars			4	3	0	0	0	0	0	0	0	0	0	0	0	0	0	0	0	0	0	0	0	0	0	0	0	0	0	0	0	0	0	0	0	0	0	0	0	0	0	0	0	0	0	0
825	Clusterin	CLUS_MOUSE	Clu			0	0	0	0	0	0	0	0	0	0	0	0	0	0	0	0	0	0	0	0	0	0	0	2	0	0	0	0	3	0	3	0	0	0	0	0	0	0	0	0	0	0	0	0
826	Smoothelin-like protein 2	SMTL2_MOUSE	Smtnl2			0	0	0	0	0	0	0	2	2	0	0	0	2	0	0	0	0	0	0	0	0	0	3	4	0	0	0	0	0	0	0	0	0	0	0	0	0	0	0	0	0	0	0	0
827	Acyl-protein thioesterase 1	LYPA1_MOUSE	Lypla1			0	0	0	0	0	0	0	0	0	0	0	0	0	0	0	0	0	0	0	0	0	2	0	0	0	0	0	0	0	0	0	0	0	0	0	0	0	0	0	0	0	0	0	0
828	Kallikrein-1	KLK1_MOUSE	Klk1			0	0	0	0	0	0	0	0	0	0	0	0	0	0	0	0	0	0	0	0	0	6	6	4	0	0	0	0	0	0	0	0	0	0	0	0	0	0	0	0	0	0	0	0
829	Tropomodulin-1	TMOD1_MOUSE	Tmod1			0	0	0	0	0	0	0	0	0	5	8	13	0	0	0	0	0	0	10	7	0	0	0	0	0	0	0	0	0	0	0	0	0	0	0	0	0	0	0	0	0	0	0	0
830	Estradiol 17-beta-dehydrogenase 8	DHB8_MOUSE	Hsd17b8			4	0	4	0	0	0	0	0	0	0	0	0	0	0	0	2	0	0	0	0	0	0	0	0	3	0	3	0	0	0	0	0	0	0	0	0	0	0	0	0	0	0	0	0
831	Protein-L-isoaspartate(D-aspartate) O-methyltransferase	PIMT_MOUSE	Pcmt1			0	0	0	0	0	0	0	3	0	0	0	0	5	4	0	0	0	0	0	0	0	0	4	0	0	0	0	0	0	0	0	0	0	0	0	0	0	0	0	0	0	0	0	0
832	Acidic leucine-rich nuclear phosphoprotein 32 family member A	AN32A_MOUSE	Anp32a			0	0	0	0	0	0	0	0	0	0	0	0	0	0	0	0	0	0	0	0	0	0	0	0	6	0	7	0	0	0	0	0	0	0	0	0	0	0	0	0	0	0	0	0
833	Cysteine sulfinic acid decarboxylase	CSAD_MOUSE	Csad			4	4	0	0	0	0	0	0	0	0	0	0	0	0	0	0	0	0	0	0	0	0	4	0	0	0	0	0	0	0	0	0	0	0	0	0	0	0	0	0	0	0	0	0
834	Fatty aldehyde dehydrogenase	AL3A2_MOUSE	Aldh3a2			0	0	0	0	0	0	0	0	0	0	0	0	0	0	0	0	0	0	0	0	0	0	0	0	0	0	0	0	0	0	0	0	2	0	0	0	0	0	0	0	0	0	0	0
835	NADH dehydrogenase [ubiquinone] 1 beta subcomplex subunit 4	NDUB4_MOUSE	Ndufb4			0	0	0	0	0	0	0	0	0	0	0	0	0	0	0	0	0	0	0	3	0	0	0	0	0	0	0	0	3	0	0	3	0	0	0	0	3	0	0	0	0	0	0	0
836	60S ribosomal protein L9	RL9_MOUSE	Rpl9			0	3	0	0	0	0	0	0	0	0	0	0	0	0	0	2	2	0	0	0	0	0	0	0	3	3	4	0	0	0	0	0	0	0	0	0	0	0	0	0	0	0	0	0
837	Hydroxyacylglutathione hydrolase, mitochondrial	GLO2_MOUSE	Hagh			0	0	0	0	0	0	2	0	0	0	0	0	4	7	5	0	0	0	0	0	0	6	6	4	0	0	0	0	0	0	0	0	0	0	0	0	0	0	0	0	0	0	0	0
838	Junctophilin-2	JPH2_MOUSE	Jph2			0	0	0	0	0	0	0	0	0	0	0	0	0	0	0	0	0	3	0	0	0	0	0	0	0	0	0	0	3	0	0	0	0	0	0	0	0	0	0	0	0	0	0	0
839	NADPH--cytochrome P450 reductase	NCPR_MOUSE	Por			0	0	0	0	0	0	0	0	0	0	0	0	0	0	0	0	4	0	0	0	0	0	0	0	0	0	0	5	5	6	0	0	0	0	0	0	0	0	0	0	0	0	0	0
840	Cytochrome c oxidase subunit 1	COX1_MOUSE	Mtco1			0	0	0	0	0	0	0	3	3	0	0	0	0	0	0	3	0	4	0	0	0	0	0	0	0	0	0	0	3	0	0	4	3	0	0	0	0	0	0	0	0	0	0	0
841	2',3'-cyclic-nucleotide 3'-phosphodiesterase	CN37_MOUSE	Cnp			0	0	0	0	0	0	0	0	0	0	0	0	0	0	0	4	0	0	0	0	0	0	0	0	0	0	0	2	0	0	0	0	2	0	0	0	0	0	0	0	0	0	0	0
842	NADH dehydrogenase [ubiquinone] 1 beta subcomplex subunit 11, mitochondrial	NDUBB_MOUSE	Ndufb11			0	0	0	0	0	0	0	0	2	0	0	0	0	0	0	0	0	0	0	5	0	0	0	0	0	0	0	0	0	0	0	3	0	0	0	0	0	0	0	0	0	0	0	0
843	Guanine nucleotide-binding protein G(I)/G(S)/G(T) subunit beta-1	GBB1_MOUSE	Gnb1			0	0	0	0	0	0	0	0	0	0	0	0	0	0	0	0	0	0	0	0	0	0	0	0	0	0	0	6	5	0	0	0	0	0	0	0	0	0	0	0	0	0	0	0
844	Neurofilament heavy polypeptide	NFH_MOUSE	Nefh			0	0	0	0	0	0	0	0	0	0	0	0	0	0	0	0	0	0	3	0	0	0	0	0	0	0	0	0	0	0	0	0	0	0	0	0	0	0	0	0	0	0	0	0
845	Propionyl-CoA carboxylase beta chain, mitochondrial	PCCB_MOUSE	Pccb			3	4	5	0	0	0	0	0	0	0	0	0	0	0	0	0	0	3	0	0	0	0	0	0	0	0	0	0	2	0	0	0	0	0	0	0	0	0	0	0	0	0	0	0
846	Omega-amidase NIT2	NIT2_MOUSE	Nit2			3	4	5	0	0	0	0	0	0	0	0	0	0	0	0	0	0	0	0	0	0	8	6	5	0	0	0	0	0	0	0	0	0	0	0	0	0	0	0	0	0	0	0	0
847	Centromere protein V	CENPV_MOUSE	Cenpv			0	0	0	0	0	0	0	0	0	3	5	3	0	0	0	0	0	0	0	0	0	0	0	0	7	8	5	0	0	0	0	0	0	0	0	0	0	0	0	0	0	0	0	0
849	Prolactin-inducible protein homolog	PIP_MOUSE	Pip			0	0	0	0	0	0	0	0	2	0	0	0	0	0	0	0	0	0	0	0	0	0	3	0	0	0	0	0	3	0	0	0	0	0	0	0	0	0	0	0	0	0	0	0
850	60S ribosomal protein L31	RL31_MOUSE	Rpl31			0	0	0	0	0	0	0	0	0	0	0	0	0	0	0	0	0	0	0	0	0	0	0	0	0	0	0	0	0	0	4	0	0	0	0	0	0	0	0	0	0	0	0	0
852	GTP:AMP phosphotransferase AK3, mitochondrial	KAD3_MOUSE	Ak3			0	0	0	0	0	0	0	3	2	0	0	0	3	4	4	0	0	0	0	0	0	0	2	0	0	0	0	0	0	3	0	0	0	0	0	0	0	0	0	0	0	0	0	0
853	Kallikrein 1-related peptidase b1	K1KB1_MOUSE	Klk1b1			0	0	0	0	0	0	10	0	0	0	0	0	0	17	12	0	0	0	0	0	0	21	16	22	0	0	0	0	0	0	0	0	0	0	0	0	0	0	0	0	0	0	0	0
854	40S ribosomal protein S21	RS21_MOUSE	Rps21			0	0	0	0	0	0	0	0	0	0	0	0	0	0	0	0	0	0	0	0	0	0	0	0	3	0	2	0	0	0	0	0	0	0	0	0	0	0	0	0	0	0	0	0
856	Acyl-coenzyme A thioesterase 13	ACO13_MOUSE	Acot13			4	3	3	0	0	0	0	0	0	0	0	0	0	0	3	0	0	0	0	0	0	0	0	0	0	0	0	2	0	0	4	0	0	0	0	0	0	0	0	0	0	0	0	0
857	NADH dehydrogenase [ubiquinone] 1 alpha subcomplex subunit 2	NDUA2_MOUSE	Ndufa2			0	0	0	0	0	0	0	0	0	0	0	0	0	0	0	0	0	0	0	0	0	0	0	0	0	0	0	0	0	4	0	0	0	0	0	0	0	0	0	0	0	0	0	0
858	Monoglyceride lipase	MGLL_MOUSE	Mgll			0	0	0	0	0	0	0	0	0	0	0	0	0	0	0	0	0	2	0	0	0	0	0	0	0	0	0	0	0	2	0	5	4	0	0	0	0	0	0	0	0	0	0	0
859	Integrin beta-1	ITB1_MOUSE	Itgb1			0	0	0	0	0	0	0	0	0	0	0	0	0	0	0	0	0	2	0	0	0	0	0	0	0	0	0	0	4	0	0	0	0	0	0	0	0	0	0	0	0	0	0	2
860	Mitochondrial brown fat uncoupling protein 1	UCP1_MOUSE	Ucp1			0	0	0	0	0	0	0	0	0	0	0	0	0	0	0	0	0	0	0	0	0	0	0	0	0	0	0	0	0	0	0	0	6	0	0	0	0	0	0	0	0	0	0	0
861	Proteasome activator complex subunit 1	PSME1_MOUSE	Psme1			0	0	0	0	0	0	0	0	0	0	0	0	0	0	0	0	0	0	0	0	0	0	0	0	0	0	0	0	0	0	0	0	0	0	0	0	0	3	3	0	0	0	3	3
862	1,4-alpha-glucan-branching enzyme	GLGB_MOUSE	Gbe1			0	0	4	0	0	0	0	0	0	0	0	0	0	0	0	0	0	0	0	0	0	4	3	0	0	0	0	0	0	0	0	0	0	0	0	0	0	0	0	0	0	0	0	0
863	Lysozyme C-1	LYZ1_MOUSE	Lyz1			0	0	0	0	0	0	0	0	0	0	0	0	0	0	0	0	0	0	0	0	0	0	0	0	0	0	2	0	0	0	0	0	0	0	0	0	0	0	0	0	0	0	0	0
864	Epidermal growth factor receptor	EGFR_MOUSE	Egfr			0	0	0	0	0	0	2	0	0	0	0	0	0	3	0	0	0	0	0	0	0	2	0	0	0	0	0	0	0	0	0	0	0	0	0	0	0	0	0	0	0	0	0	0
865	NAD(P)H-hydrate epimerase	NNRE_MOUSE	Naxe			0	2	3	0	0	0	0	0	0	0	0	0	0	0	0	0	0	0	0	0	0	3	3	3	0	0	0	0	0	0	0	0	0	0	0	0	0	0	0	0	0	0	0	0
866	Protein LEG1 homolog	LEG1H_MOUSE	Leg1			0	0	0	0	0	0	0	0	0	0	0	0	0	0	0	0	0	0	0	0	0	5	3	0	0	0	0	0	0	0	0	0	0	0	0	0	0	0	0	0	0	0	0	0
867	Aldehyde dehydrogenase, dimeric NADP-preferring	AL3A1_MOUSE	Aldh3a1			2	3	0	0	0	0	0	0	3	0	0	0	0	0	0	0	0	0	0	0	0	0	3	0	0	0	0	0	0	0	0	0	0	0	0	0	0	0	0	0	0	0	0	0
868	Junctophilin-1	JPH1_MOUSE	Jph1			0	0	0	0	0	0	0	0	0	0	0	0	0	0	0	0	0	0	0	0	0	0	0	0	0	0	0	3	0	0	0	0	0	0	0	0	0	0	0	0	0	0	0	0
869	26S proteasome non-ATPase regulatory subunit 11	PSD11_MOUSE	Psmd11			0	0	0	0	0	0	0	0	0	0	0	0	0	0	0	4	4	2	0	0	0	0	0	0	0	0	0	0	3	0	0	0	2	0	0	0	0	0	0	0	0	0	0	0
870	Inactive pancreatic lipase-related protein 1	LIPR1_MOUSE	Pnliprp1			0	0	0	0	0	0	0	0	0	0	0	0	2	0	0	0	0	0	0	0	0	3	6	5	0	0	0	0	0	0	0	0	0	0	0	0	0	0	0	0	0	0	0	0
872	Coronin-1A	COR1A_MOUSE	Coro1a			0	0	0	0	0	0	0	0	0	0	0	0	0	0	0	0	0	0	0	0	0	0	4	4	0	0	0	0	0	0	0	0	0	0	0	0	0	0	0	0	0	0	0	0
873	Lysosome-associated membrane glycoprotein 1	LAMP1_MOUSE	Lamp1			0	0	0	0	0	0	0	0	0	0	0	0	0	0	0	2	4	0	0	0	0	0	0	0	0	0	0	3	6	6	0	0	0	0	0	0	0	0	0	0	0	0	0	0
875	2-aminomuconic semialdehyde dehydrogenase	AL8A1_MOUSE	Aldh8a1			4	5	0	0	0	0	0	0	0	0	0	0	0	0	0	0	0	0	0	0	0	0	2	0	0	0	0	0	0	0	0	0	0	0	0	0	0	0	0	0	0	0	0	0
876	Threonine--tRNA ligase, cytoplasmic	SYTC_MOUSE	Tars			0	4	0	0	0	0	0	0	0	0	0	0	0	0	0	0	0	0	0	0	0	0	0	0	5	4	0	0	0	0	0	0	0	0	0	0	0	0	0	0	0	0	0	0
877	Eukaryotic translation initiation factor 2 subunit 1	IF2A_MOUSE	Eif2s1			4	0	0	0	0	0	0	0	0	0	0	0	0	0	0	0	0	0	0	0	0	0	0	0	0	0	0	0	0	0	0	0	0	0	0	0	0	0	0	0	0	0	0	0
878	Amine oxidase [flavin-containing] B	AOFB_MOUSE	Maob			0	0	0	0	0	0	0	0	0	0	0	0	0	0	0	0	0	0	0	0	0	0	0	0	0	0	0	0	0	0	0	0	2	0	0	0	0	0	0	0	0	0	0	0
879	Aldehyde dehydrogenase X, mitochondrial	AL1B1_MOUSE	Aldh1b1			2	0	4	0	0	0	0	0	0	0	0	0	0	0	0	0	0	0	0	0	0	2	3	0	0	0	0	0	0	0	0	0	0	0	0	0	0	0	0	0	0	0	0	0
880	Ras-related protein Rab-10	RAB10_MOUSE	Rab10			6	0	0	0	0	0	0	0	0	0	0	0	0	0	0	0	0	0	0	0	0	0	0	0	0	0	0	0	0	0	0	0	0	0	0	0	0	0	0	0	0	0	0	0
881	Carcinoembryonic antigen-related cell adhesion molecule 10	CEAMA_MOUSE	Ceacam10			0	0	0	0	0	0	0	0	0	0	0	0	0	0	0	0	0	0	0	0	0	0	0	0	0	0	0	0	0	0	9	0	0	3	0	0	0	0	0	0	0	0	0	0
882	T-complex protein 1 subunit zeta	TCPZ_MOUSE	Cct6a			3	3	0	0	0	0	0	0	0	0	0	0	0	0	0	0	0	2	0	0	0	0	0	0	0	0	0	0	0	0	0	0	0	0	0	0	0	0	0	0	0	0	0	0
883	Proteasome subunit alpha type-4	PSA4_MOUSE	Psma4			0	0	0	0	0	0	0	0	0	0	0	0	0	0	0	0	0	0	0	0	0	3	0	0	0	0	0	0	0	0	0	0	0	0	0	0	0	0	0	0	0	0	0	0
884	Thioredoxin reductase 1, cytoplasmic	TRXR1_MOUSE	Txnrd1			0	0	0	0	0	0	0	0	0	0	0	0	2	0	3	0	0	0	0	0	0	4	3	0	0	0	0	0	0	0	0	0	0	0	0	0	0	0	0	0	0	0	0	0
885	Puromycin-sensitive aminopeptidase	PSA_MOUSE	Npepps			3	3	0	0	0	0	0	0	0	0	0	0	0	3	0	0	0	0	0	0	0	0	4	0	0	0	0	0	0	0	0	0	0	0	0	0	0	0	0	0	0	0	0	0
886	Protein-cysteine N-palmitoyltransferase HHAT-like protein	HHATL_MOUSE	Hhatl			0	0	0	0	0	0	0	0	0	0	0	0	0	0	0	0	2	0	0	0	0	0	0	0	0	0	0	0	3	4	0	4	6	0	0	0	0	0	0	0	0	0	0	0
887	Epoxide hydrolase 1	HYEP_MOUSE	Ephx1			0	0	0	0	0	0	0	0	0	0	0	0	0	0	0	0	0	0	0	0	0	0	0	0	0	0	0	0	3	0	0	0	0	0	0	0	0	0	0	0	0	0	0	0
888	6-phosphogluconolactonase	6PGL_MOUSE	Pgls			0	0	0	0	0	0	0	0	0	0	0	0	0	0	0	0	0	0	0	0	0	3	0	3	0	0	0	0	0	0	0	0	0	0	0	0	0	0	0	0	0	0	0	0
889	Arylacetamide deacetylase	AAAD_MOUSE	Aadac			0	0	0	0	0	0	0	0	0	0	0	0	0	0	0	0	4	3	0	0	0	0	0	0	0	0	0	0	4	3	0	0	0	0	0	0	0	0	0	0	0	0	0	0
890	40S ribosomal protein S5	RS5_MOUSE	Rps5			0	0	0	0	0	0	0	0	0	0	0	0	0	0	0	0	0	0	0	0	0	0	0	0	0	0	0	0	0	0	0	0	0	0	3	5	0	0	0	0	0	0	0	0
891	Nucleoside diphosphate-linked moiety X motif 19	NUD19_MOUSE	Nudt19			0	0	0	0	0	0	0	0	0	0	0	0	3	0	0	0	0	0	0	0	0	4	0	0	0	0	0	0	0	0	0	0	0	0	0	0	0	0	0	0	0	0	0	0
892	Adenylosuccinate lyase	PUR8_MOUSE	Adsl			0	0	3	0	0	0	0	0	0	0	0	0	0	2	0	0	0	0	0	0	0	0	4	3	0	0	0	0	0	0	0	0	0	0	0	0	0	0	0	0	0	0	0	0
893	Caveolae-associated protein 2	CAVN2_MOUSE	Cavin2			0	0	0	0	0	0	0	0	0	0	0	0	0	0	0	0	0	0	0	0	0	0	0	0	0	0	0	0	0	0	0	0	0	0	0	0	0	0	0	0	0	0	0	0
895	Acyl-coenzyme A thioesterase 2, mitochondrial	ACOT2_MOUSE	Acot2			0	0	0	0	0	0	0	0	0	0	0	0	0	0	0	0	0	0	0	0	0	0	4	4	0	0	0	0	0	0	0	0	0	0	0	0	0	0	0	0	0	0	0	0
897	Dimethylaniline monooxygenase [N-oxide-forming] 5	FMO5_MOUSE	Fmo5			0	0	0	0	0	0	0	0	0	0	0	0	0	0	0	0	3	0	0	0	0	0	0	0	0	0	0	3	4	2	0	0	3	0	0	0	0	0	0	0	0	0	0	0
898	Actin-related protein 2/3 complex subunit 1B	ARC1B_MOUSE	Arpc1b			0	4	3	0	0	0	0	0	0	0	0	0	0	0	0	0	0	0	0	0	0	0	0	0	0	0	0	0	0	0	0	0	0	0	0	0	0	0	0	0	0	0	0	0
899	NSFL1 cofactor p47	NSF1C_MOUSE	Nsfl1c			0	0	0	0	0	0	2	0	2	0	0	0	0	0	0	0	0	0	0	0	0	3	4	6	0	0	0	0	0	0	0	0	0	0	0	0	0	0	0	0	0	0	0	0
900	Serine hydroxymethyltransferase, cytosolic	GLYC_MOUSE	Shmt1			8	5	0	0	0	0	0	0	0	0	0	0	0	3	0	0	0	0	0	0	0	0	3	5	0	0	0	0	0	0	0	0	0	0	0	0	0	0	0	0	0	0	0	0
901	CD9 antigen	CD9_MOUSE	Cd9			0	0	0	0	0	0	0	0	0	0	0	0	0	0	0	0	0	0	0	0	0	0	0	0	0	0	0	0	4	0	0	0	0	0	0	0	0	0	0	0	0	0	0	0
902	Spectrin beta chain, erythrocytic	SPTB1_MOUSE	Sptb			0	0	0	0	0	0	0	0	0	0	0	0	0	0	0	0	0	0	3	4	3	0	0	0	0	0	0	3	4	2	0	3	0	0	0	0	0	0	0	0	0	0	0	0
903	Ceruloplasmin	CERU_MOUSE	Cp			0	0	0	0	0	0	0	0	0	0	0	0	0	0	0	0	0	0	0	0	0	0	3	4	0	0	0	0	0	0	0	0	0	0	0	0	0	0	0	0	0	0	0	0
904	Mesencephalic astrocyte-derived neurotrophic factor	MANF_MOUSE	Manf			0	0	0	0	0	0	0	0	0	0	0	0	0	0	0	0	0	0	0	0	0	0	0	0	11	6	4	0	0	0	0	0	0	0	0	0	0	0	0	0	0	0	0	0
905	Catechol O-methyltransferase	COMT_MOUSE	Comt			0	0	0	0	0	0	0	0	0	0	0	0	0	0	0	0	0	0	0	0	0	0	0	0	0	0	0	0	3	0	0	0	0	0	0	0	0	0	0	0	0	0	0	0
906	Proteasome subunit beta type-5	PSB5_MOUSE	Psmb5			0	0	0	0	0	0	0	0	3	0	0	0	0	0	0	2	3	0	0	0	0	0	0	0	0	0	0	0	0	0	0	0	0	0	0	0	0	0	0	0	0	0	0	0
907	T-complex protein 1 subunit epsilon	TCPE_MOUSE	Cct5			3	0	0	0	0	0	0	0	0	0	0	0	0	0	0	2	0	0	0	0	0	0	0	0	0	0	0	0	4	0	0	0	0	0	0	0	0	0	0	0	0	0	0	0
908	Parathymosin	PTMS_MOUSE	Ptms			0	0	0	0	0	0	0	0	0	0	0	0	0	3	0	0	0	0	0	0	0	0	3	0	0	0	0	0	0	0	0	0	0	0	0	0	0	0	0	0	0	0	0	0
909	Calcium/calmodulin-dependent protein kinase type II subunit alpha	KCC2A_MOUSE	Camk2a			0	0	0	0	0	0	0	0	0	0	0	0	0	0	0	0	0	0	0	0	0	0	0	0	0	0	0	0	0	0	2	0	0	0	0	0	0	0	0	0	0	0	0	0
910	Troponin I, slow skeletal muscle	TNNI1_MOUSE	Tnni1			0	0	0	0	0	0	0	0	0	0	0	0	0	0	0	0	0	3	0	0	2	0	0	0	0	0	0	0	0	0	0	0	0	0	0	0	0	0	0	0	0	0	0	0
911	40S ribosomal protein S7	RS7_MOUSE	Rps7			0	0	0	0	0	0	0	0	0	0	0	0	0	0	0	0	0	0	0	0	0	0	0	0	3	0	0	0	0	0	0	0	0	0	0	0	0	0	0	0	0	0	0	0
912	Troponin I, cardiac muscle	TNNI3_MOUSE	Tnni3			0	0	0	0	0	0	0	0	0	0	0	0	0	0	0	0	3	0	0	0	0	0	0	0	0	0	3	3	0	0	0	0	0	0	0	0	0	0	0	0	0	0	0	0
913	EH domain-containing protein 1	EHD1_MOUSE	Ehd1			0	0	0	0	0	0	0	0	0	0	0	0	0	0	0	0	0	0	2	0	0	0	0	0	0	0	0	4	5	4	0	0	0	0	0	0	0	0	0	0	0	0	0	0
914	60S ribosomal protein L17	RL17_MOUSE	Rpl17			0	0	0	0	0	0	0	0	0	0	0	0	0	0	0	0	0	0	0	0	0	0	0	0	0	0	5	0	0	0	0	0	0	0	0	0	0	0	0	0	0	0	0	0
915	Formimidoyltransferase-cyclodeaminase	FTCD_MOUSE	Ftcd			0	3	0	0	0	0	0	0	0	0	0	0	0	0	0	0	0	0	0	0	0	0	0	0	2	0	0	0	0	0	0	0	0	0	0	0	0	0	0	0	0	0	0	0
916	Heterogeneous nuclear ribonucleoprotein Q	HNRPQ_MOUSE	Syncrip			0	0	0	0	0	0	0	0	0	0	0	0	0	2	0	0	0	0	0	0	0	2	0	0	0	0	0	0	0	0	0	0	0	0	0	0	0	0	0	0	0	0	0	0
917	Protein phosphatase 1 regulatory subunit 12B	MYPT2_MOUSE	Ppp1r12b			0	0	0	0	0	0	0	0	0	0	0	0	0	0	0	0	0	0	0	0	0	0	0	0	0	3	0	0	0	0	0	0	0	0	0	0	0	0	0	0	0	0	0	0
918	Actin-related protein 2/3 complex subunit 4	ARPC4_MOUSE	Arpc4			0	2	0	0	0	0	0	0	0	0	0	0	0	0	0	0	0	0	0	0	0	0	0	0	0	0	0	0	0	0	0	0	0	0	0	0	0	0	0	0	0	0	0	0
919	60S ribosomal protein L29	RL29_MOUSE	Rpl29			0	0	0	0	0	0	0	0	0	0	0	0	0	0	0	0	0	0	0	0	0	0	0	0	0	0	0	0	0	0	0	0	0	0	2	0	0	0	0	0	0	0	0	0
920	Very long-chain acyl-CoA synthetase	S27A2_MOUSE	Slc27a2			0	0	0	0	0	0	0	0	0	0	0	0	0	0	0	0	0	0	0	0	0	0	0	0	0	0	0	0	3	0	0	0	0	0	0	0	0	0	0	0	0	0	0	0
921	Eukaryotic translation initiation factor 1	EIF1_MOUSE	Eif1			0	0	0	0	0	0	0	0	0	0	0	0	0	0	0	0	0	0	0	0	0	0	0	0	3	0	3	0	0	0	0	0	0	0	0	0	0	4	4	0	0	0	4	0
922	Leucine-rich repeat-containing protein 59	LRC59_MOUSE	Lrrc59			0	0	0	0	0	0	0	0	0	0	0	0	0	0	0	2	2	0	0	0	0	0	0	0	0	0	0	0	0	0	0	0	0	0	0	0	0	0	0	0	0	0	0	0
923	Actin-related protein 2/3 complex subunit 2	ARPC2_MOUSE	Arpc2			0	3	0	0	0	0	0	0	0	0	0	0	0	3	0	0	0	0	0	0	0	0	0	0	0	0	0	0	0	0	0	0	0	0	0	0	0	0	0	0	0	0	0	0
924	Acyl-CoA synthetase family member 2, mitochondrial	ACSF2_MOUSE	Acsf2			2	0	3	0	0	0	0	0	0	0	0	0	0	4	0	0	0	0	0	0	0	4	2	2	0	0	0	0	0	0	0	0	0	0	0	0	0	0	0	0	0	0	0	0
925	NADH-ubiquinone oxidoreductase chain 4	NU4M_MOUSE	Mtnd4			0	0	0	0	0	0	0	0	0	0	0	0	0	0	0	0	0	0	0	0	0	0	0	0	0	0	0	0	0	0	0	0	4	0	0	0	0	0	0	0	0	0	0	0
926	Methylcrotonoyl-CoA carboxylase beta chain, mitochondrial	MCCB_MOUSE	Mccc2			0	0	0	0	0	0	0	0	0	0	0	0	0	0	0	0	0	0	0	0	2	0	0	0	0	0	0	0	3	0	0	0	0	0	0	0	0	0	0	0	0	0	0	0
927	Cell cycle exit and neuronal differentiation protein 1	CEND_MOUSE	Cend1			0	0	0	0	0	0	0	0	0	0	0	0	0	0	0	0	3	2	0	0	0	0	0	0	0	0	0	0	3	3	0	0	0	0	0	0	0	0	0	0	0	0	0	0
928	Valine--tRNA ligase	SYVC_MOUSE	Vars			3	2	4	0	0	0	2	0	0	0	0	0	0	0	0	0	0	0	0	0	0	0	0	0	0	0	0	0	0	0	0	0	0	0	0	0	0	0	0	0	0	0	0	0
929	RNA-binding protein FUS	FUS_MOUSE	Fus			0	0	0	0	0	0	0	0	0	0	0	0	0	0	2	0	0	0	0	0	0	0	0	0	3	4	3	0	0	0	0	0	0	0	0	0	0	0	0	0	0	0	0	0
930	Peptidyl-prolyl cis-trans isomerase FKBP4	FKBP4_MOUSE	Fkbp4			0	0	0	0	0	0	0	0	0	0	0	0	0	0	0	0	0	0	0	0	0	4	2	4	0	0	0	0	0	0	0	0	0	0	0	0	0	0	0	0	0	0	0	0
931	Synaptophysin-like protein 1	SYPL1_MOUSE	Sypl1			0	0	0	0	0	0	0	0	0	0	0	0	0	0	0	0	2	0	0	0	0	0	0	0	0	0	0	0	0	0	0	0	0	0	0	0	0	0	0	0	0	0	0	0
932	Serine/threonine-protein phosphatase 2B catalytic subunit alpha isoform	PP2BA_MOUSE	Ppp3ca			0	0	0	0	0	3	0	0	0	0	0	0	0	0	0	0	0	0	0	0	0	0	0	0	0	0	0	0	0	0	0	0	0	0	0	0	0	0	0	0	0	0	0	0
933	Dynactin subunit 2	DCTN2_MOUSE	Dctn2			0	0	0	0	0	0	0	0	0	0	0	0	0	0	0	0	3	0	0	0	0	0	0	0	0	0	0	0	0	0	0	0	0	0	0	0	0	0	0	0	0	0	0	0
934	Haloacid dehalogenase-like hydrolase domain-containing protein 2	HDHD2_MOUSE	Hdhd2			0	0	0	0	0	0	0	0	0	0	0	0	0	0	0	0	0	0	0	0	0	4	5	0	0	0	0	0	0	0	0	0	0	0	0	0	0	0	0	0	0	0	0	0
935	Aldehyde oxidase 3	AOXC_MOUSE	Aox3			0	0	0	0	0	0	0	0	0	0	0	0	0	0	3	0	0	0	0	0	0	2	0	0	0	0	0	0	0	0	0	0	0	0	0	0	0	0	0	0	0	0	0	0
936	Cathelicidin antimicrobial peptide	CAMP_MOUSE	Camp			0	0	0	0	0	0	0	0	0	0	0	0	0	0	0	0	0	0	0	0	0	0	0	0	0	0	0	4	4	4	0	0	0	0	0	0	0	0	0	0	0	0	0	0
937	Glutathione S-transferase Mu 5	GSTM5_MOUSE	Gstm5			0	0	0	0	0	0	0	0	0	0	0	0	0	0	0	0	0	0	0	0	0	5	7	0	0	0	0	0	0	0	0	0	0	0	0	0	0	0	0	0	0	0	0	0
938	Keratin, type I cytoskeletal 20	K1C20_MOUSE	Krt20			0	0	0	0	0	0	0	0	0	0	0	0	0	0	0	0	0	0	0	0	0	0	0	0	0	0	0	0	5	0	0	0	0	0	0	0	0	0	0	0	0	0	0	0
939	Thy-1 membrane glycoprotein	THY1_MOUSE	Thy1			0	0	0	0	0	0	0	0	0	0	0	0	0	0	0	0	0	0	0	0	0	0	0	0	0	0	0	0	0	4	0	0	0	0	0	0	0	0	0	0	0	0	0	0
940	Mitochondrial carrier homolog 2	MTCH2_MOUSE	Mtch2			0	0	0	0	0	0	0	0	0	0	0	0	0	0	0	0	0	0	0	0	0	0	0	0	0	0	0	0	0	0	0	4	4	0	0	0	0	0	0	0	0	0	0	0
941	T-complex protein 1 subunit alpha	TCPA_MOUSE	Tcp1			0	5	0	0	0	0	0	0	0	0	0	0	0	0	0	0	0	0	0	0	0	0	0	0	0	0	0	0	0	0	0	0	0	0	0	0	0	0	0	0	0	0	0	0
942	Mitochondrial pyruvate carrier 2	MPC2_MOUSE	Mpc2			0	0	0	0	0	0	2	0	0	0	0	0	0	0	0	0	0	0	0	0	0	0	0	0	0	0	0	0	2	0	0	0	2	0	0	0	0	0	0	0	0	0	0	0
943	Rho GDP-dissociation inhibitor 2	GDIR2_MOUSE	Arhgdib			0	0	0	0	0	0	0	0	0	0	0	0	0	0	0	0	0	0	0	0	0	0	4	0	0	0	0	0	0	0	0	0	0	0	0	0	0	0	0	0	0	0	0	0
944	Gastrokine-1	GKN1_MOUSE	Gkn1			0	0	0	0	0	0	0	0	0	0	0	0	0	0	0	0	0	0	0	0	0	0	3	0	0	0	0	0	0	0	0	0	0	0	0	0	0	0	0	0	0	0	0	0
945	NADH dehydrogenase [ubiquinone] iron-sulfur protein 4, mitochondrial	NDUS4_MOUSE	Ndufs4			0	0	0	0	0	0	0	0	0	0	0	0	0	0	0	0	0	0	0	0	0	0	0	0	0	0	0	0	0	0	0	0	0	0	0	0	0	0	0	0	0	0	0	0
946	Methanethiol oxidase	SBP1_MOUSE	Selenbp1			0	0	0	30	0	32	0	0	0	0	0	0	0	0	0	0	0	0	0	0	0	59	57	58	0	0	0	0	0	0	0	0	0	0	0	0	0	0	0	0	0	0	0	0
948	NADH-ubiquinone oxidoreductase chain 5	NU5M_MOUSE	Mtnd5			0	0	0	0	0	0	0	0	0	0	0	0	0	0	0	0	0	0	0	0	0	0	0	0	0	0	0	0	0	0	0	0	3	0	0	0	0	0	0	0	0	0	0	0
949	sp|K1H1_HUMAN(Common contaminant protein)	sp|K1H1_HUMAN(Common				0	0	0	0	0	0	0	0	0	0	0	0	0	0	0	0	0	0	0	0	0	0	0	0	0	0	0	0	0	0	0	0	0	0	0	0	0	0	0	0	53	43	0	0
950	ATP-binding cassette sub-family D member 3	ABCD3_MOUSE	Abcd3			0	0	0	0	0	0	0	0	0	0	0	0	0	0	0	0	0	0	0	0	0	0	0	0	0	0	0	0	0	0	0	0	3	0	0	0	0	0	0	0	0	0	0	0
951	Proteasome subunit beta type-4	PSB4_MOUSE	Psmb4			0	0	3	0	0	0	0	0	0	0	0	0	0	0	0	0	0	0	0	0	0	0	0	0	0	0	0	0	0	0	0	0	0	0	0	0	0	0	0	0	0	0	0	0
952	Methylcrotonoyl-CoA carboxylase subunit alpha, mitochondrial	MCCA_MOUSE	Mccc1			0	0	0	0	0	0	0	0	0	0	0	0	0	0	0	0	0	0	0	0	0	0	0	0	0	0	0	0	0	0	0	2	0	0	0	0	0	0	0	0	0	0	0	0
953	RNA binding motif protein, X-linked-like-1	RMXL1_MOUSE	Rbmxl1			0	0	0	0	0	0	0	0	0	0	0	0	0	0	0	0	0	0	0	0	0	0	0	0	3	2	3	0	0	0	0	0	0	0	0	0	0	3	0	0	0	0	0	0
954	Long-chain-fatty-acid--CoA ligase 5	ACSL5_MOUSE	Acsl5			0	0	0	0	0	0	0	0	0	0	0	0	0	0	0	0	5	0	0	0	0	0	0	0	0	0	0	0	0	0	0	0	3	0	0	0	0	0	0	0	0	0	0	0
955	Urocanate hydratase	HUTU_MOUSE	Uroc1			3	3	0	0	0	0	0	0	0	0	0	0	0	0	0	0	0	0	0	0	0	0	0	0	0	0	0	0	0	0	0	0	0	0	0	0	0	0	0	0	0	0	0	0
956	Bifunctional purine biosynthesis protein PURH	PUR9_MOUSE	Atic			3	0	3	0	0	0	0	0	0	0	0	0	0	0	0	0	0	0	0	0	0	0	6	3	0	0	0	0	0	0	0	0	0	0	0	0	0	0	0	0	0	0	0	0
957	Complement factor H	CFAH_MOUSE	Cfh			0	0	0	0	0	0	0	0	0	0	0	0	0	0	0	0	0	0	0	0	0	0	0	0	3	4	5	0	0	0	0	0	0	0	0	0	0	0	0	0	0	0	0	0
958	Thioredoxin domain-containing protein 5	TXND5_MOUSE	Txndc5			0	0	0	0	0	0	0	0	3	0	0	0	0	0	0	0	0	0	0	0	0	0	0	0	0	0	0	0	0	0	0	0	0	0	0	0	0	0	0	0	0	0	0	0
959	Beta-crystallin A4	CRBA4_MOUSE	Cryba4			0	0	0	0	0	0	0	0	0	0	0	0	0	0	0	0	0	0	0	0	0	6	0	0	0	0	0	0	0	0	0	0	0	0	0	0	0	0	0	0	0	0	0	0
960	Amine oxidase [flavin-containing] A	AOFA_MOUSE	Maoa			0	0	0	0	0	0	2	0	0	0	0	0	0	0	0	0	2	0	0	0	0	0	0	0	0	0	0	0	3	0	0	0	4	0	0	0	0	0	0	0	0	0	0	0
961	Pre-B-cell leukemia transcription factor-interacting protein 1	PBIP1_MOUSE	Pbxip1			0	0	0	0	0	0	0	0	0	0	0	0	0	0	0	0	4	0	0	0	0	0	0	0	0	0	0	6	4	0	0	0	0	0	0	0	0	0	0	0	0	0	0	0
962	40S ribosomal protein S15	RS15_MOUSE	Rps15			0	0	0	0	0	0	0	0	0	0	0	0	0	0	0	2	3	0	0	0	0	0	0	0	2	0	4	0	0	0	0	0	0	0	0	0	0	0	0	0	0	0	0	0
963	Ribonuclease 4	RNAS4_MOUSE	Rnase4			0	0	0	0	0	0	0	0	0	0	0	0	0	0	0	0	0	0	0	0	0	0	0	0	4	0	4	0	0	0	0	0	0	0	0	0	0	0	0	0	0	0	0	0
966	Cysteine-rich protein 2	CRIP2_MOUSE	Crip2			0	0	0	0	0	0	0	2	0	0	0	0	0	0	0	0	0	0	0	0	0	0	0	0	0	0	0	0	0	0	0	0	0	0	0	0	0	0	0	0	0	0	0	0
967	Vigilin	VIGLN_MOUSE	Hdlbp			0	0	0	0	0	0	0	0	0	0	0	0	0	0	0	0	0	0	0	0	0	0	0	0	0	0	0	0	0	0	0	2	0	0	0	0	0	0	0	0	0	0	0	0
968	2-hydroxyacyl-CoA lyase 1	HACL1_MOUSE	Hacl1			2	0	0	0	0	0	0	0	0	0	0	0	0	0	0	0	0	0	0	0	0	2	0	0	0	0	0	0	0	0	0	0	0	0	0	0	0	0	0	0	0	0	0	0
969	Vesicle-trafficking protein SEC22b	SC22B_MOUSE	Sec22b			0	0	0	0	0	0	0	0	0	0	0	0	0	0	0	0	3	3	0	0	0	0	0	0	0	0	0	0	4	4	0	0	0	0	0	0	0	0	0	0	0	0	0	0
970	Alpha-methylacyl-CoA racemase	AMACR_MOUSE	Amacr			0	0	4	0	0	0	0	0	0	0	0	0	0	2	0	0	0	0	0	0	0	2	0	0	0	0	0	0	0	0	0	0	0	0	0	0	0	0	0	0	0	0	0	0
971	Mitochondrial peptide methionine sulfoxide reductase	MSRA_MOUSE	Msra			0	0	0	0	0	0	0	0	0	0	0	0	0	0	0	0	0	0	0	0	0	0	2	0	0	0	0	0	0	0	0	0	0	0	0	0	0	0	0	0	0	0	0	0
972	ATP-dependent RNA helicase DDX3X	DDX3X_MOUSE	Ddx3x			0	0	0	0	0	0	0	0	0	0	0	0	0	0	0	0	0	0	0	0	0	0	0	0	0	0	0	0	0	0	0	0	4	0	0	0	0	0	0	0	0	0	0	0
973	Aspartyl aminopeptidase	DNPEP_MOUSE	Dnpep			4	0	0	0	0	0	0	0	0	0	0	0	0	0	0	0	0	0	0	0	0	0	2	0	0	0	0	0	0	0	0	0	0	0	0	0	0	0	0	0	0	0	0	0
974	Glutaryl-CoA dehydrogenase, mitochondrial	GCDH_MOUSE	Gcdh			2	3	0	0	0	0	0	0	0	0	0	0	0	0	0	0	0	0	0	0	0	4	2	0	0	0	0	0	0	0	0	0	0	0	0	0	0	0	0	0	0	0	0	0
975	ELAV-like protein 1	ELAV1_MOUSE	Elavl1			0	0	0	0	0	0	0	0	0	0	0	0	0	0	0	0	0	0	0	0	0	0	3	0	0	0	0	0	0	0	0	0	0	0	0	0	0	0	0	0	0	0	0	0
976	Bleomycin hydrolase	BLMH_MOUSE	Blmh			0	0	0	0	0	0	0	0	0	0	0	0	0	0	0	0	0	0	0	0	0	2	0	3	0	0	0	0	0	0	0	0	0	0	0	0	0	0	0	0	0	0	0	0
977	Cysteine-rich secretory protein 1	CRIS1_MOUSE	Crisp1			0	0	0	0	0	0	0	0	0	0	0	0	0	0	0	0	0	0	0	0	0	0	3	5	0	0	0	0	0	0	0	0	0	0	0	0	0	0	0	0	0	0	0	0
978	Perilipin-1	PLIN1_MOUSE	Plin1			0	0	0	0	0	0	0	0	0	0	0	0	0	0	0	0	0	0	0	0	0	0	0	0	0	0	0	0	0	0	0	0	0	0	0	0	0	0	0	0	0	0	0	0
979	Proteasome subunit beta type-2	PSB2_MOUSE	Psmb2			0	0	2	0	0	0	0	0	0	0	0	0	0	0	0	0	0	0	0	0	0	0	0	0	0	0	0	0	0	0	0	0	0	0	0	0	0	0	0	0	0	0	0	0
980	Enhancer of rudimentary homolog	ERH_MOUSE	Erh			0	0	0	0	0	0	0	0	0	0	0	0	0	0	0	0	0	0	0	0	0	0	0	0	0	0	0	0	3	0	0	0	0	0	0	0	0	0	0	0	0	0	0	0
981	Elongin-C	ELOC_MOUSE	Eloc			0	0	0	0	0	0	0	0	0	0	0	0	0	3	2	0	0	0	0	0	0	4	4	0	0	0	0	0	0	0	0	0	0	0	0	0	0	0	0	0	0	0	0	0
982	AP-1 complex subunit beta-1	AP1B1_MOUSE	Ap1b1			3	0	4	0	0	0	0	0	0	0	0	0	0	0	0	0	0	2	0	0	0	0	0	0	0	0	0	0	0	0	0	0	0	0	0	0	0	0	0	0	0	0	0	0
983	Serine/arginine-rich splicing factor 1	SRSF1_MOUSE	Srsf1			0	0	0	0	0	0	0	0	0	0	0	0	2	2	0	0	0	0	0	0	0	0	0	0	0	0	0	0	0	0	0	0	0	0	0	0	0	0	0	0	0	0	0	0
984	Gamma-glutamyl hydrolase	GGH_MOUSE	Ggh			0	0	0	0	0	0	0	0	0	0	0	0	0	0	0	0	0	0	0	0	0	0	0	0	6	0	4	0	0	0	0	0	0	0	0	0	0	0	0	0	0	0	0	0
985	Proteasome subunit beta type-1	PSB1_MOUSE	Psmb1			0	0	0	0	0	0	0	0	0	0	0	0	0	0	0	0	0	0	0	0	0	0	0	0	0	0	0	0	2	0	0	0	0	0	0	0	0	0	0	0	0	0	0	0
986	Choline dehydrogenase, mitochondrial	CHDH_MOUSE	Chdh			0	0	3	0	0	0	0	0	0	0	0	0	0	0	0	0	0	0	0	0	0	0	0	0	0	0	0	0	0	0	0	0	0	0	0	0	0	0	0	0	0	0	0	0
987	Translocon-associated protein subunit alpha	SSRA_MOUSE	Ssr1			0	0	0	0	0	0	0	0	0	0	0	0	0	0	0	0	0	0	0	0	0	0	0	0	0	0	0	0	4	0	0	0	0	0	0	0	0	0	0	0	0	0	0	0
988	Telethonin	TELT_MOUSE	Tcap			0	0	0	0	0	0	0	0	0	0	0	0	0	0	0	0	0	0	0	0	0	0	0	0	0	0	0	0	0	0	0	0	0	0	0	0	0	0	0	0	0	0	0	0
989	Sorting and assembly machinery component 50 homolog	SAM50_MOUSE	Samm50			0	0	0	0	0	0	0	0	0	0	0	0	0	0	0	0	0	0	0	0	0	0	0	0	0	0	0	0	0	0	0	2	4	0	0	0	0	0	0	0	0	0	0	0
990	Acyl-coenzyme A synthetase ACSM1, mitochondrial	ACSM1_MOUSE	Acsm1			0	0	0	0	0	0	0	0	0	0	0	0	0	0	0	0	0	0	0	0	0	2	0	0	0	0	0	0	0	0	0	0	0	0	0	0	0	0	0	0	0	0	0	0
991	Myosin light chain 4	MYL4_MOUSE	Myl4			0	0	0	0	0	0	0	0	0	0	0	0	0	0	0	0	0	0	0	0	16	0	0	0	0	0	0	0	0	0	0	0	0	0	0	0	0	0	0	0	0	0	0	0
992	Citramalyl-CoA lyase, mitochondrial	CLYBL_MOUSE	Clybl			0	0	0	0	0	0	0	0	0	0	0	0	0	0	0	0	0	0	0	0	0	0	3	0	0	0	0	0	0	0	0	0	0	0	0	0	0	0	0	0	0	0	0	0
993	Costars family protein ABRACL	ABRAL_MOUSE	Abracl			0	0	0	0	0	0	0	0	0	0	0	0	0	0	0	0	0	0	0	0	0	0	0	0	0	0	0	0	0	0	0	0	0	0	0	0	0	0	3	0	0	0	3	3
994	Ig heavy chain V region AC38 205.12	HVM51_MOUSE				0	0	0	0	0	0	0	0	0	0	0	0	0	0	0	0	0	0	0	0	0	0	0	0	4	0	0	0	0	0	0	0	0	0	0	0	0	0	0	0	0	0	0	0
995	Non-POU domain-containing octamer-binding protein	NONO_MOUSE	Nono			0	3	0	0	0	0	0	0	0	0	0	0	0	0	0	0	0	0	0	0	0	0	0	0	3	0	3	0	0	0	0	0	0	0	0	0	0	0	0	0	0	0	0	0
996	Heterogeneous nuclear ribonucleoprotein L	HNRPL_MOUSE	Hnrnpl			0	0	0	0	0	0	0	0	0	0	0	0	0	4	4	0	0	0	0	0	0	0	0	0	0	0	0	0	0	0	0	0	0	0	0	0	0	0	0	0	0	0	0	0
997	Ras-related protein Rab-11B	RB11B_MOUSE	Rab11b			0	3	0	0	0	0	0	0	0	0	0	0	0	0	0	3	0	0	0	0	0	0	0	0	0	0	0	0	0	0	0	0	0	0	0	0	0	0	0	0	0	0	0	0
998	Keratin, type II cytoskeletal 79	K2C79_MOUSE	Krt79			0	0	0	0	0	0	0	0	0	0	0	0	0	0	0	0	0	0	0	0	0	0	0	0	0	0	0	0	0	0	0	10	0	0	3	0	0	0	0	0	0	0	0	0
999	Cell division control protein 42 homolog	CDC42_MOUSE	Cdc42			0	0	0	0	0	0	0	0	0	0	0	0	0	0	0	0	4	0	0	0	0	0	0	0	0	0	0	0	0	0	0	0	0	0	0	0	0	0	0	0	0	0	0	0
1000	NADH dehydrogenase [ubiquinone] flavoprotein 3, mitochondrial	NDUV3_MOUSE	Ndufv3			0	0	0	0	0	0	0	2	0	0	0	0	0	0	0	0	0	0	0	0	0	0	3	3	0	0	0	0	0	0	0	0	0	0	0	0	0	0	0	0	0	0	0	0
1001	NADH dehydrogenase [ubiquinone] 1 alpha subcomplex subunit 7	NDUA7_MOUSE	Ndufa7			0	0	0	0	0	0	0	0	0	0	0	0	0	0	0	0	0	0	0	0	0	0	0	0	0	0	0	0	0	2	0	0	0	0	0	0	0	0	0	0	0	0	0	0
1002	Acylamino-acid-releasing enzyme	APEH_MOUSE	Apeh			0	0	2	0	0	0	0	0	0	0	0	0	0	0	0	0	0	0	0	0	0	0	3	0	0	0	0	0	0	0	0	0	0	0	0	0	0	0	0	0	0	0	0	0
1003	Chloride intracellular channel protein 1	CLIC1_MOUSE	Clic1			0	0	0	0	0	0	0	0	0	0	0	0	0	3	0	0	0	0	0	0	0	0	0	0	0	0	0	0	0	0	0	0	0	0	0	0	0	0	0	0	0	0	0	0
1004	Ubiquitin carboxyl-terminal hydrolase isozyme L3	UCHL3_MOUSE	Uchl3			0	0	0	0	0	0	0	0	0	0	0	0	0	3	2	0	0	0	0	0	0	0	0	2	0	0	0	0	0	0	0	0	0	0	0	0	0	0	0	0	0	0	0	0
1005	Submaxillary gland androgen-regulated protein 3A	SMR3A_MOUSE	Smr3a			0	0	0	0	0	0	0	0	0	0	0	0	0	0	0	0	0	0	0	0	0	0	0	0	0	0	0	4	0	3	0	0	0	0	0	0	0	0	0	0	0	0	0	0
1006	Cadherin-17	CAD17_MOUSE	Cdh17			0	0	0	0	0	0	0	0	0	0	0	0	0	0	0	0	0	0	0	0	0	0	0	0	0	0	0	2	5	2	0	0	0	0	0	0	0	0	0	0	0	0	0	0
1007	NADH-ubiquinone oxidoreductase chain 1	NU1M_MOUSE	Mtnd1			0	0	0	0	0	0	0	0	0	0	0	0	0	0	0	0	0	0	0	0	0	0	0	0	0	0	0	0	0	0	0	0	8	0	0	0	0	0	0	0	0	0	0	0
1008	Junction plakoglobin	PLAK_MOUSE	Jup			0	0	0	0	0	0	0	0	0	0	0	0	0	0	0	0	0	0	0	0	0	0	0	0	0	0	0	0	0	0	0	2	5	0	0	0	0	0	0	0	0	0	0	0
1009	Aminoacyl tRNA synthase complex-interacting multifunctional protein 1	AIMP1_MOUSE	Aimp1			0	0	0	0	0	0	0	0	0	0	0	0	0	0	0	0	0	0	0	0	0	0	0	0	0	0	0	0	2	0	0	0	0	0	0	0	0	0	0	0	0	0	0	0
1010	Mth938 domain-containing protein	AAMDC_MOUSE	Aamdc			0	0	0	0	0	0	0	0	0	0	0	0	0	2	0	0	0	0	0	0	0	3	0	3	0	0	0	0	0	0	0	0	0	0	0	0	0	0	0	0	0	0	0	0
1013	Hydroxymethylglutaryl-CoA synthase, cytoplasmic	HMCS1_MOUSE	Hmgcs1			0	0	0	0	0	0	0	0	0	0	0	0	5	0	0	0	0	0	0	0	0	0	0	0	0	0	0	0	0	0	0	0	0	0	0	0	0	0	0	0	0	0	0	0
1014	Protein canopy homolog 2	CNPY2_MOUSE	Cnpy2			0	0	0	0	0	0	0	0	0	0	0	0	0	4	0	0	0	0	0	0	0	0	0	0	0	0	0	0	0	0	0	0	0	0	0	0	0	0	0	0	0	0	0	0
1015	Complement component 1 Q subcomponent-binding protein, mitochondrial	C1QBP_MOUSE	C1qbp			0	0	0	0	0	0	0	0	0	0	0	0	0	0	0	0	0	0	0	0	0	0	0	0	0	0	0	0	0	0	0	0	0	0	0	0	0	0	3	0	0	0	3	0
1016	ATP synthase subunit ATP5MPL, mitochondrial	ATP68_MOUSE	Atp5mpl			0	0	0	0	0	0	0	0	0	0	0	0	0	0	0	0	0	0	0	0	0	0	0	0	0	0	0	0	0	0	0	0	0	3	3	3	0	0	0	0	0	0	0	0
1017	Ubiquitin thioesterase OTUB1	OTUB1_MOUSE	Otub1			0	0	0	0	0	0	0	0	0	0	0	0	0	0	0	0	0	0	0	0	0	4	3	4	0	0	0	0	0	0	0	0	0	0	0	0	0	0	0	0	0	0	0	0
1018	Calpain small subunit 1	CPNS1_MOUSE	Capns1			0	0	0	0	0	0	0	0	0	0	0	0	0	0	0	0	0	0	0	0	0	0	0	0	0	0	0	2	0	0	0	0	0	0	0	0	0	0	0	0	0	0	0	0
1019	4-hydroxy-2-oxoglutarate aldolase, mitochondrial	HOGA1_MOUSE	Hoga1			0	0	0	0	0	0	0	0	0	0	0	0	0	0	0	0	0	0	0	0	0	2	2	0	0	0	0	0	0	0	0	0	0	0	0	0	0	0	0	0	0	0	0	0
1020	Thyroglobulin	THYG_MOUSE	Tg			0	0	0	0	0	0	0	0	0	0	0	0	0	0	0	0	0	0	0	0	0	4	4	2	0	0	0	0	0	0	0	0	0	0	0	0	0	0	0	0	0	0	0	0
1021	Neutral alpha-glucosidase AB	GANAB_MOUSE	Ganab			3	0	3	0	0	0	0	0	0	0	0	0	0	0	0	0	0	0	0	0	0	0	0	0	0	0	0	0	0	0	0	0	0	0	0	0	0	0	0	0	0	0	0	0
1024	Caprin-1	CAPR1_MOUSE	Caprin1			0	0	0	0	0	0	0	0	0	0	0	0	0	0	0	0	0	0	0	0	0	0	0	0	0	0	2	0	0	0	0	0	0	0	0	0	0	0	0	0	0	0	0	0
1025	Alpha-2-macroglobulin receptor-associated protein	AMRP_MOUSE	Lrpap1			0	0	0	0	0	0	0	0	0	0	0	0	0	0	0	0	0	0	0	0	0	0	0	0	4	0	3	0	0	0	0	0	0	0	0	0	0	0	0	0	0	0	0	0
1027	Membrane primary amine oxidase	AOC3_MOUSE	Aoc3			0	0	0	0	0	0	0	0	0	0	0	0	0	0	0	0	0	0	0	0	0	0	0	0	0	0	0	0	5	0	0	0	0	0	0	0	0	0	0	0	0	0	0	0
1028	Protein FAM162A	F162A_MOUSE	Fam162a			0	0	0	0	0	0	0	0	0	0	0	0	0	0	0	0	0	0	0	0	0	0	0	0	0	0	0	0	0	3	0	0	0	0	0	0	0	0	0	0	0	0	0	0
1029	Tubulin beta-4A chain	TBB4A_MOUSE	Tubb4a			0	0	0	0	0	0	0	0	0	0	0	0	0	0	0	0	0	0	0	0	0	0	0	0	0	0	0	0	0	0	58	0	0	0	0	0	0	0	0	0	0	0	0	0
1030	Endoplasmic reticulum resident protein 29	ERP29_MOUSE	Erp29			0	0	0	0	0	0	0	0	0	0	0	0	0	0	0	0	0	0	0	0	0	2	0	0	0	0	0	0	0	0	0	0	0	0	0	0	0	0	0	0	0	0	0	0
1031	Cytochrome P450 2D9	CP2D9_MOUSE	Cyp2d9			0	0	0	0	0	0	0	0	0	0	0	0	0	0	0	0	0	0	0	0	0	0	0	0	0	0	0	0	3	0	0	0	0	0	0	0	0	0	0	0	0	0	0	0
1032	T-complex protein 1 subunit eta	TCPH_MOUSE	Cct7			0	0	0	0	0	0	0	0	0	0	0	0	0	0	0	2	0	0	0	0	0	0	0	0	0	0	0	0	0	0	0	0	0	0	0	0	0	0	0	0	0	0	0	0
1033	Serum paraoxonase/lactonase 3	PON3_MOUSE	Pon3			0	0	0	0	0	0	0	0	0	0	0	0	0	0	0	0	0	0	0	0	0	0	0	0	0	0	0	0	6	0	0	0	0	0	0	0	0	0	0	0	0	0	0	0
1034	Short/branched chain specific acyl-CoA dehydrogenase, mitochondrial	ACDSB_MOUSE	Acadsb			3	0	0	0	0	0	0	0	0	0	0	0	0	0	0	0	0	0	0	0	0	0	0	0	0	0	0	0	0	0	0	0	0	0	0	0	0	0	0	0	0	0	0	0
1035	Vomeromodulin	VOME_MOUSE	Bpifb9a			0	0	0	0	0	0	0	0	0	0	0	0	0	3	0	0	0	0	0	0	0	2	0	0	0	0	0	0	0	0	0	0	0	0	0	0	0	0	0	0	0	0	0	0
1036	Heat shock protein 75 kDa, mitochondrial	TRAP1_MOUSE	Trap1			0	0	5	0	0	0	0	0	0	0	0	0	0	0	0	0	0	0	0	0	0	0	0	0	0	0	0	0	0	0	0	0	0	0	0	0	0	0	0	0	0	0	0	0
1037	Isochorismatase domain-containing protein 2A	ISC2A_MOUSE	Isoc2a			3	0	2	0	0	0	0	0	0	0	0	0	0	0	0	0	0	0	0	0	0	0	0	0	0	0	0	0	0	0	0	0	0	0	0	0	0	0	0	0	0	0	0	0
1038	Asparagine--tRNA ligase, cytoplasmic	SYNC_MOUSE	Nars			0	0	3	0	0	0	0	0	0	0	0	0	0	0	0	0	0	0	0	0	0	0	0	0	0	0	0	0	0	0	0	0	0	0	0	0	0	0	0	0	0	0	0	0
1039	Estradiol 17-beta-dehydrogenase 11	DHB11_MOUSE	Hsd17b11			0	0	0	0	0	0	0	0	0	0	0	0	0	0	0	0	0	0	0	0	0	0	0	0	0	0	0	0	2	0	0	0	0	0	0	0	0	0	0	0	0	0	0	0
1040	Trans-1,2-dihydrobenzene-1,2-diol dehydrogenase	DHDH_MOUSE	Dhdh			0	0	0	0	0	0	0	0	0	0	0	0	0	0	0	0	0	0	0	0	0	3	0	0	0	0	0	0	0	0	0	0	0	0	0	0	0	0	0	0	0	0	0	0
1041	Synaptic vesicle membrane protein VAT-1 homolog	VAT1_MOUSE	Vat1			0	0	0	0	0	0	0	0	0	0	0	0	0	0	0	0	0	0	0	0	0	0	0	0	0	0	0	3	0	0	0	0	0	0	0	0	0	0	0	0	0	0	0	0
1042	Mitochondrial fission 1 protein	FIS1_MOUSE	Fis1			0	0	0	0	0	0	0	0	0	0	0	0	0	0	0	0	0	0	0	0	0	0	0	0	0	0	0	3	0	3	0	0	0	0	0	0	0	0	0	0	0	0	0	0
1043	Deaminated glutathione amidase	NIT1_MOUSE	Nit1			0	0	0	0	0	0	0	0	0	0	0	0	0	0	0	0	0	0	0	0	0	3	3	0	0	0	0	0	0	0	0	0	0	0	0	0	0	0	0	0	0	0	0	0
1044	Malectin	MLEC_MOUSE	Mlec			0	0	0	0	0	0	0	0	0	0	0	0	0	0	0	2	0	0	0	0	0	0	0	0	0	0	0	0	0	0	0	0	0	0	0	0	0	0	0	0	0	0	0	0
1045	Dipeptidyl peptidase 3	DPP3_MOUSE	Dpp3			3	0	0	0	0	0	0	0	0	0	0	0	0	0	0	0	0	0	0	0	0	0	0	0	0	0	0	0	0	0	0	0	0	0	0	0	0	0	0	0	0	0	0	0
1046	4-aminobutyrate aminotransferase, mitochondrial	GABT_MOUSE	Abat			4	0	0	0	0	0	0	0	0	0	0	0	0	0	0	0	0	0	0	0	0	0	0	0	0	0	0	0	0	0	0	0	0	0	0	0	0	0	0	0	0	0	0	0
1047	Vesicular integral-membrane protein VIP36	LMAN2_MOUSE	Lman2			0	0	0	0	0	0	0	0	0	0	0	0	0	0	0	0	0	0	0	0	0	0	0	0	0	0	0	0	3	0	0	0	0	0	0	0	0	0	0	0	0	0	0	0
1048	Transmembrane emp24 domain-containing protein 4	TMED4_MOUSE	Tmed4			0	0	0	0	0	0	0	0	0	0	0	0	0	0	0	0	0	0	0	0	0	0	0	0	0	0	0	0	3	0	0	0	0	0	0	0	0	0	0	0	0	0	0	0
1049	Delta-aminolevulinic acid dehydratase	HEM2_MOUSE	Alad			0	0	0	0	0	0	0	0	0	0	0	0	0	0	0	0	0	0	0	0	0	3	2	2	0	0	0	0	0	0	0	0	0	0	0	0	0	0	0	0	0	0	0	0
1050	Methyl-CpG-binding protein 2	MECP2_MOUSE	Mecp2			0	0	0	0	0	0	0	0	0	0	0	0	0	0	0	0	0	0	0	0	0	0	0	0	4	4	4	0	0	0	0	0	0	0	0	0	0	0	0	0	0	0	0	0
1051	Myosin-binding protein H	MYBPH_MOUSE	Mybph			0	0	0	0	0	0	0	0	0	0	0	0	0	0	0	0	0	0	0	0	0	0	0	0	5	2	4	0	0	0	0	0	0	0	0	0	0	0	0	0	0	0	0	0
1052	Ras-related protein R-Ras2	RRAS2_MOUSE	Rras2			0	0	0	0	0	0	0	0	0	0	0	0	0	0	0	0	0	0	0	0	0	0	0	0	0	0	0	6	3	0	0	0	0	0	0	0	0	0	0	0	0	0	0	0
1053	Acyl-CoA dehydrogenase family member 10	ACD10_MOUSE	Acad10			0	0	0	0	0	0	0	0	0	0	0	0	0	0	0	0	0	0	0	0	0	0	0	0	2	0	0	0	0	0	0	0	0	0	0	0	0	0	0	0	0	0	0	0
1054	Programmed cell death protein 5	PDCD5_MOUSE	Pdcd5			0	0	0	0	0	0	0	0	0	0	0	0	0	0	0	0	0	0	0	0	0	0	0	0	0	0	0	0	0	0	0	0	0	0	0	0	0	0	3	0	0	0	0	0
1055	Thioredoxin-like protein 1	TXNL1_MOUSE	Txnl1			0	0	0	0	0	0	0	0	0	0	0	0	0	0	0	0	0	0	0	0	0	0	2	0	0	0	0	0	0	0	0	0	0	0	0	0	0	0	0	0	0	0	0	0
1056	Mast cell carboxypeptidase A	CBPA3_MOUSE	Cpa3			0	2	0	0	0	0	0	0	0	0	0	0	0	0	0	0	0	0	0	0	0	0	0	0	0	0	0	0	0	0	0	0	0	0	0	0	0	0	0	0	0	0	0	0
1057	Endonuclease G, mitochondrial	NUCG_MOUSE	Endog			0	0	0	0	0	0	0	0	0	0	0	0	0	0	0	0	0	0	0	0	0	0	0	0	2	0	2	0	0	0	0	0	0	0	0	0	0	0	0	0	0	0	0	0
1059	Phospholipid hydroperoxide glutathione peroxidase	GPX4_MOUSE	Gpx4			0	0	0	0	0	0	0	0	0	0	0	0	0	0	0	0	0	0	0	0	0	0	0	0	0	0	0	0	3	0	0	0	0	0	0	0	0	0	0	0	0	0	0	0
1061	Programmed cell death protein 6	PDCD6_MOUSE	Pdcd6			0	0	0	0	0	0	0	0	0	0	0	0	0	0	0	0	0	0	0	0	0	0	0	0	0	0	0	3	4	3	0	0	0	0	0	0	0	0	0	0	0	0	0	0
1062	Catenin alpha-1	CTNA1_MOUSE	Ctnna1			0	0	0	0	0	0	0	0	0	0	0	0	0	0	0	0	0	0	0	0	0	0	0	0	0	0	0	0	4	0	0	0	0	0	0	0	0	0	0	0	0	0	0	0
1063	Lysozyme C-2	LYZ2_MOUSE	Lyz2			0	0	0	0	0	0	0	0	0	0	0	0	0	0	0	0	0	0	0	0	0	0	0	0	5	0	4	0	0	0	0	0	0	0	0	0	0	0	0	0	0	0	0	0
1064	Keratin, type II cytoskeletal 71	K2C71_MOUSE	Krt71			0	0	0	0	0	0	0	0	0	0	0	0	0	0	0	0	0	0	0	0	0	0	0	0	0	0	0	0	0	0	0	0	0	0	0	0	0	0	0	7	0	0	0	0
1065	Signal peptidase complex subunit 3	SPCS3_MOUSE	Spcs3			0	0	0	0	0	0	0	0	0	0	0	0	0	0	0	0	0	0	0	0	0	0	0	0	0	0	0	0	0	2	0	0	0	0	0	0	0	0	0	0	0	0	0	0
1066	Aldo-keto reductase family 1 member C13	AK1CD_MOUSE	Akr1c13			0	2	0	0	0	0	0	0	0	0	0	0	0	0	0	0	0	0	0	0	0	0	0	0	0	0	0	0	0	0	0	0	0	0	0	0	0	0	0	0	0	0	0	0
1067	Sideroflexin-1	SFXN1_MOUSE	Sfxn1			0	0	0	0	0	0	0	0	0	0	0	0	0	0	0	0	0	0	0	0	0	0	0	0	0	0	0	0	3	0	0	0	0	0	0	0	0	0	0	0	0	0	0	0
1068	Nicotinamide phosphoribosyltransferase	NAMPT_MOUSE	Nampt			0	0	3	0	0	0	0	0	0	0	0	0	0	0	0	0	0	0	0	0	0	0	0	0	0	0	0	0	0	0	0	0	0	0	0	0	0	0	0	0	0	0	0	0
1069	Lipoamide acyltransferase component of branched-chain alpha-keto acid dehydrogenase complex, mitochondrial	ODB2_MOUSE	Dbt			0	0	0	0	0	0	0	0	0	0	0	0	0	0	0	0	0	0	0	0	0	0	0	0	0	0	0	0	0	0	0	0	2	0	0	0	0	0	0	0	0	0	0	0
1070	DnaJ homolog subfamily C member 25	DJC25_MOUSE	Dnajc25			0	0	0	0	0	0	0	0	0	0	0	0	0	0	0	0	0	0	0	0	0	0	0	0	0	0	0	0	0	0	0	0	0	0	0	0	0	0	3	0	0	0	0	0
1071	Tripeptidyl-peptidase 1	TPP1_MOUSE	Tpp1			0	0	0	0	0	0	0	0	0	0	0	0	0	0	0	0	0	0	0	0	0	0	0	0	0	0	0	0	3	0	0	0	0	0	0	0	0	0	0	0	0	0	0	0
1072	Calcium-binding mitochondrial carrier protein Aralar2	CMC2_MOUSE	Slc25a13			0	0	0	0	0	0	6	0	0	0	0	0	0	0	0	0	0	0	0	0	0	0	0	0	0	0	0	0	0	0	0	0	15	0	0	0	0	0	0	0	0	0	0	0
1073	Ras-related protein Rab-18	RAB18_MOUSE	Rab18			0	0	0	0	0	0	0	0	0	0	0	0	0	0	0	0	0	0	0	0	0	0	0	0	0	0	0	0	4	2	0	0	0	0	0	0	0	0	0	0	0	0	0	0
1074	Glutathione S-transferase kappa 1	GSTK1_MOUSE	Gstk1			0	0	0	0	0	0	0	0	0	0	0	0	0	0	0	0	0	0	0	0	0	0	0	0	0	0	0	0	0	0	0	0	2	0	0	0	0	0	0	0	0	0	0	0
1075	Small nuclear ribonucleoprotein Sm D3	SMD3_MOUSE	Snrpd3			0	0	0	0	0	0	0	0	0	0	0	0	0	0	0	0	0	0	0	0	0	0	0	0	0	3	2	0	0	0	0	0	0	0	0	0	0	0	0	0	0	0	0	0
1076	Kallikrein 1-related peptidase b5	K1KB5_MOUSE	Klk1b5			0	0	0	0	0	0	0	0	0	0	0	0	0	0	0	0	0	0	0	0	0	0	6	0	0	0	0	0	0	0	0	0	0	0	0	0	0	0	0	0	0	0	0	0
1078	Adenosine deaminase	ADA_MOUSE	Ada			0	0	0	0	0	0	0	0	0	0	0	0	0	0	0	0	0	0	0	0	0	3	0	4	0	0	0	0	0	0	0	0	0	0	0	0	0	0	0	0	0	0	0	0
1079	Hemoglobin subunit beta-2	HBB2_MOUSE	Hbb-b2			0	0	0	0	0	0	0	0	0	0	0	0	0	0	0	0	0	0	0	0	0	0	0	0	0	0	0	0	0	0	0	0	0	0	0	0	162	0	0	0	0	0	0	0
1080	Syntaxin-binding protein 1	STXB1_MOUSE	Stxbp1			0	0	0	0	0	0	0	0	0	0	0	0	0	0	0	0	0	0	0	0	0	0	0	0	0	0	0	0	2	0	0	0	0	0	0	0	0	0	0	0	0	0	0	0
1081	Alpha-internexin	AINX_MOUSE	Ina			0	0	0	0	0	0	0	0	0	0	0	0	0	0	0	0	0	0	0	0	4	0	0	0	0	0	0	0	0	0	0	0	0	0	0	0	0	0	0	0	0	0	0	0
1082	Biliverdin reductase A	BIEA_MOUSE	Blvra			0	0	0	0	0	0	0	0	0	0	0	0	0	2	0	0	0	0	0	0	0	0	0	0	0	0	0	0	0	0	0	0	0	0	0	0	0	0	0	0	0	0	0	0
1083	Glyoxalase domain-containing protein 4	GLOD4_MOUSE	Glod4			0	0	0	0	0	0	0	0	0	0	0	0	0	0	0	0	0	0	0	0	0	0	0	3	0	0	0	0	0	0	0	0	0	0	0	0	0	0	0	0	0	0	0	0
1085	Guanine deaminase	GUAD_MOUSE	Gda			0	0	0	0	0	0	0	0	0	0	0	0	0	0	0	0	0	0	0	0	0	3	0	2	0	0	0	0	0	0	0	0	0	0	0	0	0	0	0	0	0	0	0	0
1086	Platelet-activating factor acetylhydrolase IB subunit alpha	LIS1_MOUSE	Pafah1b1			0	2	0	0	0	0	0	0	0	0	0	0	0	0	0	0	0	0	0	0	0	0	0	0	0	0	0	0	0	0	0	0	0	0	0	0	0	0	0	0	0	0	0	0
1087	Mitochondrial proton/calcium exchanger protein	LETM1_MOUSE	Letm1			0	0	0	0	0	0	0	0	0	0	0	0	0	0	0	0	0	0	0	0	0	0	0	0	0	0	0	2	3	0	0	0	0	0	0	0	0	0	0	0	0	0	0	0
1088	Cornifin-A	SPR1A_MOUSE	Sprr1a			0	0	0	0	0	0	0	0	0	0	0	0	0	0	0	0	0	0	0	0	0	0	3	0	0	0	0	0	0	0	0	0	0	0	0	0	0	0	0	0	0	0	0	0
1089	Cytochrome P450 2C29	CP2CT_MOUSE	Cyp2c29			0	0	0	0	0	0	0	0	0	0	0	0	0	0	0	0	0	0	0	0	0	0	0	0	0	0	0	0	0	4	0	0	0	0	0	0	0	0	0	0	0	0	0	0
1090	Hydroxysteroid dehydrogenase-like protein 2	HSDL2_MOUSE	Hsdl2			3	0	2	0	0	0	0	0	0	0	0	0	0	0	0	0	0	0	0	0	0	0	0	0	0	0	0	0	0	0	0	0	0	0	0	0	0	0	0	0	0	0	0	0
1091	Tyrosine--tRNA ligase, cytoplasmic	SYYC_MOUSE	Yars			0	0	0	0	0	0	0	0	0	0	0	0	0	0	0	0	0	0	0	0	0	0	0	0	2	0	3	0	0	0	0	0	0	0	0	0	0	0	0	0	0	0	0	0
1092	Caveolae-associated protein 4	CAVN4_MOUSE	Cavin4			0	0	0	0	0	0	0	0	0	0	0	0	0	0	0	0	0	0	0	0	0	0	0	0	0	0	0	0	2	0	0	0	0	0	0	0	0	0	0	0	0	0	0	0
1093	Phosphoglucomutase-like protein 5	PGM5_MOUSE	Pgm5			0	0	6	0	0	0	0	0	0	0	0	0	0	0	0	0	0	0	0	0	0	0	0	0	0	0	0	0	0	0	0	0	0	0	0	0	0	0	0	0	0	0	0	0
1094	ATP-dependent 6-phosphofructokinase, liver type	PFKAL_MOUSE	Pfkl			8	0	0	0	0	0	0	0	0	0	0	0	0	0	0	0	0	0	0	0	0	0	0	0	0	0	0	0	0	0	0	0	0	0	0	0	0	0	0	0	0	0	0	0
1095	Lysosomal alpha-mannosidase	MA2B1_MOUSE	Man2b1			0	0	0	0	0	0	0	0	0	0	0	0	0	0	0	0	0	0	0	0	0	0	0	0	3	2	2	0	0	0	0	0	0	0	0	0	0	0	0	0	0	0	0	0
1096	Protein phosphatase 1A	PPM1A_MOUSE	Ppm1a			0	0	0	0	0	0	0	0	0	0	0	0	0	0	0	0	0	0	0	0	0	3	4	0	0	0	0	0	0	0	0	0	0	0	0	0	0	0	0	0	0	0	0	0
1097	Sodium/potassium-transporting ATPase subunit alpha-3	AT1A3_MOUSE	Atp1a3			0	0	0	0	0	0	0	0	0	0	0	0	0	0	0	0	0	0	0	0	0	0	0	0	0	0	0	0	0	0	0	0	19	0	0	0	0	0	0	0	0	0	0	0
1098	Sodium/potassium-transporting ATPase subunit gamma	ATNG_MOUSE	Fxyd2			0	0	0	0	0	0	0	0	0	0	0	0	0	0	0	0	0	0	0	0	0	0	0	0	0	0	0	4	0	0	0	0	0	0	0	0	0	0	0	0	0	0	0	0
1099	Myocilin	MYOC_MOUSE	Myoc			0	0	0	0	0	0	0	0	0	0	0	0	0	0	0	0	0	0	0	0	0	0	0	0	0	3	3	0	0	0	0	0	0	0	0	0	0	0	0	0	0	0	0	0
1100	DNA-(apurinic or apyrimidinic site) lyase	APEX1_MOUSE	Apex1			0	0	0	0	0	0	0	0	0	0	0	0	0	0	0	0	0	0	0	0	0	0	0	0	3	2	0	0	0	0	0	0	0	0	0	0	0	0	0	0	0	0	0	0
1101	Eukaryotic initiation factor 4A-II	IF4A2_MOUSE	Eif4a2			0	0	18	0	0	0	0	0	0	0	0	0	0	0	0	0	0	0	0	0	0	0	0	0	0	0	0	0	0	0	0	0	0	0	0	0	0	0	0	0	0	0	0	0
1103	Glutaredoxin-related protein 5, mitochondrial	GLRX5_MOUSE	Glrx5			0	0	0	0	0	0	0	0	0	0	0	0	0	0	0	0	0	0	0	0	0	0	2	0	0	0	0	0	0	0	0	0	0	0	0	0	0	0	0	0	0	0	0	0
1104	Cleft lip and palate transmembrane protein 1 homolog	CLPT1_MOUSE	Clptm1			0	0	0	0	0	0	0	0	0	0	0	0	0	0	0	0	0	0	0	0	0	0	0	0	0	0	0	0	0	0	0	0	3	0	0	0	0	0	0	0	0	0	0	0
1105	Tricarboxylate transport protein, mitochondrial	TXTP_MOUSE	Slc25a1			0	0	0	0	0	0	0	0	0	0	0	0	0	0	0	0	0	0	0	0	0	0	0	0	0	0	0	0	0	0	0	0	4	0	0	0	0	0	0	0	0	0	0	0
1106	Importin subunit beta-1	IMB1_MOUSE	Kpnb1			0	0	0	0	0	0	0	0	0	0	0	0	0	0	0	0	0	0	0	0	0	0	0	0	0	0	0	0	0	0	0	0	0	0	0	0	2	0	0	0	0	0	0	0
1107	Ethylmalonyl-CoA decarboxylase	ECHD1_MOUSE	Echdc1			0	0	2	0	0	0	0	0	0	0	0	0	0	0	0	0	0	0	0	0	0	0	0	0	0	0	0	0	0	0	0	0	0	0	0	0	0	0	0	0	0	0	0	0
1109	IPI00000005|IPI00000005.1 Keratin, type II cytoskeletal 6A HUMAN(Common contaminant protein)	IPI00000005|IPI00000005.1				0	0	0	0	0	0	0	0	0	0	0	0	0	0	0	0	0	0	4	0	0	0	0	0	0	0	0	0	0	0	0	0	0	0	0	0	0	0	0	0	0	0	0	0
1111	Isobutyryl-CoA dehydrogenase, mitochondrial	ACAD8_MOUSE	Acad8			0	0	2	0	0	0	0	0	0	0	0	0	0	0	0	0	0	0	0	0	0	0	0	0	0	0	0	0	0	0	0	0	0	0	0	0	0	0	0	0	0	0	0	0
1112	Histidine--tRNA ligase, cytoplasmic	SYHC_MOUSE	Hars			0	0	0	0	0	0	0	0	0	0	0	0	0	0	0	0	0	0	0	0	0	0	0	0	2	0	0	0	0	0	0	0	0	0	0	0	0	0	0	0	0	0	0	0
1113	Nicotinate-nucleotide pyrophosphorylase [carboxylating]	NADC_MOUSE	Qprt			3	0	0	0	0	0	0	0	0	0	0	0	0	0	0	0	0	0	0	0	0	0	0	0	0	0	0	0	0	0	0	0	0	0	0	0	0	0	0	0	0	0	0	0
1114	Bifunctional 3'-phosphoadenosine 5'-phosphosulfate synthase 2	PAPS2_MOUSE	Papss2			0	0	2	0	0	0	0	0	0	0	0	0	0	0	0	0	0	0	0	0	0	0	0	0	0	0	0	0	0	0	0	0	0	0	0	0	0	0	0	0	0	0	0	0
1118	GTPase HRas	RASH_MOUSE (+1)	Hras			0	0	0	0	0	0	0	0	0	0	0	0	0	0	0	0	0	0	0	0	0	0	0	0	0	0	0	0	2	0	0	0	0	0	0	0	0	0	0	0	0	0	0	0
1119	Prenylcysteine oxidase	PCYOX_MOUSE	Pcyox1			0	0	0	0	0	0	0	0	0	0	0	0	0	0	0	0	0	0	0	0	0	0	0	0	0	0	0	0	0	2	0	0	0	0	0	0	0	0	0	0	0	0	0	0
1120	Junctional sarcoplasmic reticulum protein 1	JSPR1_MOUSE	Jsrp1			0	0	0	0	0	0	0	0	0	0	0	0	0	0	0	0	0	0	0	0	0	0	0	0	0	0	0	2	0	0	0	0	0	0	0	0	0	0	0	0	0	0	0	0
1121	Casein kinase II subunit alpha	CSK21_MOUSE	Csnk2a1			0	0	0	0	0	0	0	0	0	0	0	0	0	0	0	0	0	0	0	0	0	0	0	0	0	2	0	0	0	0	0	0	0	0	0	0	0	0	0	0	0	0	0	0
[truncated: 1 more columns]

## Sheet: Fig 1 - ECM Fractions
	Total Peptide Spectral Matches
#	Protein	Accession Number	Gene			1FractionA_1	1FractionA_1	1FractionA_2	1FractionA_2	1FractionA_3	1FractionA_3	1FractionB_1	1FractionB_1	1FractionB_2	1FractionB_2	1FractionB_3	1FractionB_3	2Fraction_1	2Fraction_1	2Fraction_2	2Fraction_2	2Fraction_3	2Fraction_3	3Fraction_1	3Fraction_1	3Fraction_2	3Fraction_2	3Fraction_3	3Fraction_3	4Fraction_1	4Fraction_1	4Fraction_2	4Fraction_2	4Fraction_3	4Fraction_3
				Matrisome - Division	Matrisome - Category	Gnd-HCl	HA	Gnd-HCl	HA	Gnd-HCl	HA	Gnd-HCl	HA	Gnd-HCl	HA	Gnd-HCl	HA	Gnd-HCl	HA	Gnd-HCl	HA	Gnd-HCl	HA	Gnd-HCl	HA	Gnd-HCl	HA	Gnd-HCl	HA	Gnd-HCl	HA	Gnd-HCl	HA	Gnd-HCl	HA
1	Collagen alpha-1(I) chain	CO1A1_MOUSE	Col1a1	Core matrisome	Collagens	998	1760	1184	1683	1172	1627	1345	1200	1268	1199	1151	1081	1245	1699	1224	1650	1231	1667	1009	1852	1070	1928	1055	1836	4073	2907	2065	2175	1687	2144
4	Collagen alpha-2(I) chain	CO1A2_MOUSE	Col1a2	Core matrisome	Collagens	758	1143	854	1103	855	1147	998	785	934	781	848	712	891	1162	861	1074	876	1145	695	1226	774	1344	748	1248	2810	1905	1876	1520	1550	1473
5	Collagen alpha-1(III) chain	CO3A1_MOUSE	Col3a1	Core matrisome	Collagens	252	635	292	609	266	585	275	409	256	394	210	384	250	739	277	671	267	677	226	782	231	756	226	762	641	1124	367	1024	336	968
21	Collagen alpha-1(II) chain	CO2A1_MOUSE	Col2a1	Core matrisome	Collagens	46	146	49	147	49	143	43	106	44	115	27	85	48	151	47	143	0	144	37	149	0	162	46	162	300	282	76	207	61	205
22	Collagen alpha-2(V) chain	CO5A2_MOUSE	Col5a2	Core matrisome	Collagens	32	26	38	25	27	25	36	20	38	22	35	19	26	31	32	28	23	25	23	28	29	27	23	27	80	43	59	35	46	29
23	Fibrillin-1	FBN1_MOUSE	Fbn1	Core matrisome	ECM Glycoproteins	0	36	0	42	0	41	5	31	5	38	4	39	6	102	6	91	4	100	2	96	3	106	5	88	0	121	3	101	0	87
30	Collagen alpha-1(VI) chain	CO6A1_MOUSE	Col6a1	Core matrisome	Collagens	43	39	50	37	40	30	53	25	56	27	54	22	46	31	46	31	52	40	36	23	39	31	38	35	0	9	77	49	61	46
37	Collagen alpha-2(VI) chain	CO6A2_MOUSE	Col6a2	Core matrisome	Collagens	28	22	23	20	24	22	35	9	39	13	34	9	31	20	27	21	31	19	26	22	26	23	29	23	0	3	43	28	41	25
39	Collagen alpha-1(V) chain	CO5A1_MOUSE	Col5a1	Core matrisome	Collagens	14	15	15	12	19	10	20	8	24	10	20	6	21	12	15	15	17	12	7	18	15	14	11	15	47	23	30	19	27	17
52	Collagen alpha-2(IV) chain	CO4A2_MOUSE	Col4a2	Core matrisome	Collagens	8	26	6	26	5	32	2	11	0	10	0	9	0	28	0	20	0	31	0	33	0	22	0	30	0	38	0	43	0	33
55	Collagen alpha-1(XII) chain	COCA1_MOUSE	Col12a1	Core matrisome	Collagens	32	18	26	18	28	18	23	14	30	24	34	16	4	11	4	10	5	11	4	10	5	15	4	13	0	7	48	15	41	19
68	Decorin	PGS2_MOUSE	Dcn	Core matrisome	Proteoglycans	26	0	18	0	24	0	37	0	35	0	36	0	22	0	22	0	24	0	20	0	21	8	24	2	0	0	0	0	4	0
72	Collagen alpha-1(IV) chain	CO4A1_MOUSE	Col4a1	Core matrisome	Collagens	0	16	3	10	0	7	0	4	0	4	3	5	2	13	0	18	0	15	0	9	0	13	0	12	0	16	0	20	0	19
80	Basement membrane-specific heparan sulfate proteoglycan core protein	PGBM_MOUSE	Hspg2	Core matrisome	Proteoglycans	27	14	23	8	16	13	14	3	10	5	8	7	19	6	19	11	18	9	5	6	10	5	5	4	0	5	22	5	17	6
83	Biglycan	PGS1_MOUSE	Bgn	Core matrisome	Proteoglycans	26	3	23	0	26	0	36	4	43	5	37	0	23	0	28	0	33	0	13	0	20	0	21	0	0	0	5	0	5	0
89	Prolargin	PRELP_MOUSE	Prelp	Core matrisome	Proteoglycans	25	0	24	0	22	0	23	0	31	0	34	0	28	3	29	0	26	0	22	0	30	0	28	0	0	0	16	0	23	0
91	Fibronectin	FINC_MOUSE	Fn1	Core matrisome	ECM Glycoproteins	7	14	5	11	0	15	8	0	16	9	9	5	3	13	3	8	0	9	0	10	0	6	0	13	0	13	21	14	15	14
96	Asporin	ASPN_MOUSE	Aspn	Core matrisome	Proteoglycans	21	0	18	0	13	0	21	0	27	0	28	3	20	2	22	0	20	2	16	3	16	0	18	0	0	0	4	0	9	0
116	Lumican	LUM_MOUSE	Lum	Core matrisome	Proteoglycans	18	0	19	0	17	0	23	0	24	0	22	0	8	0	8	0	9	0	8	0	10	5	7	4	3	0	4	3	6	4
120	Laminin subunit gamma-1	LAMC1_MOUSE	Lamc1	Core matrisome	ECM Glycoproteins	14	7	8	7	13	9	4	0	4	0	3	0	5	4	6	5	4	4	10	6	7	0	7	3	0	6	5	6	5	7
122	Nidogen-1	NID1_MOUSE	Nid1	Core matrisome	ECM Glycoproteins	16	0	16	0	15	3	6	0	8	0	11	0	14	0	12	0	11	0	10	0	10	0	9	0	0	0	17	0	11	0
127	Dermatopontin	DERM_MOUSE	Dpt	Core matrisome	ECM Glycoproteins	7	0	8	0	8	0	4	0	4	0	3	0	7	0	6	0	11	0	4	0	7	0	3	0	0	0	24	0	22	0
133	Collagen alpha-1(XI) chain	COBA1_MOUSE	Col11a1	Core matrisome	Collagens	0	17	0	13	0	11	0	9	0	14	0	8	0	10	0	12	0	9	0	12	0	13	0	0	24	0	0	0	0	0
135	Mimecan	MIME_MOUSE	Ogn	Core matrisome	Proteoglycans	13	0	12	0	16	0	13	0	7	0	10	0	7	0	9	0	8	0	5	0	10	0	11	3	0	0	0	0	0	0
144	Collagen alpha-1(X) chain	COAA1_MOUSE	Col10a1	Core matrisome	Collagens	0	8	0	6	0	7	0	3	0	3	0	0	0	9	0	6	0	8	0	9	0	10	0	9	0	10	0	11	0	12
145	Fibrinogen beta chain	FIBB_MOUSE	Fgb	Core matrisome	ECM Glycoproteins	6	4	6	6	5	6	2	2	0	4	3	3	4	0	5	3	4	0	3	5	6	3	4	4	0	6	3	4	3	6
162	Fibromodulin	FMOD_MOUSE	Fmod	Core matrisome	Proteoglycans	11	0	10	0	10	0	12	0	14	0	12	0	3	0	0	0	7	0	7	0	6	0	7	0	0	0	4	0	4	0
165	Fibrinogen gamma chain	FIBG_MOUSE	Fgg	Core matrisome	ECM Glycoproteins	3	5	0	4	0	4	0	0	0	3	0	0	0	5	0	5	0	6	0	8	0	6	0	5	0	8	0	8	0	7
182	Collagen alpha-1(XVI) chain	COGA1_MOUSE	Col16a1	Core matrisome	Collagens	0	0	0	0	0	0	0	0	0	0	0	0	0	0	0	0	0	0	0	0	0	0	0	0	0	0	0	2	0	0
184	Periostin	POSTN_MOUSE	Postn	Core matrisome	ECM Glycoproteins	2	5	2	7	0	5	0	3	0	4	0	0	0	5	0	5	2	3	0	6	0	5	2	4	0	0	7	8	4	8
186	Collagen alpha-2(XI) chain	COBA2_MOUSE	Col11a2	Core matrisome	Collagens	0	0	0	0	0	0	0	0	0	5	0	0	0	0	0	0	0	0	0	0	0	0	0	0	0	0	0	0	0	0
197	Cartilage intermediate layer protein 2	CILP2_MOUSE	Cilp2	Core matrisome	ECM Glycoproteins	0	4	0	4	0	6	0	0	0	4	0	5	0	10	0	8	0	3	0	9	0	5	0	8	0	13	0	9	0	8
216	Fibrinogen alpha chain	FIBA_MOUSE	Fga	Core matrisome	ECM Glycoproteins	0	0	0	0	4	0	0	0	0	0	0	0	4	0	3	0	0	0	4	0	0	2	0	0	0	2	4	3	4	0
217	Laminin subunit beta-2	LAMB2_MOUSE	Lamb2	Core matrisome	ECM Glycoproteins	6	0	8	0	6	0	0	0	0	0	0	0	4	0	6	0	3	0	3	0	0	0	2	0	0	0	0	0	4	0
277	Laminin subunit alpha-2	LAMA2_MOUSE	Lama2	Core matrisome	ECM Glycoproteins	6	0	5	0	6	0	0	0	4	0	0	0	6	0	6	0	4	0	0	0	0	0	3	0	0	0	0	0	0	0
286	Matrix Gla protein	MGP_MOUSE	Mgp	Core matrisome	ECM Glycoproteins	0	0	0	0	0	0	0	0	0	0	0	0	0	0	0	0	0	0	0	0	0	0	0	0	16	0	0	0	0	0
290	Aggrecan core protein	PGCA_MOUSE	Acan	Core matrisome	Proteoglycans	0	0	3	0	0	0	4	0	5	0	5	0	3	0	0	0	2	0	0	0	0	0	0	0	8	0	3	0	0	0
295	Chondroadherin	CHAD_MOUSE	Chad	Core matrisome	Proteoglycans	0	0	0	0	0	0	5	0	13	0	5	0	0	0	0	0	0	0	0	0	0	0	0	0	0	0	0	0	5	0
332	Vitronectin	VTNC_MOUSE	Vtn	Core matrisome	ECM Glycoproteins	0	0	0	0	0	0	5	0	6	4	0	0	0	0	0	0	0	0	0	0	0	0	0	0	0	0	0	0	0	0
346	Tubulointerstitial nephritis antigen-like	TINAL_MOUSE	Tinagl1	Core matrisome	ECM Glycoproteins	3	0	0	0	0	0	0	0	0	0	0	0	0	0	0	0	0	0	0	0	0	0	0	0	0	0	5	0	5	0
376	Collagen alpha-1(XV) chain	COFA1_MOUSE	Col15a1	Core matrisome	Collagens	0	0	0	0	0	0	0	0	0	0	3	0	0	0	0	0	0	0	0	0	0	0	0	0	0	0	0	0	0	0
393	Hyaluronan and proteoglycan link protein 1	HPLN1_MOUSE	Hapln1	Core matrisome	Proteoglycans	0	0	0	0	3	0	0	0	0	0	0	0	0	0	0	0	0	0	0	0	0	0	0	0	0	0	0	0	0	0
402	Osteopontin	OSTP_MOUSE	Spp1	Core matrisome	ECM Glycoproteins	0	0	0	0	0	0	0	0	0	0	0	0	0	0	0	0	0	0	0	0	0	0	0	0	3	0	0	0	0	0
425	Nidogen-2	NID2_MOUSE	Nid2	Core matrisome	ECM Glycoproteins	0	0	3	0	3	0	0	0	0	0	0	0	0	0	0	0	0	0	0	0	0	0	0	0	0	0	2	0	3	0
442	Laminin subunit beta-1	LAMB1_MOUSE	Lamb1	Core matrisome	ECM Glycoproteins	3	0	0	0	0	0	0	0	0	0	0	0	0	0	0	0	0	0	0	0	0	0	0	0	0	0	0	0	0	0
457	Laminin subunit alpha-5	LAMA5_MOUSE	Lama5	Core matrisome	ECM Glycoproteins	0	0	0	2	0	0	0	0	0	0	0	0	0	0	0	0	0	0	0	0	0	0	0	0	0	0	0	0	0	0
487	Cartilage oligomeric matrix protein	COMP_MOUSE	Comp	Core matrisome	ECM Glycoproteins	0	0	0	0	0	0	0	0	0	0	0	0	0	0	0	0	0	0	0	0	0	0	0	0	0	0	0	0	2	0
489	Cochlin	COCH_MOUSE	Coch	Core matrisome	ECM Glycoproteins	0	0	0	0	0	0	0	0	0	0	3	0	0	0	0	0	0	0	0	0	0	0	0	0	0	0	0	0	0	0
159	Protein-glutamine gamma-glutamyltransferase 2	TGM2_MOUSE	Tgm2	Matrisome-associated	ECM Regulators	8	0	3	0	6	0	10	0	8	0	11	0	9	0	7	0	5	0	7	0	6	0	8	0	0	0	7	0	4	0
210	Annexin A6	ANXA6_MOUSE	Anxa6	Matrisome-associated	ECM-affiliated Proteins	0	4	0	3	0	6	0	0	0	0	0	0	0	2	0	3	0	4	7	2	7	3	6	4	0	0	0	0	0	0
238	Annexin A2	ANXA2_MOUSE	Anxa2	Matrisome-associated	ECM-affiliated Proteins	0	5	0	0	0	4	2	0	4	0	3	2	3	0	0	0	0	0	9	0	4	0	6	0	0	0	0	0	0	0
262	Protein S100-A3	S10A3_MOUSE	S100a3	Matrisome-associated	Secreted Factors	0	0	2	0	4	3	0	0	0	0	0	0	0	0	0	5	0	2	0	0	0	0	0	0	0	0	0	3	4	0
269	Chymotrypsin-like elastase family member 2A	CEL2A_MOUSE	Cela2a	Matrisome-associated	ECM Regulators	0	0	0	0	0	0	13	0	12	0	13	0	0	0	0	0	0	0	0	0	0	0	0	0	0	0	8	0	10	0
322	Galectin-7	LEG7_MOUSE	Lgals7	Matrisome-associated	ECM-affiliated Proteins	0	0	0	0	0	0	0	0	0	0	2	0	0	0	0	0	0	0	0	0	0	0	0	0	0	0	0	0	0	0
330	Alpha-1-antitrypsin 1-4	A1AT4_MOUSE	Serpina1d	Matrisome-associated	ECM Regulators	0	0	0	0	5	0	0	0	0	0	0	0	0	0	0	0	0	0	0	0	0	0	0	0	0	0	0	0	0	0
357	Galectin-1	LEG1_MOUSE	Lgals1	Matrisome-associated	ECM-affiliated Proteins	0	0	0	0	0	0	0	0	0	0	2	0	0	0	0	0	0	0	0	0	0	0	0	0	0	0	0	0	0	0
371	Pregnancy zone protein	PZP_MOUSE	Pzp	Matrisome-associated	ECM Regulators	3	0	4	0	0	0	0	0	0	0	0	0	0	0	0	0	0	0	3	0	5	0	5	0	0	0	0	0	0	0
377	Annexin A1	ANXA1_MOUSE	Anxa1	Matrisome-associated	ECM-affiliated Proteins	0	3	0	0	0	4	0	0	0	0	0	0	0	2	0	0	0	0	0	3	0	0	0	0	0	0	0	0	0	0
378	Galectin-4	LEG4_MOUSE	Lgals4	Matrisome-associated	ECM-affiliated Proteins	0	0	4	0	0	0	0	0	3	0	0	0	0	0	0	0	0	0	0	0	3	0	0	0	0	0	3	0	0	0
384	Hornerin	HORN_MOUSE	Hrnr	Matrisome-associated	Secreted Factors	0	0	0	0	0	0	0	0	0	0	0	0	0	3	0	0	0	3	0	0	0	0	0	0	0	3	0	0	0	4
387	Serpin H1	SERPH_MOUSE	Serpinh1	Matrisome-associated	ECM Regulators	0	0	5	0	5	0	0	0	0	0	0	0	0	0	0	0	0	0	0	0	0	0	0	0	0	0	0	0	0	0
415	Serine protease inhibitor A3K	SPA3K_MOUSE	Serpina3k	Matrisome-associated	ECM Regulators	0	0	0	0	0	0	0	0	0	0	0	0	0	0	0	0	0	0	2	0	3	0	0	0	0	0	0	0	0	0
441	Chymotrypsin-like elastase family member 1	CELA1_MOUSE	Cela1	Matrisome-associated	ECM Regulators	0	0	0	0	0	0	0	0	2	0	3	0	0	0	0	0	0	0	0	0	0	0	0	0	0	0	0	0	0	0
454	Plasminogen	PLMN_MOUSE	Plg	Matrisome-associated	ECM Regulators	0	0	0	0	0	0	0	0	0	0	3	0	0	0	0	0	0	0	0	0	0	0	0	0	0	0	0	0	0	0
479	Protein-glutamine gamma-glutamyltransferase 4	TGM4_MOUSE	Tgm4	Matrisome-associated	ECM Regulators	0	0	0	0	0	0	0	0	0	0	0	0	0	0	0	0	0	0	0	0	0	0	0	0	0	0	3	0	0	0
491	Annexin A7	ANXA7_MOUSE	Anxa7	Matrisome-associated	ECM-affiliated Proteins	0	0	0	0	0	0	0	0	2	0	0	0	0	0	0	0	0	0	0	0	0	0	0	0	0	0	0	0	0	0
2	Myosin-4	MYH4_MOUSE	Myh4			3768	1744	3444	1845	3502	1672	1486	2930	1527	2945	1402	3144	3756	1629	3801	1899	3754	2053	3399	1421	3226	1381	3309	1669	140	614	1348	1184	1898	1313
3	Titin	TITIN_MOUSE	Ttn			1589	1248	1372	1285	1397	1364	196	1602	204	1580	234	1658	1525	1284	1476	1376	1551	1264	1413	937	1456	816	1385	871	0	34	1583	1018	1672	970
6	Myosin-1	MYH1_MOUSE	Myh1			2954	1382	2713	1475	2768	1344	1165	2343	1181	2354	1100	2506	2942	1339	2973	1502	2981	1642	2628	1135	2542	1081	2601	1289	118	444	1026	877	1502	973
7	Actin, alpha skeletal muscle	ACTS_MOUSE	Acta1			286	163	268	177	282	136	285	131	364	217	302	158	423	208	442	229	400	251	702	174	694	218	721	244	23	66	186	83	254	58
8	Sarcoplasmic/endoplasmic reticulum calcium ATPase 1	AT2A1_MOUSE	Atp2a1			37	226	25	184	8	204	75	192	81	209	80	220	98	204	116	199	97	224	256	210	291	243	319	249	9	27	55	105	68	90
9	Myosin light chain 1/3, skeletal muscle isoform	MYL1_MOUSE	Myl1			286	38	267	64	247	31	304	93	335	79	316	84	415	64	408	56	428	92	103	25	95	54	100	51	17	51	36	41	41	21
10	Creatine kinase M-type	KCRM_MOUSE	Ckm			175	65	167	61	151	55	125	70	155	87	165	102	135	53	133	53	143	63	155	55	141	62	158	56	8	23	73	24	93	23
11	Alpha-actinin-3	ACTN3_MOUSE	Actn3			203	96	179	107	179	97	119	49	138	57	135	69	186	69	176	84	170	97	118	18	116	27	107	28	0	6	21	9	26	4
12	Glyceraldehyde-3-phosphate dehydrogenase	G3P_MOUSE	Gapdh			122	46	99	53	107	37	116	55	128	70	148	74	81	33	73	38	80	63	144	60	122	63	124	65	30	39	105	32	125	35
13	Keratin, type I cytoskeletal 10	K1C10_MOUSE	Krt10			111	52	109	57	108	49	47	78	42	69	49	64	94	81	95	72	103	78	75	77	71	75	80	75	57	125	81	53	88	56
14	Myosin regulatory light chain 2, skeletal muscle isoform	MLRS_MOUSE	Mylpf			136	31	117	37	127	38	126	65	138	64	155	67	125	36	122	37	133	51	84	36	91	36	82	38	45	24	51	23	63	22
15	Keratin, type II cytoskeletal 2 epidermal	K22E_MOUSE	Krt2			80	68	74	75	80	66	19	68	21	67	14	60	76	98	75	102	81	99	60	104	60	101	61	99	14	122	87	69	85	72
16	Fructose-bisphosphate aldolase A	ALDOA_MOUSE	Aldoa			85	41	75	38	73	34	104	43	116	48	129	57	68	30	74	27	67	41	67	38	76	37	60	35	0	19	28	15	43	17
17	Hemoglobin subunit beta-1	HBB1_MOUSE	Hbb-b1			104	47	91	45	91	41	98	42	93	51	106	57	43	19	40	22	46	33	105	33	107	39	97	39	9	15	53	33	73	31
18	Myosin-binding protein C, fast-type	MYPC2_MOUSE	Mybpc2			40	25	40	20	36	26	77	81	84	85	79	91	45	27	47	30	52	26	43	22	57	30	48	22	0	6	42	23	57	22
19	Tropomyosin alpha-1 chain	TPM1_MOUSE	Tpm1			38	12	44	14	38	14	189	27	166	25	166	25	65	18	78	19	75	20	68	16	81	23	58	17	10	6	32	9	41	8
20	Glycogen phosphorylase, muscle form	PYGM_MOUSE	Pygm			40	21	44	24	40	22	133	38	96	53	122	60	35	21	40	23	35	21	77	12	73	19	65	14	0	3	43	9	51	4
24	Myosin-7	MYH7_MOUSE	Myh7			787	401	726	408	772	409	252	689	266	648	244	707	823	393	813	455	799	466	705	346	691	308	674	355	0	143	259	266	385	345
25	Desmin	DESM_MOUSE	Des			161	12	146	18	152	16	89	5	82	5	92	7	125	13	138	8	127	18	61	4	77	8	68	8	0	0	0	0	7	0
26	Keratin, type II cytoskeletal 5	K2C5_MOUSE	Krt5			62	26	62	29	72	25	27	50	22	51	24	41	63	52	66	50	62	50	48	39	52	35	58	29	4	58	53	16	77	25
27	Alpha-actinin-2	ACTN2_MOUSE	Actn2			135	59	134	70	122	67	87	34	93	34	78	35	128	53	117	61	118	55	71	13	76	20	67	23	0	7	10	0	21	0
28	ATP synthase subunit alpha, mitochondrial	ATPA_MOUSE	Atp5f1a			88	32	68	28	74	28	73	22	73	33	95	39	55	17	56	14	50	17	82	25	84	32	86	21	0	4	33	6	42	5
29	Seminal vesicle secretory protein 3A	SVS3A_MOUSE	Svs3a			40	5	34	6	47	7	38	10	42	8	43	12	50	9	59	8	51	11	39	10	36	8	33	8	4	6	101	9	79	7
31	Keratin, type I cytoskeletal 13	K1C13_MOUSE	Krt13			62	32	44	31	41	36	22	38	18	82	27	46	43	115	40	89	43	40	30	144	70	51	44	71	0	96	72	33	118	61
32	ATP synthase subunit beta, mitochondrial	ATPB_MOUSE	Atp5f1b			74	26	69	25	79	28	47	6	44	10	52	17	55	14	60	15	59	18	77	20	73	19	70	20	0	0	25	7	35	0
33	Myosin-11	MYH11_MOUSE	Myh11			40	22	38	23	31	22	75	37	72	36	72	39	68	22	71	25	67	25	75	23	84	21	78	21	0	0	0	0	11	0
34	Pyruvate kinase PKM	KPYM_MOUSE	Pkm			65	19	54	16	57	14	41	20	41	21	55	25	49	14	51	15	45	16	51	10	50	8	51	13	0	6	19	9	32	4
35	Tubulin beta-4B chain	TBB4B_MOUSE	Tubb4b			61	34	53	29	55	33	34	12	36	15	35	20	54	24	45	24	36	30	54	21	59	14	53	13	6	6	30	0	48	4
36	Beta-enolase	ENOB_MOUSE	Eno3			38	24	38	24	36	25	63	28	73	26	92	35	38	22	39	22	40	27	54	18	43	24	45	21	3	13	28	19	33	12
38	Keratin, type I cytoskeletal 14	K1C14_MOUSE	Krt14			47	18	50	19	49	15	20	30	27	28	22	28	49	34	51	32	50	33	35	25	39	21	45	23	6	49	36	19	61	17
40	Hemoglobin subunit alpha	HBA_MOUSE	Hba			38	19	36	22	36	16	32	21	29	23	37	33	12	10	17	13	19	14	52	21	51	25	40	22	4	10	28	20	36	24
41	Keratin, type II cytoskeletal 1b	K2C1B_MOUSE	Krt77			71	26	66	27	74	26	42	37	39	37	39	33	83	42	81	41	83	42	45	38	62	35	49	37	5	44	40	20	47	22
42	ADP/ATP translocase 1	ADT1_MOUSE	Slc25a4			26	34	12	38	5	33	32	20	28	30	29	30	21	25	23	27	23	26	50	26	71	36	62	33	0	0	12	14	13	12
43	Histone H4	H4_MOUSE	Hist1h4a			24	0	31	0	27	0	98	15	94	10	108	18	48	8	45	7	41	4	30	7	28	18	31	6	27	0	60	7	50	11
44	Keratin, type II cytoskeletal 1	K2C1_MOUSE	Krt1			33	28	34	21	38	22	12	31	9	27	6	24	34	39	34	30	28	28	30	46	29	32	28	34	16	56	29	33	44	36
45	Serum albumin	ALBU_MOUSE	Alb			26	23	21	25	16	25	25	12	26	13	26	16	18	15	24	13	23	21	40	25	37	23	37	20	0	8	19	12	15	12
46	sp|TRYP_PIG(Common contaminant protein)	sp|TRYP_PIG(Common				10	28	7	28	8	27	17	17	20	0	13	0	9	34	8	32	8	34	15	51	7	37	9	41	45	73	21	60	18	58
47	Malate dehydrogenase, mitochondrial	MDHM_MOUSE	Mdh2			21	15	21	21	22	22	41	22	56	24	56	28	18	16	19	16	20	14	33	14	33	20	36	24	0	5	21	10	20	12
48	Carbamoyl-phosphate synthase [ammonia], mitochondrial	CPSM_MOUSE	Cps1			22	13	21	12	21	10	22	3	20	13	31	20	20	9	15	8	20	5	69	9	54	6	53	5	0	4	20	0	44	0
49	Keratin, type II cuticular Hb6	KRT86_MOUSE	Krt86			4	10	9	61	4	64	13	19	49	11	11	8	16	21	8	69	9	19	8	27	8	23	5	13	0	5	36	8	20	14
50	Keratin, type I cuticular Ha3-I	KT33A_MOUSE	Krt33a			10	15	13	54	9	57	21	20	50	16	18	18	22	22	11	60	15	22	17	31	17	23	14	19	0	6	39	15	25	20
51	Actin, cytoplasmic 2	ACTG_MOUSE	Actg1			105	61	82	58	93	57	92	40	108	46	89	49	156	74	157	76	153	88	252	65	240	57	249	70	14	22	45	27	76	24
53	Seminal vesicle secretory protein 5	SVS5_MOUSE	Svs5			95	0	96	0	88	0	11	0	15	0	13	0	78	0	70	0	75	0	32	0	32	0	33	0	0	0	10	0	17	0
54	Tropomyosin beta chain	TPM2_MOUSE	Tpm2			28	13	37	14	29	13	137	20	126	20	130	25	58	20	60	16	55	17	60	20	69	21	53	17	0	0	25	0	28	0
56	Keratin, type II cuticular Hb4	KRT84_MOUSE	Krt84			26	26	24	24	24	25	0	13	0	11	0	6	6	33	5	33	6	32	2	26	8	24	4	21	0	24	16	40	24	34
57	Filamin-C	FLNC_MOUSE	Flnc			49	19	47	21	46	20	12	10	11	20	14	20	31	8	24	10	30	11	17	5	18	0	17	3	0	0	2	0	6	0
58	Elongation factor 1-alpha 1	EF1A1_MOUSE	Eef1a1			14	11	14	11	9	11	29	21	21	18	25	25	13	20	9	11	11	13	21	28	24	13	18	12	0	10	14	15	22	12
59	Aconitate hydratase, mitochondrial	ACON_MOUSE	Aco2			16	14	6	18	12	11	24	12	25	17	30	25	8	14	19	11	9	12	33	16	36	18	30	13	0	0	16	0	25	0
60	Seminal vesicle secretory protein 4	SVS4_MOUSE	Svs4			56	6	87	8	88	6	9	0	15	0	9	0	61	6	75	4	62	8	28	9	26	11	27	0	5	0	14	0	17	0
61	Tubulin alpha-4A chain	TBA4A_MOUSE	Tuba4a			26	15	20	9	23	13	16	5	20	8	20	7	17	8	21	7	11	12	33	4	28	6	33	9	0	2	14	3	18	4
62	Vimentin	VIME_MOUSE	Vim			71	13	85	15	89	12	17	0	21	0	24	0	22	0	23	3	25	5	14	5	20	4	21	5	0	0	0	0	5	0
63	Voltage-dependent anion-selective channel protein 1	VDAC1_MOUSE	Vdac1			63	32	61	34	58	34	10	4	18	0	10	6	18	8	17	9	19	11	21	13	23	13	22	14	0	0	14	4	25	9
64	Histone H2B type 1-P	H2B1P_MOUSE	Hist1h2bp			0	0	0	0	6	3	96	0	86	7	92	12	23	6	11	6	9	7	7	4	7	31	8	5	19	6	24	5	16	9
65	Myomesin-1	MYOM1_MOUSE	Myom1			47	7	37	8	44	7	11	13	14	17	12	15	26	4	14	4	29	4	13	3	19	2	11	3	0	0	8	2	16	0
66	Keratin, type I cytoskeletal 17	K1C17_MOUSE	Krt17			34	35	36	30	34	27	17	30	21	29	21	36	31	43	36	43	35	40	27	37	31	33	32	32	0	47	41	38	32	41
67	Heat shock cognate 71 kDa protein	HSP7C_MOUSE	Hspa8			35	11	33	14	35	11	17	3	21	3	20	0	28	11	32	9	24	6	21	5	13	5	20	4	0	0	4	0	10	0
69	Troponin T, fast skeletal muscle	TNNT3_MOUSE	Tnnt3			4	0	4	6	5	3	68	8	63	5	61	4	23	0	23	2	25	4	14	4	14	11	7	0	0	6	5	0	9	0
70	Creatine kinase S-type, mitochondrial	KCRS_MOUSE	Ckmt2			11	24	14	22	11	18	25	11	27	19	30	16	10	14	9	11	11	15	24	15	27	18	30	17	0	0	14	9	19	8
71	Keratin, type I cytoskeletal 15	K1C15_MOUSE	Krt15			43	0	52	25	57	22	25	37	30	36	29	40	47	47	59	37	55	35	41	59	47	27	40	28	0	46	48	0	59	24
73	Keratin, type II cytoskeletal 8	K2C8_MOUSE	Krt8			64	0	55	2	62	0	19	0	17	0	21	0	21	0	23	0	30	0	14	0	20	0	18	0	0	0	0	0	5	0
74	Plectin	PLEC_MOUSE	Plec			41	10	33	11	30	15	3	4	0	6	5	8	37	7	36	7	37	6	18	0	26	0	21	0	0	0	0	0	0	0
75	Alpha-2-HS-glycoprotein	FETUA_MOUSE	Ahsg			21	24	25	21	24	23	19	36	20	30	11	26	8	9	14	12	12	12	8	8	8	11	9	10	15	13	24	16	19	11
76	Trifunctional enzyme subunit alpha, mitochondrial	ECHA_MOUSE	Hadha			14	29	10	20	7	22	11	4	13	12	18	15	9	14	11	17	7	12	41	20	35	16	39	16	0	0	7	2	12	5
77	Keratin, type II cytoskeletal 4	K2C4_MOUSE	Krt4			41	20	37	20	44	21	9	29	5	28	7	21	30	35	43	31	32	39	23	35	22	25	27	31	0	40	54	19	69	19
78	Calsequestrin-1	CASQ1_MOUSE	Casq1			8	10	7	7	8	6	24	0	22	5	26	5	18	6	24	7	16	11	16	7	15	12	12	6	0	4	5	3	11	0
79	Keratin, type II cytoskeletal 75	K2C75_MOUSE	Krt75			0	24	34	28	37	22	8	28	0	25	8	22	24	40	34	40	29	40	17	43	17	34	21	36	7	62	56	34	57	34
81	L-lactate dehydrogenase A chain	LDHA_MOUSE	Ldha			10	15	15	15	12	13	18	7	21	7	22	11	19	10	14	15	15	10	27	3	26	6	20	7	0	0	6	2	9	0
82	IPI00000004|IPI00000004.1 Keratin, type II cytoskeletal 4 HUMAN(Common contaminant protein)	IPI00000004|IPI00000004.1				0	0	0	0	0	7	0	0	0	13	0	0	0	67	0	27	0	0	0	96	5	12	0	28	33	39	0	6	21	28
84	Myosin-8	MYH8_MOUSE	Myh8			2161	1043	1957	1128	2015	1021	790	1775	805	1805	722	1902	2177	998	2187	1149	2176	1269	1913	847	1844	833	1884	1005	0	353	771	0	1106	771
85	Four and a half LIM domains protein 1	FHL1_MOUSE	Fhl1			18	4	16	3	13	4	5	6	7	9	6	6	8	3	14	2	11	5	17	11	15	8	15	8	10	5	13	7	13	8
86	3-ketoacyl-CoA thiolase, mitochondrial	THIM_MOUSE	Acaa2			17	7	18	6	17	6	10	8	9	12	15	17	20	7	22	7	24	8	21	8	26	9	28	6	0	0	17	0	19	0
87	Myoglobin	MYG_MOUSE	Mb			26	7	15	6	16	6	19	3	17	5	21	5	10	0	15	4	10	6	36	0	28	8	38	7	0	2	17	0	25	0
88	Triosephosphate isomerase	TPIS_MOUSE	Tpi1			17	6	19	5	22	5	16	10	14	9	19	12	16	6	20	6	15	8	22	7	16	5	18	6	4	5	14	6	16	3
90	Myozenin-1	MYOZ1_MOUSE	Myoz1			67	0	66	5	69	4	21	3	22	4	20	4	21	0	23	0	22	3	11	0	9	0	8	4	0	0	0	0	4	0
92	Carbonic anhydrase 3	CAH3_MOUSE	Ca3			9	4	7	4	5	4	25	0	19	6	26	5	8	3	10	3	8	5	15	3	18	4	19	4	0	0	12	0	8	0
93	LIM domain-binding protein 3	LDB3_MOUSE	Ldb3			50	0	54	3	54	0	13	0	10	3	15	0	38	0	28	0	30	0	11	0	13	0	10	0	0	0	0	0	5	0
94	Sarcalumenin	SRCA_MOUSE	Srl			15	14	9	11	6	14	12	10	13	10	17	11	10	6	11	7	8	10	24	5	24	8	20	9	0	0	5	0	8	0
95	Troponin I, fast skeletal muscle	TNNI2_MOUSE	Tnni2			4	0	2	0	3	0	17	2	20	4	23	3	8	0	4	0	9	0	4	0	5	0	3	0	0	0	0	0	0	0
97	Phosphoglycerate kinase 1	PGK1_MOUSE	Pgk1			13	8	8	7	7	7	11	8	13	9	15	12	8	0	5	5	5	5	15	5	17	5	17	4	0	0	4	0	8	4
98	Fatty acid synthase	FAS_MOUSE	Fasn			10	5	8	7	9	8	2	0	4	3	5	4	7	0	10	6	5	5	29	0	30	2	31	0	0	0	4	0	8	0
99	ATP synthase subunit O, mitochondrial	ATPO_MOUSE	Atp5po			12	0	15	3	13	4	18	0	18	5	26	5	9	0	9	0	11	0	13	0	16	4	10	0	0	0	6	0	6	0
100	Keratin, type II cytoskeletal 6A	K2C6A_MOUSE	Krt6a			39	22	40	21	45	21	0	29	0	30	6	21	30	37	40	33	36	36	23	30	24	0	30	25	0	44	42	0	59	26
101	Keratin, type I cuticular Ha6	KRT36_MOUSE	Krt36			13	17	11	20	18	16	0	0	0	0	0	0	10	20	9	19	8	20	10	16	8	16	7	14	0	11	12	16	16	19
102	Histone H2A type 2-A	H2A2A_MOUSE (+1)	Hist2h2aa1			0	0	0	0	0	0	69	6	65	4	67	6	8	0	5	0	0	0	3	0	4	15	4	0	0	0	0	0	0	0
103	Adenylate kinase isoenzyme 1	KAD1_MOUSE	Ak1			17	5	15	4	14	4	12	5	11	5	8	6	16	4	16	3	15	5	17	7	18	4	21	5	4	0	5	0	7	0
104	IPI00000001|IPI00000001.1 Keratin, type II cytoskeletal 1 HUMAN(Common contaminant protein)	IPI00000001|IPI00000001.1 (+1)				0	12	0	11	0	17	0	15	0	13	0	8	0	35	0	18	0	19	0	31	0	22	0	12	100	37	11	19	8	15
105	Cytochrome b-c1 complex subunit 2, mitochondrial	QCR2_MOUSE	Uqcrc2			19	6	18	4	13	6	10	0	11	0	14	0	3	0	4	0	9	0	16	0	19	0	14	0	0	0	4	0	9	0
106	Myosin-9	MYH9_MOUSE	Myh9			15	22	11	19	7	22	18	21	16	17	21	23	21	20	15	22	19	22	24	18	26	17	21	13	0	2	0	12	0	17
107	Endoplasmic reticulum chaperone BiP	BIP_MOUSE	Hspa5			22	12	21	6	20	9	9	0	8	0	13	0	12	5	11	0	12	4	11	0	14	0	16	0	0	0	3	0	0	0
108	Ryanodine receptor 1	RYR1_MOUSE	Ryr1			2	18	0	13	0	15	0	0	2	7	4	4	8	7	7	10	3	17	15	0	26	0	17	0	0	0	0	0	0	0
109	Parvalbumin alpha	PRVA_MOUSE	Pvalb			8	8	10	7	9	9	5	6	7	7	7	6	9	6	8	7	10	5	9	6	13	8	10	8	9	4	8	4	8	6
110	Prelamin-A/C	LMNA_MOUSE	Lmna			24	0	19	4	17	5	22	0	21	0	17	0	7	0	13	0	9	0	0	0	4	0	8	0	0	0	0	0	0	0
111	ATP-dependent 6-phosphofructokinase, muscle type	PFKAM_MOUSE	Pfkm			4	0	6	0	3	0	15	6	16	8	19	6	8	0	6	3	7	0	21	0	22	0	20	0	0	0	15	0	11	0
112	Keratin, type II cytoskeletal 79	K2C79_MOUSE	Krt79			7	3	9	5	10	3	4	7	0	10	0	10	7	5	11	10	10	10	0	7	9	6	7	6	0	10	5	0	10	0
113	Peptidyl-prolyl cis-trans isomerase A	PPIA_MOUSE	Ppia			7	2	5	0	6	4	21	0	25	4	26	4	5	4	7	4	6	4	7	5	5	4	6	3	4	9	4	3	5	3
114	Dihydrolipoyllysine-residue acetyltransferase component of pyruvate dehydrogenase complex, mitochondrial	ODP2_MOUSE	Dlat			13	9	11	5	9	7	9	0	17	2	13	0	8	2	7	0	6	2	14	0	14	0	14	0	0	0	0	0	3	0
115	Glutathione S-transferase P 1	GSTP1_MOUSE	Gstp1			13	4	9	5	13	5	13	3	10	0	13	6	12	0	12	4	12	3	9	0	17	0	12	3	0	0	5	0	8	0
117	Pancreatic alpha-amylase	AMYP_MOUSE	Amy2			22	0	15	0	13	0	11	0	14	0	18	0	13	0	14	0	10	0	5	0	6	0	3	0	0	0	3	0	3	0
118	Alpha-crystallin B chain	CRYAB_MOUSE	Cryab			28	0	15	0	21	0	8	0	12	0	14	0	17	0	16	0	21	0	10	0	13	0	11	0	0	0	5	0	6	0
119	Cytochrome c oxidase subunit 2	COX2_MOUSE	Mtco2			4	8	0	5	0	7	4	0	5	0	6	0	0	6	0	2	0	3	8	7	9	6	11	8	0	0	0	0	0	0
121	Desmoplakin	DESP_MOUSE	Dsp			0	12	0	10	0	11	0	0	0	0	0	6	0	16	0	12	3	16	2	5	0	6	2	5	0	17	3	12	3	6
123	ATP synthase subunit gamma, mitochondrial	ATPG_MOUSE	Atp5f1c			10	0	10	0	9	0	0	0	4	0	3	0	12	0	9	0	14	0	13	0	18	0	13	4	0	0	0	0	3	0
124	Elongation factor 1-alpha 2	EF1A2_MOUSE	Eef1a2			0	0	0	0	0	0	21	16	17	17	27	22	0	0	0	0	0	0	12	0	14	0	16	0	0	0	8	0	19	0
125	Argininosuccinate synthase	ASSY_MOUSE	Ass1			6	4	4	0	5	2	8	5	12	7	14	9	3	0	4	3	3	4	10	0	11	2	8	0	0	0	12	0	8	0
126	Trifunctional enzyme subunit beta, mitochondrial	ECHB_MOUSE	Hadhb			5	0	0	4	6	0	11	0	9	0	6	0	0	0	3	0	3	0	12	0	16	0	13	2	0	0	0	0	2	0
128	Aspartate aminotransferase, mitochondrial	AATM_MOUSE	Got2			8	3	8	0	5	5	7	5	6	7	8	4	6	4	7	0	4	4	15	7	15	6	11	6	0	0	6	0	7	0
129	Heat shock protein HSP 90-beta	HS90B_MOUSE	Hsp90ab1			14	0	9	0	13	0	4	0	6	0	8	3	10	2	10	0	8	0	22	0	12	0	17	0	0	0	7	0	10	0
130	Keratin, type I cytoskeletal 18	K1C18_MOUSE	Krt18			24	0	29	0	23	0	5	0	3	0	6	0	14	0	14	0	12	0	9	0	12	0	8	0	0	0	0	0	0	0
131	Myosin light chain 3	MYL3_MOUSE	Myl3			80	0	72	0	0	0	84	0	100	0	79	26	121	0	110	0	117	0	0	0	0	0	0	0	0	0	0	0	0	0
132	Myosin-3	MYH3_MOUSE	Myh3			0	0	0	0	885	0	0	781	0	790	0	830	1016	0	0	0	983	531	0	0	0	0	0	0	0	0	300	0	418	0
134	Myosin-6	MYH6_MOUSE	Myh6			774	0	708	0	762	0	244	668	261	633	235	691	807	0	805	0	784	0	696	0	666	0	661	0	0	0	0	0	391	0
136	Troponin C, skeletal muscle	TNNC2_MOUSE	Tnnc2			0	0	0	0	0	0	18	0	17	2	11	4	32	2	33	0	29	2	0	0	4	0	5	0	0	0	0	0	0	0
137	Alpha-crystallin A chain	CRYAA_MOUSE	Cryaa			11	0	10	0	8	0	6	0	9	0	9	0	9	0	13	0	11	0	7	0	8	0	12	0	0	0	11	0	9	0
138	Elongation factor 2	EF2_MOUSE	Eef2			3	0	5	0	6	2	7	0	10	3	16	7	6	0	0	0	0	0	14	0	13	0	11	0	0	0	0	0	5	0
139	Tubulin alpha-1B chain	TBA1B_MOUSE	Tuba1b			31	16	22	14	26	16	20	11	25	13	22	10	21	12	22	13	13	15	33	7	30	8	40	0	0	0	20	0	23	0
140	ATP synthase subunit d, mitochondrial	ATP5H_MOUSE	Atp5pd			21	3	16	3	10	3	4	0	0	0	3	0	3	0	0	0	4	0	2	0	6	0	2	0	0	0	0	0	0	0
141	Citrate synthase, mitochondrial	CISY_MOUSE	Cs			0	2	0	4	0	4	13	0	16	0	13	6	0	0	0	3	0	0	7	0	10	4	9	0	0	0	4	0	6	0
142	Cytochrome c oxidase subunit NDUFA4	NDUA4_MOUSE	Ndufa4			9	0	9	0	8	5	0	0	0	0	0	0	8	0	8	0	5	0	8	0	5	0	6	0	0	0	7	0	8	0
143	Cytochrome b-c1 complex subunit 1, mitochondrial	QCR1_MOUSE	Uqcrc1			13	8	12	7	10	5	0	0	4	0	4	0	3	0	4	0	3	0	10	0	10	0	12	0	0	0	0	0	3	0
146	Pyruvate dehydrogenase E1 component subunit beta, mitochondrial	ODPB_MOUSE	Pdhb			9	0	12	0	8	0	7	0	8	0	8	3	5	0	4	0	4	0	10	0	11	0	11	0	0	0	0	0	3	0
147	Tubulin beta-2A chain	TBB2A_MOUSE	Tubb2a			43	18	39	15	39	18	25	0	30	0	27	0	37	0	31	0	24	0	38	0	45	0	40	0	0	0	0	0	36	0
148	IPI00000010|IPI00000010.1 Keratin, type I cytoskeletal 9 HUMAN(Common contaminant protein)	IPI00000010|IPI00000010.1 (+1)				0	0	0	0	0	4	0	0	0	0	0	0	0	0	0	0	0	0	0	3	0	3	0	0	99	5	3	0	0	0
149	Betaine--homocysteine S-methyltransferase 1	BHMT1_MOUSE	Bhmt			0	0	0	3	0	0	5	0	9	4	7	3	0	0	0	0	0	0	5	0	4	0	4	0	0	0	2	0	3	0
150	Heat shock protein beta-1	HSPB1_MOUSE	Hspb1			18	0	17	0	18	0	7	0	5	0	6	0	7	0	8	0	9	0	4	0	6	0	3	0	0	0	2	0	4	0
151	Actin, alpha cardiac muscle 1	ACTC_MOUSE	Actc1			0	134	186	146	198	112	218	0	283	0	239	0	318	168	328	191	295	205	528	134	514	178	539	201	0	0	0	0	184	0
152	Glycogen phosphorylase, brain form	PYGB_MOUSE	Pygb			12	4	14	0	0	0	20	0	21	0	26	13	0	0	12	0	0	0	18	0	19	0	13	0	0	0	13	0	12	0
153	Voltage-dependent anion-selective channel protein 2	VDAC2_MOUSE	Vdac2			5	10	0	9	4	7	0	0	0	0	0	0	0	4	0	3	0	4	3	6	4	5	7	6	0	0	0	0	3	3
154	Keratin, type I cytoskeletal 19	K1C19_MOUSE	Krt19			25	0	22	0	25	0	9	0	9	0	14	0	13	0	20	0	17	0	14	0	15	0	12	0	0	0	0	0	0	0
155	Glutathione S-transferase Mu 1	GSTM1_MOUSE	Gstm1			9	3	7	5	6	0	10	5	6	3	8	5	5	0	4	0	4	0	9	0	7	3	9	2	0	0	0	0	0	0
156	Prohibitin-2	PHB2_MOUSE	Phb2			11	4	6	3	7	3	6	0	5	0	7	0	5	0	5	0	8	0	5	0	6	0	9	0	0	0	0	0	6	0
157	Fructose-bisphosphate aldolase B	ALDOB_MOUSE	Aldob			4	0	7	2	7	0	6	4	9	3	13	4	0	3	4	2	7	2	11	5	6	3	9	0	0	0	8	0	5	0
158	Isocitrate dehydrogenase [NAD] subunit alpha, mitochondrial	IDH3A_MOUSE	Idh3a			7	4	6	5	6	4	0	0	2	0	4	0	4	3	4	3	5	6	12	3	14	4	10	3	0	0	0	0	0	0
160	Keratin, type I cytoskeletal 16	K1C16_MOUSE	Krt16			0	16	15	16	10	9	0	0	0	15	0	16	0	16	13	20	16	17	0	15	0	16	0	15	0	19	14	15	14	13
161	Alpha-actinin-1	ACTN1_MOUSE	Actn1			48	22	0	30	41	0	0	0	0	0	21	0	45	20	40	22	35	0	22	0	0	0	23	0	0	0	0	0	0	0
163	Pyruvate dehydrogenase E1 component subunit alpha, somatic form, mitochondrial	ODPA_MOUSE	Pdha1			7	0	8	0	6	0	8	0	9	0	8	0	8	0	9	0	4	0	11	5	10	0	12	0	0	0	4	0	5	0
164	Sodium/potassium-transporting ATPase subunit alpha-1	AT1A1_MOUSE	Atp1a1			0	7	0	5	0	5	3	0	4	3	3	0	0	0	3	0	0	5	12	0	10	4	12	0	0	0	3	0	3	0
166	Aldehyde dehydrogenase, mitochondrial	ALDH2_MOUSE	Aldh2			8	3	0	3	10	0	8	0	0	0	4	0	3	0	3	0	0	0	11	0	9	0	13	0	0	0	0	0	4	0
167	sp|ALBU_HUMAN(Common contaminant protein)	sp|ALBU_HUMAN(Common				0	0	0	0	0	0	0	0	0	0	0	0	0	3	0	0	0	0	0	8	0	0	0	0	6	4	0	0	0	0
168	Glutamate dehydrogenase 1, mitochondrial	DHE3_MOUSE	Glud1			14	0	11	0	10	0	4	0	4	0	5	0	8	0	8	0	7	0	10	0	10	0	13	0	0	0	0	0	7	0
169	Cytochrome c oxidase subunit 5A, mitochondrial	COX5A_MOUSE	Cox5a			9	8	7	7	8	6	4	0	0	0	3	0	4	0	3	0	0	0	3	0	4	0	5	0	0	0	0	0	0	0
170	Mast cell carboxypeptidase A	CBPA3_MOUSE	Cpa3			0	0	0	0	0	0	9	0	13	0	12	0	5	0	7	0	5	0	6	0	3	0	3	0	0	0	17	0	13	0
171	Myelin proteolipid protein	MYPR_MOUSE	Plp1			0	5	0	4	0	0	7	4	6	6	0	8	0	3	3	5	0	4	8	3	7	5	9	5	0	0	0	3	0	4
172	Keratin, type I cuticular Ha3-II	KT33B_MOUSE	Krt33b			0	0	0	46	0	41	0	19	53	0	0	17	23	0	0	45	0	0	18	27	0	0	0	0	0	0	31	0	17	20
173	Phosphoglycerate mutase 2	PGAM2_MOUSE	Pgam2			6	2	4	0	6	3	3	0	3	0	3	0	5	0	5	0	5	0	6	0	6	0	5	0	0	0	0	0	3	0
174	ATP synthase subunit f, mitochondrial	ATPK_MOUSE	Atp5mf			0	3	0	0	0	0	2	0	0	0	0	0	0	0	0	0	0	0	0	0	3	0	0	0	0	0	2	0	4	0
175	2-oxoglutarate dehydrogenase, mitochondrial	ODO1_MOUSE	Ogdh			5	3	5	6	6	3	0	0	3	0	0	0	0	0	3	0	0	0	9	0	11	0	12	0	0	0	0	0	3	0
176	Very long-chain specific acyl-CoA dehydrogenase, mitochondrial	ACADV_MOUSE	Acadvl			0	8	3	5	0	6	3	0	7	0	3	0	0	4	0	0	0	2	10	4	14	4	10	3	0	0	0	0	0	0
177	Myelin basic protein	MBP_MOUSE	Mbp			7	0	6	0	10	2	9	0	8	0	7	0	6	0	4	0	5	0	3	0	4	0	0	0	0	0	4	0	4	0
178	Keratin, type I cuticular Ha4	KRT34_MOUSE	Krt34			0	18	0	55	0	52	22	23	50	0	0	0	0	26	0	56	0	0	0	32	0	24	0	0	0	8	35	18	24	25
179	Peroxiredoxin-1	PRDX1_MOUSE	Prdx1			4	0	3	0	3	0	5	0	5	0	6	0	3	0	0	0	5	0	2	0	8	0	7	0	0	0	0	0	5	0
180	Malate dehydrogenase, cytoplasmic	MDHC_MOUSE	Mdh1			4	0	3	0	0	0	5	0	4	0	0	0	3	0	3	0	0	0	8	0	6	0	9	0	0	0	3	0	0	0
181	Alcohol dehydrogenase 1	ADH1_MOUSE	Adh1			3	2	3	0	3	0	8	3	11	0	11	4	0	0	2	0	2	0	7	0	7	0	4	0	0	0	8	0	10	0
183	NADH dehydrogenase [ubiquinone] 1 alpha subcomplex subunit 8	NDUA8_MOUSE	Ndufa8			13	3	10	0	10	2	3	0	4	0	3	0	6	0	6	0	0	0	4	0	4	0	5	0	0	0	0	0	0	0
185	Alpha-enolase	ENOA_MOUSE	Eno1			0	0	27	0	0	0	43	0	51	0	66	0	28	0	24	0	29	0	0	0	32	0	32	0	0	0	22	0	25	0
187	Myosin regulatory light chain 12B	ML12B_MOUSE	Myl12b			11	0	8	0	9	0	4	0	10	0	5	0	9	0	12	0	12	0	0	0	0	0	0	0	0	0	0	0	0	0
188	Transitional endoplasmic reticulum ATPase	TERA_MOUSE	Vcp			7	5	5	3	7	0	5	0	5	0	7	0	0	0	3	0	3	0	6	0	6	0	9	0	0	0	3	0	5	0
189	Keratin-associated protein 19-5	KR195_MOUSE	Krtap19-5			8	0	8	0	4	0	4	0	0	0	4	0	4	0	0	0	6	0	4	0	3	0	0	3	10	0	11	0	11	0
190	Filamin-A	FLNA_MOUSE	Flna			8	7	9	0	5	0	0	0	7	4	7	0	0	0	0	0	0	0	7	0	8	0	7	0	0	0	0	0	0	0
191	C->U-editing enzyme APOBEC-2	ABEC2_MOUSE	Apobec2			0	0	0	0	4	0	14	0	14	0	14	0	5	0	7	0	2	0	3	0	4	0	4	0	0	0	0	0	3	0
192	Electron transfer flavoprotein subunit alpha, mitochondrial	ETFA_MOUSE	Etfa			6	0	3	0	7	0	5	0	5	0	7	0	2	0	5	0	0	0	10	0	7	0	10	0	0	0	0	0	2	0
193	NADH dehydrogenase [ubiquinone] iron-sulfur protein 3, mitochondrial	NDUS3_MOUSE	Ndufs3			12	4	11	2	11	0	0	0	0	0	0	0	4	0	0	0	0	0	8	0	9	0	8	0	0	0	0	0	0	0
194	Mast cell protease 4	MCPT4_MOUSE	Mcpt4			0	0	0	0	0	0	11	0	12	0	11	0	0	0	0	0	0	0	0	0	0	0	0	0	0	0	26	0	22	0
195	Succinate dehydrogenase [ubiquinone] flavoprotein subunit, mitochondrial	SDHA_MOUSE	Sdha			3	4	0	0	0	0	0	0	0	0	3	0	0	0	0	0	0	0	7	3	11	0	5	0	0	0	0	0	0	0
196	Profilin-1	PROF1_MOUSE	Pfn1			5	0	5	2	4	0	8	0	0	0	7	0	4	0	0	0	5	0	3	0	6	0	6	0	0	0	0	0	0	0
198	Keratin-associated protein 7-1	KRA71_MOUSE	Krtap7-1			0	0	0	3	0	0	0	0	4	0	0	0	0	0	0	0	0	0	0	0	0	0	0	0	0	0	5	0	3	0
199	Ubiquitin-40S ribosomal protein S27a	RS27A_MOUSE	Rps27a			3	4	0	5	0	4	6	2	2	3	2	0	0	3	0	3	3	3	0	4	0	2	0	0	4	0	0	0	0	0
200	Keratin, type II cuticular 87	KRT87_MOUSE	Krt87			0	0	0	39	0	34	0	10	33	0	0	0	0	11	0	35	0	0	0	19	0	0	0	0	0	0	17	0	0	0
201	Keratin, type II cytoskeletal 71	K2C71_MOUSE	Krt71			0	0	0	0	0	0	0	0	0	8	0	0	0	10	0	0	0	0	0	10	0	0	0	0	0	10	0	0	0	0
202	Calcium-binding mitochondrial carrier protein Aralar1	CMC1_MOUSE	Slc25a12			2	5	0	8	0	12	0	0	2	0	0	2	0	0	0	0	0	2	10	0	11	3	9	0	0	0	0	0	0	0
203	Nucleoside diphosphate kinase B	NDKB_MOUSE	Nme2			0	0	4	0	5	0	3	0	3	0	5	0	3	0	3	0	0	0	7	0	4	0	4	0	0	0	0	0	0	0
204	Myosin light polypeptide 6	MYL6_MOUSE	Myl6			62	0	61	0	55	0	58	0	69	0	63	0	85	0	84	0	80	0	32	0	0	0	0	0	0	0	0	0	0	0
205	Phosphoglucomutase-1	PGM1_MOUSE	Pgm1			3	0	3	0	0	0	4	0	5	0	12	0	0	0	0	0	3	0	13	0	11	0	8	0	0	0	3	0	4	0
206	Ferritin light chain 1	FRIL1_MOUSE	Ftl1			6	0	6	0	8	0	5	0	6	0	10	0	6	0	5	0	6	0	7	0	6	0	6	0	0	0	4	0	6	0
207	Carcinoembryonic antigen-related cell adhesion molecule 10	CEAMA_MOUSE	Ceacam10			0	0	0	0	7	0	5	0	6	0	5	0	7	0	6	0	6	0	0	0	0	0	3	3	0	0	7	0	7	0
208	Fatty acid-binding protein, adipocyte	FABP4_MOUSE	Fabp4			0	3	3	0	0	3	5	0	3	0	4	0	0	4	0	0	0	3	0	2	0	0	0	0	0	0	3	0	4	0
209	PDZ and LIM domain protein 5	PDLI5_MOUSE	Pdlim5			0	0	0	0	0	0	7	0	7	0	5	0	0	0	0	0	0	0	3	0	0	0	0	0	0	0	0	0	3	0
211	Keratin, type II cytoskeletal 2 oral	K22O_MOUSE	Krt76			0	13	0	0	0	0	0	0	0	0	0	17	0	0	0	0	0	0	0	0	0	0	0	0	0	0	0	0	0	0
212	Long-chain-fatty-acid--CoA ligase 1	ACSL1_MOUSE	Acsl1			0	3	0	2	0	4	0	0	0	0	0	0	0	0	0	0	0	0	15	0	14	0	11	0	0	0	0	0	0	0
213	40S ribosomal protein S2	RS2_MOUSE	Rps2			7	0	6	0	6	0	4	0	4	0	3	0	3	0	4	0	3	0	4	0	3	0	3	0	0	0	0	0	0	0
214	Medium-chain specific acyl-CoA dehydrogenase, mitochondrial	ACADM_MOUSE	Acadm			3	0	0	0	3	0	0	0	0	0	3	0	0	0	3	0	3	0	11	0	12	0	12	0	0	0	3	0	0	0
215	Isocitrate dehydrogenase [NADP], mitochondrial	IDHP_MOUSE	Idh2			0	0	0	0	0	0	6	0	5	0	7	2	0	0	0	0	0	0	0	0	8	0	6	0	0	0	2	0	3	0
218	NADH-ubiquinone oxidoreductase 75 kDa subunit, mitochondrial	NDUS1_MOUSE	Ndufs1			4	5	6	4	4	4	0	0	2	0	0	0	0	3	0	4	2	0	9	0	6	2	9	0	0	0	2	0	0	0
219	Tubulin beta-5 chain	TBB5_MOUSE	Tubb5			60	0	51	0	58	0	0	0	0	0	0	0	0	0	41	0	0	0	51	0	59	0	0	0	0	0	0	0	0	0
220	Gamma-crystallin C	CRGC_MOUSE	Crygc			7	0	7	0	5	0	0	0	0	0	0	0	5	0	10	0	5	0	4	0	0	0	6	0	0	0	8	0	0	0
221	Peroxiredoxin-6	PRDX6_MOUSE	Prdx6			4	0	4	0	0	0	7	0	7	0	8	0	0	0	0	0	0	0	0	0	2	0	3	0	0	0	2	0	6	0
222	Keratin, type II cytoskeletal 7	K2C7_MOUSE	Krt7			4	0	4	0	6	0	0	0	0	0	0	0	3	0	0	0	3	0	0	0	0	0	0	0	0	0	0	0	0	0
223	Keratin-associated protein 15-1	KR151_MOUSE	Krtap15-1			0	0	0	0	0	0	0	0	0	0	0	0	0	0	0	0	3	0	0	0	0	0	0	0	0	4	0	7	0	6
224	Aspartate aminotransferase, cytoplasmic	AATC_MOUSE	Got1			3	0	3	0	6	0	0	0	3	0	5	0	6	0	6	0	4	0	7	0	4	0	5	0	0	0	0	0	2	0
225	IPI00000008|IPI00000008.1 Keratin, type II cytoskeletal 2 epidermal HUMAN(Common contaminant protein)	IPI00000008|IPI00000008.1				0	0	0	0	0	0	0	0	0	0	0	0	0	30	0	31	0	0	0	0	0	0	0	0	0	39	0	0	0	0
226	Succinate dehydrogenase [ubiquinone] iron-sulfur subunit, mitochondrial	SDHB_MOUSE	Sdhb			4	2	0	0	0	0	0	0	0	0	0	0	0	0	0	0	0	0	6	0	6	4	4	0	0	0	0	0	0	0
227	Long-chain specific acyl-CoA dehydrogenase, mitochondrial	ACADL_MOUSE	Acadl			0	0	0	0	6	0	0	0	0	0	4	0	0	0	0	0	0	0	4	0	5	0	0	0	0	0	0	0	0	0
228	Hydroxyacyl-coenzyme A dehydrogenase, mitochondrial	HCDH_MOUSE	Hadh			3	0	7	0	4	2	7	0	6	0	5	3	2	0	6	0	3	0	5	0	4	0	4	0	0	0	0	0	4	0
229	AMP deaminase 1	AMPD1_MOUSE	Ampd1			4	0	4	0	0	0	3	0	5	0	5	0	2	0	0	0	0	0	2	0	3	0	3	0	0	0	0	0	0	0
230	MICOS complex subunit Mic60	MIC60_MOUSE	Immt			0	9	0	5	0	7	0	0	0	0	0	0	0	3	3	2	0	4	5	0	5	0	5	0	0	0	0	0	0	0
231	Peroxiredoxin-5, mitochondrial	PRDX5_MOUSE	Prdx5			5	0	0	0	3	0	5	0	3	0	6	0	0	0	3	0	0	0	0	0	3	0	0	0	0	0	0	0	0	0
232	60S ribosomal protein L14	RL14_MOUSE	Rpl14			7	0	5	0	5	0	11	0	7	0	9	0	0	0	0	0	3	0	0	0	0	0	0	0	0	0	4	0	5	0
233	Fatty acid-binding protein, liver	FABPL_MOUSE	Fabp1			10	0	8	0	3	0	0	0	0	0	0	0	0	0	0	0	3	0	0	0	0	0	2	0	0	0	0	0	0	0
234	60 kDa heat shock protein, mitochondrial	CH60_MOUSE	Hspd1			7	0	6	0	5	0	4	0	5	0	0	0	0	0	0	0	0	0	4	0	4	0	4	0	0	0	0	0	0	0
235	60S ribosomal protein L7a	RL7A_MOUSE	Rpl7a			6	0	6	0	5	0	12	0	5	0	10	0	0	0	0	0	0	0	3	0	0	0	0	0	0	0	5	0	3	0
236	60S ribosomal protein L4	RL4_MOUSE	Rpl4			8	0	4	0	3	0	5	0	5	0	8	0	0	0	0	0	0	0	0	0	0	0	0	0	0	0	4	0	2	0
237	F-actin-capping protein subunit alpha-2	CAZA2_MOUSE	Capza2			0	0	3	0	5	0	0	0	4	0	5	0	4	0	6	0	3	0	7	0	4	0	5	0	0	0	0	0	0	0
239	Transketolase	TKT_MOUSE	Tkt			0	0	2	0	3	0	2	0	6	0	10	3	0	0	4	0	0	0	5	0	3	0	0	0	0	0	0	0	3	0
240	Neurofilament light polypeptide	NFL_MOUSE	Nefl			13	0	13	0	16	0	0	0	0	0	0	0	7	0	6	0	7	0	0	0	3	0	0	0	0	0	0	0	0	0
241	Glucose-6-phosphate isomerase	G6PI_MOUSE	Gpi			4	0	0	0	0	0	4	0	0	0	5	0	4	0	4	0	0	0	5	0	7	0	5	0	0	0	0	0	4	0
242	Reticulon-2	RTN2_MOUSE	Rtn2			0	0	0	0	0	6	0	6	0	3	0	4	0	3	0	4	0	0	5	4	7	3	4	5	0	0	0	0	0	0
243	60S ribosomal protein L27a	RL27A_MOUSE	Rpl27a			3	0	4	0	5	0	7	0	6	0	6	0	0	0	0	0	0	0	0	0	0	0	0	0	0	0	3	0	2	0
244	Beta-crystallin B3	CRBB3_MOUSE	Crybb3			0	0	0	0	0	0	0	0	5	0	0	0	0	0	6	0	0	0	0	0	0	0	0	0	0	0	16	0	0	0
245	Glycine N-methyltransferase	GNMT_MOUSE	Gnmt			4	0	4	0	4	0	5	0	4	0	4	0	4	0	3	0	3	0	8	0	4	0	7	0	0	0	4	0	3	0
246	60S ribosomal protein L24	RL24_MOUSE	Rpl24			7	0	5	0	5	0	8	0	6	0	7	0	4	0	0	0	3	0	0	0	0	0	4	0	0	0	0	0	0	0
247	Cytochrome c1, heme protein, mitochondrial	CY1_MOUSE	Cyc1			9	5	6	3	6	6	0	0	0	0	0	0	0	0	0	0	0	0	0	0	0	0	4	0	0	0	0	0	0	0
248	Dihydrolipoyllysine-residue succinyltransferase component of 2-oxoglutarate dehydrogenase complex, mitochondrial	ODO2_MOUSE	Dlst			8	0	4	0	5	0	0	0	0	0	0	0	2	0	4	0	0	0	5	0	5	0	7	0	0	0	0	0	0	0
249	60S ribosomal protein L13	RL13_MOUSE	Rpl13			12	0	11	0	11	0	9	0	6	0	9	0	0	0	0	0	0	0	0	0	0	0	0	0	0	0	0	0	0	0
250	Myotilin	MYOTI_MOUSE	Myot			6	0	9	0	10	0	3	0	6	0	5	0	0	0	0	0	0	0	0	0	0	0	0	0	0	0	0	0	0	0
251	14-3-3 protein zeta/delta	1433Z_MOUSE	Ywhaz			6	2	4	0	2	0	0	0	0	0	3	0	0	3	4	0	0	0	0	0	0	0	0	0	0	0	0	0	0	0
252	Stress-70 protein, mitochondrial	GRP75_MOUSE	Hspa9			3	3	4	3	0	5	0	0	0	0	0	0	3	0	0	0	0	0	0	0	5	0	2	0	0	0	0	0	0	0
253	Retinal dehydrogenase 1	AL1A1_MOUSE	Aldh1a1			6	0	3	0	4	0	4	0	3	0	5	0	0	0	0	0	0	0	6	0	11	0	4	0	0	0	0	0	0	0
254	Histone H1.4	H14_MOUSE	Hist1h1e			0	0	0	0	0	0	8	0	10	0	7	0	5	0	0	0	4	0	7	0	0	0	0	0	0	0	0	0	8	0
255	NADH dehydrogenase [ubiquinone] 1 alpha subcomplex subunit 13	NDUAD_MOUSE	Ndufa13			9	0	6	0	7	0	0	0	0	0	4	0	3	0	3	0	0	0	3	0	0	0	0	0	0	0	0	0	0	0
256	40S ribosomal protein S3	RS3_MOUSE	Rps3			5	0	6	0	5	0	5	0	5	0	4	0	4	0	2	0	4	0	2	0	4	0	2	0	0	0	0	0	0	0
257	Phosphate carrier protein, mitochondrial	MPCP_MOUSE	Slc25a3			0	0	0	0	0	0	0	0	0	0	0	0	0	0	0	0	0	0	5	0	8	0	5	0	0	0	0	0	0	0
258	Myelin protein P0	MYP0_MOUSE	Mpz			0	6	0	5	0	4	3	3	0	5	3	3	0	0	0	0	0	0	2	0	0	0	0	0	0	0	0	0	0	0
259	Cytosolic 10-formyltetrahydrofolate dehydrogenase	AL1L1_MOUSE	Aldh1l1			6	0	0	0	6	0	0	0	0	0	0	0	4	0	3	0	0	0	8	0	6	0	6	0	0	0	0	0	5	0
260	ADP/ATP translocase 2	ADT2_MOUSE	Slc25a5			0	12	0	0	0	11	0	0	0	0	0	0	0	0	0	0	0	0	22	0	29	0	29	0	0	0	0	0	0	0
261	Beta-2-microglobulin	B2MG_MOUSE	B2m			0	0	0	0	0	0	0	0	0	0	0	0	4	0	0	0	0	0	0	0	4	0	0	0	0	0	0	0	0	0
263	Gamma-crystallin E	CRGE_MOUSE (+1)	Cryge			6	0	3	0	3	0	0	0	0	0	0	0	3	0	9	0	4	0	0	0	0	0	0	0	0	0	10	0	3	0
264	NADH dehydrogenase [ubiquinone] 1 beta subcomplex subunit 10	NDUBA_MOUSE	Ndufb10			11	6	10	3	8	5	0	0	0	0	0	0	0	0	0	0	0	0	4	0	0	0	4	0	0	0	0	0	0	0
265	Receptor of activated protein C kinase 1	RACK1_MOUSE	Rack1			3	0	0	0	4	0	6	0	8	0	8	0	0	0	4	0	0	0	4	0	3	0	3	0	0	0	2	0	6	0
266	Keratin-associated protein 19-3	KR193_MOUSE	Krtap19-3			4	0	3	0	5	0	0	0	0	0	0	0	0	0	0	0	0	0	0	0	0	0	0	0	8	0	8	0	9	0
267	Histone-lysine N-methyltransferase Smyd1	SMYD1_MOUSE	Smyd1			0	0	4	0	4	0	0	0	0	0	3	2	3	0	3	0	2	0	6	0	4	0	5	0	0	0	0	0	0	0
268	Myomesin-3	MYOM3_MOUSE	Myom3			8	0	9	0	8	0	0	0	0	0	0	0	2	0	0	0	2	0	3	0	3	0	0	0	0	0	0	0	0	0
270	Chymase	CMA1_MOUSE	Cma1			0	0	0	0	0	0	4	0	3	0	3	0	0	0	0	0	0	0	5	0	3	0	5	0	0	0	9	0	8	0
271	Histone H1.2	H12_MOUSE	Hist1h1c			0	0	0	0	0	0	9	0	11	0	11	0	0	0	0	0	0	0	0	0	3	0	0	0	4	0	0	0	0	2
272	Zymogen granule membrane protein 16	ZG16_MOUSE	Zg16			0	0	0	0	0	0	0	0	0	0	5	0	0	0	0	0	0	0	0	0	0	0	0	0	0	0	8	0	4	0
273	Selenium-binding protein 2	SBP2_MOUSE	Selenbp2			0	0	0	0	0	0	0	0	0	0	0	0	0	0	0	0	0	0	2	0	0	0	0	0	0	0	0	0	4	0
274	NADH dehydrogenase [ubiquinone] iron-sulfur protein 7, mitochondrial	NDUS7_MOUSE	Ndufs7			5	0	7	0	8	0	3	0	3	0	0	0	3	0	4	0	3	0	0	0	3	0	4	0	0	0	0	0	3	0
275	ATP synthase F(0) complex subunit B1, mitochondrial	AT5F1_MOUSE	Atp5pb			0	4	0	0	0	0	0	0	0	0	0	0	0	0	0	0	0	0	0	0	3	0	2	0	0	0	0	0	0	0
276	Calcium/calmodulin-dependent protein kinase type II subunit alpha	KCC2A_MOUSE	Camk2a			0	5	0	3	0	4	0	0	2	0	4	0	4	0	0	0	0	4	5	2	0	3	3	4	0	0	0	0	0	0
278	Clathrin heavy chain 1	CLH1_MOUSE	Cltc			0	5	0	4	0	3	0	0	0	0	0	0	0	0	0	0	0	0	7	0	6	0	5	0	0	0	0	0	4	0
279	Keratin, type I cytoskeletal 20	K1C20_MOUSE	Krt20			13	0	16	0	14	0	0	0	0	0	0	0	10	0	0	0	0	0	0	0	0	0	0	0	0	0	0	0	0	0
280	IPI00000012|IPI00000012.1 Keratin, type I cytoskeletal 10 HUMAN(Common contaminant protein)	IPI00000012|IPI00000012.1				0	0	0	0	0	21	0	0	0	0	0	0	0	0	30	0	28	0	0	30	0	0	0	0	36	45	0	0	0	0
281	Glycerol-3-phosphate dehydrogenase [NAD(+)], cytoplasmic	GPDA_MOUSE	Gpd1			0	0	0	0	0	0	0	0	0	0	2	2	0	0	0	0	0	0	7	0	11	0	8	0	0	0	0	0	4	0
282	60S ribosomal protein L7	RL7_MOUSE	Rpl7			0	0	0	0	5	0	0	0	6	0	5	0	0	0	0	0	0	0	0	0	3	0	0	0	0	0	3	0	0	0
283	60S ribosomal protein L6	RL6_MOUSE	Rpl6			3	0	3	0	0	0	8	0	10	0	9	0	0	0	0	0	0	0	0	0	0	0	0	0	3	0	0	0	0	0
284	Kallikrein 1-related peptidase b27	K1B27_MOUSE	Klk1b27			0	0	0	0	0	0	6	0	8	0	10	0	0	0	0	0	0	0	0	0	0	0	0	0	0	0	6	0	10	0
285	Obscurin	OBSCN_MOUSE	Obscn			5	0	5	0	0	0	0	0	0	0	0	0	0	0	0	0	4	2	0	0	3	0	3	0	0	0	3	0	2	0
287	Epiplakin	EPIPL_MOUSE	Eppk1			5	0	3	0	5	0	0	0	0	0	0	0	2	0	5	0	3	0	0	0	0	0	0	0	0	0	0	0	0	0
288	Catalase	CATA_MOUSE	Cat			5	0	4	0	2	0	0	0	0	0	0	0	0	0	0	0	0	0	4	0	3	0	3	0	0	0	0	0	0	0
289	NADH dehydrogenase [ubiquinone] iron-sulfur protein 2, mitochondrial	NDUS2_MOUSE	Ndufs2			5	4	3	5	3	0	0	0	0	0	0	0	0	0	0	0	0	0	2	0	5	0	4	0	0	0	0	0	0	0
291	Immunoglobulin heavy constant mu	IGHM_MOUSE	Ighm			0	0	0	0	0	0	4	0	7	2	8	4	0	0	0	0	0	0	3	0	0	0	0	0	0	0	0	0	0	0
292	Beta-crystallin A1	CRBA1_MOUSE	Cryba1			5	0	4	0	0	0	0	0	0	0	0	0	0	0	3	0	4	0	0	0	0	0	0	0	0	0	9	0	5	0
293	Microsomal glutathione S-transferase 1	MGST1_MOUSE	Mgst1			0	4	0	0	0	0	3	0	0	0	0	0	0	0	0	0	0	0	0	0	0	0	0	0	0	0	0	0	0	0
294	Protein disulfide-isomerase	PDIA1_MOUSE	P4hb			4	0	4	2	5	0	0	0	0	0	0	0	0	0	0	0	0	0	7	0	6	0	5	0	0	0	0	0	0	0
296	40S ribosomal protein S18	RS18_MOUSE	Rps18			0	0	2	0	4	0	3	0	4	0	3	0	0	0	0	0	5	0	0	0	0	0	0	0	0	0	0	0	0	0
297	Radixin	RADI_MOUSE	Rdx			0	0	0	0	0	0	7	0	7	0	10	0	0	0	0	0	0	0	0	0	0	0	3	0	0	0	0	0	0	0
298	40S ribosomal protein SA	RSSA_MOUSE	Rpsa			4	0	6	0	3	0	7	0	6	0	7	0	0	0	0	0	0	0	0	0	0	0	3	0	0	0	3	0	0	0
299	40S ribosomal protein S24	RS24_MOUSE	Rps24			0	0	0	0	0	0	6	0	5	0	8	0	0	0	0	0	3	0	3	0	4	0	3	0	0	0	5	0	6	0
300	Cytochrome c oxidase subunit 6B1	CX6B1_MOUSE	Cox6b1			4	2	0	0	3	0	4	0	3	0	5	0	2	0	0	0	0	0	0	0	0	0	0	0	0	0	0	0	4	0
301	Nucleobindin-2	NUCB2_MOUSE	Nucb2			6	0	6	0	4	0	0	0	0	0	0	0	6	0	5	0	7	0	0	0	4	0	3	0	0	0	0	0	0	0
302	2,4-dienoyl-CoA reductase, mitochondrial	DECR_MOUSE	Decr1			0	0	0	0	0	0	5	0	6	0	6	0	0	0	0	0	0	0	0	0	0	0	0	0	0	0	0	0	0	0
303	F-actin-capping protein subunit beta	CAPZB_MOUSE	Capzb			0	0	0	0	0	0	0	0	0	0	4	0	0	0	0	0	3	0	8	0	0	0	0	0	0	0	0	0	0	0
304	Tubulin beta-3 chain	TBB3_MOUSE	Tubb3			43	0	41	0	0	0	0	0	0	0	0	0	0	0	0	0	31	0	34	0	0	0	0	0	0	0	0	0	0	0
305	40S ribosomal protein S13	RS13_MOUSE	Rps13			0	0	0	0	0	0	0	0	4	0	4	0	0	0	0	0	0	0	0	0	0	0	0	0	0	0	0	0	0	0
306	Succinate--CoA ligase [ADP/GDP-forming] subunit alpha, mitochondrial	SUCA_MOUSE	Suclg1			0	0	0	0	0	0	0	0	6	0	5	0	0	0	0	0	0	0	0	0	0	0	0	0	0	0	0	0	0	0
307	Glutamine synthetase	GLNA_MOUSE	Glul			5	0	4	0	5	0	0	0	0	0	0	0	0	0	3	0	0	0	3	0	4	0	0	0	0	0	0	0	0	0
308	40S ribosomal protein S8	RS8_MOUSE	Rps8			0	0	0	0	0	0	5	0	4	0	6	0	0	0	0	0	0	0	0	0	0	0	0	0	0	0	0	0	4	0
309	60S ribosomal protein L23	RL23_MOUSE	Rpl23			0	0	0	0	0	0	6	0	0	0	0	0	0	0	5	0	0	0	3	0	0	0	0	0	0	0	0	0	0	0
310	NADH dehydrogenase [ubiquinone] 1 alpha subcomplex subunit 10, mitochondrial	NDUAA_MOUSE	Ndufa10			4	3	2	0	0	4	0	0	0	0	3	0	0	0	2	0	0	0	7	0	5	0	5	0	0	0	0	0	0	0
311	Sodium/potassium-transporting ATPase subunit alpha-2	AT1A2_MOUSE	Atp1a2			0	0	0	0	0	0	0	0	6	0	0	0	0	0	0	0	0	0	9	0	13	0	12	0	0	0	0	0	0	0
312	Caveolae-associated protein 1	CAVN1_MOUSE	Cavin1			9	0	8	0	14	0	5	0	4	0	3	0	0	0	2	0	0	0	0	0	0	0	0	0	0	0	0	0	0	0
313	Sarcoplasmic/endoplasmic reticulum calcium ATPase 2	AT2A2_MOUSE	Atp2a2			0	0	0	0	0	0	0	0	0	0	0	0	0	0	0	55	0	0	85	0	90	0	103	0	0	0	0	0	0	0
314	40S ribosomal protein S4, X isoform	RS4X_MOUSE	Rps4x			0	0	0	0	0	0	0	0	0	0	0	0	0	0	0	0	0	0	3	0	3	0	2	0	0	0	0	0	0	0
315	Acetyl-CoA acetyltransferase, mitochondrial	THIL_MOUSE	Acat1			6	0	0	0	3	0	6	0	6	0	9	0	0	0	0	0	0	0	2	0	3	0	4	0	0	0	0	0	0	0
316	60S acidic ribosomal protein P1	RLA1_MOUSE	Rplp1			0	0	0	0	0	0	0	0	0	0	0	0	0	5	0	0	0	0	0	7	0	0	0	0	0	3	3	0	0	0
317	Dihydrolipoyl dehydrogenase, mitochondrial	DLDH_MOUSE	Dld			4	0	0	0	3	0	0	0	0	0	3	0	0	0	0	0	0	0	5	0	5	0	5	0	0	0	0	0	0	0
318	Carnitine O-palmitoyltransferase 1, muscle isoform	CPT1B_MOUSE	Cpt1b			0	4	0	0	0	4	0	0	0	0	0	2	0	0	0	2	0	3	0	0	0	0	2	0	0	0	0	0	0	0
319	Mitochondrial 2-oxoglutarate/malate carrier protein	M2OM_MOUSE	Slc25a11			0	3	0	0	0	3	0	0	0	0	0	0	0	0	0	0	0	0	7	0	8	0	7	0	0	0	0	0	0	0
320	NADH dehydrogenase [ubiquinone] iron-sulfur protein 8, mitochondrial	NDUS8_MOUSE	Ndufs8			10	0	0	0	7	0	0	0	0	0	0	0	0	0	0	0	0	0	0	0	0	0	0	0	0	0	0	0	0	0
321	Cytochrome b-c1 complex subunit Rieske, mitochondrial	UCRI_MOUSE	Uqcrfs1			7	0	4	0	6	2	0	0	0	0	0	0	0	0	0	0	0	0	2	0	0	0	0	0	0	0	0	0	0	0
323	60S ribosomal protein L10	RL10_MOUSE	Rpl10			0	0	4	0	3	0	4	0	0	0	2	0	0	0	3	0	4	0	0	0	3	0	0	0	0	0	0	0	0	0
324	Heat shock protein beta-6	HSPB6_MOUSE	Hspb6			4	0	6	0	5	0	0	0	0	0	0	0	0	0	0	0	0	0	0	0	0	0	0	0	0	0	0	0	0	0
325	Protein/nucleic acid deglycase DJ-1	PARK7_MOUSE	Park7			0	0	0	0	2	0	5	0	4	0	5	0	0	0	0	0	0	0	2	0	0	0	0	0	0	0	0	0	0	0
326	Core histone macro-H2A.1	H2AY_MOUSE	H2afy			0	0	0	0	0	0	11	0	8	0	6	0	0	0	0	0	0	0	0	0	0	0	0	0	0	0	0	0	0	0
327	NADP-dependent malic enzyme	MAOX_MOUSE	Me1			0	0	3	0	2	0	0	0	0	0	0	0	0	0	0	0	4	0	3	0	4	0	4	0	0	0	0	0	0	0
328	Cytochrome b-c1 complex subunit 7	QCR7_MOUSE	Uqcrb			7	0	5	0	6	0	0	0	0	0	0	0	0	0	0	0	0	0	0	0	0	0	0	0	0	0	0	0	0	0
329	40S ribosomal protein S16	RS16_MOUSE	Rps16			0	0	0	0	3	0	6	0	0	0	8	0	0	0	0	0	0	0	0	0	0	0	0	0	0	0	0	0	0	0
331	Trimeric intracellular cation channel type A	TM38A_MOUSE	Tmem38a			0	0	0	3	0	3	0	0	0	0	0	0	0	0	0	4	0	4	0	4	0	4	0	4	0	0	0	0	0	0
333	Cytochrome c oxidase subunit 4 isoform 1, mitochondrial	COX41_MOUSE	Cox4i1			6	0	5	2	7	3	0	0	0	0	0	0	0	0	0	0	0	0	0	0	0	0	0	0	0	0	0	0	0	0
334	Fumarate hydratase, mitochondrial	FUMH_MOUSE	Fh			3	0	3	0	4	0	0	0	3	0	5	0	0	0	0	0	0	0	4	0	0	0	0	0	0	0	0	0	0	0
335	60S ribosomal protein L13a	RL13A_MOUSE	Rpl13a			0	0	0	0	5	0	4	0	5	0	5	0	0	0	0	0	0	0	0	0	0	0	0	0	0	0	0	0	0	0
336	Prohibitin	PHB_MOUSE	Phb			4	0	0	0	3	0	0	0	0	0	0	0	0	0	0	0	0	0	3	0	3	0	0	0	0	0	0	0	0	0
337	Cytochrome c, somatic	CYC_MOUSE	Cycs			0	0	0	0	0	0	13	0	10	4	8	0	0	0	0	0	0	0	0	0	0	0	0	0	0	0	0	0	0	0
338	Peptidyl-prolyl cis-trans isomerase B	PPIB_MOUSE	Ppib			0	0	0	0	0	0	9	0	9	0	10	0	0	0	0	0	0	0	0	0	0	0	0	0	0	0	0	0	0	0
339	Synemin	SYNEM_MOUSE	Synm			7	0	5	0	9	0	0	0	0	0	0	0	0	0	2	0	0	0	0	0	0	0	0	0	0	0	0	0	0	0
340	Neurofilament medium polypeptide	NFM_MOUSE	Nefm			9	0	6	0	13	0	0	0	0	0	0	0	3	0	0	0	0	0	0	0	0	0	0	0	0	0	0	0	0	0
341	60S ribosomal protein L18a	RL18A_MOUSE	Rpl18a			4	0	0	0	2	0	4	0	4	0	4	0	0	0	0	0	0	0	0	0	0	0	0	0	0	0	0	0	0	0
342	Electron transfer flavoprotein subunit beta	ETFB_MOUSE	Etfb			0	0	0	0	0	0	4	0	9	0	9	0	0	0	0	0	0	0	0	0	0	0	0	0	0	0	0	0	0	0
343	Macrophage migration inhibitory factor	MIF_MOUSE	Mif			3	0	0	0	3	0	0	0	4	0	4	0	4	0	4	0	3	0	0	0	0	0	2	0	0	0	0	0	0	0
344	Keratin, type I cytoskeletal 24	K1C24_MOUSE	Krt24			0	0	0	0	0	0	0	0	0	0	0	0	0	2	0	0	0	0	0	0	0	0	0	0	0	3	4	0	0	0
345	Superoxide dismutase [Mn], mitochondrial	SODM_MOUSE	Sod2			4	0	3	0	4	0	0	0	0	0	0	0	0	0	3	0	3	0	3	0	4	0	4	0	0	0	0	0	0	0
347	Heterogeneous nuclear ribonucleoprotein U	HNRPU_MOUSE	Hnrnpu			0	0	0	0	0	0	5	0	0	0	3	0	0	0	0	0	0	0	0	0	0	0	0	0	0	0	0	0	0	0
348	Serotransferrin	TRFE_MOUSE	Tf			0	0	0	0	0	0	0	0	0	0	0	0	0	0	3	0	0	0	6	0	0	0	0	0	0	0	0	0	0	0
349	ATP-citrate synthase	ACLY_MOUSE	Acly			0	0	0	0	0	0	0	0	0	0	2	0	2	0	3	0	0	0	7	0	6	0	2	0	0	0	0	0	3	0
350	Succinate--CoA ligase [ADP-forming] subunit beta, mitochondrial	SUCB1_MOUSE	Sucla2			0	0	0	0	0	0	0	0	0	0	0	0	0	0	0	0	0	0	8	0	3	0	6	0	0	0	0	0	0	0
351	Eukaryotic translation initiation factor 5A-1	IF5A1_MOUSE	Eif5a			0	0	0	0	0	0	3	0	3	0	0	0	0	0	0	0	0	0	0	5	0	0	0	0	0	0	0	0	0	0
352	Peroxisomal bifunctional enzyme	ECHP_MOUSE	Ehhadh			0	0	0	0	0	0	0	0	2	0	0	2	0	0	0	0	0	0	7	0	3	0	6	0	0	0	2	0	5	0
353	Creatine kinase B-type	KCRB_MOUSE	Ckb			3	0	3	0	3	0	0	0	0	0	0	0	0	0	0	0	0	0	0	0	0	0	2	0	0	0	0	0	0	0
354	Cofilin-1	COF1_MOUSE	Cfl1			3	0	0	0	0	0	3	0	4	0	5	0	0	0	0	0	0	0	0	0	0	0	0	0	0	0	0	0	0	0
355	3-ketoacyl-CoA thiolase B, peroxisomal	THIKB_MOUSE	Acaa1b			0	0	0	0	0	0	0	0	0	0	5	0	0	0	0	0	0	0	5	0	4	0	0	0	0	0	0	0	0	0
356	Glutathione S-transferase A3	GSTA3_MOUSE	Gsta3			0	0	3	0	0	0	0	0	3	0	0	0	0	0	0	0	0	0	0	0	3	0	0	0	0	0	0	0	0	0
358	Protein disulfide-isomerase A3	PDIA3_MOUSE	Pdia3			0	2	0	0	0	0	0	0	0	0	0	0	0	0	0	0	0	0	0	0	0	0	0	0	0	0	0	0	0	0
359	UTP--glucose-1-phosphate uridylyltransferase	UGPA_MOUSE	Ugp2			0	0	0	0	0	0	0	0	0	0	3	0	0	0	0	0	0	0	0	0	0	0	0	0	0	0	0	0	0	0
360	Desmocollin-2	DSC2_MOUSE	Dsc2			0	0	0	0	0	0	0	0	0	0	0	0	0	0	0	0	0	0	0	3	0	3	0	0	0	0	0	0	0	0
361	NADH dehydrogenase [ubiquinone] 1 alpha subcomplex subunit 12	NDUAC_MOUSE	Ndufa12			5	0	4	0	0	0	0	0	0	0	0	0	0	0	0	0	0	0	0	0	2	0	2	0	0	0	0	0	0	0
362	Synaptophysin-like protein 2	SYPL2_MOUSE	Sypl2			0	0	0	0	0	0	0	0	0	0	0	0	0	0	0	0	0	0	3	0	2	0	3	0	0	0	0	0	0	0
363	Isocitrate dehydrogenase [NAD] subunit gamma 1, mitochondrial	IDHG1_MOUSE	Idh3g			0	0	0	0	0	0	0	0	0	0	0	0	0	0	0	0	0	0	3	0	5	0	4	0	0	0	0	0	0	0
364	3-hydroxyacyl-CoA dehydrogenase type-2	HCD2_MOUSE	Hsd17b10			0	0	0	0	2	0	3	0	6	0	5	0	0	0	0	0	0	0	3	0	0	0	0	0	0	0	0	0	0	0
365	Eukaryotic initiation factor 4A-I	IF4A1_MOUSE	Eif4a1			0	0	0	0	0	0	0	0	3	0	0	0	0	0	0	0	0	0	5	0	5	0	3	0	0	0	0	0	0	0
366	40S ribosomal protein S9	RS9_MOUSE	Rps9			0	0	0	0	0	0	0	0	0	0	0	0	0	0	0	0	0	0	0	0	2	0	0	0	0	0	0	0	0	0
367	Adenosylhomocysteinase	SAHH_MOUSE	Ahcy			3	0	0	0	0	0	0	0	0	0	0	0	0	0	0	0	0	0	3	0	4	0	4	0	0	0	0	0	0	0
368	Myosin regulatory light polypeptide 9	MYL9_MOUSE	Myl9			0	0	0	0	0	0	0	0	0	0	8	0	0	0	0	0	0	0	0	0	0	0	0	0	0	0	0	0	0	0
369	60S ribosomal protein L12	RL12_MOUSE	Rpl12			0	0	0	0	0	0	6	0	4	0	6	0	0	0	0	0	0	0	0	0	3	0	0	0	0	0	0	0	3	0
370	Pyruvate carboxylase, mitochondrial	PYC_MOUSE	Pc			0	0	0	0	0	0	0	0	0	0	0	0	0	0	0	0	0	0	5	0	3	0	4	0	0	0	0	0	0	0
372	Beta-crystallin B2	CRBB2_MOUSE	Crybb2			0	0	3	0	0	0	0	0	0	0	0	0	0	0	4	0	0	0	5	0	0	0	3	0	0	0	0	0	0	0
373	Hydroxymethylglutaryl-CoA synthase, mitochondrial	HMCS2_MOUSE	Hmgcs2			0	0	0	0	0	0	3	0	0	0	2	0	0	0	0	0	0	0	6	0	0	0	4	0	0	0	0	0	0	0
374	40S ribosomal protein S14	RS14_MOUSE	Rps14			0	0	0	0	0	0	3	0	0	0	0	0	0	0	3	0	4	0	0	0	3	0	0	0	0	0	0	0	0	0
375	Sodium/potassium-transporting ATPase subunit beta-1	AT1B1_MOUSE	Atp1b1			0	0	0	0	0	0	0	0	0	0	0	0	0	0	0	0	0	0	5	0	0	0	0	0	0	0	0	0	0	0
379	Methylmalonate-semialdehyde dehydrogenase [acylating], mitochondrial	MMSA_MOUSE	Aldh6a1			0	0	0	0	0	0	0	0	0	0	4	0	0	0	0	0	0	0	0	0	6	0	3	0	0	0	0	0	0	0
380	Seminal vesicle secretory protein 6	SVS6_MOUSE	Svs6			3	0	3	0	0	0	0	0	0	0	0	0	0	0	2	0	0	0	0	0	0	0	4	0	0	0	0	0	0	0
381	Enoyl-CoA delta isomerase 1, mitochondrial	ECI1_MOUSE	Eci1			0	0	0	0	0	0	0	0	6	0	5	0	0	0	0	0	0	0	3	0	2	0	0	0	0	0	0	0	0	0
382	Clusterin	CLUS_MOUSE	Clu			4	0	3	0	0	0	0	0	0	0	0	0	0	0	4	0	0	0	0	0	0	0	0	0	0	0	0	0	0	0
383	Carbonyl reductase [NADPH] 2	CBR2_MOUSE	Cbr2			0	0	0	0	0	0	4	0	5	0	5	0	0	0	0	0	0	0	0	0	5	0	0	0	0	0	0	0	0	0
385	V-set and immunoglobulin domain-containing protein 8	VSIG8_MOUSE	Vsig8			0	0	0	0	0	0	0	0	0	0	0	0	0	0	0	0	0	0	0	0	0	2	0	0	0	4	0	0	0	0
386	Beta-crystallin B1	CRBB1_MOUSE	Crybb1			0	0	0	0	0	0	0	0	0	0	0	0	0	0	2	0	0	0	0	0	0	0	0	0	0	0	5	0	2	0
388	NADH dehydrogenase [ubiquinone] flavoprotein 1, mitochondrial	NDUV1_MOUSE	Ndufv1			0	0	0	0	0	0	0	0	0	0	0	0	0	0	0	0	0	0	4	0	6	0	5	0	0	0	0	0	0	0
389	Enoyl-CoA hydratase, mitochondrial	ECHM_MOUSE	Echs1			0	0	0	0	4	0	2	0	3	0	0	0	0	0	0	0	0	0	4	0	0	0	0	0	0	0	0	0	0	0
390	Histone H2A.V	H2AV_MOUSE (+1)	H2afv			0	0	0	0	0	0	11	0	11	0	6	0	0	0	0	0	0	0	0	0	0	0	0	0	0	0	0	0	0	0
391	Voltage-dependent anion-selective channel protein 3	VDAC3_MOUSE	Vdac3			17	0	0	0	0	0	0	0	0	0	0	0	0	0	0	0	0	0	0	0	0	0	0	0	0	0	0	0	0	0
392	Cytochrome b-c1 complex subunit 6, mitochondrial	QCR6_MOUSE	Uqcrh			5	0	0	0	0	0	0	0	0	0	0	0	0	0	0	0	0	0	0	0	0	0	0	0	0	0	0	0	0	0
394	Arginase-1	ARGI1_MOUSE	Arg1			0	0	0	0	0	0	2	0	4	0	3	0	0	0	0	0	0	0	0	0	0	0	0	0	0	0	0	0	0	0
395	Peroxiredoxin-2	PRDX2_MOUSE	Prdx2			2	0	3	0	0	0	0	0	0	0	0	0	0	0	0	0	0	0	0	0	0	0	0	0	0	0	0	0	0	0
396	Atypical kinase COQ8A, mitochondrial	COQ8A_MOUSE	Coq8a			0	0	0	0	0	0	0	0	0	0	0	0	0	0	0	0	0	0	7	0	4	0	0	0	0	0	0	0	0	0
397	NADH dehydrogenase [ubiquinone] 1 beta subcomplex subunit 9	NDUB9_MOUSE	Ndufb9			3	0	0	0	3	0	0	0	0	0	0	0	0	0	0	0	0	0	0	0	0	0	0	0	0	0	0	0	0	0
398	Heterogeneous nuclear ribonucleoprotein A3	ROA3_MOUSE	Hnrnpa3			0	0	0	0	0	0	3	0	2	0	3	0	0	0	0	0	0	0	0	0	0	0	0	0	0	0	0	0	0	0
399	Gamma-crystallin A	CRGA_MOUSE	Cryga			0	0	0	0	0	0	0	0	0	0	0	0	0	0	0	0	0	0	0	0	0	0	0	0	0	0	5	0	0	0
400	Keratin, type II cuticular Hb5	KRT85_MOUSE	Krt85			0	0	0	20	0	0	0	0	13	0	0	0	0	0	0	0	0	0	0	0	0	0	0	0	0	0	0	0	0	0
401	60S ribosomal protein L22	RL22_MOUSE	Rpl22			0	0	0	0	0	0	5	0	4	0	3	0	0	0	0	0	0	0	0	0	0	0	0	0	0	0	0	0	0	0
403	60S ribosomal protein L18	RL18_MOUSE	Rpl18			0	0	0	0	0	0	3	0	2	0	0	0	0	0	0	0	0	0	0	0	0	0	0	0	0	0	0	0	0	0
404	High mobility group protein B1	HMGB1_MOUSE	Hmgb1			0	0	0	0	0	0	5	0	4	0	7	0	0	0	0	0	0	0	0	0	0	0	0	0	0	0	0	0	0	0
405	40S ribosomal protein S15a	RS15A_MOUSE	Rps15a			0	0	0	0	0	0	2	0	4	0	0	0	0	0	0	0	0	0	0	0	0	0	0	0	0	0	0	0	0	0
406	60S ribosomal protein L3	RL3_MOUSE	Rpl3			0	0	0	0	0	0	0	0	0	0	2	0	0	0	0	0	0	0	0	0	0	0	0	0	0	0	0	0	0	0
407	D-beta-hydroxybutyrate dehydrogenase, mitochondrial	BDH_MOUSE	Bdh1			0	0	0	0	0	0	0	0	0	0	0	0	0	0	0	0	0	0	3	0	4	0	3	0	0	0	0	0	0	0
408	ATP-binding cassette sub-family D member 3	ABCD3_MOUSE	Abcd3			0	0	0	0	0	0	0	0	0	0	0	0	0	0	0	0	0	0	0	0	0	0	3	0	0	0	0	0	0	0
409	NADH dehydrogenase [ubiquinone] 1 alpha subcomplex subunit 6	NDUA6_MOUSE	Ndufa6			0	0	0	0	3	0	0	0	0	0	0	0	0	0	0	0	0	0	0	0	0	0	0	0	0	0	0	0	0	0
410	CDGSH iron-sulfur domain-containing protein 1	CISD1_MOUSE	Cisd1			6	0	0	0	4	0	0	0	0	0	0	0	0	0	0	0	0	0	0	0	0	0	0	0	0	0	0	0	0	0
411	Uricase	URIC_MOUSE	Uox			0	0	0	0	0	0	3	0	0	0	3	0	0	0	0	0	0	0	0	0	0	0	0	0	0	0	0	0	0	0
412	ATP synthase-coupling factor 6, mitochondrial	ATP5J_MOUSE	Atp5pf			4	0	3	0	0	0	0	0	0	0	0	0	0	0	0	0	0	0	0	0	0	0	0	0	0	0	0	0	0	0
413	40S ribosomal protein S3a	RS3A_MOUSE	Rps3a			0	0	0	0	0	0	0	0	2	0	0	0	0	0	0	0	0	0	0	0	0	0	0	0	0	0	0	0	0	0
414	14-3-3 protein gamma	1433G_MOUSE	Ywhag			5	0	6	0	0	0	0	0	0	0	0	0	0	0	0	0	0	0	0	0	0	0	0	0	0	0	0	0	0	0
416	NADH dehydrogenase [ubiquinone] 1 alpha subcomplex subunit 11	NDUAB_MOUSE	Ndufa11			4	0	3	0	3	0	0	0	0	0	0	0	0	0	0	0	0	0	0	0	0	0	0	0	0	0	0	0	0	0
417	Pyruvate dehydrogenase protein X component, mitochondrial	ODPX_MOUSE	Pdhx			2	0	2	0	0	0	0	0	0	0	0	0	0	0	0	0	0	0	0	0	0	0	0	0	0	0	0	0	0	0
418	NADH dehydrogenase [ubiquinone] 1 alpha subcomplex subunit 9, mitochondrial	NDUA9_MOUSE	Ndufa9			0	4	0	3	0	0	0	0	0	0	0	0	0	0	0	0	0	0	0	0	0	0	0	0	0	0	0	0	0	0
419	Serine/arginine-rich splicing factor 3	SRSF3_MOUSE	Srsf3			0	0	0	0	0	0	0	0	0	0	0	0	0	0	0	0	0	0	0	0	0	0	0	0	5	0	3	0	0	0
420	60S ribosomal protein L5	RL5_MOUSE	Rpl5			0	0	0	0	0	0	4	0	5	0	5	0	0	0	0	0	0	0	0	0	0	0	0	0	0	0	0	0	0	0
421	Polyadenylate-binding protein 1	PABP1_MOUSE	Pabpc1			0	0	0	0	0	0	0	0	0	0	4	0	0	0	0	0	0	0	0	0	0	0	0	0	0	0	0	0	0	0
422	Barrier-to-autointegration factor	BAF_MOUSE	Banf1			0	0	0	0	0	0	0	0	0	0	7	0	0	0	0	0	0	0	0	0	0	0	0	0	0	0	0	0	0	0
423	Isocitrate dehydrogenase [NADP] cytoplasmic	IDHC_MOUSE	Idh1			0	0	0	0	0	0	0	0	0	0	0	0	0	0	0	0	0	0	0	0	0	0	2	0	0	0	0	0	0	0
424	Regucalcin	RGN_MOUSE	Rgn			0	0	0	0	0	0	0	0	0	0	0	0	0	0	0	0	0	0	3	0	0	0	0	0	0	0	0	0	0	0
426	Glycerol-3-phosphate dehydrogenase, mitochondrial	GPDM_MOUSE	Gpd2			0	4	0	0	0	0	0	0	0	0	0	0	0	0	0	0	0	0	0	0	0	0	0	0	0	0	0	0	0	0
427	40S ribosomal protein S7	RS7_MOUSE	Rps7			0	0	0	0	0	0	3	0	4	0	4	0	0	0	0	0	0	0	0	0	0	0	0	0	0	0	0	0	0	0
428	60S acidic ribosomal protein P0	RLA0_MOUSE	Rplp0			0	0	0	0	0	0	3	0	3	0	4	0	0	0	0	0	0	0	0	0	0	0	0	0	0	0	0	0	0	0
429	60S ribosomal protein L30	RL30_MOUSE	Rpl30			0	0	0	0	0	0	3	0	6	0	0	0	0	0	0	0	0	0	0	0	0	0	0	0	0	0	0	0	0	0
430	Valine--tRNA ligase	SYVC_MOUSE	Vars			0	0	0	0	0	0	2	0	0	0	3	0	0	0	0	0	0	0	0	0	0	0	0	0	0	0	0	0	0	0
431	Short-chain specific acyl-CoA dehydrogenase, mitochondrial	ACADS_MOUSE	Acads			0	0	0	0	0	0	3	0	0	0	3	0	0	0	0	0	0	0	0	0	0	0	0	0	0	0	0	0	0	0
432	Histone H2AX	H2AX_MOUSE	H2afx			0	0	0	0	0	0	15	0	15	0	11	0	0	0	0	0	0	0	0	0	0	0	0	0	0	0	0	0	0	0
433	GTP-binding nuclear protein Ran	RAN_MOUSE	Ran			0	0	0	0	0	0	3	0	4	0	4	0	0	0	0	0	0	0	0	0	0	0	0	0	0	0	0	0	0	0
434	Lamin-B1	LMNB1_MOUSE	Lmnb1			0	0	4	0	5	0	0	0	0	0	2	0	0	0	0	0	0	0	0	0	0	0	0	0	0	0	0	0	0	0
435	Dolichyl-diphosphooligosaccharide--protein glycosyltransferase subunit 1	RPN1_MOUSE	Rpn1			0	0	0	0	0	2	0	0	0	0	0	0	0	0	0	0	0	0	3	0	0	0	0	0	0	0	0	0	0	0
436	Vinculin	VINC_MOUSE	Vcl			6	0	0	0	5	0	0	0	0	0	0	0	0	0	0	0	0	0	0	0	0	0	0	0	0	0	0	0	0	0
437	Keratin, type I cuticular Ha1	K1H1_MOUSE	Krt31			0	0	0	50	0	0	0	0	0	0	0	0	0	0	0	48	0	0	0	0	0	0	0	0	0	0	0	0	0	0
438	Synaptopodin-2	SYNP2_MOUSE	Synpo2			5	0	3	0	2	0	0	0	0	0	0	0	0	0	0	0	0	0	0	0	0	0	0	0	0	0	0	0	0	0
439	Non-specific lipid-transfer protein	NLTP_MOUSE	Scp2			0	0	0	0	0	0	0	0	2	0	0	0	0	0	0	0	0	0	3	0	0	0	0	0	0	0	0	0	0	0
440	Peroxisomal acyl-coenzyme A oxidase 1	ACOX1_MOUSE	Acox1			0	0	0	0	0	0	0	0	0	0	3	0	0	0	0	0	0	0	0	0	0	0	0	0	0	0	0	0	0	0
443	Histone H1.1	H11_MOUSE	Hist1h1a			0	0	0	0	0	0	4	0	3	0	0	0	0	0	0	0	0	0	0	0	0	0	0	0	0	0	0	0	0	0
444	L-lactate dehydrogenase B chain	LDHB_MOUSE	Ldhb			0	0	0	0	0	0	0	0	0	0	0	0	0	0	0	0	0	0	3	0	4	0	4	0	0	0	0	0	0	0
445	40S ribosomal protein S25	RS25_MOUSE	Rps25			0	0	0	0	0	0	6	0	0	0	0	0	0	0	0	0	0	0	0	0	0	0	0	0	0	0	0	0	0	0
446	Tripartite motif-containing protein 72	TRI72_MOUSE	Trim72			0	0	0	0	0	0	0	0	0	0	0	0	0	0	0	0	0	0	0	0	3	0	3	0	0	0	0	0	0	0
447	14-3-3 protein sigma	1433S_MOUSE	Sfn			0	0	0	0	0	0	0	0	0	0	0	0	0	0	0	0	0	0	0	0	0	0	0	0	0	0	4	0	0	0
448	Histone H1.5	H15_MOUSE	Hist1h1b			0	0	0	0	0	0	4	0	0	0	0	0	0	0	0	0	0	0	0	0	0	0	0	0	0	0	0	0	0	0
449	Acidic leucine-rich nuclear phosphoprotein 32 family member A	AN32A_MOUSE	Anp32a			0	0	0	0	0	0	5	0	4	0	3	0	0	0	0	0	0	0	0	0	0	0	0	0	0	0	0	0	0	0
450	Acidic leucine-rich nuclear phosphoprotein 32 family member B	AN32B_MOUSE	Anp32b			0	0	0	0	0	0	0	0	3	0	3	0	0	0	0	0	0	0	0	0	0	0	0	0	0	0	0	0	0	0
451	NADH dehydrogenase [ubiquinone] 1 subunit C2	NDUC2_MOUSE	Ndufc2			3	0	0	0	0	0	0	0	0	0	0	0	0	0	0	0	0	0	0	0	0	0	0	0	0	0	0	0	0	0
452	Lipoamide acyltransferase component of branched-chain alpha-keto acid dehydrogenase complex, mitochondrial	ODB2_MOUSE	Dbt			0	0	0	0	0	0	3	0	2	0	0	0	0	0	0	0	0	0	0	0	0	0	0	0	0	0	0	0	0	0
453	Peroxisomal multifunctional enzyme type 2	DHB4_MOUSE	Hsd17b4			0	0	0	0	0	0	4	0	4	0	0	0	0	0	0	0	0	0	0	0	0	0	0	0	0	0	0	0	0	0
455	60S ribosomal protein L32	RL32_MOUSE	Rpl32			0	0	3	0	0	0	0	0	0	0	0	0	0	0	0	0	0	0	0	0	0	0	0	0	0	0	0	0	0	0
456	Myozenin-2	MYOZ2_MOUSE	Myoz2			0	0	2	0	0	0	0	0	0	0	0	0	0	0	0	0	0	0	0	0	0	0	0	0	0	0	0	0	0	0
458	Transcriptional activator protein Pur-alpha	PURA_MOUSE	Pura			0	0	0	0	0	0	4	0	3	0	3	0	0	0	0	0	0	0	0	0	0	0	0	0	0	0	0	0	0	0
459	Triokinase/FMN cyclase	TKFC_MOUSE	Tkfc			0	0	0	0	0	0	0	0	0	0	0	0	0	0	0	0	0	0	3	0	0	0	0	0	0	0	0	0	0	0
460	Dolichyl-diphosphooligosaccharide--protein glycosyltransferase subunit 2	RPN2_MOUSE	Rpn2			0	0	0	0	0	0	0	0	0	0	3	0	0	0	0	0	0	0	3	0	0	0	0	0	0	0	0	0	0	0
461	Rho GDP-dissociation inhibitor 1	GDIR1_MOUSE	Arhgdia			0	0	0	0	0	0	3	0	0	0	3	0	0	0	0	0	0	0	0	0	0	0	0	0	0	0	0	0	0	0
462	Succinyl-CoA:3-ketoacid coenzyme A transferase 1, mitochondrial	SCOT1_MOUSE	Oxct1			0	0	0	0	0	0	0	0	0	0	0	0	0	0	0	0	0	0	0	0	0	0	3	0	0	0	0	0	0	0
463	Elongation factor Tu, mitochondrial	EFTU_MOUSE	Tufm			0	0	0	0	0	0	0	0	0	0	0	0	0	0	0	0	0	0	3	0	0	0	0	0	0	0	0	0	0	0
464	Serine/arginine-rich splicing factor 2	SRSF2_MOUSE	Srsf2			0	0	0	0	0	0	2	0	0	0	0	0	0	0	0	0	0	0	0	0	0	0	0	0	0	0	0	0	0	0
465	Protein SEC13 homolog	SEC13_MOUSE	Sec13			0	0	0	0	4	0	0	0	0	0	0	0	0	0	0	0	0	0	0	0	0	0	0	0	0	0	0	0	0	0
466	Gamma-crystallin D	CRGD_MOUSE	Crygd			0	0	0	0	0	0	0	0	0	0	0	0	0	0	9	0	0	0	0	0	0	0	0	0	0	0	0	0	0	0
467	Alpha-actinin-4	ACTN4_MOUSE	Actn4			43	0	0	0	0	0	0	0	0	0	0	0	0	0	0	0	0	0	0	0	0	0	20	0	0	0	0	0	0	0
468	40S ribosomal protein S19	RS19_MOUSE	Rps19			0	0	0	0	0	0	0	0	3	0	0	0	0	0	0	0	0	0	0	0	0	0	0	0	0	0	0	0	0	0
469	Heterogeneous nuclear ribonucleoprotein D0	HNRPD_MOUSE	Hnrnpd			0	0	0	0	0	0	4	0	2	0	0	0	0	0	0	0	0	0	0	0	0	0	0	0	0	0	0	0	0	0
470	40S ribosomal protein S15	RS15_MOUSE	Rps15			0	0	0	0	0	0	0	0	2	0	4	0	0	0	0	0	0	0	0	0	0	0	0	0	0	0	0	0	0	0
471	Immunoglobulin kappa constant	IGKC_MOUSE	Igkc			0	0	0	0	0	0	0	0	0	0	4	0	0	0	0	0	0	0	0	0	0	0	0	0	0	0	0	0	0	0
472	60S ribosomal protein L8	RL8_MOUSE	Rpl8			0	0	0	0	0	0	2	0	0	0	0	0	0	0	0	0	0	0	0	0	0	0	0	0	0	0	0	0	0	0
473	Delta-1-pyrroline-5-carboxylate dehydrogenase, mitochondrial	AL4A1_MOUSE	Aldh4a1			0	0	0	0	0	0	0	0	0	0	0	0	0	0	0	0	0	0	0	0	3	0	0	0	0	0	0	0	0	0
474	Lysozyme C-1	LYZ1_MOUSE	Lyz1			0	0	0	0	0	0	0	0	0	0	3	0	0	0	0	0	0	0	0	0	0	0	0	0	0	0	0	0	0	0
475	Protein SET	SET_MOUSE	Set			0	0	0	0	0	0	0	0	0	0	3	0	0	0	0	0	0	0	0	0	0	0	0	0	0	0	0	0	0	0
476	Apoptosis-inducing factor 1, mitochondrial	AIFM1_MOUSE	Aifm1			0	0	0	0	0	0	0	0	0	0	0	0	0	0	0	0	0	0	0	0	2	0	0	0	0	0	0	0	0	0
477	Nuclease-sensitive element-binding protein 1	YBOX1_MOUSE	Ybx1			0	0	0	0	0	0	0	0	2	0	0	0	0	0	0	0	0	0	0	0	0	0	0	0	0	0	0	0	0	0
478	Cytochrome c oxidase subunit 1	COX1_MOUSE	Mtco1			0	0	0	0	0	3	0	0	0	0	0	0	0	0	0	0	0	0	0	0	0	0	0	0	0	0	0	0	0	0
480	Tropomyosin alpha-4 chain	TPM4_MOUSE	Tpm4			0	0	0	0	0	0	5	0	0	0	0	0	0	0	0	0	0	0	0	0	0	0	0	0	0	0	0	0	0	0
481	Ig gamma-3 chain C region	IGHG3_MOUSE				0	0	0	0	0	0	0	0	3	0	0	0	0	0	0	0	0	0	0	0	0	0	0	0	0	0	0	0	0	0
482	Argininosuccinate lyase	ARLY_MOUSE	Asl			0	0	0	0	0	0	0	0	0	0	3	0	0	0	0	0	0	0	0	0	0	0	0	0	0	0	0	0	0	0
483	Elongation factor 1-beta	EF1B_MOUSE	Eef1b			0	0	0	0	0	0	0	0	0	0	4	0	0	0	0	0	0	0	0	0	0	0	0	0	0	0	0	0	0	0
484	UDP-glucuronosyltransferase 2B17	UDB17_MOUSE	Ugt2b17			0	0	0	0	0	0	0	0	0	0	0	0	0	0	0	0	0	0	0	0	3	0	0	0	0	0	0	0	0	0
485	Glycogen phosphorylase, liver form	PYGL_MOUSE	Pygl			0	0	0	0	0	0	0	0	0	0	12	0	0	0	0	0	0	0	0	0	0	0	0	0	0	0	0	0	0	0
486	Myocilin	MYOC_MOUSE	Myoc			0	0	0	0	0	0	3	0	0	0	0	0	0	0	0	0	0	0	0	0	0	0	0	0	0	0	0	0	0	0
488	Moesin	MOES_MOUSE	Msn			0	0	0	0	0	0	0	0	0	0	11	0	0	0	0	0	0	0	0	0	0	0	0	0	0	0	0	0	0	0
490	sp|CAS1_BOVIN(Common contaminant protein)	sp|CAS1_BOVIN(Common				0	0	0	0	0	0	0	0	0	0	0	0	0	0	0	0	0	0	0	0	0	0	0	0	0	0	2	0	0	0
492	Guanine nucleotide-binding protein G(i) subunit alpha-2	GNAI2_MOUSE	Gnai2			0	0	0	0	0	0	0	0	0	0	0	0	0	0	0	0	0	0	2	0	0	0	0	0	0	0	0	0	0	0

## Sheet: Fig 2 - ECM Fractions
	Total Peptide Spectral Matches
#	Protein	Alternate ID	Gene			Gnd-HCl/HA 1	Gnd-HCl/HA 1	Gnd-HCl/HA 2	Gnd-HCl/HA 2	Gnd-HCl/HA 3	Gnd-HCl/HA 3
				Matrisome - Division	Matrisome - Category	Gnd-HCl	HA	Gnd-HCl	HA	Gnd-HCl	HA	CAISU 1	CAISU 2	CAISU 3	CAIS 1	CAIS 2	CAIS 3	SCAD + decell 1	SCAD + decell 2	SCAD + decell 3	SCAD 1	SCAD 2	SCAD 3	In-Gel 1	In-Gel 2	In-Gel 3	In-Solution 1	In-Solution 2	In-Solution 3	SPEED 1	SPEED 2	SPEED 3
2	Collagen alpha-1(I) chain	CO1A1_MOUSE	Col1a1	Core matrisome	Collagens	1377	3083	1221	2587	1291	3114	815	778	870	950	926	910	1298	1360	1268	832	1013	931	350	936	1002	197	231	206	998	894	1026
3	Collagen alpha-2(I) chain	CO1A2_MOUSE	Col1a2	Core matrisome	Collagens	934	1751	872	1519	939	1774	495	471	494	728	705	759	872	905	866	606	714	684	242	708	790	135	135	129	796	697	800
5	Collagen alpha-1(III) chain	CO3A1_MOUSE	Col3a1	Core matrisome	Collagens	398	1051	369	998	359	1035	151	144	152	266	276	257	560	551	517	467	526	547	77	269	301	135	129	98	260	266	291
30	Collagen alpha-1(II) chain	CO2A1_MOUSE	Col2a1	Core matrisome	Collagens	44	352	37	323	44	356	31	31	33	46	37	47	154	160	130	87	94	95	0	63	65	10	17	0	65	57	65
46	Fibrillin-1	FBN1_MOUSE	Fbn1	Core matrisome	ECM Glycoproteins	0	141	3	131	0	135	43	46	42	8	18	9	12	25	25	2	5	5	0	5	2	26	25	28	0	2	0
50	Collagen alpha-2(V) chain	CO5A2_MOUSE	Col5a2	Core matrisome	Collagens	31	39	21	35	33	37	0	0	0	9	8	8	35	26	20	16	15	13	0	28	35	0	0	0	36	27	32
61	Collagen alpha-1(VI) chain	CO6A1_MOUSE	Col6a1	Core matrisome	Collagens	46	5	42	4	44	5	31	29	31	38	41	37	31	36	31	22	20	22	6	25	23	10	11	11	24	24	24
75	Collagen alpha-1(V) chain	CO5A1_MOUSE	Col5a1	Core matrisome	Collagens	23	27	17	19	17	19	0	0	2	6	5	0	19	17	19	7	7	5	0	13	16	0	0	0	18	13	19
77	Decorin	PGS2_MOUSE	Dcn	Core matrisome	Proteoglycans	25	0	23	4	24	0	16	19	22	21	25	18	24	27	23	23	25	24	15	18	22	9	0	6	21	18	18
89	Collagen alpha-2(VI) chain	CO6A2_MOUSE	Col6a2	Core matrisome	Collagens	28	0	28	0	29	0	14	11	15	15	19	17	20	21	16	16	14	18	0	7	8	0	0	0	7	6	10
97	Collagen alpha-1(XII) chain	COCA1_MOUSE	Col12a1	Core matrisome	Collagens	29	4	27	3	29	7	11	16	12	21	22	15	21	31	13	0	2	0	0	0	0	0	0	5	2	0	4
104	Collagen alpha-2(IV) chain	CO4A2_MOUSE	Col4a2	Core matrisome	Collagens	5	31	5	22	5	30	0	0	0	0	0	0	10	11	16	4	0	6	0	5	5	0	3	0	6	3	8
108	Prolargin	PRELP_MOUSE	Prelp	Core matrisome	Proteoglycans	25	0	20	0	25	0	12	8	8	6	10	7	3	5	4	10	9	11	9	23	30	0	0	0	25	21	24
112	Lumican	LUM_MOUSE	Lum	Core matrisome	Proteoglycans	13	0	16	0	12	0	6	8	10	4	8	6	0	6	7	18	19	20	9	20	25	6	7	5	23	26	29
124	Asporin	ASPN_MOUSE	Aspn	Core matrisome	Proteoglycans	22	0	24	0	17	0	16	15	20	12	10	12	11	15	13	0	0	0	12	11	7	0	3	0	5	6	7
125	Biglycan	PGS1_MOUSE	Bgn	Core matrisome	Proteoglycans	18	3	22	0	24	0	12	13	15	12	15	10	8	10	9	4	0	0	4	9	8	0	0	0	10	6	10
129	Collagen alpha-1(IV) chain	CO4A1_MOUSE	Col4a1	Core matrisome	Collagens	5	17	5	18	4	20	0	0	0	0	0	0	5	5	4	0	0	0	0	3	0	0	0	0	0	4	0
131	Basement membrane-specific heparan sulfate proteoglycan core protein	PGBM_MOUSE	Hspg2	Core matrisome	Proteoglycans	27	0	18	0	31	2	11	7	5	9	13	10	6	6	12	0	0	2	0	0	0	0	0	0	0	0	0
166	Mimecan	MIME_MOUSE	Ogn	Core matrisome	Proteoglycans	8	0	13	0	7	0	14	10	14	12	11	6	3	5	5	0	0	0	0	7	7	4	7	5	6	7	8
175	Fibronectin	FINC_MOUSE	Fn1	Core matrisome	ECM Glycoproteins	2	0	2	0	3	8	8	5	7	6	11	5	14	28	11	0	0	2	0	0	0	5	3	3	0	0	0
224	Nidogen-1	NID1_MOUSE	Nid1	Core matrisome	ECM Glycoproteins	14	0	15	0	9	0	9	4	4	6	8	5	4	7	8	0	0	0	0	0	2	0	0	0	0	0	0
232	Fibromodulin	FMOD_MOUSE	Fmod	Core matrisome	Proteoglycans	8	0	6	0	10	0	2	0	0	0	4	0	0	3	2	2	2	0	0	4	4	0	0	0	6	7	7
235	Laminin subunit gamma-1	LAMC1_MOUSE	Lamc1	Core matrisome	ECM Glycoproteins	11	0	11	0	9	0	7	9	9	6	8	6	0	0	0	0	0	0	0	0	0	0	0	3	0	2	0
248	Collagen alpha-1(X) chain	COAA1_MOUSE	Col10a1	Core matrisome	Collagens	0	8	0	10	0	10	0	0	0	0	0	0	7	9	4	0	6	13	0	0	0	2	5	0	0	0	0
279	Collagen alpha-2(XI) chain	COBA2_MOUSE	Col11a2	Core matrisome	Collagens	0	9	0	6	0	7	0	0	0	0	0	0	0	0	0	0	0	0	0	0	0	0	0	0	0	0	0
302	Collagen alpha-1(XI) chain	COBA1_MOUSE	Col11a1	Core matrisome	Collagens	0	0	0	0	0	0	0	0	0	0	0	0	0	0	0	0	0	0	0	0	0	0	0	0	0	0	0
304	Dermatopontin	DERM_MOUSE	Dpt	Core matrisome	ECM Glycoproteins	5	0	10	0	7	0	0	0	0	4	2	0	0	0	0	0	0	0	0	0	0	0	0	0	0	0	0
307	Fibrinogen beta chain	FIBB_MOUSE	Fgb	Core matrisome	ECM Glycoproteins	5	0	6	0	4	0	0	2	3	4	5	4	0	0	2	3	0	0	0	0	2	0	0	0	0	0	4
336	Laminin subunit beta-2	LAMB2_MOUSE	Lamb2	Core matrisome	ECM Glycoproteins	6	0	5	0	7	0	2	0	3	0	0	5	0	0	3	0	0	0	0	0	0	0	0	0	0	0	0
341	Laminin subunit alpha-2	LAMA2_MOUSE	Lama2	Core matrisome	ECM Glycoproteins	9	0	10	0	5	0	5	4	3	0	4	3	0	0	0	0	0	0	0	0	0	0	0	0	0	0	0
376	Collagen alpha-1(XVI) chain	COGA1_MOUSE	Col16a1	Core matrisome	Collagens	0	0	0	0	0	3	0	0	0	0	0	0	0	0	0	0	0	0	0	0	0	0	0	0	0	0	0
379	Cartilage intermediate layer protein 2	CILP2_MOUSE	Cilp2	Core matrisome	ECM Glycoproteins	0	10	0	7	0	10	0	0	0	0	0	0	0	0	0	0	0	0	0	0	0	0	0	0	0	0	0
384	Osteopontin	OSTP_MOUSE	Spp1	Core matrisome	ECM Glycoproteins	0	0	0	0	0	3	0	0	0	0	3	0	0	0	0	0	0	0	0	6	3	0	0	0	6	4	6
393	Fibrinogen alpha chain	FIBA_MOUSE	Fga	Core matrisome	ECM Glycoproteins	0	0	0	0	0	0	0	0	0	0	0	0	0	0	3	0	0	3	3	4	3	0	0	0	0	4	3
416	Fibrinogen gamma chain	FIBG_MOUSE	Fgg	Core matrisome	ECM Glycoproteins	0	0	2	0	3	0	0	0	0	0	0	0	0	0	0	0	0	0	4	0	0	3	3	0	0	0	0
436	Periostin	POSTN_MOUSE	Postn	Core matrisome	ECM Glycoproteins	2	0	3	0	3	0	0	0	0	9	8	6	0	0	0	0	0	0	0	0	0	0	0	0	0	0	0
477	Matrix Gla protein	MGP_MOUSE	Mgp	Core matrisome	ECM Glycoproteins	0	0	0	0	0	0	0	0	0	0	0	0	0	5	0	0	0	0	0	4	3	0	0	0	0	3	3
582	Chondroadherin	CHAD_MOUSE	Chad	Core matrisome	Proteoglycans	0	0	0	0	0	0	0	0	0	0	4	0	7	6	0	0	0	0	0	0	0	0	0	0	0	0	0
600	Collagen alpha-1(XV) chain	COFA1_MOUSE	Col15a1	Core matrisome	Collagens	0	0	0	0	4	0	0	0	0	0	0	0	0	0	0	0	0	0	0	0	0	0	0	0	0	0	0
674	Nidogen-2	NID2_MOUSE	Nid2	Core matrisome	ECM Glycoproteins	2	0	0	0	0	0	0	0	0	0	0	0	0	0	0	0	0	0	0	0	0	0	0	0	0	0	0
678	Transforming growth factor-beta-induced protein ig-h3	BGH3_MOUSE	Tgfbi	Core matrisome	ECM Glycoproteins	0	0	0	0	0	0	0	0	0	0	0	0	0	0	0	0	0	0	0	0	0	0	0	0	0	0	0
734	SPARC	SPRC_MOUSE	Sparc	Core matrisome	ECM Glycoproteins	0	0	0	0	0	0	0	0	0	0	0	0	0	0	0	0	0	0	0	0	3	0	0	0	0	4	0
777	Cartilage oligomeric matrix protein	COMP_MOUSE	Comp	Core matrisome	ECM Glycoproteins	0	0	0	0	0	0	0	3	0	0	0	0	0	0	0	0	0	0	0	0	0	0	0	0	0	0	0
779	Aggrecan core protein	PGCA_MOUSE	Acan	Core matrisome	Proteoglycans	0	0	0	0	0	0	0	0	0	0	0	0	0	0	0	0	0	0	0	0	0	0	0	0	0	0	0
784	Tubulointerstitial nephritis antigen-like	TINAL_MOUSE	Tinagl1	Core matrisome	ECM Glycoproteins	0	0	0	0	0	0	0	0	0	0	0	0	0	0	0	0	0	0	0	0	0	0	0	0	0	0	0
107	Alpha-1-antitrypsin 1-3	A1AT3_MOUSE	Serpina1c	Matrisome-associated	ECM Regulators	0	0	0	0	0	0	0	0	0	0	0	0	0	5	5	52	54	58	35	35	40	0	6	0	34	36	36
152	Serine protease inhibitor A3K	SPA3K_MOUSE	Serpina3k	Matrisome-associated	ECM Regulators	0	0	0	0	0	0	0	0	0	0	0	0	0	0	0	19	18	23	21	29	26	8	9	7	31	25	27
169	Pregnancy zone protein	PZP_MOUSE	Pzp	Matrisome-associated	ECM Regulators	3	0	4	0	0	0	0	0	0	0	0	0	0	0	0	13	16	15	17	8	11	0	0	0	6	6	7
228	Galectin-1	LEG1_MOUSE	Lgals1	Matrisome-associated	ECM-affiliated Proteins	0	0	2	0	4	0	0	0	0	0	0	0	0	0	0	0	0	10	0	11	8	0	0	4	8	8	7
251	Annexin A2	ANXA2_MOUSE	Anxa2	Matrisome-associated	ECM-affiliated Proteins	0	3	4	0	4	0	0	0	0	6	8	8	0	0	0	0	0	0	6	4	3	0	0	2	3	0	5
277	Annexin A6	ANXA6_MOUSE	Anxa6	Matrisome-associated	ECM-affiliated Proteins	0	0	0	0	0	0	0	0	3	4	5	5	0	0	0	0	0	0	9	6	11	5	6	4	9	7	11
288	Protein S100-A3	S10A3_MOUSE	S100a3	Matrisome-associated	Secreted Factors	4	6	4	7	0	9	7	7	9	3	7	7	0	0	0	0	0	0	0	0	0	0	0	0	0	0	0
303	Annexin A5	ANXA5_MOUSE	Anxa5	Matrisome-associated	ECM-affiliated Proteins	0	0	0	0	0	0	0	0	0	0	0	0	0	0	0	7	7	9	7	7	4	7	9	3	5	5	5
343	Protein-glutamine gamma-glutamyltransferase 2	TGM2_MOUSE	Tgm2	Matrisome-associated	ECM Regulators	8	0	6	0	4	0	3	4	4	0	4	4	0	0	0	0	0	0	3	0	0	0	0	0	0	0	0
366	Serine protease inhibitor kazal-like protein, minor form	SPIKL_MOUSE	Spinkl	Matrisome-associated	ECM Regulators	0	0	0	0	0	0	0	0	0	0	0	0	0	0	0	0	0	0	0	12	9	0	0	0	12	11	10
370	Galectin-7	LEG7_MOUSE	Lgals7	Matrisome-associated	ECM-affiliated Proteins	5	0	6	0	3	0	0	0	0	0	0	0	0	0	0	0	0	0	0	4	4	0	0	0	4	4	4
372	Protein S100-A9	S10A9_MOUSE	S100a9	Matrisome-associated	Secreted Factors	0	0	0	0	0	0	0	0	0	0	0	0	0	0	0	0	0	0	0	4	0	0	0	0	6	0	6
383	Chymotrypsin-like elastase family member 2A	CEL2A_MOUSE	Cela2a	Matrisome-associated	ECM Regulators	0	0	0	0	0	0	0	0	0	0	0	0	0	0	0	0	0	0	4	2	0	0	0	0	0	3	0
387	Filaggrin-2	FILA2_MOUSE	Flg2	Matrisome-associated	Secreted Factors	0	0	0	0	0	0	0	0	0	0	0	0	0	0	0	0	0	0	0	5	3	0	0	0	3	5	5
391	Anionic trypsin-2	TRY2_MOUSE	Prss2	Matrisome-associated	ECM Regulators	0	0	0	0	0	0	0	0	0	0	0	0	0	0	0	0	0	0	0	8	7	0	0	0	7	0	6
395	Hemopexin	HEMO_MOUSE	Hpx	Matrisome-associated	ECM-affiliated Proteins	0	0	0	0	0	0	0	0	0	0	0	0	0	0	0	0	0	0	2	2	3	0	0	3	3	4	6
400	Serpin H1	SERPH_MOUSE	Serpinh1	Matrisome-associated	ECM Regulators	4	0	0	0	3	0	4	0	3	0	0	0	0	0	0	0	0	0	0	3	3	0	0	0	3	0	0
405	Alpha-1-antitrypsin 1-5	A1AT5_MOUSE	Serpina1e	Matrisome-associated	ECM Regulators	0	0	0	0	0	0	0	0	0	0	0	0	0	0	0	16	16	19	13	12	10	0	0	0	10	12	9
408	Cathepsin D	CATD_MOUSE	Ctsd	Matrisome-associated	ECM Regulators	0	0	0	0	0	0	0	0	0	0	0	0	0	0	0	0	0	0	0	0	0	0	0	0	0	0	0
425	Alpha-1-antitrypsin 1-4	A1AT4_MOUSE	Serpina1d	Matrisome-associated	ECM Regulators	0	0	0	0	0	0	0	0	0	0	0	0	0	0	0	0	39	0	0	28	28	0	0	0	27	28	27
464	Kininogen-1	KNG1_MOUSE	Kng1	Matrisome-associated	ECM Regulators	0	0	0	0	0	0	0	0	0	0	0	0	0	0	0	0	0	0	0	0	0	3	3	0	0	0	0
478	Annexin A1	ANXA1_MOUSE	Anxa1	Matrisome-associated	ECM-affiliated Proteins	0	0	0	0	0	0	0	0	0	0	0	0	0	0	0	0	0	0	0	0	4	4	4	3	0	4	3
482	Galectin-4	LEG4_MOUSE	Lgals4	Matrisome-associated	ECM-affiliated Proteins	0	0	4	0	2	0	0	0	0	0	0	0	0	0	0	0	0	0	0	3	0	0	0	0	0	0	0
497	Chymotrypsin-like elastase family member 3B	CEL3B_MOUSE	Cela3b	Matrisome-associated	ECM Regulators	0	0	0	0	0	0	0	0	0	0	0	0	0	0	0	0	0	0	0	3	3	0	0	0	4	2	4
511	Hornerin	HORN_MOUSE	Hrnr	Matrisome-associated	Secreted Factors	0	3	0	4	0	3	0	0	0	0	0	0	0	0	4	0	3	0	0	0	0	0	0	0	0	0	0
534	Alpha-1-antitrypsin 1-2	A1AT2_MOUSE	Serpina1b	Matrisome-associated	ECM Regulators	0	0	0	0	0	0	0	0	0	0	0	0	0	0	0	0	0	0	27	29	29	0	0	0	28	29	26
545	Galectin-3	LEG3_MOUSE	Lgals3	Matrisome-associated	ECM-affiliated Proteins	0	0	0	0	0	0	0	0	0	0	0	0	0	0	0	0	0	0	0	0	0	0	0	0	0	0	0
546	Galectin-2	LEG2_MOUSE	Lgals2	Matrisome-associated	ECM-affiliated Proteins	0	0	0	0	0	0	0	0	0	0	0	0	0	0	0	0	0	0	0	0	0	0	0	0	3	4	3
569	Filaggrin (Fragment)	FILA_MOUSE	Flg	Matrisome-associated	Secreted Factors	0	0	0	0	0	0	0	0	0	0	0	0	0	0	0	0	0	0	0	0	4	0	0	0	0	0	4
578	Annexin A4	ANXA4_MOUSE	Anxa4	Matrisome-associated	ECM-affiliated Proteins	0	0	0	0	0	0	0	0	0	0	0	0	0	0	0	0	0	0	0	4	0	0	0	0	2	3	0
580	Cathepsin B	CATB_MOUSE	Ctsb	Matrisome-associated	ECM Regulators	0	0	0	0	0	0	0	0	0	0	0	0	0	0	0	0	0	0	0	3	0	0	0	0	0	0	0
632	Chymotrypsin-like elastase family member 1	CELA1_MOUSE	Cela1	Matrisome-associated	ECM Regulators	0	0	0	0	0	0	0	0	0	0	0	0	0	0	0	0	0	0	0	0	0	0	0	0	0	0	0
638	Antithrombin-III	ANT3_MOUSE	Serpinc1	Matrisome-associated	ECM Regulators	0	0	0	0	0	0	0	0	0	0	0	0	0	0	0	0	0	0	0	3	0	0	0	0	0	0	3
647	Leukocyte elastase inhibitor A	ILEUA_MOUSE	Serpinb1a	Matrisome-associated	ECM Regulators	0	0	0	0	0	0	0	0	0	0	0	0	0	0	0	0	0	0	2	4	0	0	0	0	0	0	0
690	Protein S100-A8	S10A8_MOUSE	S100a8	Matrisome-associated	Secreted Factors	0	0	0	0	0	0	0	0	0	0	0	0	0	0	0	0	0	0	0	0	0	0	0	0	0	0	0
705	Plasminogen	PLMN_MOUSE	Plg	Matrisome-associated	ECM Regulators	0	0	0	0	0	0	0	0	0	0	0	0	0	0	0	0	0	0	0	0	0	0	0	0	0	0	0
710	Protein S100-A11	S10AB_MOUSE	S100a11	Matrisome-associated	Secreted Factors	0	0	0	0	0	0	0	0	0	0	0	0	0	0	0	0	0	0	0	0	0	0	0	0	2	0	0
730	Annexin A11	ANX11_MOUSE	Anxa11	Matrisome-associated	ECM-affiliated Proteins	0	0	0	0	0	0	0	0	0	0	0	0	0	0	0	0	0	0	0	0	0	0	0	0	0	0	0
1	Myosin-4	MYH4_MOUSE	Myh4			3831	695	3817	764	3694	684	1719	1750	1750	2107	2166	2121	1787	1700	1659	1245	1281	1210	1704	1259	1349	1320	1346	1471	1338	1224	1328
4	Titin	TITIN_MOUSE	Ttn			1492	407	1740	352	1634	291	1265	1335	1207	1084	1202	1100	1377	1359	1433	562	589	553	347	452	427	320	378	382	465	466	483
6	Actin, alpha skeletal muscle	ACTS_MOUSE	Acta1			290	43	292	41	298	40	121	138	124	117	115	117	217	200	204	495	506	516	650	461	476	107	156	91	480	447	466
7	Myosin-1	MYH1_MOUSE	Myh1			2997	548	2902	610	2817	539	1361	1406	1408	1670	1750	1730	1444	1391	1384	1031	1067	1017	1359	1068	1136	1046	1091	1186	1129	1041	1127
8	Creatine kinase M-type	KCRM_MOUSE	Ckm			174	28	165	24	185	27	57	59	65	77	83	89	60	70	67	171	165	163	306	433	442	188	236	222	421	432	459
9	Myosin light chain 1/3, skeletal muscle isoform	MYL1_MOUSE	Myl1			215	22	187	28	212	25	96	103	103	87	87	77	114	104	107	190	191	184	72	455	454	47	53	53	447	465	455
10	Hemoglobin subunit beta-1	HBB1_MOUSE	Hbb-b1			84	24	85	28	94	21	45	48	52	35	47	36	89	79	96	224	237	214	363	506	487	39	55	66	480	499	492
11	Hemoglobin subunit alpha	HBA_MOUSE	Hba			33	14	26	14	27	15	42	48	45	23	26	22	95	81	84	241	247	255	137	525	517	130	159	139	506	505	524
12	Sarcoplasmic/endoplasmic reticulum calcium ATPase 1	AT2A1_MOUSE	Atp2a1			80	229	127	195	100	193	163	176	171	219	244	240	325	313	323	242	247	230	167	97	90	89	100	93	103	97	101
13	Myosin regulatory light chain 2, skeletal muscle isoform	MLRS_MOUSE	Mylpf			120	6	111	12	123	9	76	81	83	70	68	73	50	42	45	123	136	121	108	362	349	122	152	124	375	388	363
14	Serum albumin	ALBU_MOUSE	Alb			33	24	31	24	27	22	34	40	41	19	19	22	23	22	25	164	170	163	145	467	413	28	45	48	419	473	438
15	Alpha-actinin-3	ACTN3_MOUSE	Actn3			182	27	176	31	181	30	96	107	108	110	122	117	110	117	130	119	122	110	156	85	105	76	94	77	99	86	94
16	Fructose-bisphosphate aldolase A	ALDOA_MOUSE	Aldoa			89	20	91	21	89	26	59	61	58	46	50	50	48	50	58	165	163	195	237	171	175	57	72	50	190	152	167
17	Keratin, type II cuticular Hb6	KRT86_MOUSE	Krt86			5	283	5	327	4	296	244	234	232	15	49	30	83	84	90	25	19	45	2	42	24	105	115	107	13	32	19
18	Glyceraldehyde-3-phosphate dehydrogenase	G3P_MOUSE	Gapdh			85	25	68	19	98	27	50	52	58	28	23	20	55	67	74	140	157	151	157	89	86	19	30	21	91	99	83
19	Keratin, type I cuticular Ha3-I	KT33A_MOUSE	Krt33a			12	253	12	277	6	258	253	241	247	15	33	20	63	66	73	21	24	23	0	37	27	113	115	100	25	46	30
20	ATP synthase subunit beta, mitochondrial	ATPB_MOUSE	Atp5f1b			71	3	73	7	77	8	30	42	41	36	39	38	45	47	65	141	139	116	95	118	120	43	56	38	130	128	119
21	Glycogen phosphorylase, muscle form	PYGM_MOUSE	Pygm			62	10	60	4	58	0	7	12	11	28	32	32	13	14	14	83	96	102	177	113	103	35	40	34	105	97	112
22	Beta-enolase	ENOB_MOUSE	Eno3			35	7	39	10	36	7	30	29	27	26	32	28	28	26	27	88	94	93	179	156	137	72	76	71	135	135	143
23	Parvalbumin alpha	PRVA_MOUSE	Pvalb			9	4	9	6	10	2	14	13	13	11	11	10	11	14	18	112	113	120	30	228	219	61	66	81	225	224	240
24	Tropomyosin beta chain	TPM2_MOUSE	Tpm2			28	3	22	2	24	2	37	30	29	17	15	13	4	5	3	55	60	54	61	127	141	80	91	84	136	136	142
25	Alpha-actinin-2	ACTN2_MOUSE	Actn2			134	16	137	19	128	17	63	75	72	78	93	83	76	68	72	68	83	76	113	49	57	46	44	38	58	60	58
26	Desmin	DESM_MOUSE	Des			124	2	114	7	119	4	81	66	73	64	62	59	56	69	68	26	25	24	33	43	51	16	17	10	42	42	43
27	Keratin, type I cytoskeletal 10	K1C10_MOUSE	Krt10			90	23	79	29	90	34	69	68	67	66	77	71	62	65	68	39	38	36	27	33	38	23	30	25	40	34	42
28	Pyruvate kinase PKM	KPYM_MOUSE	Pkm			57	2	58	5	54	3	31	34	34	37	40	44	33	30	28	54	52	42	73	72	62	52	62	49	76	64	68
29	Myosin-binding protein C, fast-type	MYPC2_MOUSE	Mybpc2			37	0	43	0	40	3	26	23	22	34	26	29	22	19	24	79	78	55	100	58	57	51	63	51	58	59	60
31	ATP synthase subunit alpha, mitochondrial	ATPA_MOUSE	Atp5f1a			63	7	64	10	57	6	36	36	38	38	46	42	33	36	34	65	67	68	52	63	67	48	52	41	60	64	62
32	Keratin, type II cytoskeletal 2 epidermal	K22E_MOUSE	Krt2			67	26	63	31	73	29	53	50	48	71	83	83	65	77	67	28	44	28	6	23	23	23	21	21	13	18	20
33	Tropomyosin alpha-1 chain	TPM1_MOUSE	Tpm1			32	6	30	0	34	0	42	38	37	27	30	25	10	8	6	96	96	88	82	185	191	82	102	89	188	195	190
34	Myoglobin	MYG_MOUSE	Mb			30	0	28	3	28	0	20	21	21	28	28	22	13	17	15	48	46	49	45	123	114	48	58	52	112	109	119
35	ADP/ATP translocase 1	ADT1_MOUSE	Slc25a4			17	53	36	48	25	43	22	28	21	39	50	41	119	118	120	93	97	78	55	45	37	22	23	27	43	40	39
36	Carbamoyl-phosphate synthase [ammonia], mitochondrial	CPSM_MOUSE	Cps1			24	0	34	0	31	0	17	19	19	22	18	21	15	21	26	54	60	63	116	63	50	22	27	20	63	55	58
37	Myosin-7	MYH7_MOUSE	Myh7			756	0	760	0	709	0	375	362	341	436	444	426	483	393	379	299	320	245	385	288	314	327	332	354	316	291	307
38	Tubulin beta-4B chain	TBB4B_MOUSE	Tubb4b			49	6	60	8	64	8	44	39	44	45	48	44	48	55	68	54	57	36	47	52	45	0	7	0	45	52	47
39	Seminal vesicle secretory protein 4	SVS4_MOUSE	Svs4			106	3	90	7	88	7	34	30	29	27	22	22	10	10	11	17	20	16	24	47	47	7	6	7	55	48	51
40	Malate dehydrogenase, mitochondrial	MDHM_MOUSE	Mdh2			26	7	25	3	28	4	23	23	23	15	18	18	38	44	49	71	69	81	60	52	51	29	27	27	57	54	59
41	Voltage-dependent anion-selective channel protein 1	VDAC1_MOUSE	Vdac1			61	15	59	14	58	14	47	36	40	44	52	47	87	84	83	37	35	33	28	23	22	0	5	0	23	23	21
42	Heat shock cognate 71 kDa protein	HSP7C_MOUSE	Hspa8			32	0	38	0	44	0	34	31	27	30	25	27	27	33	34	44	54	47	45	40	43	16	22	16	41	41	42
43	Troponin T, fast skeletal muscle	TNNT3_MOUSE	Tnnt3			3	0	4	0	5	0	3	0	0	3	2	5	0	5	7	64	65	71	59	101	102	13	18	12	99	107	105
44	Vimentin	VIME_MOUSE	Vim			84	0	82	4	85	2	64	51	49	46	52	43	13	19	22	6	8	7	21	33	41	23	26	16	35	32	41
45	Seminal vesicle secretory protein 5	SVS5_MOUSE	Svs5			98	0	94	0	86	0	29	34	30	27	42	29	18	21	17	23	26	24	12	30	33	0	0	0	33	28	30
47	Carbonic anhydrase 3	CAH3_MOUSE	Ca3			11	3	13	0	14	0	9	8	7	6	6	3	7	0	0	24	29	22	91	59	49	4	8	6	61	51	49
48	Seminal vesicle secretory protein 3A	SVS3A_MOUSE	Svs3a			40	0	41	0	41	0	40	34	33	30	28	28	54	50	53	52	53	46	11	16	17	6	7	4	16	18	17
49	Keratin, type II cytoskeletal 5	K2C5_MOUSE	Krt5			51	10	49	13	54	13	62	52	51	43	43	45	53	66	59	29	39	31	30	25	24	16	14	17	27	32	22
51	Aconitate hydratase, mitochondrial	ACON_MOUSE	Aco2			17	5	17	3	21	3	12	24	17	8	15	15	14	20	21	43	37	32	49	41	38	30	32	34	45	47	46
52	Troponin C, skeletal muscle	TNNC2_MOUSE	Tnnc2			0	0	0	0	0	0	0	2	0	0	0	0	0	0	0	0	0	7	15	90	87	97	106	89	77	88	88
53	Myomesin-1	MYOM1_MOUSE	Myom1			36	0	48	0	35	0	19	25	20	15	15	15	39	36	41	24	27	22	34	18	21	6	8	6	19	21	21
54	sp|TRYP_PIG(Common contaminant protein)	sp|TRYP_PIG(Common				12	52	11	45	13	52	5	3	0	7	10	9	12	10	11	3	6	5	24	64	57	0	0	12	60	60	61
55	Filamin-C	FLNC_MOUSE	Flnc			58	0	59	0	49	0	33	34	25	40	54	38	36	40	42	17	17	15	13	10	13	8	8	7	17	17	17
56	Tubulin alpha-1B chain	TBA1B_MOUSE	Tuba1b			43	7	45	6	40	3	19	21	19	22	18	27	16	17	23	21	24	31	37	30	28	6	10	9	34	27	33
57	LIM domain-binding protein 3	LDB3_MOUSE	Ldb3			50	0	55	0	56	0	33	25	30	23	18	18	24	28	37	39	53	58	27	26	23	3	5	3	21	31	25
58	Triosephosphate isomerase	TPIS_MOUSE	Tpi1			20	5	19	8	24	4	20	18	20	17	17	20	14	17	16	68	62	65	52	46	36	25	27	25	39	36	39
59	L-lactate dehydrogenase A chain	LDHA_MOUSE	Ldha			20	0	22	0	23	0	11	14	12	15	14	15	25	20	21	63	73	53	61	33	23	30	34	30	29	24	30
60	Keratin, type I cytoskeletal 14	K1C14_MOUSE	Krt14			50	13	43	14	53	12	52	43	46	45	58	49	34	40	34	22	19	17	9	8	14	13	10	10	12	11	15
62	Actin, cytoplasmic 1	ACTB_MOUSE	Actb			98	28	95	21	102	23	64	79	63	58	54	66	137	124	132	276	295	285	268	213	229	71	110	66	239	224	235
63	Histone H4	H4_MOUSE	Hist1h4a			30	0	27	0	23	0	21	19	20	15	10	14	22	18	18	66	64	65	38	40	37	8	10	5	39	41	33
64	Phosphoglycerate kinase 1	PGK1_MOUSE	Pgk1			12	0	12	0	10	0	13	12	11	5	4	4	6	6	7	19	27	18	51	32	34	12	18	9	39	34	34
65	Keratin, type I cuticular Ha3-II	KT33B_MOUSE	Krt33b			0	246	0	254	0	253	224	218	239	0	25	0	61	63	69	0	0	0	0	39	0	94	93	87	0	39	28
66	Calsequestrin-1	CASQ1_MOUSE	Casq1			8	0	8	0	0	0	0	4	6	7	9	8	0	0	0	10	10	8	36	79	77	12	12	9	80	78	79
67	Creatine kinase S-type, mitochondrial	KCRS_MOUSE	Ckmt2			16	20	20	16	19	13	21	23	18	17	18	23	20	21	22	12	12	11	43	20	26	0	0	0	19	21	25
68	Myosin-11	MYH11_MOUSE	Myh11			29	0	22	0	30	0	20	18	18	32	37	26	9	7	0	9	9	7	28	28	29	32	38	33	26	33	28
69	Troponin I, fast skeletal muscle	TNNI2_MOUSE	Tnni2			6	0	6	0	7	0	3	3	3	8	3	7	0	0	0	5	0	4	42	64	73	9	14	6	66	66	77
70	Serotransferrin	TRFE_MOUSE	Tf			0	0	2	0	0	0	0	0	0	0	0	0	2	0	0	31	34	32	58	69	65	15	14	14	64	68	64
71	Keratin, type II cytoskeletal 1b	K2C1B_MOUSE	Krt77			53	0	52	5	49	0	33	37	33	32	33	41	30	37	44	19	15	18	16	19	17	18	22	16	19	15	21
72	Myozenin-1	MYOZ1_MOUSE	Myoz1			49	0	44	2	44	0	18	18	16	22	28	21	25	32	29	20	22	19	15	22	18	0	0	4	21	21	25
73	Sarcalumenin	SRCA_MOUSE	Srl			14	6	16	0	18	0	4	7	6	6	4	7	15	17	18	35	32	56	50	43	42	10	9	11	40	41	37
74	Plectin	PLEC_MOUSE	Plec			33	0	44	0	39	0	26	17	18	49	56	47	16	19	24	0	0	0	9	7	7	3	5	7	6	8	9
76	Keratin, type II cytoskeletal 8	K2C8_MOUSE	Krt8			43	0	48	0	46	0	28	28	31	37	37	38	8	15	11	6	0	10	23	21	24	17	19	16	21	24	22
78	Keratin, type II cuticular Hb4	KRT84_MOUSE	Krt84			18	22	15	27	18	27	37	43	32	25	38	33	22	33	31	10	10	13	0	6	9	16	14	14	5	6	13
79	Endoplasmic reticulum chaperone BiP	BIP_MOUSE	Hspa5			18	3	17	0	17	0	12	12	13	12	7	10	11	13	13	24	27	22	22	28	32	18	24	22	28	32	33
80	Phosphoglycerate mutase 2	PGAM2_MOUSE	Pgam2			6	0	5	0	8	0	4	3	3	2	4	2	6	7	7	33	32	34	55	34	32	21	25	16	33	29	27
81	Keratin, type II cytoskeletal 1	K2C1_MOUSE	Krt1			36	7	35	10	32	11	33	35	34	34	29	32	28	30	35	0	7	0	12	9	9	16	19	16	12	8	12
82	Cytochrome b-c1 complex subunit 2, mitochondrial	QCR2_MOUSE	Uqcrc2			18	0	23	0	20	0	10	14	12	12	9	15	18	19	24	16	16	16	31	18	24	10	9	7	27	26	26
83	Elongation factor 1-alpha 1	EF1A1_MOUSE	Eef1a1			18	3	13	3	12	2	5	0	3	7	10	9	15	14	15	26	24	24	24	17	18	12	15	10	21	19	20
84	Histone H2B type 1-M	H2B1M_MOUSE	Hist1h2bm			6	0	0	0	5	0	10	9	0	0	0	0	17	14	15	28	32	36	28	33	39	5	4	0	37	31	42
85	Alpha-2-HS-glycoprotein	FETUA_MOUSE	Ahsg			17	16	14	14	14	14	17	18	20	18	19	15	10	17	9	0	0	0	4	34	37	0	0	4	35	38	37
86	Myosin-8	MYH8_MOUSE	Myh8			2128	0	2097	0	2031	408	871	895	867	1072	1108	1104	1112	1023	1005	719	719	667	1028	697	734	672	694	757	0	683	726
87	Pancreatic alpha-amylase	AMYP_MOUSE	Amy2			12	0	12	0	12	0	0	0	0	3	0	4	0	0	0	2	0	3	60	18	20	9	9	8	18	15	16
88	Adenylate kinase isoenzyme 1	KAD1_MOUSE	Ak1			13	0	7	0	11	0	3	8	6	5	0	4	11	8	12	27	24	27	28	41	47	14	13	11	41	44	46
90	3-ketoacyl-CoA thiolase, mitochondrial	THIM_MOUSE	Acaa2			16	0	16	0	18	0	11	11	13	9	12	9	19	16	21	40	38	30	21	24	19	7	11	11	21	21	22
91	Fatty acid synthase	FAS_MOUSE	Fasn			6	3	13	3	13	0	7	7	8	11	17	16	7	11	15	13	14	11	28	17	14	12	22	11	20	19	15
92	Heat shock protein HSP 90-beta	HS90B_MOUSE	Hsp90ab1			9	0	15	0	13	0	4	0	0	5	3	4	11	8	12	15	15	28	37	22	20	12	15	11	20	28	22
93	Histone H2A.J	H2AJ_MOUSE	H2afj			0	0	0	0	2	0	0	0	0	0	0	0	15	13	17	53	55	55	0	47	45	0	0	0	46	49	44
94	Keratin, type I cytoskeletal 15	K1C15_MOUSE	Krt15			52	0	46	14	47	0	40	38	38	39	39	46	29	29	32	15	16	13	8	11	18	18	15	13	16	18	19
95	Fatty acid-binding protein, liver	FABPL_MOUSE	Fabp1			7	0	7	0	8	0	0	2	0	0	5	4	5	0	0	32	32	26	11	42	39	20	19	19	38	41	38
96	Phosphoglucomutase-1	PGM1_MOUSE	Pgm1			7	0	8	0	0	0	0	0	0	4	5	7	0	0	0	24	22	24	36	30	30	13	15	18	30	31	33
98	Trifunctional enzyme subunit alpha, mitochondrial	ECHA_MOUSE	Hadha			17	15	21	10	23	8	12	10	13	18	24	22	14	9	14	7	9	11	23	12	16	14	17	12	16	18	21
99	Keratin, type I cuticular Ha4	KRT34_MOUSE	Krt34			0	261	0	271	0	260	246	251	266	16	31	24	69	68	71	0	0	0	0	39	32	100	99	91	29	46	33
100	Glutathione S-transferase P 1	GSTP1_MOUSE	Gstp1			16	0	13	0	19	0	6	10	8	3	0	4	0	0	0	14	15	11	24	28	23	0	0	0	20	22	25
101	Aspartate aminotransferase, mitochondrial	AATM_MOUSE	Got2			10	0	9	0	9	0	9	5	4	9	5	5	20	20	23	54	53	53	21	19	16	5	8	3	21	19	16
102	Keratin, type I cuticular Ha6	KRT36_MOUSE	Krt36			11	32	13	42	13	38	41	37	31	19	24	22	47	47	45	24	28	21	0	8	8	17	0	14	0	9	7
103	Four and a half LIM domains protein 1	FHL1_MOUSE	Fhl1			17	0	14	0	18	0	12	14	12	0	0	0	14	15	15	20	17	17	28	12	12	0	0	7	13	12	13
105	Peptidyl-prolyl cis-trans isomerase A	PPIA_MOUSE	Ppia			12	0	7	0	11	3	9	11	8	2	9	3	5	0	0	10	19	6	23	21	23	0	0	0	19	22	17
106	Prelamin-A/C	LMNA_MOUSE	Lmna			19	0	25	0	27	0	15	11	11	25	19	20	7	9	7	6	10	4	4	9	7	7	5	6	9	9	10
109	Keratin, type II cuticular 87	KRT87_MOUSE	Krt87			0	177	0	204	0	184	155	157	146	0	26	20	55	55	57	0	0	0	0	28	13	66	71	73	0	21	0
110	ATP-dependent 6-phosphofructokinase, muscle type	PFKAM_MOUSE	Pfkm			7	0	9	0	10	0	0	0	0	0	4	0	10	12	8	23	22	20	27	15	16	4	5	4	13	17	15
111	60 kDa heat shock protein, mitochondrial	CH60_MOUSE	Hspd1			10	0	12	0	8	0	6	4	4	6	9	8	4	6	10	14	18	19	5	16	22	17	16	14	20	15	15
113	ATP synthase subunit d, mitochondrial	ATP5H_MOUSE	Atp5pd			16	0	20	0	21	0	0	6	4	7	7	7	6	5	9	7	7	5	6	6	5	2	5	4	10	5	5
114	Keratin, type I cytoskeletal 17	K1C17_MOUSE	Krt17			31	21	29	23	29	20	36	30	37	39	41	41	30	34	36	15	16	8	0	11	18	0	0	0	15	10	16
115	Alpha-enolase	ENOA_MOUSE	Eno1			0	0	26	0	27	0	17	15	14	15	18	16	15	13	13	62	59	60	101	92	82	55	55	54	77	79	86
116	ATP synthase subunit O, mitochondrial	ATPO_MOUSE	Atp5po			16	0	15	0	14	0	7	7	6	6	6	6	8	18	21	10	14	8	20	12	11	0	5	5	13	10	13
117	Cytochrome c oxidase subunit 2	COX2_MOUSE	Mtco2			3	13	8	12	9	11	6	8	7	5	4	9	23	16	20	12	15	3	12	10	9	5	8	7	13	11	11
118	Aldehyde dehydrogenase, mitochondrial	ALDH2_MOUSE	Aldh2			8	0	10	0	10	0	3	6	6	5	8	4	11	0	12	29	33	18	24	16	14	4	4	4	15	18	13
119	Elongation factor 2	EF2_MOUSE	Eef2			4	0	2	0	4	0	0	0	4	3	8	7	6	6	7	13	17	10	24	20	18	7	8	7	17	15	14
120	Malate dehydrogenase, cytoplasmic	MDHC_MOUSE	Mdh1			3	0	4	0	3	0	7	6	8	3	4	0	7	4	4	24	27	22	25	16	17	11	14	12	15	15	15
121	Fructose-bisphosphate aldolase B	ALDOB_MOUSE	Aldob			8	0	7	0	7	0	9	5	7	2	6	5	0	0	4	29	24	25	21	14	21	4	10	6	14	14	15
122	Citrate synthase, mitochondrial	CISY_MOUSE	Cs			0	0	0	0	3	0	4	4	0	0	3	3	14	17	20	36	33	29	14	8	10	0	0	0	10	12	10
123	Keratin, type II cytoskeletal 75	K2C75_MOUSE	Krt75			20	34	20	41	21	34	23	29	22	36	39	34	26	32	35	11	10	13	0	0	0	9	10	15	0	0	0
126	Keratin, type II cuticular Hb5	KRT85_MOUSE	Krt85			0	139	0	154	0	150	124	131	114	0	13	0	37	45	50	0	0	16	0	0	0	39	47	37	0	0	0
127	Myosin light chain 3	MYL3_MOUSE	Myl3			49	0	49	0	55	0	21	25	21	25	26	22	24	0	0	45	40	44	0	140	121	21	0	21	126	135	125
128	Glutathione S-transferase Mu 1	GSTM1_MOUSE	Gstm1			6	0	7	0	6	0	0	0	2	3	0	3	0	4	5	27	24	26	21	11	15	0	9	6	16	18	12
130	Protein disulfide-isomerase	PDIA1_MOUSE	P4hb			3	0	3	0	4	0	0	0	0	3	3	0	0	0	0	6	6	0	28	18	20	6	11	8	16	18	20
132	Cytochrome b-c1 complex subunit 1, mitochondrial	QCR1_MOUSE	Uqcrc1			8	0	11	2	9	2	11	13	11	11	9	11	0	5	6	4	3	3	17	16	12	0	2	0	15	11	16
133	Alpha-crystallin B chain	CRYAB_MOUSE	Cryab			11	0	8	0	11	0	8	7	10	8	6	8	8	6	9	9	8	7	12	13	19	11	10	8	17	17	17
134	Peroxiredoxin-1	PRDX1_MOUSE	Prdx1			6	0	4	0	10	0	3	0	0	3	0	2	6	7	7	18	20	25	7	11	10	3	6	0	12	12	10
135	Glucose-6-phosphate isomerase	G6PI_MOUSE	Gpi			4	0	4	0	4	0	0	4	4	0	0	0	0	0	0	8	11	8	22	11	10	0	7	7	16	17	12
136	Keratin-associated protein 7-1	KRA71_MOUSE	Krtap7-1			3	9	0	9	3	9	35	29	29	0	0	0	0	0	0	0	0	0	0	11	11	0	0	0	10	11	12
137	Nucleoside diphosphate kinase B	NDKB_MOUSE	Nme2			4	0	0	0	5	0	0	3	2	0	0	0	0	0	2	11	12	9	15	14	15	8	13	10	13	14	11
138	Cytochrome c oxidase subunit 5A, mitochondrial	COX5A_MOUSE	Cox5a			8	4	6	3	7	3	4	0	4	6	6	4	13	14	13	12	16	13	0	13	11	0	0	0	11	12	12
139	Catalase	CATA_MOUSE	Cat			3	0	4	0	2	0	0	0	0	0	0	3	0	0	0	10	11	8	21	19	18	7	8	4	17	21	18
140	Keratin-associated protein 15-1	KR151_MOUSE	Krtap15-1			0	14	0	10	0	13	11	8	11	5	6	5	32	16	23	15	24	24	0	9	7	0	0	0	9	9	10
141	Alpha-crystallin A chain	CRYAA_MOUSE	Cryaa			11	0	11	0	12	0	5	7	10	10	10	11	10	10	11	8	8	0	8	14	13	5	9	7	13	13	17
142	Argininosuccinate synthase	ASSY_MOUSE	Ass1			5	0	4	0	7	0	0	3	0	3	0	5	0	0	0	10	9	10	19	14	16	0	0	0	17	15	14
143	Glutamate dehydrogenase 1, mitochondrial	DHE3_MOUSE	Glud1			10	0	12	0	10	0	0	2	0	3	3	0	0	0	0	6	6	3	17	9	6	14	8	11	11	7	6
144	Peroxiredoxin-5, mitochondrial	PRDX5_MOUSE	Prdx5			0	0	0	0	2	0	0	0	0	0	0	0	0	3	5	8	5	4	5	17	20	7	6	8	18	23	20
145	Dihydrolipoyllysine-residue acetyltransferase component of pyruvate dehydrogenase complex, mitochondrial	ODP2_MOUSE	Dlat			11	0	16	0	14	0	6	8	8	16	11	16	19	17	18	13	12	19	8	5	6	0	0	0	3	4	4
146	Keratin, type I cytoskeletal 18	K1C18_MOUSE	Krt18			25	0	26	0	21	0	15	16	14	11	13	12	10	9	11	8	9	8	2	5	4	5	5	4	4	0	5
147	Keratin, type I cytoskeletal 13	K1C13_MOUSE	Krt13			51	0	46	0	42	0	30	31	28	33	29	31	0	23	26	0	0	0	0	0	8	13	10	8	0	0	11
148	Retinal dehydrogenase 1	AL1A1_MOUSE	Aldh1a1			3	0	3	0	0	0	0	0	0	2	3	0	6	8	6	11	11	13	15	19	20	7	5	5	18	14	23
149	Aspartate aminotransferase, cytoplasmic	AATC_MOUSE	Got1			3	0	4	0	0	0	0	0	0	0	0	0	0	3	0	29	23	21	16	11	13	7	6	0	12	14	15
150	Peroxiredoxin-6	PRDX6_MOUSE	Prdx6			3	0	3	0	2	0	0	0	0	0	0	0	0	0	0	10	11	15	9	16	19	15	15	13	17	20	17
151	Myelin basic protein	MBP_MOUSE	Mbp			10	0	10	0	9	0	5	3	4	0	0	0	8	6	9	12	16	8	11	26	20	0	4	0	23	24	18
153	Filamin-A	FLNA_MOUSE	Flna			9	0	13	0	14	0	7	3	4	11	7	9	19	21	25	14	13	18	0	6	7	0	2	6	10	7	8
154	Trifunctional enzyme subunit beta, mitochondrial	ECHB_MOUSE	Hadhb			8	0	5	0	9	0	5	4	6	3	6	6	21	18	20	16	18	18	19	8	10	0	3	0	6	11	7
155	Sodium/potassium-transporting ATPase subunit alpha-1	AT1A1_MOUSE	Atp1a1			0	5	0	5	0	4	11	7	7	16	17	18	9	12	15	7	8	0	9	8	8	9	7	12	12	10	13
156	Long-chain specific acyl-CoA dehydrogenase, mitochondrial	ACADL_MOUSE	Acadl			2	0	0	0	2	0	0	0	0	0	4	0	6	4	6	9	13	8	11	19	14	6	5	4	14	13	13
157	2-oxoglutarate dehydrogenase, mitochondrial	ODO1_MOUSE	Ogdh			3	0	8	0	8	0	3	7	0	6	10	7	5	4	5	8	4	8	10	4	4	8	10	6	6	5	5
158	Keratin, type II cytoskeletal 4	K2C4_MOUSE	Krt4			25	0	25	0	27	0	24	27	22	25	25	28	14	12	11	11	9	10	0	2	3	7	8	10	0	0	0
159	ATP synthase subunit gamma, mitochondrial	ATPG_MOUSE	Atp5f1c			10	0	10	0	11	0	4	9	4	3	5	6	7	8	9	9	4	6	14	9	8	4	0	4	6	9	11
160	Transitional endoplasmic reticulum ATPase	TERA_MOUSE	Vcp			5	0	6	0	5	0	0	0	0	5	0	2	0	0	0	7	6	9	17	9	10	5	9	11	12	11	10
161	Fatty acid-binding protein, adipocyte	FABP4_MOUSE	Fabp4			3	0	4	0	3	0	0	0	0	6	8	8	3	3	5	14	16	13	6	11	8	17	17	18	11	10	13
162	Keratin, type I cytoskeletal 19	K1C19_MOUSE	Krt19			19	0	16	0	13	0	14	13	12	19	22	22	25	27	27	13	12	9	3	0	0	0	0	0	0	8	7
163	Major urinary protein 17	MUP17_MOUSE	Mup17			0	0	0	0	0	0	0	0	0	0	0	0	0	0	0	7	7	7	2	29	20	0	0	0	26	29	23
164	Heat shock protein beta-1	HSPB1_MOUSE	Hspb1			11	0	13	0	13	0	7	7	8	9	10	10	0	0	7	0	0	3	0	5	7	0	0	0	6	5	6
165	Isocitrate dehydrogenase [NADP], mitochondrial	IDHP_MOUSE	Idh2			5	0	3	0	5	0	4	7	5	0	0	0	0	5	4	8	6	0	19	7	6	4	4	4	6	7	9
167	Histone H3.3C	H3C_MOUSE	H3f3c			0	0	0	0	0	0	5	6	7	0	0	0	0	0	0	0	0	0	9	8	7	0	0	0	7	5	5
168	Acetyl-CoA acetyltransferase, mitochondrial	THIL_MOUSE	Acat1			2	0	4	0	4	0	4	0	0	0	0	0	4	3	4	27	22	25	11	15	18	0	4	3	16	15	16
170	Methanethiol oxidase	SBP1_MOUSE	Selenbp1			0	0	0	0	0	0	0	0	0	3	4	3	0	0	0	7	7	7	22	15	11	3	0	5	14	16	17
171	Cytochrome c, somatic	CYC_MOUSE	Cycs			0	0	0	0	0	0	0	0	0	0	0	0	0	5	6	21	22	17	4	22	19	0	0	0	19	24	22
172	Pyruvate dehydrogenase E1 component subunit beta, mitochondrial	ODPB_MOUSE	Pdhb			6	0	5	0	8	0	4	5	3	3	0	0	0	0	0	8	9	9	11	10	9	0	0	0	11	11	9
173	Non-specific lipid-transfer protein	NLTP_MOUSE	Scp2			0	0	0	0	0	0	0	0	0	0	0	0	6	8	6	25	28	13	4	11	14	3	5	4	12	13	13
174	Glycogen phosphorylase, brain form	PYGB_MOUSE	Pygb			14	0	14	0	10	0	0	0	0	5	0	8	0	0	0	24	0	34	49	36	25	0	11	10	28	29	31
176	Cytochrome c1, heme protein, mitochondrial	CY1_MOUSE	Cyc1			7	0	8	0	9	0	0	2	0	6	9	5	12	10	9	0	0	0	6	4	4	5	6	5	0	0	0
177	NADH dehydrogenase [ubiquinone] 1 alpha subcomplex subunit 8	NDUA8_MOUSE	Ndufa8			14	0	14	0	14	0	9	7	6	5	7	7	0	7	10	0	0	0	6	6	5	0	3	6	6	4	0
178	Tubulin beta-5 chain	TBB5_MOUSE	Tubb5			50	0	58	0	61	0	39	35	41	38	46	41	46	49	58	0	0	0	42	44	34	0	6	0	35	45	38
179	Ferritin light chain 1	FRIL1_MOUSE	Ftl1			6	0	6	0	9	0	0	3	4	3	0	0	0	0	0	0	0	3	10	32	27	0	0	0	31	35	28
180	Electron transfer flavoprotein subunit beta	ETFB_MOUSE	Etfb			0	0	0	0	0	0	0	0	0	0	0	0	0	0	0	7	9	7	16	14	20	4	9	6	19	19	17
181	Fatty acid-binding protein, heart	FABPH_MOUSE	Fabp3			0	0	0	0	0	0	0	0	0	0	0	0	0	0	0	15	15	15	13	17	13	8	15	8	17	17	17
182	14-3-3 protein epsilon	1433E_MOUSE	Ywhae			0	0	0	0	0	0	0	0	0	2	3	0	0	0	0	11	0	8	6	19	19	5	8	0	17	18	17
183	Superoxide dismutase [Cu-Zn]	SODC_MOUSE	Sod1			0	0	0	0	0	0	0	0	0	0	0	0	0	0	0	19	18	15	0	26	19	4	11	7	22	28	23
184	Electron transfer flavoprotein subunit alpha, mitochondrial	ETFA_MOUSE	Etfa			3	0	0	0	5	0	0	0	0	0	0	0	0	0	3	7	11	8	12	9	13	9	7	8	12	11	11
185	Very long-chain specific acyl-CoA dehydrogenase, mitochondrial	ACADV_MOUSE	Acadvl			5	0	8	0	10	0	0	2	2	4	7	5	5	6	7	4	5	4	11	8	10	7	7	4	9	9	8
186	Long-chain-fatty-acid--CoA ligase 1	ACSL1_MOUSE	Acsl1			0	4	3	3	0	0	0	3	0	7	7	6	18	15	24	6	8	0	8	5	6	5	4	5	8	6	9
187	Cytosolic 10-formyltetrahydrofolate dehydrogenase	AL1L1_MOUSE	Aldh1l1			3	0	0	0	5	0	4	0	2	3	5	4	5	0	0	3	0	4	17	4	5	4	0	12	7	5	7
188	Myelin protein P0	MYP0_MOUSE	Mpz			3	7	4	5	3	5	0	0	0	2	0	0	18	16	18	20	18	16	6	7	7	0	0	0	9	8	4
189	Adenosylhomocysteinase	SAHH_MOUSE	Ahcy			0	0	0	0	3	0	0	0	0	0	0	3	0	0	3	15	16	12	13	11	5	6	3	5	7	9	7
190	Cytochrome c oxidase subunit NDUFA4	NDUA4_MOUSE	Ndufa4			11	0	10	0	8	0	4	4	3	6	7	7	0	5	6	0	0	0	6	10	7	0	0	0	8	6	9
191	Pyruvate dehydrogenase E1 component subunit alpha, somatic form, mitochondrial	ODPA_MOUSE	Pdha1			6	0	8	0	7	0	0	0	0	0	0	0	0	0	0	9	8	0	7	11	8	7	8	6	10	12	9
192	Calmodulin-1	CALM1_MOUSE (+2)	Calm1			0	0	0	0	0	0	0	0	0	0	0	0	0	0	0	0	0	0	0	11	9	11	13	12	14	11	12
193	Voltage-dependent anion-selective channel protein 2	VDAC2_MOUSE	Vdac2			8	4	7	3	3	0	7	10	7	7	7	7	16	18	21	5	8	3	4	4	5	0	0	0	3	4	6
194	NADH dehydrogenase [ubiquinone] iron-sulfur protein 3, mitochondrial	NDUS3_MOUSE	Ndufs3			14	0	14	0	13	0	0	0	0	9	5	10	0	0	0	0	0	0	9	10	7	0	0	0	6	9	6
195	Cytochrome b-c1 complex subunit Rieske, mitochondrial	UCRI_MOUSE	Uqcrfs1			12	0	9	0	6	0	0	0	0	0	0	4	0	0	0	0	0	2	2	8	10	0	0	0	9	10	10
196	Myosin-6	MYH6_MOUSE	Myh6			734	0	731	0	692	0	368	354	340	420	430	416	445	0	0	0	0	0	0	286	304	325	333	355	302	0	304
197	Apolipoprotein A-I	APOA1_MOUSE	Apoa1			0	0	0	0	0	0	0	0	0	0	0	0	0	0	0	12	11	11	3	13	12	0	7	0	11	14	13
198	Keratin-associated protein 6-5	KRA65_MOUSE	Krtap6-5			0	6	0	6	0	6	23	26	21	0	5	0	16	17	15	15	18	15	0	8	11	0	0	0	6	0	7
199	Ryanodine receptor 1	RYR1_MOUSE	Ryr1			4	2	11	0	5	0	6	4	5	19	20	24	9	13	14	0	0	0	6	3	0	0	4	3	0	0	2
200	Isocitrate dehydrogenase [NAD] subunit alpha, mitochondrial	IDH3A_MOUSE	Idh3a			7	0	10	0	5	0	0	3	0	3	4	0	0	0	5	5	6	16	15	15	12	0	0	0	11	15	12
201	Keratin-associated protein 19-5	KR195_MOUSE	Krtap19-5			4	0	4	3	5	0	12	15	10	6	9	6	0	0	0	0	0	0	0	4	4	0	0	0	4	4	5
202	Protein disulfide-isomerase A3	PDIA3_MOUSE	Pdia3			0	0	0	0	0	0	0	0	0	0	0	0	0	3	0	8	6	7	8	10	9	0	3	0	7	7	7
203	Cytochrome c oxidase subunit 4 isoform 1, mitochondrial	COX41_MOUSE	Cox4i1			8	0	6	0	6	0	6	6	0	0	0	0	12	14	14	8	6	6	5	3	4	0	0	0	6	6	4
204	Ubiquitin-40S ribosomal protein S27a	RS27A_MOUSE	Rps27a			4	0	3	0	5	0	0	0	0	0	0	0	4	0	0	9	7	5	6	8	6	0	0	4	9	9	7
205	Phosphate carrier protein, mitochondrial	MPCP_MOUSE	Slc25a3			3	4	2	9	2	8	0	0	0	4	6	4	20	18	17	13	14	10	10	0	0	0	0	0	2	0	0
206	Alcohol dehydrogenase 1	ADH1_MOUSE	Adh1			2	0	3	0	0	0	3	0	0	0	0	0	5	0	0	11	12	0	12	6	7	0	4	0	4	7	8
207	Glycerol-3-phosphate dehydrogenase [NAD(+)], cytoplasmic	GPDA_MOUSE	Gpd1			0	0	0	0	0	0	0	0	0	0	0	0	0	0	0	10	11	12	13	11	11	0	7	0	13	14	10
208	Fumarate hydratase, mitochondrial	FUMH_MOUSE	Fh			4	0	3	0	3	0	5	5	6	3	0	0	4	2	5	6	6	7	3	3	5	4	8	6	8	9	6
209	Caveolae-associated protein 1	CAVN1_MOUSE	Cavin1			12	0	11	0	10	0	8	7	6	8	9	10	0	0	0	0	0	0	3	6	8	3	4	4	5	8	6
210	Elongation factor 1-alpha 2	EF1A2_MOUSE	Eef1a2			0	0	7	0	6	0	0	0	0	0	0	0	0	0	0	0	0	0	20	16	16	0	0	0	17	15	15
211	PDZ and LIM domain protein 5	PDLI5_MOUSE	Pdlim5			3	0	6	0	6	0	4	0	3	6	4	6	0	0	3	0	0	0	8	12	12	0	0	0	14	15	12
212	Myosin-9	MYH9_MOUSE	Myh9			6	0	13	0	11	0	11	14	11	19	18	16	0	0	0	0	0	0	15	6	8	10	10	8	10	10	10
213	Actin, alpha cardiac muscle 1	ACTC_MOUSE	Actc1			224	0	223	0	233	0	0	0	0	95	90	92	0	0	0	0	404	431	532	390	395	0	0	0	416	390	392
214	Keratin-associated protein 19-3	KR193_MOUSE	Krtap19-3			7	0	5	0	6	0	16	16	16	0	0	0	16	18	19	0	0	0	0	0	6	0	0	0	5	0	5
215	Betaine--homocysteine S-methyltransferase 1	BHMT1_MOUSE	Bhmt			4	0	4	0	0	0	0	0	0	0	0	3	0	0	0	0	0	0	16	0	5	8	9	4	6	0	4
216	Calcium-binding mitochondrial carrier protein Aralar1	CMC1_MOUSE	Slc25a12			0	9	3	4	0	5	0	0	0	8	11	14	17	20	24	4	4	4	19	5	5	0	0	0	5	5	4
217	Protein/nucleic acid deglycase DJ-1	PARK7_MOUSE	Park7			0	0	2	0	0	0	0	0	0	0	0	0	0	0	0	3	2	0	5	8	8	0	5	5	7	11	14
218	Keratin, type II cuticular Hb1	KRT81_MOUSE	Krt81			0	0	0	0	0	0	233	226	226	0	0	0	0	0	0	0	0	0	0	0	0	0	0	0	0	0	0
219	Myotilin	MYOTI_MOUSE	Myot			6	0	5	0	8	0	0	0	0	0	0	3	0	0	3	0	0	0	5	2	3	0	0	0	4	4	5
220	Transketolase	TKT_MOUSE	Tkt			3	0	4	0	2	0	3	0	2	3	3	0	0	0	0	2	3	4	13	0	0	0	0	0	6	3	2
221	Succinate dehydrogenase [ubiquinone] flavoprotein subunit, mitochondrial	SDHA_MOUSE	Sdha			0	0	0	0	0	0	0	4	3	0	2	0	2	4	3	0	0	0	11	7	3	0	0	0	5	3	4
222	Myosin regulatory light polypeptide 9	MYL9_MOUSE	Myl9			7	0	11	0	8	0	0	0	2	0	0	2	0	0	0	0	0	0	0	10	9	3	0	0	9	11	10
223	Myelin proteolipid protein	MYPR_MOUSE	Plp1			0	10	4	6	4	5	0	0	0	4	4	5	16	10	8	9	7	7	8	8	7	6	6	5	7	8	7
225	Myosin regulatory light chain 2, ventricular/cardiac muscle isoform	MLRV_MOUSE	Myl2			0	0	0	0	0	0	0	0	0	0	0	0	0	0	0	0	3	3	0	19	18	0	4	3	15	19	16
226	Stress-70 protein, mitochondrial	GRP75_MOUSE	Hspa9			3	0	0	0	0	0	3	6	0	8	5	5	0	0	0	4	5	10	0	4	7	3	6	3	6	7	5
227	Prohibitin-2	PHB2_MOUSE	Phb2			10	0	11	0	10	0	3	4	0	7	8	8	2	0	0	0	0	0	0	5	3	0	0	0	5	4	4
229	Histone H1.2	H12_MOUSE	Hist1h1c			0	0	0	0	0	0	0	0	0	0	0	0	0	0	0	19	24	18	7	20	16	2	3	3	18	17	16
230	Dihydrolipoyl dehydrogenase, mitochondrial	DLDH_MOUSE	Dld			3	0	7	0	6	0	0	0	4	5	6	7	0	0	0	6	0	4	9	5	8	4	6	6	8	5	7
231	Acyl-CoA-binding protein	ACBP_MOUSE	Dbi			0	0	0	0	0	0	0	0	0	0	0	0	0	0	0	0	7	0	0	14	12	0	0	0	13	14	12
233	Transgelin	TAGL_MOUSE	Tagln			0	0	0	0	0	0	0	0	0	0	0	0	0	0	0	7	6	3	5	3	8	0	3	0	9	8	5
234	Keratin, type II cytoskeletal 6A	K2C6A_MOUSE	Krt6a			34	0	24	0	28	0	25	25	20	32	30	36	23	26	30	10	14	10	0	0	0	0	0	0	0	0	0
236	14-3-3 protein zeta/delta	1433Z_MOUSE	Ywhaz			3	0	0	0	0	0	0	4	0	4	5	0	0	0	0	0	0	0	10	23	20	6	11	12	23	19	17
237	Carbonic anhydrase 2	CAH2_MOUSE	Ca2			0	0	0	0	0	0	0	0	0	0	0	0	0	0	0	13	10	12	14	8	5	0	3	0	9	6	7
238	Phosphatidylethanolamine-binding protein 1	PEBP1_MOUSE	Pebp1			0	0	0	0	0	0	0	0	0	0	0	0	0	0	0	7	5	6	0	8	9	0	3	3	9	9	8
239	Dihydrolipoyllysine-residue succinyltransferase component of 2-oxoglutarate dehydrogenase complex, mitochondrial	ODO2_MOUSE	Dlst			6	0	7	0	9	0	4	5	5	5	6	5	8	6	8	12	12	9	6	0	2	0	0	0	5	3	4
240	Profilin-1	PROF1_MOUSE	Pfn1			0	0	0	0	0	0	3	0	0	5	3	5	3	0	9	6	4	7	4	11	11	0	0	0	12	12	11
241	Obscurin	OBSCN_MOUSE	Obscn			8	0	7	0	6	0	5	4	3	4	6	2	6	8	8	0	0	5	0	0	0	0	0	4	0	3	0
242	Kallikrein 1-related peptidase b9	K1KB9_MOUSE	Klk1b9			0	0	0	0	0	0	0	0	0	0	0	0	0	0	0	2	0	0	7	17	19	0	5	3	17	19	14
243	60S ribosomal protein L13	RL13_MOUSE	Rpl13			10	0	10	0	10	0	5	4	4	3	3	0	7	6	8	0	0	0	0	4	4	0	0	2	4	4	3
244	Medium-chain specific acyl-CoA dehydrogenase, mitochondrial	ACADM_MOUSE	Acadm			0	0	0	0	0	0	0	0	0	3	4	3	0	0	0	4	6	6	4	5	6	3	5	0	4	6	6
245	ATP synthase subunit f, mitochondrial	ATPK_MOUSE	Atp5mf			0	0	0	0	0	0	0	0	0	5	7	5	13	8	12	0	0	0	0	6	0	0	0	0	0	6	5
246	Neurofilament light polypeptide	NFL_MOUSE	Nefl			13	0	14	0	11	0	12	9	7	4	0	6	0	0	0	0	0	0	3	5	0	0	0	0	0	4	0
247	Beta-crystallin B2	CRBB2_MOUSE	Crybb2			0	0	0	0	3	0	0	0	0	0	0	0	0	4	4	12	13	13	5	4	7	0	0	0	8	3	7
249	Fructose-1,6-bisphosphatase 1	F16P1_MOUSE	Fbp1			0	0	0	0	0	0	0	0	0	0	3	0	0	0	0	0	0	0	0	11	6	0	5	0	7	6	9
250	Peroxiredoxin-2	PRDX2_MOUSE	Prdx2			0	0	0	0	0	0	0	0	0	0	0	0	0	0	3	7	14	13	7	6	10	0	0	0	4	8	8
252	Hydroxymethylglutaryl-CoA synthase, mitochondrial	HMCS2_MOUSE	Hmgcs2			0	0	0	0	0	0	0	0	0	0	0	0	0	0	0	10	11	14	16	12	11	0	0	0	10	11	9
253	Keratin, type I cuticular Ha1	K1H1_MOUSE	Krt31			0	248	0	257	0	252	237	238	262	0	0	0	0	0	0	0	0	0	0	38	0	107	109	93	24	38	0
254	60S ribosomal protein L4	RL4_MOUSE	Rpl4			6	0	8	0	9	0	5	5	4	0	0	0	7	6	0	0	0	0	0	3	0	0	0	0	4	2	3
255	NADH-ubiquinone oxidoreductase 75 kDa subunit, mitochondrial	NDUS1_MOUSE	Ndufs1			2	0	5	3	4	2	0	0	0	4	7	4	0	0	6	4	5	0	5	4	3	0	0	0	4	5	2
256	ADP/ATP translocase 2	ADT2_MOUSE	Slc25a5			0	23	0	20	0	23	0	0	0	20	22	20	85	83	84	0	49	41	0	0	0	0	0	0	18	0	0
257	Endoplasmin	ENPL_MOUSE	Hsp90b1			0	0	0	0	0	0	0	0	0	0	0	0	3	0	0	4	3	3	11	10	9	8	12	0	11	10	9
258	40S ribosomal protein SA	RSSA_MOUSE	Rpsa			4	0	6	0	5	0	0	0	0	0	0	0	0	0	0	4	4	6	13	6	4	3	3	0	7	5	4
259	Myosin-3	MYH3_MOUSE	Myh3			0	0	0	0	846	0	0	0	0	0	0	0	0	0	0	0	450	0	0	0	0	0	0	0	0	0	0
260	Aldo-keto reductase family 1 member B1	ALDR_MOUSE	Akr1b1			0	0	0	0	0	0	0	0	0	0	0	0	0	0	2	10	12	13	4	0	5	0	0	0	5	6	6
261	Glutathione S-transferase A3	GSTA3_MOUSE	Gsta3			0	0	4	0	3	0	0	2	3	0	0	0	0	0	0	5	7	5	5	15	14	0	0	0	9	9	11
262	Tubulin beta-2A chain	TBB2A_MOUSE	Tubb2a			39	0	47	0	50	0	33	34	36	33	42	37	47	53	61	56	56	42	37	35	0	0	0	0	0	0	0
263	NADH dehydrogenase [ubiquinone] 1 beta subcomplex subunit 10	NDUBA_MOUSE	Ndufb10			9	0	10	0	11	0	3	4	0	0	0	0	0	0	0	0	0	0	4	0	0	0	0	0	0	0	5
264	sp|K2C1_HUMAN(Common contaminant protein)	sp|K2C1_HUMAN(Common				11	13	0	13	0	16	0	0	0	0	0	0	0	0	0	0	0	0	0	0	0	0	0	0	0	0	0
265	Alpha-actinin-4	ACTN4_MOUSE	Actn4			0	0	0	0	34	0	0	0	0	0	16	19	0	0	0	0	0	0	30	19	20	13	0	13	23	18	19
266	AMP deaminase 1	AMPD1_MOUSE	Ampd1			0	0	6	0	0	0	0	0	0	0	0	3	0	0	0	0	0	0	4	0	4	0	0	0	0	0	4
267	Creatine kinase B-type	KCRB_MOUSE	Ckb			3	0	3	0	0	0	0	0	0	0	0	0	0	0	0	0	0	0	5	5	7	0	4	3	7	6	7
268	Uricase	URIC_MOUSE	Uox			0	0	0	0	0	0	0	0	0	0	0	0	0	0	0	7	8	7	6	0	0	0	0	0	0	2	0
269	NADH dehydrogenase [ubiquinone] 1 alpha subcomplex subunit 13	NDUAD_MOUSE	Ndufa13			9	0	8	0	6	0	0	4	3	3	4	3	10	8	13	0	0	0	0	3	0	0	0	0	4	4	3
270	Succinate--CoA ligase [ADP-forming] subunit beta, mitochondrial	SUCB1_MOUSE	Sucla2			0	0	0	0	0	0	0	0	0	0	0	0	0	0	0	0	0	0	3	5	8	3	3	4	7	6	6
271	Keratin, type II cytoskeletal 79	K2C79_MOUSE	Krt79			8	0	8	0	8	0	8	8	7	12	9	12	0	4	4	0	3	0	0	0	0	0	0	4	0	0	0
272	Kallikrein 1-related peptidase b26	K1B26_MOUSE	Klk1b26			0	0	0	0	0	0	0	0	0	0	0	0	0	0	0	0	0	0	0	9	11	0	3	0	8	11	7
273	Cytochrome b-c1 complex subunit 7	QCR7_MOUSE	Uqcrb			7	0	7	0	0	0	0	0	0	0	0	0	0	0	0	0	0	0	0	3	2	0	0	0	4	2	2
274	ATP synthase-coupling factor 6, mitochondrial	ATP5J_MOUSE	Atp5pf			5	0	0	0	2	0	0	0	0	0	0	0	0	0	0	0	0	0	0	8	8	0	0	0	5	7	6
275	Keratin, type I cytoskeletal 16	K1C16_MOUSE	Krt16			13	8	0	0	0	0	13	13	13	17	14	12	14	19	17	11	11	11	0	0	0	0	0	3	0	0	0
276	Prohibitin	PHB_MOUSE	Phb			3	0	7	0	4	0	6	10	4	9	5	10	5	9	12	0	4	0	2	0	2	0	0	0	2	3	0
278	Seminal vesicle secretory protein 6	SVS6_MOUSE	Svs6			3	0	5	0	2	0	7	5	4	3	9	3	0	0	0	0	0	0	0	11	0	0	0	0	12	9	6
280	L-lactate dehydrogenase B chain	LDHB_MOUSE	Ldhb			2	0	3	0	0	0	0	0	0	0	0	0	0	0	0	0	0	0	13	5	6	7	10	0	7	5	8
281	Glycine N-methyltransferase	GNMT_MOUSE	Gnmt			3	0	5	0	4	0	0	0	0	3	0	2	0	0	0	3	0	4	10	4	6	0	0	0	6	5	6
282	BPI fold-containing family A member 2	BPIA2_MOUSE	Bpifa2			0	0	0	0	0	0	0	0	0	0	0	0	0	0	0	5	6	0	5	14	13	11	11	12	15	14	12
283	Neurofilament medium polypeptide	NFM_MOUSE	Nefm			10	0	11	0	7	0	14	0	0	7	10	7	0	0	0	0	0	0	0	0	0	0	0	0	0	0	0
284	Rho GDP-dissociation inhibitor 1	GDIR1_MOUSE	Arhgdia			0	0	0	0	0	0	0	0	0	0	0	0	0	0	0	0	7	0	8	6	6	5	8	4	6	8	8
285	14-3-3 protein gamma	1433G_MOUSE	Ywhag			3	0	3	0	0	0	0	0	0	0	0	0	0	0	0	0	0	0	8	22	19	5	9	5	18	21	18
286	Histone H1.4	H14_MOUSE	Hist1h1e			0	0	0	0	0	0	0	0	0	0	0	0	0	0	0	0	27	0	0	18	20	4	4	4	20	18	17
287	F-actin-capping protein subunit alpha-2	CAZA2_MOUSE	Capza2			0	0	2	0	3	0	0	0	0	0	0	0	0	0	0	0	0	0	2	4	0	0	0	3	4	4	0
289	Cytochrome b5	CYB5_MOUSE	Cyb5a			0	0	0	0	0	0	0	0	0	0	0	0	0	0	0	0	0	0	0	10	5	5	5	6	4	6	5
290	Cytochrome c oxidase subunit 5B, mitochondrial	COX5B_MOUSE	Cox5b			0	0	0	0	0	0	0	0	0	0	0	0	0	0	0	3	0	0	0	0	0	0	0	0	0	0	0
291	Heat shock protein beta-6	HSPB6_MOUSE	Hspb6			0	0	5	0	5	0	0	0	0	0	0	0	0	0	0	0	0	0	0	3	3	0	0	0	3	2	3
292	Heterogeneous nuclear ribonucleoproteins A2/B1	ROA2_MOUSE	Hnrnpa2b1			0	0	0	0	0	0	0	0	0	0	0	0	0	0	0	8	6	6	0	9	11	0	0	0	11	9	7
293	60S ribosomal protein L7a	RL7A_MOUSE	Rpl7a			6	0	6	0	4	0	3	0	0	0	0	0	4	0	0	5	5	3	0	5	5	0	0	0	4	6	6
294	Arginase-1	ARGI1_MOUSE	Arg1			0	0	0	0	0	0	0	0	0	0	0	0	0	0	0	0	0	0	6	6	5	0	0	0	4	5	7
295	UTP--glucose-1-phosphate uridylyltransferase	UGPA_MOUSE	Ugp2			0	0	0	0	0	0	0	0	0	0	0	0	0	0	0	5	5	5	4	0	3	6	3	3	3	4	4
296	Reticulon-2	RTN2_MOUSE	Rtn2			0	4	4	3	3	4	0	0	0	0	3	3	8	13	15	8	7	7	7	0	0	0	0	0	0	0	0
297	Desmoplakin	DESP_MOUSE	Dsp			0	3	0	4	0	5	5	7	4	8	7	10	0	0	4	0	0	0	0	0	0	0	0	0	0	0	0
298	40S ribosomal protein S3	RS3_MOUSE	Rps3			3	0	4	0	4	0	3	3	0	0	2	4	0	4	3	3	3	0	4	0	0	0	0	0	3	3	0
299	Glutamine synthetase	GLNA_MOUSE	Glul			4	0	3	0	0	0	3	2	0	0	3	0	0	0	0	0	0	0	7	8	10	0	0	0	7	10	9
300	Methylmalonate-semialdehyde dehydrogenase [acylating], mitochondrial	MMSA_MOUSE	Aldh6a1			0	0	0	0	0	0	0	0	0	0	0	0	0	0	0	3	4	2	6	4	6	6	6	8	6	5	7
301	IPI00000012|IPI00000012.1 Keratin, type I cytoskeletal 10 HUMAN(Common contaminant protein)	IPI00000012|IPI00000012.1				0	13	0	14	0	18	21	19	0	0	0	0	0	0	0	0	0	0	0	0	0	0	0	0	0	0	0
305	Clathrin heavy chain 1	CLH1_MOUSE	Cltc			2	2	3	0	2	0	0	3	0	8	13	9	0	0	7	0	4	0	12	0	0	0	3	3	4	0	4
306	Voltage-dependent anion-selective channel protein 3	VDAC3_MOUSE	Vdac3			0	0	0	0	0	0	12	0	0	7	9	8	0	29	31	0	0	0	0	0	0	0	0	0	0	0	0
308	Myosin light polypeptide 6	MYL6_MOUSE	Myl6			43	0	40	0	45	0	17	16	13	24	22	0	0	0	0	0	0	0	0	49	40	0	0	0	42	42	42
309	Hydroxyacyl-coenzyme A dehydrogenase, mitochondrial	HCDH_MOUSE	Hadh			6	0	8	0	6	0	3	0	0	0	0	0	0	0	0	0	0	0	5	4	7	0	0	0	4	4	5
310	2,4-dienoyl-CoA reductase, mitochondrial	DECR_MOUSE	Decr1			0	0	0	0	0	0	0	0	0	0	0	0	0	0	0	13	14	13	2	0	3	0	0	0	3	3	2
311	Sorbitol dehydrogenase	DHSO_MOUSE	Sord			0	0	0	0	0	0	0	0	0	0	0	0	3	3	5	13	12	12	9	5	7	0	0	0	6	7	6
312	Carbonic anhydrase 1	CAH1_MOUSE	Ca1			0	0	0	0	0	0	0	0	0	0	0	0	0	0	0	5	5	5	5	3	2	4	4	0	5	0	5
313	Succinate dehydrogenase [ubiquinone] iron-sulfur subunit, mitochondrial	SDHB_MOUSE	Sdhb			5	4	0	0	0	0	3	2	0	0	3	2	5	3	6	0	0	0	5	0	0	0	0	0	0	0	0
314	Keratin-associated protein 3-2	KRA32_MOUSE	Krtap3-2			0	10	0	11	0	7	0	0	0	0	0	0	0	0	0	0	0	0	0	0	0	0	0	0	0	0	0
315	C->U-editing enzyme APOBEC-2	ABEC2_MOUSE	Apobec2			3	0	4	0	3	0	0	0	0	0	0	0	0	0	0	0	0	0	2	0	0	2	4	4	0	0	0
316	Succinate--CoA ligase [ADP/GDP-forming] subunit alpha, mitochondrial	SUCA_MOUSE	Suclg1			0	0	0	0	0	0	0	0	0	0	0	0	0	0	0	9	9	0	5	5	6	0	0	0	4	6	7
317	40S ribosomal protein S2	RS2_MOUSE	Rps2			7	0	5	0	7	0	0	3	0	0	0	0	0	2	0	2	0	0	4	0	3	0	0	0	0	0	0
318	Alpha-actinin-1	ACTN1_MOUSE	Actn1			40	0	44	0	42	0	0	0	0	21	28	26	0	0	0	0	0	0	39	0	0	0	25	22	0	0	0
319	Macrophage migration inhibitory factor	MIF_MOUSE	Mif			0	0	0	0	0	0	0	0	0	0	0	0	0	0	0	0	0	0	0	4	4	0	0	0	4	6	5
320	Microsomal glutathione S-transferase 1	MGST1_MOUSE	Mgst1			3	3	3	4	0	0	0	0	0	0	6	4	0	0	0	0	0	0	0	0	0	0	0	0	0	0	0
321	Pyruvate carboxylase, mitochondrial	PYC_MOUSE	Pc			0	0	0	0	0	0	0	0	0	0	0	0	0	0	0	0	0	0	6	0	2	0	0	0	0	2	0
322	Kallikrein 1-related peptidase b27	K1B27_MOUSE	Klk1b27			0	0	0	0	0	0	0	0	0	0	0	0	0	0	0	0	0	3	6	9	6	0	5	0	8	10	10
323	Tubulin alpha-4A chain	TBA4A_MOUSE	Tuba4a			0	0	33	0	0	0	14	18	17	19	0	25	18	0	0	0	0	29	29	25	0	6	9	9	0	26	32
324	Vitamin D-binding protein	VTDB_MOUSE	Gc			0	0	0	0	0	0	0	0	0	0	0	0	0	0	0	0	0	0	0	17	14	0	0	0	15	13	13
325	Triokinase/FMN cyclase	TKFC_MOUSE	Tkfc			0	0	0	0	0	0	0	0	0	0	0	0	0	0	0	6	7	7	2	2	0	0	0	0	3	0	3
326	NADH dehydrogenase [ubiquinone] iron-sulfur protein 2, mitochondrial	NDUS2_MOUSE	Ndufs2			0	0	4	0	4	0	0	0	0	0	5	0	0	2	0	0	0	0	0	4	3	0	0	0	5	4	0
327	sp|K1H1_HUMAN(Common contaminant protein)	sp|K1H1_HUMAN(Common				0	114	0	132	0	129	0	110	0	0	0	0	0	0	0	0	0	0	0	0	0	0	53	43	0	0	0
328	Chitinase-like protein 3	CHIL3_MOUSE	Chil3			0	0	0	0	0	0	0	0	0	0	0	0	0	0	0	5	5	2	0	4	2	0	5	0	7	5	5
329	Cofilin-1	COF1_MOUSE	Cfl1			2	0	3	0	3	0	0	0	0	3	3	3	0	0	0	0	0	0	3	7	8	0	0	0	6	9	7
330	Regucalcin	RGN_MOUSE	Rgn			0	0	0	0	0	0	0	0	0	0	0	0	0	0	0	11	11	11	7	0	4	0	0	0	0	3	3
331	MICOS complex subunit Mic60	MIC60_MOUSE	Immt			0	4	2	0	0	0	3	0	3	11	7	9	0	5	6	0	0	0	3	0	0	0	0	0	0	0	0
332	60S ribosomal protein L24	RL24_MOUSE	Rpl24			5	0	5	0	4	0	4	3	3	0	2	0	0	0	10	0	4	0	0	0	0	0	0	0	0	0	0
333	Kelch-like protein 41	KLH41_MOUSE	Klhl41			4	0	4	0	4	0	0	0	0	0	0	0	0	0	0	0	0	0	4	4	4	2	0	4	4	3	3
334	60S ribosomal protein L14	RL14_MOUSE	Rpl14			10	0	12	0	7	0	3	5	5	0	0	0	0	0	0	0	0	0	0	0	0	0	0	0	0	0	0
335	NADP-dependent malic enzyme	MAOX_MOUSE	Me1			2	0	3	0	0	0	0	0	0	0	0	0	0	0	0	0	0	0	7	0	0	0	0	0	0	0	0
337	ATP synthase F(0) complex subunit B1, mitochondrial	AT5F1_MOUSE	Atp5pb			0	3	0	0	3	0	0	0	0	5	4	3	2	0	3	0	0	0	3	0	0	0	0	0	0	0	0
338	NADH dehydrogenase [ubiquinone] 1 alpha subcomplex subunit 6	NDUA6_MOUSE	Ndufa6			0	0	4	0	5	0	0	0	0	0	0	0	0	0	0	0	0	0	0	3	0	0	0	0	0	4	0
339	Carboxylesterase 1D	CES1D_MOUSE	Ces1d			0	0	0	0	0	0	0	0	0	0	0	0	0	0	0	3	0	0	7	0	0	2	0	0	2	0	2
340	Heterogeneous nuclear ribonucleoprotein K	HNRPK_MOUSE	Hnrnpk			0	0	0	0	0	0	0	0	0	0	0	0	0	0	0	4	4	4	6	13	7	0	2	2	11	13	9
342	Ferritin heavy chain	FRIH_MOUSE	Fth1			0	0	0	0	0	0	0	0	0	0	0	0	0	0	0	0	0	0	0	12	12	0	0	0	13	10	11
344	Beta-2-microglobulin	B2MG_MOUSE	B2m			3	0	0	0	0	0	0	3	0	0	0	0	0	0	0	0	0	0	0	0	0	0	0	0	0	0	3
345	Calponin-1	CNN1_MOUSE	Cnn1			0	0	0	0	0	0	0	0	0	0	0	0	0	0	0	0	5	7	0	6	6	0	0	0	6	8	5
346	60S acidic ribosomal protein P2	RLA2_MOUSE	Rplp2			0	0	0	0	0	0	0	0	0	0	0	0	0	0	0	0	0	0	0	12	11	0	0	0	12	11	11
347	Vinculin	VINC_MOUSE	Vcl			3	0	4	0	0	0	0	0	0	0	4	6	0	0	0	3	2	4	4	0	0	0	0	0	3	0	0
348	NADH dehydrogenase [ubiquinone] iron-sulfur protein 8, mitochondrial	NDUS8_MOUSE	Ndufs8			0	0	0	0	0	0	6	5	6	0	5	0	0	0	0	0	0	0	0	0	0	0	0	0	0	0	0
349	Calreticulin	CALR_MOUSE	Calr			0	0	0	0	0	0	0	0	0	0	0	0	0	0	0	0	0	0	0	0	0	6	4	6	0	0	0
350	Sodium/potassium-transporting ATPase subunit beta-1	AT1B1_MOUSE	Atp1b1			0	0	0	0	0	0	0	0	0	0	0	0	0	0	0	0	0	0	4	6	6	0	0	0	6	6	8
351	Enoyl-CoA delta isomerase 1, mitochondrial	ECI1_MOUSE	Eci1			0	0	0	0	0	0	0	0	0	0	0	0	0	0	0	0	2	0	2	4	4	8	6	5	4	4	5
352	Dihydropyrimidinase-related protein 2	DPYL2_MOUSE	Dpysl2			0	0	0	0	0	0	0	0	0	0	0	0	0	0	0	0	0	3	0	5	4	0	3	0	4	4	4
353	Peroxisomal acyl-coenzyme A oxidase 1	ACOX1_MOUSE	Acox1			0	0	0	0	0	0	0	0	0	0	0	0	2	0	0	6	7	4	13	0	0	0	6	0	0	0	0
354	Carcinoembryonic antigen-related cell adhesion molecule 10	CEAMA_MOUSE	Ceacam10			7	0	0	0	7	0	0	0	0	6	8	7	4	0	3	3	0	0	0	0	0	0	0	0	0	0	0
355	CDGSH iron-sulfur domain-containing protein 1	CISD1_MOUSE	Cisd1			3	0	6	0	4	0	0	0	0	0	0	0	0	0	0	0	0	0	0	4	0	0	4	4	3	3	3
356	Cytochrome b-c1 complex subunit 6, mitochondrial	QCR6_MOUSE	Uqcrh			0	0	0	0	0	0	0	0	0	0	0	0	0	0	0	0	0	0	0	7	8	0	0	0	6	6	7
357	60S ribosomal protein L7	RL7_MOUSE	Rpl7			4	0	0	0	2	0	0	0	0	0	0	0	0	0	0	0	6	9	0	3	2	0	0	0	2	0	0
358	Elongation factor 1-delta	EF1D_MOUSE	Eef1d			0	0	0	0	0	0	0	0	0	0	0	0	0	0	0	0	0	0	0	8	7	3	5	4	8	7	8
359	Myc box-dependent-interacting protein 1	BIN1_MOUSE	Bin1			0	0	0	0	0	0	0	0	0	0	0	0	0	0	0	0	0	0	0	4	2	0	0	0	0	5	4
360	Acyl-coenzyme A synthetase ACSM2, mitochondrial	ACSM2_MOUSE	Acsm2			0	0	0	0	0	0	0	0	0	0	0	0	0	0	0	0	0	0	3	4	0	0	0	0	3	0	3
361	Myomesin-3	MYOM3_MOUSE	Myom3			7	0	6	0	5	0	0	0	0	0	0	0	0	0	0	0	0	0	0	0	0	0	0	3	0	0	0
362	Enoyl-CoA hydratase, mitochondrial	ECHM_MOUSE	Echs1			0	0	0	0	0	0	4	0	0	0	0	0	0	0	0	0	0	3	4	6	3	0	0	0	7	6	8
363	Adenylosuccinate synthetase isozyme 1	PURA1_MOUSE	Adssl1			0	0	0	0	0	0	0	0	0	0	0	0	0	0	0	0	3	0	5	2	0	3	6	0	0	0	0
364	Eukaryotic translation initiation factor 5A-1	IF5A1_MOUSE	Eif5a			0	0	0	0	0	0	0	0	0	0	0	0	0	0	0	0	0	0	3	8	8	0	0	0	6	10	6
365	Destrin	DEST_MOUSE	Dstn			0	0	0	0	0	0	0	0	0	0	0	0	0	0	0	0	0	0	0	4	4	4	0	0	4	4	6
367	Epiplakin	EPIPL_MOUSE	Eppk1			0	0	4	0	4	0	0	0	0	0	4	0	0	0	0	0	0	0	0	0	0	0	0	0	0	0	0
368	NADH dehydrogenase [ubiquinone] 1 alpha subcomplex subunit 12	NDUAC_MOUSE	Ndufa12			2	0	3	0	0	0	0	0	0	0	3	0	10	4	9	0	0	0	0	0	0	0	0	0	0	0	0
369	Histone-lysine N-methyltransferase Smyd1	SMYD1_MOUSE	Smyd1			0	0	3	0	3	0	0	0	0	0	0	0	0	0	0	0	0	0	7	4	3	0	0	0	0	4	4
371	60S ribosomal protein L12	RL12_MOUSE	Rpl12			0	0	0	0	0	0	0	0	0	0	0	0	0	0	0	0	0	0	0	5	6	3	5	3	6	7	4
373	60S ribosomal protein L18	RL18_MOUSE	Rpl18			0	0	0	0	0	0	0	0	0	0	0	0	2	3	0	3	3	4	0	4	0	0	0	0	0	0	0
374	Cytochrome c oxidase subunit 6B1	CX6B1_MOUSE	Cox6b1			0	0	0	0	0	0	0	0	0	0	0	0	0	0	0	0	0	3	4	6	5	0	0	0	6	6	6
375	Ornithine carbamoyltransferase, mitochondrial	OTC_MOUSE	Otc			0	0	0	0	0	0	0	0	0	0	0	0	0	0	0	14	13	15	3	0	0	0	0	0	3	0	0
377	Eukaryotic initiation factor 4A-I	IF4A1_MOUSE	Eif4a1			0	0	0	0	0	0	0	0	0	0	0	0	0	0	0	0	0	0	0	0	0	6	3	3	0	3	0
378	Gamma-crystallin C	CRGC_MOUSE	Crygc			5	0	4	0	3	0	0	0	0	0	0	0	0	0	0	0	0	0	0	0	0	0	0	0	0	0	0
380	Histone H2A type 2-A	H2A2A_MOUSE (+1)	Hist2h2aa1			0	0	0	0	0	0	0	0	0	0	0	0	0	0	0	0	0	0	0	0	0	0	0	0	0	0	0
381	Sodium/potassium-transporting ATPase subunit alpha-2	AT1A2_MOUSE	Atp1a2			0	0	3	0	0	0	0	0	0	11	0	0	0	0	16	0	0	0	0	0	0	0	0	0	0	0	0
382	ATP synthase subunit e, mitochondrial	ATP5I_MOUSE	Atp5me			0	0	0	0	2	0	3	0	4	0	0	0	0	0	0	0	0	0	0	6	0	4	0	0	5	0	5
385	Elongation factor 1-gamma	EF1G_MOUSE	Eef1g			0	0	0	0	0	0	0	0	0	0	0	0	0	0	0	5	3	4	0	0	0	5	0	2	0	0	0
386	Isocitrate dehydrogenase [NADP] cytoplasmic	IDHC_MOUSE	Idh1			0	0	0	0	0	0	0	0	0	0	0	0	0	0	0	6	4	0	5	4	3	4	0	4	3	0	3
388	60S ribosomal protein L27a	RL27A_MOUSE	Rpl27a			0	0	0	0	0	0	0	0	0	0	0	0	5	0	0	0	4	0	0	3	0	0	0	0	0	0	0
389	Histone H1.5	H15_MOUSE	Hist1h1b			0	0	0	0	0	0	0	0	0	0	0	0	0	0	0	0	0	0	0	8	5	0	0	0	7	8	9
390	Synaptopodin-2	SYNP2_MOUSE	Synpo2			4	0	6	0	3	0	0	2	0	0	0	0	0	0	0	0	0	0	0	5	0	0	0	0	6	0	3
392	Fumarylacetoacetase	FAAA_MOUSE	Fah			0	0	0	0	0	0	0	0	0	0	0	0	0	0	0	15	8	9	4	0	0	0	0	0	0	0	3
394	Nascent polypeptide-associated complex subunit alpha, muscle-specific form	NACAM_MOUSE	Naca			0	0	0	0	0	0	0	0	0	0	0	0	0	0	0	0	0	0	0	6	4	0	0	0	5	7	4
396	Cytochrome c oxidase subunit 6C	COX6C_MOUSE	Cox6c			0	0	0	0	0	0	0	0	0	0	0	0	5	0	0	7	5	7	0	0	0	0	0	0	0	0	0
397	Myosin light chain 6B	MYL6B_MOUSE	Myl6b			3	0	0	0	0	0	0	3	0	0	0	0	0	0	0	0	0	5	0	0	2	0	0	0	0	3	3
398	Murinoglobulin-1	MUG1_MOUSE	Mug1			0	0	0	0	0	0	0	0	0	0	0	0	0	0	0	6	5	6	0	4	3	0	0	0	4	3	5
399	Keratin-associated protein 14	KRA14_MOUSE	Krtap14			0	0	0	0	0	0	0	0	0	0	0	0	13	11	11	0	0	0	0	0	0	0	0	0	0	0	0
401	NADH dehydrogenase [ubiquinone] 1 beta subcomplex subunit 9	NDUB9_MOUSE	Ndufb9			2	0	2	0	0	0	0	4	0	0	0	0	0	0	0	0	0	0	0	0	0	0	0	0	0	0	0
402	NADH dehydrogenase [ubiquinone] 1 beta subcomplex subunit 4	NDUB4_MOUSE	Ndufb4			0	0	0	0	0	0	0	0	0	0	0	0	0	0	0	0	0	0	3	0	0	0	0	0	0	0	0
403	60S ribosomal protein L6	RL6_MOUSE	Rpl6			0	0	3	0	0	0	0	0	0	0	0	0	0	4	4	4	0	2	0	0	0	0	0	0	4	0	0
404	NADH dehydrogenase [ubiquinone] iron-sulfur protein 7, mitochondrial	NDUS7_MOUSE	Ndufs7			6	0	5	0	6	0	0	2	0	0	3	0	0	0	0	0	0	0	0	0	0	0	0	0	0	0	0
406	Thioredoxin-dependent peroxide reductase, mitochondrial	PRDX3_MOUSE	Prdx3			3	0	0	0	0	0	0	0	0	0	0	0	0	0	0	0	0	0	4	0	0	0	0	0	0	0	2
407	Nucleobindin-2	NUCB2_MOUSE	Nucb2			3	0	4	0	5	0	0	0	0	0	0	0	0	0	0	0	0	0	0	6	4	0	0	0	5	6	5
409	Peptidyl-prolyl cis-trans isomerase B	PPIB_MOUSE	Ppib			0	0	0	0	0	0	0	0	0	0	0	0	0	0	0	0	0	0	0	8	6	0	0	0	7	7	5
410	NADH dehydrogenase [ubiquinone] 1 alpha subcomplex subunit 10, mitochondrial	NDUAA_MOUSE	Ndufa10			2	0	3	0	4	0	0	0	0	2	4	5	0	0	0	0	0	0	6	0	0	0	0	0	5	0	0
411	Carbonyl reductase [NADPH] 2	CBR2_MOUSE	Cbr2			0	0	0	0	0	0	0	0	0	0	0	0	0	0	0	0	0	0	3	0	0	0	0	0	0	2	0
412	Translationally-controlled tumor protein	TCTP_MOUSE	Tpt1			0	0	0	0	0	0	0	0	0	0	0	0	0	0	0	0	0	0	0	8	8	0	0	0	8	7	7
413	40S ribosomal protein S18	RS18_MOUSE	Rps18			0	0	0	0	3	0	0	0	0	0	0	0	0	0	6	0	5	4	0	0	0	0	0	0	0	3	3
414	Superoxide dismutase [Mn], mitochondrial	SODM_MOUSE	Sod2			4	0	4	0	4	0	0	0	0	0	0	0	0	0	0	0	0	0	0	0	0	0	3	0	0	0	0
415	40S ribosomal protein S9	RS9_MOUSE	Rps9			0	0	0	0	0	0	0	0	0	0	0	0	6	8	6	4	4	0	0	0	0	0	0	0	3	0	0
417	Synemin	SYNEM_MOUSE	Synm			3	0	3	0	3	0	2	2	0	8	6	5	0	0	0	0	0	0	0	0	0	0	0	0	0	0	0
418	ATP synthase subunit delta, mitochondrial	ATPD_MOUSE	Atp5f1d			0	0	0	0	0	0	0	0	0	0	0	0	0	0	0	6	0	0	0	4	4	0	0	0	4	3	3
419	Protein NDRG2	NDRG2_MOUSE	Ndrg2			0	0	0	0	0	0	0	0	0	0	0	0	0	0	0	0	0	0	4	4	5	0	0	0	4	4	0
420	60S ribosomal protein L23a	RL23A_MOUSE	Rpl23a			0	0	0	0	0	0	0	0	0	0	0	0	0	0	0	0	0	0	0	6	6	0	0	0	7	7	7
421	2-iminobutanoate/2-iminopropanoate deaminase	RIDA_MOUSE	Rida			0	0	0	0	0	0	0	0	0	0	0	0	0	0	0	9	7	8	0	6	6	0	0	0	6	0	6
422	D-dopachrome decarboxylase	DOPD_MOUSE	Ddt			0	0	0	0	0	0	0	0	0	0	0	0	0	0	0	3	0	0	4	10	9	0	0	0	10	8	7
423	Transthyretin	TTHY_MOUSE	Ttr			0	0	0	0	0	0	0	0	0	0	0	0	0	0	0	0	0	0	0	8	8	0	0	0	6	10	5
424	Spectrin alpha chain, non-erythrocytic 1	SPTN1_MOUSE	Sptan1			0	0	0	0	0	0	0	0	0	4	4	8	0	0	0	0	0	0	0	0	0	0	0	5	0	0	0
426	Receptor of activated protein C kinase 1	RACK1_MOUSE	Rack1			2	0	0	0	2	0	0	0	0	0	0	0	0	0	0	0	0	0	8	0	0	0	0	0	0	0	0
427	60S ribosomal protein L19	RL19_MOUSE	Rpl19			0	0	0	0	0	0	0	0	0	0	0	0	4	4	4	0	0	0	0	0	0	0	0	0	0	0	0
428	Chymotrypsinogen B	CTRB1_MOUSE	Ctrb1			0	0	0	0	0	0	0	0	0	0	0	0	0	0	0	0	0	0	0	0	0	0	0	0	0	0	0
429	Heat shock protein HSP 90-alpha	HS90A_MOUSE	Hsp90aa1			0	0	0	0	0	0	0	0	0	0	0	0	0	0	0	0	0	0	15	0	0	0	0	0	0	11	0
430	Keratin, type I cytoskeletal 20	K1C20_MOUSE	Krt20			16	0	11	0	12	0	0	0	0	0	0	0	0	0	0	0	0	0	0	0	0	0	0	0	0	0	0
431	Protein disulfide-isomerase A6	PDIA6_MOUSE	Pdia6			0	0	0	0	0	0	0	0	0	0	0	0	0	0	0	0	0	0	0	0	0	7	6	8	0	0	0
432	Aldo-keto reductase family 1 member A1	AK1A1_MOUSE	Akr1a1			0	0	0	0	0	0	0	0	0	0	0	0	0	0	0	8	11	11	6	0	0	0	0	0	0	4	4
433	Ubiquitin-like modifier-activating enzyme 1	UBA1_MOUSE	Uba1			0	0	0	0	0	0	0	0	0	0	0	0	0	0	0	0	0	0	5	0	4	0	0	0	4	0	3
434	Bifunctional epoxide hydrolase 2	HYES_MOUSE	Ephx2			0	0	0	0	0	0	0	0	0	0	0	0	0	0	0	0	0	0	6	0	0	0	0	0	0	0	0
435	Fatty acid-binding protein 5	FABP5_MOUSE	Fabp5			0	0	0	0	0	0	0	0	0	0	0	0	0	0	0	0	0	0	0	0	0	0	0	0	0	4	3
437	60S ribosomal protein L22	RL22_MOUSE	Rpl22			0	0	0	0	0	0	0	0	0	0	0	0	0	0	0	6	0	5	0	0	0	0	0	0	0	0	0
438	Argininosuccinate lyase	ARLY_MOUSE	Asl			0	0	0	0	0	0	0	0	0	0	0	0	0	0	0	0	0	0	6	0	0	2	0	0	0	0	0
439	40S ribosomal protein S11	RS11_MOUSE	Rps11			0	0	0	0	4	0	0	0	0	0	0	0	0	0	0	0	0	0	0	0	0	0	0	0	0	0	0
440	Poly(rC)-binding protein 1	PCBP1_MOUSE	Pcbp1			0	0	0	0	0	0	0	0	0	0	0	0	0	3	4	0	0	0	4	2	4	0	0	0	3	3	0
441	Maleylacetoacetate isomerase	MAAI_MOUSE	Gstz1			0	0	0	0	0	0	0	0	0	0	0	0	0	0	0	0	0	0	4	0	0	0	0	0	2	0	0
442	Elongation factor Tu, mitochondrial	EFTU_MOUSE	Tufm			0	0	0	0	0	0	0	0	0	0	3	0	0	0	0	0	0	0	0	3	3	2	4	0	0	0	0
443	60S ribosomal protein L8	RL8_MOUSE	Rpl8			0	0	0	0	0	0	0	0	0	0	0	0	0	0	0	7	6	0	0	0	0	0	0	0	0	0	2
444	NADH dehydrogenase [ubiquinone] flavoprotein 2, mitochondrial	NDUV2_MOUSE	Ndufv2			0	0	0	0	0	0	0	0	0	0	0	0	0	0	0	0	0	0	0	3	4	0	0	0	7	6	0
445	Glutathione peroxidase 1	GPX1_MOUSE	Gpx1			0	0	0	0	0	0	0	0	0	0	0	0	0	0	0	0	0	0	0	0	0	0	0	0	4	0	0
446	Histidine triad nucleotide-binding protein 1	HINT1_MOUSE	Hint1			0	0	0	0	0	0	0	0	0	0	0	0	0	0	0	0	0	0	0	5	7	0	0	0	4	4	4
447	ATP synthase membrane subunit DAPIT, mitochondrial	ATPMD_MOUSE	Atp5md			0	0	0	0	0	0	0	0	0	0	0	0	0	0	0	0	0	0	0	3	4	0	0	0	3	2	4
448	Heterogeneous nuclear ribonucleoprotein A3	ROA3_MOUSE	Hnrnpa3			0	0	0	0	0	0	0	0	0	0	0	0	0	0	0	0	0	0	0	5	4	0	0	0	0	4	6
449	Gelsolin	GELS_MOUSE	Gsn			0	0	0	0	0	0	0	0	0	0	0	0	0	0	0	0	0	0	0	0	0	0	4	0	0	0	0
450	40S ribosomal protein S19	RS19_MOUSE	Rps19			0	0	0	0	0	0	0	0	0	0	0	0	0	0	0	0	0	0	4	6	6	0	0	0	3	5	6
451	Immunoglobulin heavy constant mu	IGHM_MOUSE	Ighm			0	0	0	0	0	0	0	0	0	0	0	0	0	0	0	0	4	4	0	0	0	0	0	0	0	0	0
452	Heterogeneous nuclear ribonucleoprotein D0	HNRPD_MOUSE	Hnrnpd			0	0	0	0	0	0	0	0	0	0	0	0	0	0	0	0	0	0	0	5	5	0	0	0	4	4	5
453	Kallikrein 1-related peptidase b11	K1B11_MOUSE	Klk1b11			0	0	0	0	0	0	0	0	0	0	0	0	0	0	0	0	0	0	0	0	11	0	0	0	14	8	7
454	Nuclease-sensitive element-binding protein 1	YBOX1_MOUSE	Ybx1			0	0	0	0	0	0	0	0	0	0	0	0	0	0	0	0	0	0	0	0	4	0	0	0	4	4	4
455	Histone H1.0	H10_MOUSE	H1f0			0	0	0	0	0	0	0	0	0	0	0	0	0	0	0	0	0	0	0	8	0	0	0	0	0	0	8
456	IPI00000011|IPI00000011.1 Keratin, type I cytoskeletal 14 HUMAN(Common contaminant protein)	IPI00000011|IPI00000011.1				0	0	0	0	0	0	0	28	0	0	32	0	0	0	0	0	0	0	0	0	0	0	0	0	0	0	0
457	Tripartite motif-containing protein 72	TRI72_MOUSE	Trim72			0	0	0	0	0	0	0	0	2	4	2	5	0	0	0	0	0	0	0	0	0	0	0	0	0	0	0
458	60S ribosomal protein L18a	RL18A_MOUSE	Rpl18a			0	0	0	0	0	0	0	3	0	0	0	0	0	0	0	0	0	0	0	0	0	0	0	0	0	0	0
459	Lactoylglutathione lyase	LGUL_MOUSE	Glo1			0	0	0	0	0	0	0	0	0	0	0	0	0	0	0	0	5	0	3	0	3	0	0	0	3	0	0
460	Beta-crystallin A1	CRBA1_MOUSE	Cryba1			0	0	3	0	5	0	0	0	0	0	0	0	0	0	0	0	0	0	0	0	0	0	0	0	0	0	0
461	Calcium/calmodulin-dependent protein kinase type II subunit alpha	KCC2A_MOUSE	Camk2a			0	0	0	0	2	0	0	0	0	7	6	6	0	0	0	0	0	0	0	0	0	0	0	0	0	0	0
462	60S ribosomal protein L10	RL10_MOUSE	Rpl10			6	0	0	0	2	0	0	4	4	0	0	0	0	0	0	0	0	0	2	0	0	0	0	0	0	0	0
463	NADH dehydrogenase [ubiquinone] 1 subunit C2	NDUC2_MOUSE	Ndufc2			3	0	0	0	0	0	0	0	0	0	0	0	0	0	0	0	0	0	0	0	0	0	0	0	0	0	0
465	Isocitrate dehydrogenase [NAD] subunit gamma 1, mitochondrial	IDHG1_MOUSE	Idh3g			0	0	0	0	0	0	0	0	0	0	0	0	0	0	0	0	0	0	6	0	4	0	0	0	0	0	0
466	Tropomyosin alpha-3 chain	TPM3_MOUSE	Tpm3			0	0	0	0	0	0	0	0	0	0	0	0	0	0	0	0	0	0	0	81	81	0	0	0	84	85	81
467	ATP-citrate synthase	ACLY_MOUSE	Acly			0	0	2	0	0	0	0	0	0	0	0	0	0	0	0	0	0	0	8	0	0	0	0	0	0	2	0
468	Junction plakoglobin	PLAK_MOUSE	Jup			0	0	0	0	0	0	0	0	0	2	4	0	10	11	10	0	0	0	0	0	0	0	0	0	0	0	0
469	IPI00000010|IPI00000010.1 Keratin, type I cytoskeletal 9 HUMAN(Common contaminant protein)	IPI00000010|IPI00000010.1 (+1)				3	0	0	0	0	0	0	0	0	0	0	0	0	0	0	0	0	0	0	0	0	0	0	0	0	0	0
470	Short-chain specific acyl-CoA dehydrogenase, mitochondrial	ACADS_MOUSE	Acads			0	0	0	0	0	0	0	0	0	0	0	0	0	0	0	0	0	0	2	4	3	0	0	0	2	0	0
471	40S ribosomal protein S6	RS6_MOUSE	Rps6			0	0	0	0	0	0	0	0	0	0	0	0	0	0	0	0	0	0	0	0	0	0	0	0	0	0	0
472	Tubulin beta-3 chain	TBB3_MOUSE	Tubb3			0	0	0	0	0	0	0	0	0	0	0	0	0	0	0	0	0	0	36	0	0	0	0	0	0	0	0
473	60S acidic ribosomal protein P0	RLA0_MOUSE	Rplp0			0	0	0	0	0	0	0	0	0	0	0	0	0	0	0	0	0	0	0	5	5	0	0	0	6	7	5
474	Serpin B6	SPB6_MOUSE	Serpinb6			0	0	0	0	0	0	0	0	0	0	0	0	0	0	0	6	6	6	9	0	0	0	0	0	3	5	3
475	Inorganic pyrophosphatase	IPYR_MOUSE	Ppa1			0	0	0	0	0	0	0	0	0	0	0	0	0	0	0	0	0	0	0	0	0	0	0	0	0	0	0
476	Prostate and testis expressed protein 4	PATE4_MOUSE	Pate4			0	0	0	0	0	0	0	0	0	0	0	0	0	0	0	0	0	0	0	4	0	0	0	0	0	4	5
479	3-hydroxyacyl-CoA dehydrogenase type-2	HCD2_MOUSE	Hsd17b10			0	0	0	0	0	0	0	0	0	0	0	0	0	0	0	0	0	0	0	0	0	3	0	3	4	3	4
480	40S ribosomal protein S3a	RS3A_MOUSE	Rps3a			0	0	0	0	0	0	0	0	0	0	0	0	0	0	0	0	0	0	2	0	4	0	0	0	0	0	4
481	Carboxypeptidase A1	CBPA1_MOUSE	Cpa1			0	0	0	0	0	0	0	0	0	0	0	0	0	0	0	0	0	0	3	0	0	0	0	0	0	0	0
483	Carboxylesterase 3A	EST3A_MOUSE	Ces3a			0	0	0	0	0	0	0	0	0	0	0	0	0	0	0	0	0	0	6	0	0	0	0	0	0	0	0
484	10 kDa heat shock protein, mitochondrial	CH10_MOUSE	Hspe1			0	0	0	0	0	0	0	0	0	0	0	0	0	0	0	2	0	0	0	7	6	0	0	0	0	4	0
485	40S ribosomal protein S8	RS8_MOUSE	Rps8			0	0	0	0	0	0	0	0	0	0	0	0	0	0	0	0	0	0	3	0	0	0	0	0	0	0	0
486	Indolethylamine N-methyltransferase	INMT_MOUSE	Inmt			0	0	0	0	0	0	0	0	0	0	0	0	0	0	0	0	0	0	8	0	0	0	0	0	0	0	0
487	Odorant-binding protein 1a	OBP1A_MOUSE	Obp1a			0	0	0	0	0	0	0	0	0	0	0	0	0	0	0	0	0	0	0	7	6	0	0	0	6	7	6
488	Mitochondrial 2-oxoglutarate/malate carrier protein	M2OM_MOUSE	Slc25a11			0	3	0	0	0	0	0	0	0	0	0	0	5	0	7	0	0	0	3	0	0	0	0	0	0	2	0
489	Anterior gradient protein 2 homolog	AGR2_MOUSE	Agr2			0	0	0	0	0	0	0	0	0	0	0	0	0	0	0	0	0	0	0	3	2	0	0	0	4	0	3
490	Kallikrein 1-related peptidase b22	K1B22_MOUSE	Klk1b22			0	0	0	0	0	0	0	0	0	0	0	0	0	0	0	0	0	0	0	5	6	0	0	0	4	6	6
491	Carnitine O-palmitoyltransferase 1, muscle isoform	CPT1B_MOUSE	Cpt1b			0	0	0	0	0	0	0	0	0	0	0	0	7	8	6	8	6	4	0	0	0	0	0	0	0	0	0
492	60S ribosomal protein L32	RL32_MOUSE	Rpl32			0	0	3	0	2	0	0	0	0	0	0	0	0	0	0	0	0	0	0	0	0	0	0	0	2	0	0
493	Ezrin	EZRI_MOUSE	Ezr			0	0	0	0	0	0	0	0	0	0	0	0	0	0	0	0	0	0	0	4	0	0	0	0	3	0	0
494	Keratin-associated protein 16-3	KR163_MOUSE	Krtap16-3			0	0	0	0	0	0	9	9	10	0	0	0	0	0	0	0	0	0	0	0	0	0	0	0	0	0	0
495	14-3-3 protein sigma	1433S_MOUSE	Sfn			0	0	0	0	0	0	0	0	0	0	0	0	0	0	0	0	0	0	0	14	0	0	8	0	12	15	10
496	High mobility group protein B1	HMGB1_MOUSE	Hmgb1			0	0	0	0	0	0	0	0	0	0	0	0	0	0	0	0	0	0	0	3	0	0	0	0	0	0	3
498	Sarcosine dehydrogenase, mitochondrial	SARDH_MOUSE	Sardh			0	0	0	0	0	0	0	0	0	0	0	0	0	0	0	0	0	0	0	0	0	0	0	0	0	0	0
499	PDZ and LIM domain protein 7	PDLI7_MOUSE	Pdlim7			0	0	0	0	0	0	0	0	0	0	0	0	0	0	0	0	0	0	0	0	0	0	0	0	0	4	0
500	60S ribosomal protein L28	RL28_MOUSE	Rpl28			0	0	0	0	0	0	0	0	0	0	0	0	3	0	0	0	0	0	0	0	0	0	0	0	0	0	0
501	Transgelin-2	TAGL2_MOUSE	Tagln2			0	0	0	0	0	0	0	0	0	0	0	0	0	0	0	0	0	0	0	3	0	0	0	0	0	5	5
502	Histone H1.1	H11_MOUSE	Hist1h1a			0	0	0	0	0	0	0	0	0	0	0	0	0	0	0	0	0	0	0	13	11	0	3	4	12	14	14
503	Keratin-associated protein 19-4	KR194_MOUSE	Krtap19-4			0	0	0	0	0	0	8	8	7	0	0	0	0	0	0	0	0	0	0	0	0	0	0	0	0	0	0
504	40S ribosomal protein S20	RS20_MOUSE	Rps20			0	0	0	0	0	0	0	0	0	0	0	0	0	0	0	0	0	0	0	3	3	0	0	0	4	3	3
505	Serine protease inhibitor Kazal-type 1	ISK1_MOUSE	Spink1			0	0	0	0	0	0	0	0	0	0	0	0	0	0	0	0	0	0	0	5	4	0	0	0	5	5	5
506	60S ribosomal protein L23	RL23_MOUSE	Rpl23			0	0	0	0	3	0	0	0	0	0	0	0	0	0	0	0	0	0	0	0	0	0	0	0	0	0	0
507	PDZ and LIM domain protein 3	PDLI3_MOUSE	Pdlim3			0	0	0	0	0	0	0	3	0	3	3	0	0	0	0	0	0	0	0	0	0	0	0	0	0	0	0
508	D-beta-hydroxybutyrate dehydrogenase, mitochondrial	BDH_MOUSE	Bdh1			2	0	0	0	0	0	0	0	0	0	0	0	0	0	0	0	0	0	3	0	0	0	0	0	0	0	0
509	Ubiquitin-conjugating enzyme E2 N	UBE2N_MOUSE	Ube2n			0	0	0	0	0	0	0	0	0	0	0	0	0	0	0	0	0	0	0	4	4	0	0	0	4	4	4
510	14-3-3 protein theta	1433T_MOUSE	Ywhaq			0	0	0	0	0	0	0	0	0	0	0	0	0	0	0	0	0	0	0	16	11	5	7	0	13	15	10
512	NADH dehydrogenase [ubiquinone] flavoprotein 1, mitochondrial	NDUV1_MOUSE	Ndufv1			0	0	2	0	0	0	0	0	0	0	0	0	0	0	0	0	0	0	4	0	0	0	0	0	0	0	2
513	Histone H2A.V	H2AV_MOUSE (+1)	H2afv			0	0	0	0	0	0	0	0	0	0	0	0	0	0	0	0	0	0	0	0	25	0	0	0	26	28	23
514	Estradiol 17 beta-dehydrogenase 5	DHB5_MOUSE	Akr1c6			0	0	0	0	0	0	0	0	0	0	0	0	0	0	0	3	2	4	6	0	4	0	0	0	0	0	0
515	Pancreatic triacylglycerol lipase	LIPP_MOUSE	Pnlip			0	0	0	0	0	0	0	0	0	0	0	0	0	0	0	0	0	0	7	4	3	0	2	0	0	0	0
516	Protein disulfide-isomerase A2	PDIA2_MOUSE	Pdia2			0	0	0	0	0	0	0	0	0	0	0	0	0	0	0	0	0	0	0	0	0	0	0	0	0	0	0
517	Myozenin-3	MYOZ3_MOUSE	Myoz3			0	0	0	0	0	0	0	0	0	0	0	0	0	0	0	0	0	0	0	2	0	0	0	0	2	0	0
518	Prostatic spermine-binding protein	SPBP_MOUSE	Sbp			0	0	0	0	0	0	0	0	0	0	0	0	0	0	0	0	0	0	0	0	0	0	0	0	0	0	0
519	UDP-glucuronosyltransferase 1-1	UD11_MOUSE	Ugt1a1			0	0	0	0	0	0	0	0	0	0	0	0	0	0	0	0	0	0	0	0	0	0	0	0	0	0	2
520	40S ribosomal protein S14	RS14_MOUSE	Rps14			0	0	0	0	0	0	0	0	0	0	0	0	0	0	0	0	0	0	2	3	0	0	0	0	0	5	3
521	Beta-crystallin B3	CRBB3_MOUSE	Crybb3			0	0	0	0	0	0	0	0	0	0	3	0	0	0	0	0	0	0	0	0	0	0	0	0	0	0	0
522	3-ketoacyl-CoA thiolase A, peroxisomal	THIKA_MOUSE	Acaa1a			0	0	0	0	0	0	0	0	0	0	0	0	0	0	0	0	0	0	6	0	0	0	0	0	4	3	0
523	Keratin, type I cuticular Ha5	KRT35_MOUSE	Krt35			0	0	0	0	0	0	33	36	40	0	0	0	0	0	0	0	0	0	0	0	0	0	0	0	0	0	0
524	Prosaposin	SAP_MOUSE	Psap			0	0	0	0	0	0	0	0	0	0	0	0	0	0	0	0	0	0	0	8	0	0	0	0	0	6	0
525	60S acidic ribosomal protein P1	RLA1_MOUSE	Rplp1			0	0	0	0	0	0	0	0	0	0	0	0	0	0	0	0	0	0	0	0	0	0	0	0	0	0	0
526	40S ribosomal protein S25	RS25_MOUSE	Rps25			0	0	0	0	0	0	0	0	0	0	0	0	0	0	0	0	0	0	0	4	0	0	0	0	3	0	3
527	Beta-actin-like protein 2	ACTBL_MOUSE	Actbl2			0	0	0	0	0	0	0	0	0	0	0	0	0	0	0	0	0	0	162	0	0	0	0	0	0	0	0
528	Elongation factor 1-beta	EF1B_MOUSE	Eef1b			0	0	0	0	0	0	0	0	0	0	0	0	0	0	0	0	0	0	0	0	0	0	0	0	5	0	5
529	Keratin, type II cytoskeletal 7	K2C7_MOUSE	Krt7			4	0	4	0	4	0	0	0	0	0	0	3	0	0	0	0	0	0	0	0	0	0	0	0	0	0	0
530	Sarcoplasmic/endoplasmic reticulum calcium ATPase 2	AT2A2_MOUSE	Atp2a2			0	71	0	63	0	61	0	0	0	0	0	0	0	0	0	0	0	0	0	0	31	0	0	0	0	37	31
531	Gamma-crystallin D	CRGD_MOUSE	Crygd			0	0	4	0	5	0	0	0	0	0	0	0	0	0	0	0	0	0	0	0	0	0	0	0	0	0	0
532	6-phosphogluconate dehydrogenase, decarboxylating	6PGD_MOUSE	Pgd			0	0	0	0	0	0	0	0	0	0	0	0	0	0	0	4	3	4	0	0	0	3	0	0	0	0	0
533	Transaldolase	TALDO_MOUSE	Taldo1			0	0	0	0	0	0	0	0	0	0	0	0	0	0	0	0	0	0	0	0	0	0	0	0	0	0	0
535	Vesicle-associated membrane protein-associated protein B	VAPB_MOUSE	Vapb			0	0	0	0	0	0	0	0	0	0	0	0	0	0	0	0	0	0	0	4	5	0	0	0	5	6	4
536	4-hydroxyphenylpyruvate dioxygenase	HPPD_MOUSE	Hpd			0	0	0	0	0	0	0	0	0	0	0	0	0	0	0	0	0	0	3	0	0	0	0	0	0	0	0
537	Kallikrein 1-related peptidase b16	K1B16_MOUSE	Klk1b16			0	0	0	0	0	0	0	0	0	0	0	0	0	0	0	0	0	0	0	0	0	0	0	0	0	0	0
538	4-trimethylaminobutyraldehyde dehydrogenase	AL9A1_MOUSE	Aldh9a1			0	0	0	0	0	0	0	0	0	0	0	0	0	0	0	2	0	3	3	0	0	0	0	0	0	0	0
539	Glutamine amidotransferase-like class 1 domain-containing protein 3A, mitochondrial	GAL3A_MOUSE	Gatd3a			0	0	0	0	0	0	0	0	0	0	0	0	0	0	0	0	0	0	2	0	0	0	0	0	0	0	0
540	Serine/threonine-protein phosphatase PP1-beta catalytic subunit	PP1B_MOUSE	Ppp1cb			0	0	0	0	0	0	0	0	0	0	0	0	0	0	0	0	0	0	6	0	0	0	0	0	0	0	0
541	Ornithine aminotransferase, mitochondrial	OAT_MOUSE	Oat			0	0	0	0	0	0	0	0	0	0	0	0	0	0	0	0	0	0	4	0	0	0	0	3	0	2	0
542	Glycogen [starch] synthase, muscle	GYS1_MOUSE	Gys1			0	0	0	0	0	0	0	0	0	0	0	0	0	0	0	0	0	0	4	0	0	0	0	3	0	0	0
543	Splicing factor, proline- and glutamine-rich	SFPQ_MOUSE	Sfpq			0	0	0	0	0	0	0	0	0	0	0	0	0	0	0	0	0	0	0	4	0	0	0	0	4	5	3
544	NADH dehydrogenase [ubiquinone] iron-sulfur protein 5	NDUS5_MOUSE	Ndufs5			0	0	0	0	0	0	0	0	0	0	0	0	0	0	0	0	0	0	0	6	4	0	0	0	3	4	5
547	Rab GDP dissociation inhibitor beta	GDIB_MOUSE	Gdi2			0	0	0	0	0	0	0	0	0	0	0	0	0	0	0	0	0	0	4	0	0	0	0	0	0	0	0
548	Zymogen granule membrane protein 16	ZG16_MOUSE	Zg16			2	0	0	0	3	0	0	0	0	0	0	0	0	0	0	0	0	0	0	0	0	0	0	0	0	0	0
549	NADH dehydrogenase [ubiquinone] 1 alpha subcomplex subunit 9, mitochondrial	NDUA9_MOUSE	Ndufa9			0	0	2	0	0	0	0	0	0	3	0	4	0	0	0	0	0	0	6	0	0	0	0	0	0	0	0
550	Alcohol dehydrogenase class-3	ADHX_MOUSE	Adh5			0	0	0	0	0	0	0	0	0	0	0	0	0	0	0	0	0	0	0	0	0	0	0	4	0	0	2
551	Neurofilament heavy polypeptide	NFH_MOUSE	Nefh			0	0	5	0	0	0	0	0	0	0	2	0	0	0	0	0	0	0	0	0	0	0	0	0	0	0	0
552	ADP-ribosylation factor 3	ARF3_MOUSE	Arf3			0	0	0	0	0	0	0	0	0	0	0	0	0	0	0	0	0	0	3	0	0	0	0	0	2	0	0
553	V-set and immunoglobulin domain-containing protein 8	VSIG8_MOUSE	Vsig8			0	3	0	5	0	4	0	0	0	0	0	0	0	4	7	0	0	0	0	0	0	0	0	0	0	0	0
554	Apolipoprotein A-IV	APOA4_MOUSE	Apoa4			0	0	0	0	0	0	0	0	0	0	0	0	0	0	0	0	0	0	0	0	0	0	0	0	0	0	3
555	UMP-CMP kinase	KCY_MOUSE	Cmpk1			0	0	0	0	0	0	0	0	0	0	0	0	0	0	0	0	0	0	0	5	4	0	0	0	5	4	3
556	Cysteine and glycine-rich protein 1	CSRP1_MOUSE	Csrp1			0	0	0	0	0	0	0	0	0	0	0	0	0	0	0	0	0	0	0	0	0	0	0	0	0	0	0
557	40S ribosomal protein S16	RS16_MOUSE	Rps16			0	0	0	0	0	0	0	0	0	0	0	0	3	0	0	4	3	0	0	0	0	0	0	0	0	0	0
558	60S ribosomal protein L11	RL11_MOUSE	Rpl11			0	0	0	0	0	0	0	0	0	0	0	0	0	0	0	0	0	0	0	0	0	0	0	0	0	0	0
559	14-3-3 protein beta/alpha	1433B_MOUSE	Ywhab			0	0	0	0	0	0	0	0	0	0	0	0	0	0	0	0	0	0	0	0	12	0	0	0	11	13	0
560	NADH-cytochrome b5 reductase 3	NB5R3_MOUSE	Cyb5r3			0	0	0	0	0	0	0	0	0	0	0	0	0	0	0	0	0	0	0	0	0	0	0	0	0	0	0
561	Delta-1-pyrroline-5-carboxylate dehydrogenase, mitochondrial	AL4A1_MOUSE	Aldh4a1			0	0	0	0	0	0	0	0	0	0	0	0	0	0	0	3	4	0	0	0	0	0	0	0	0	0	0
562	Peroxisomal bifunctional enzyme	ECHP_MOUSE	Ehhadh			2	0	0	0	0	0	0	0	0	0	0	0	0	0	0	0	0	0	5	0	0	0	0	0	0	0	0
563	40S ribosomal protein S28	RS28_MOUSE	Rps28			0	0	0	0	0	0	0	0	0	0	0	0	0	0	0	0	0	0	0	0	0	0	0	0	0	0	0
564	Guanine nucleotide-binding protein G(I)/G(S)/G(T) subunit beta-1	GBB1_MOUSE	Gnb1			0	0	0	0	0	0	0	0	0	0	0	0	0	0	0	0	0	0	0	0	0	0	0	0	0	0	0
565	Protein disulfide-isomerase A4	PDIA4_MOUSE	Pdia4			0	0	0	0	0	0	0	0	0	0	0	0	0	0	0	0	0	0	0	2	0	4	4	4	0	0	0
566	Nucleolin	NUCL_MOUSE	Ncl			0	0	0	0	0	0	0	0	0	0	0	0	0	0	0	0	0	0	2	4	0	2	0	0	5	2	2
567	40S ribosomal protein S24	RS24_MOUSE	Rps24			0	0	0	0	2	0	0	0	0	0	0	0	0	0	0	0	0	0	0	0	0	0	0	0	0	3	0
568	40S ribosomal protein S4, X isoform	RS4X_MOUSE	Rps4x			0	0	0	0	0	0	0	0	0	0	0	0	0	0	0	0	0	0	3	0	0	0	0	0	0	0	0
570	Glyoxylate reductase/hydroxypyruvate reductase	GRHPR_MOUSE	Grhpr			0	0	0	0	0	0	0	0	0	0	0	0	0	0	0	0	0	0	0	0	3	0	0	0	0	0	0
571	60S ribosomal protein L15	RL15_MOUSE	Rpl15			0	0	0	0	0	0	0	0	0	0	0	0	4	0	3	0	0	0	0	0	0	0	0	0	0	0	0
572	L-lactate dehydrogenase C chain	LDHC_MOUSE	Ldhc			0	0	0	0	0	0	0	0	0	0	0	0	0	0	0	0	0	0	0	0	0	7	0	0	0	0	0
573	Flavin reductase (NADPH)	BLVRB_MOUSE	Blvrb			0	0	0	0	0	0	0	0	0	0	0	0	0	0	0	0	0	0	0	0	3	0	0	0	3	0	0
574	S-adenosylmethionine synthase isoform type-1	METK1_MOUSE	Mat1a			0	0	0	0	0	0	0	0	0	0	0	0	0	0	0	0	0	0	0	0	0	0	0	0	3	0	0
575	Phosphoglycerate mutase 1	PGAM1_MOUSE	Pgam1			0	0	0	0	0	0	0	0	0	0	0	0	0	0	0	0	0	0	0	0	0	0	0	0	0	0	0
576	40S ribosomal protein S10	RS10_MOUSE	Rps10			0	0	0	0	0	0	0	0	0	0	0	0	0	0	0	0	0	0	0	0	2	0	0	0	0	0	0
577	Guanine nucleotide-binding protein G(I)/G(S)/G(T) subunit beta-2	GBB2_MOUSE	Gnb2			0	0	0	0	0	0	0	0	0	3	3	3	0	0	0	0	0	0	0	0	0	0	0	0	0	0	0
579	Stress-induced-phosphoprotein 1	STIP1_MOUSE	Stip1			0	0	0	0	0	0	0	0	0	0	0	0	0	0	0	0	0	0	0	2	0	0	0	0	0	0	2
581	Isovaleryl-CoA dehydrogenase, mitochondrial	IVD_MOUSE	Ivd			0	0	0	0	0	0	0	0	0	0	0	0	0	0	0	0	0	0	0	0	0	0	0	0	3	3	3
583	Tropomyosin alpha-4 chain	TPM4_MOUSE	Tpm4			0	0	0	0	0	0	0	0	0	0	0	0	0	0	0	0	0	0	0	7	8	0	0	0	0	0	0
584	Peptidyl-prolyl cis-trans isomerase FKBP3	FKBP3_MOUSE	Fkbp3			0	0	0	0	0	0	0	0	0	0	0	0	0	0	0	0	0	0	0	4	6	0	0	0	6	3	3
585	Copper transport protein ATOX1	ATOX1_MOUSE	Atox1			0	0	0	0	0	0	0	0	0	0	0	0	0	0	0	0	0	0	0	5	4	0	0	0	5	4	4
586	Dehydrogenase/reductase SDR family member 4	DHRS4_MOUSE	Dhrs4			0	0	0	0	0	0	0	0	0	0	0	0	0	0	0	0	0	0	0	0	0	0	0	0	0	0	0
587	NADH dehydrogenase [ubiquinone] 1 alpha subcomplex subunit 11	NDUAB_MOUSE	Ndufa11			3	0	4	0	0	0	0	0	0	0	0	0	0	0	0	0	0	0	0	0	0	0	0	0	0	0	0
588	Alpha-aminoadipic semialdehyde dehydrogenase	AL7A1_MOUSE	Aldh7a1			0	0	0	0	0	0	0	0	0	0	0	0	0	0	0	0	0	0	0	0	0	0	0	0	0	0	0
589	40S ribosomal protein S15a	RS15A_MOUSE	Rps15a			0	0	0	0	0	0	0	0	0	0	0	0	0	0	0	7	4	4	0	0	0	0	0	0	0	0	0
590	Clusterin	CLUS_MOUSE	Clu			0	0	0	0	4	0	0	0	0	0	0	0	0	0	0	0	0	0	0	0	0	0	0	0	0	0	0
591	Pyruvate kinase PKLR	KPYR_MOUSE	Pklr			0	0	0	0	0	0	0	0	0	0	0	0	0	0	0	0	0	0	0	0	0	0	0	8	0	0	0
592	3-hydroxyisobutyryl-CoA hydrolase, mitochondrial	HIBCH_MOUSE	Hibch			0	0	0	0	0	0	0	0	0	0	0	0	0	0	0	0	0	0	0	0	2	0	0	0	0	0	0
593	F-actin-capping protein subunit beta	CAPZB_MOUSE	Capzb			0	0	0	0	0	0	0	0	0	0	0	0	0	0	0	0	0	0	0	0	0	0	0	0	0	0	0
594	Ribosome-binding protein 1	RRBP1_MOUSE	Rrbp1			0	0	0	0	0	0	0	0	0	3	0	0	0	0	0	0	0	0	0	0	0	0	0	0	0	0	0
595	Cysteine and glycine-rich protein 3	CSRP3_MOUSE	Csrp3			0	0	0	0	0	0	0	0	0	0	0	0	0	0	0	0	0	0	0	0	0	0	0	0	0	0	0
596	NADH dehydrogenase [ubiquinone] 1 beta subcomplex subunit 5, mitochondrial	NDUB5_MOUSE	Ndufb5			0	0	0	0	0	0	0	0	0	0	3	0	0	0	0	0	0	0	0	0	0	0	0	0	0	0	0
597	Mitochondrial carrier homolog 2	MTCH2_MOUSE	Mtch2			0	2	0	0	0	0	0	0	0	0	0	0	5	4	7	0	0	0	0	0	0	0	0	0	0	0	0
598	40S ribosomal protein S17	RS17_MOUSE	Rps17			0	0	0	0	0	0	0	0	0	0	0	0	0	0	0	0	0	0	0	5	5	0	0	0	0	4	4
599	Glycogen phosphorylase, liver form	PYGL_MOUSE	Pygl			0	0	0	0	0	0	0	0	0	0	0	0	0	0	0	0	0	0	25	0	0	3	0	0	0	0	0
601	Core histone macro-H2A.1	H2AY_MOUSE	H2afy			0	0	0	0	0	0	0	0	0	0	0	0	0	0	0	0	0	0	0	0	0	0	0	0	2	0	0
602	Ig gamma-3 chain C region	IGHG3_MOUSE				0	0	0	0	0	0	0	0	0	0	0	0	0	0	0	2	4	3	0	0	0	0	0	0	0	0	0
603	BAG family molecular chaperone regulator 3	BAG3_MOUSE	Bag3			0	0	0	0	0	0	0	0	0	0	0	0	0	0	0	0	0	0	0	0	3	0	0	0	4	0	0
604	60S ribosomal protein L3	RL3_MOUSE	Rpl3			0	0	0	0	0	0	0	0	0	0	0	0	0	2	0	0	0	0	0	0	0	0	0	0	0	0	0
605	Peptidyl-prolyl cis-trans isomerase FKBP1A	FKB1A_MOUSE	Fkbp1a			0	0	0	0	0	0	0	0	0	0	0	0	0	0	0	0	0	0	0	0	0	0	4	3	0	3	0
606	Cofilin-2	COF2_MOUSE	Cfl2			0	0	0	0	0	0	0	0	0	0	0	0	0	0	0	0	0	0	0	0	0	0	3	0	0	5	0
607	GTP-binding nuclear protein Ran	RAN_MOUSE	Ran			0	0	0	0	0	0	0	0	0	0	0	0	0	0	0	0	0	0	3	0	0	0	0	0	0	0	0
608	Succinate--CoA ligase [GDP-forming] subunit beta, mitochondrial	SUCB2_MOUSE	Suclg2			0	0	0	0	0	0	0	0	0	0	0	0	0	0	0	0	0	0	0	0	4	4	3	4	3	0	0
609	Ras-related protein Rab-1A	RAB1A_MOUSE	Rab1A			0	0	0	0	0	0	0	0	0	0	0	0	0	0	0	6	7	0	0	0	0	0	0	0	0	0	0
610	Ras-related protein Rab-14	RAB14_MOUSE	Rab14			0	0	0	0	0	0	0	0	0	0	0	0	0	0	0	0	3	0	0	0	0	0	0	0	0	0	0
611	Acetyl-CoA acetyltransferase, cytosolic	THIC_MOUSE	Acat2			0	0	0	0	0	0	0	0	0	0	0	0	0	0	0	0	0	0	0	0	3	0	0	0	0	0	2
612	GTP-binding protein SAR1b	SAR1B_MOUSE	Sar1b			0	0	0	0	0	0	0	0	0	0	0	0	0	0	0	0	0	0	0	0	0	0	0	0	0	0	0
613	Cytosol aminopeptidase	AMPL_MOUSE	Lap3			0	0	0	0	0	0	0	0	0	0	0	0	0	0	0	0	0	0	0	0	0	0	0	0	0	0	0
614	Purine nucleoside phosphorylase	PNPH_MOUSE	Pnp			0	0	0	0	0	0	0	0	0	0	0	0	0	0	0	0	0	0	0	0	0	0	0	0	0	0	0
615	Hypoxia up-regulated protein 1	HYOU1_MOUSE	Hyou1			0	0	0	0	0	0	0	0	0	0	0	0	0	0	0	0	0	0	0	0	0	0	0	0	3	0	0
616	Carbonyl reductase [NADPH] 1	CBR1_MOUSE	Cbr1			0	0	0	0	0	0	0	0	0	0	0	0	0	0	0	4	6	0	0	0	0	0	0	0	0	0	0
617	Keratin-associated protein 19-2	KR192_MOUSE	Krtap19-2			0	0	0	0	0	0	5	3	6	0	0	0	0	3	4	0	0	0	0	0	0	0	0	0	0	0	0
618	Major urinary protein 20	MUP20_MOUSE	Mup20			0	0	0	0	0	0	0	0	0	0	0	0	0	0	0	0	0	0	0	6	5	0	0	0	5	6	4
619	NADH dehydrogenase [ubiquinone] iron-sulfur protein 6, mitochondrial	NDUS6_MOUSE	Ndufs6			0	0	0	0	0	0	0	0	0	0	0	0	0	0	0	0	0	0	0	4	0	0	0	0	4	4	0
620	Tubulin alpha-1A chain	TBA1A_MOUSE	Tuba1a			39	0	0	0	0	0	0	0	0	0	16	24	0	0	0	0	0	0	0	0	0	0	0	0	0	0	0
621	Talin-1	TLN1_MOUSE	Tln1			0	0	0	0	0	0	0	0	0	0	0	0	0	0	0	0	4	0	0	0	0	0	0	0	0	0	0
622	Heterogeneous nuclear ribonucleoprotein U	HNRPU_MOUSE	Hnrnpu			0	0	0	0	0	0	0	0	0	0	0	0	0	0	0	0	0	0	0	0	0	0	0	0	0	2	0
623	Synaptophysin-like protein 2	SYPL2_MOUSE	Sypl2			0	0	0	0	0	0	0	0	0	0	0	0	0	0	0	0	0	0	0	0	0	0	0	0	0	0	0
624	Adenosine kinase	ADK_MOUSE	Adk			0	0	0	0	0	0	0	0	0	0	0	0	0	0	0	0	0	0	4	0	0	0	0	0	0	0	0
625	Succinyl-CoA:3-ketoacid coenzyme A transferase 1, mitochondrial	SCOT1_MOUSE	Oxct1			0	0	0	0	0	0	0	0	0	0	0	0	0	0	0	0	0	0	0	0	0	0	0	0	0	0	0
626	Lamin-B1	LMNB1_MOUSE	Lmnb1			3	0	0	0	0	0	0	0	0	0	3	0	0	0	0	0	0	0	0	0	0	0	0	0	0	0	0
627	Keratin, type I cytoskeletal 24	K1C24_MOUSE	Krt24			0	0	0	0	0	0	0	2	0	0	3	0	0	0	0	0	0	0	0	0	0	0	0	0	0	0	0
628	Heterogeneous nuclear ribonucleoprotein M	HNRPM_MOUSE	Hnrnpm			0	0	0	0	0	0	0	0	0	0	0	0	0	0	0	0	0	0	0	0	0	0	0	0	0	0	0
629	Calmodulin-4	CALM4_MOUSE	Calm4			0	0	0	0	0	0	0	0	0	0	0	0	0	0	0	0	0	0	0	4	0	0	0	0	4	4	0
630	NADH dehydrogenase [ubiquinone] 1 beta subcomplex subunit 8, mitochondrial	NDUB8_MOUSE	Ndufb8			0	0	0	0	0	0	0	0	0	2	0	0	0	0	0	0	0	0	0	0	0	0	0	0	0	0	0
631	Serine/threonine-protein phosphatase 2A catalytic subunit alpha isoform	PP2AA_MOUSE	Ppp2ca			0	0	0	0	0	0	0	0	0	0	0	0	0	0	0	0	0	0	0	0	0	0	0	0	0	0	0
633	Atypical kinase COQ8A, mitochondrial	COQ8A_MOUSE	Coq8a			0	0	0	0	0	0	0	0	0	0	0	0	0	0	0	0	0	0	0	0	0	0	0	0	0	0	0
634	Myozenin-2	MYOZ2_MOUSE	Myoz2			0	0	3	0	0	0	0	0	0	0	0	0	0	0	0	0	0	0	0	0	0	0	0	0	0	0	0
635	40S ribosomal protein S23	RS23_MOUSE	Rps23			0	0	0	0	0	0	0	0	0	0	0	0	0	0	0	4	4	0	0	0	0	0	0	0	0	0	0
636	Tubulin polymerization-promoting protein family member 3	TPPP3_MOUSE	Tppp3			0	0	0	0	0	0	0	0	0	0	0	0	0	0	0	0	0	0	0	0	3	0	0	0	0	0	3
637	Serine/arginine-rich splicing factor 2	SRSF2_MOUSE	Srsf2			0	0	0	0	0	0	0	0	0	0	0	0	0	0	0	0	0	0	0	4	3	0	0	0	3	4	4
639	S-formylglutathione hydrolase	ESTD_MOUSE	Esd			0	0	0	0	0	0	0	0	0	0	0	0	0	0	0	0	0	0	0	0	0	0	0	0	0	0	0
640	Myosin light chain kinase 2, skeletal/cardiac muscle	MYLK2_MOUSE	Mylk2			0	0	0	0	0	0	0	0	0	0	0	0	0	0	0	0	0	0	0	0	0	0	0	0	0	0	0
641	Dolichyl-diphosphooligosaccharide--protein glycosyltransferase 48 kDa subunit	OST48_MOUSE	Ddost			0	0	0	0	2	0	0	0	0	0	0	0	0	0	0	0	0	0	0	0	0	0	0	0	0	0	0
642	Heat shock 70 kDa protein 1A	HS71A_MOUSE (+1)	Hspa1a			0	0	0	0	0	0	0	0	0	0	0	0	0	0	0	0	0	0	6	0	0	0	0	0	0	0	0
643	Thiosulfate sulfurtransferase	THTR_MOUSE	Tst			0	0	0	0	0	0	0	0	0	0	0	0	0	0	0	0	0	0	0	0	0	0	0	0	0	0	0
644	Hsc70-interacting protein	F10A1_MOUSE	St13			0	0	0	0	0	0	0	0	0	0	0	0	0	0	0	0	0	0	0	0	3	0	0	0	0	0	0
645	Neutrophilic granule protein	NGP_MOUSE	Ngp			0	0	0	0	0	0	0	0	0	0	0	0	0	0	0	0	0	0	0	4	3	0	0	0	3	4	3
646	Aminopeptidase N	AMPN_MOUSE	Anpep			0	0	0	0	0	0	0	0	0	0	0	0	0	0	0	0	0	0	0	0	0	0	0	0	0	0	0
648	RNA-binding protein 3	RBM3_MOUSE	Rbm3			0	0	0	0	0	0	0	0	0	0	0	0	0	0	0	0	0	0	0	3	0	0	0	0	0	0	0
649	Proteasome activator complex subunit 1	PSME1_MOUSE	Psme1			0	0	0	0	0	0	0	0	0	0	0	0	0	0	0	0	0	0	0	3	3	0	0	0	3	3	4
650	Keratin, type I cuticular Ha2	K1H2_MOUSE	Krt32			0	0	0	0	0	8	0	0	0	0	0	0	0	0	0	0	0	0	0	0	0	0	0	0	0	0	0
651	Protein NipSnap homolog 2	NIPS2_MOUSE	Nipsnap2			0	0	0	0	0	0	0	0	0	0	0	0	0	0	0	0	0	0	0	0	0	0	0	0	0	0	0
652	Mitochondrial pyruvate carrier 2	MPC2_MOUSE	Mpc2			0	0	0	0	0	0	0	0	0	0	0	0	2	6	7	0	0	0	0	0	0	0	0	0	0	0	0
653	Tubulin beta-4A chain	TBB4A_MOUSE	Tubb4a			0	0	52	0	58	0	0	35	0	0	0	0	0	0	0	0	0	0	0	0	0	0	0	0	0	0	0
654	3-hydroxyisobutyrate dehydrogenase, mitochondrial	3HIDH_MOUSE	Hibadh			0	0	0	0	0	0	0	0	0	0	0	0	0	0	0	0	0	0	0	0	0	0	0	0	4	2	3
655	Proteasome subunit alpha type-7	PSA7_MOUSE	Psma7			0	0	0	0	0	0	0	0	0	0	0	0	0	0	0	0	0	0	3	0	0	0	0	0	0	0	0
656	Na(+)/H(+) exchange regulatory cofactor NHE-RF1	NHRF1_MOUSE	Slc9a3r1			0	0	0	0	0	0	0	0	0	0	0	0	0	0	0	0	0	0	0	0	0	0	0	0	0	0	0
657	C-1-tetrahydrofolate synthase, cytoplasmic	C1TC_MOUSE	Mthfd1			0	0	0	0	0	0	0	0	0	0	0	0	0	0	0	0	0	0	0	0	0	0	0	0	0	0	0
658	Sepiapterin reductase	SPRE_MOUSE	Spr			0	0	0	0	0	0	0	0	0	0	0	0	0	0	0	0	0	0	0	0	0	0	0	0	0	0	0
659	Myosin regulatory light chain 12B	ML12B_MOUSE	Myl12b			0	0	0	0	0	0	0	0	0	0	0	0	0	0	0	0	0	0	0	11	0	0	0	0	0	12	0
660	Ketohexokinase	KHK_MOUSE	Khk			0	0	0	0	0	0	0	0	0	0	0	0	0	0	0	0	0	0	2	0	0	0	0	0	0	0	0
661	Peroxisomal multifunctional enzyme type 2	DHB4_MOUSE	Hsd17b4			0	0	0	0	0	0	0	0	0	0	0	0	0	0	0	0	0	0	0	0	0	0	0	0	0	0	0
662	Ras-related protein Rab-2A	RAB2A_MOUSE	Rab2a			0	0	0	0	0	0	0	0	0	0	0	0	0	0	0	0	0	0	0	0	0	0	0	0	0	0	0
663	SH3 domain-binding glutamic acid-rich protein	SH3BG_MOUSE	Sh3bgr			0	0	0	0	0	0	0	0	0	0	0	0	0	0	0	0	0	0	0	0	0	0	0	0	0	0	3
664	Desmocollin-2	DSC2_MOUSE	Dsc2			0	0	0	0	0	0	0	0	0	0	4	4	0	0	0	0	0	0	0	0	0	0	0	0	0	0	0
665	Cystathionine gamma-lyase	CGL_MOUSE	Cth			0	0	0	0	0	0	0	0	0	0	0	0	0	0	0	0	0	0	0	0	0	0	0	0	0	0	0
666	40S ribosomal protein S26	RS26_MOUSE	Rps26			0	0	0	0	0	0	3	0	0	0	0	0	0	0	0	0	0	0	0	0	0	0	0	0	0	0	0
667	60S ribosomal protein L17	RL17_MOUSE	Rpl17			0	0	0	0	0	0	0	0	0	0	0	0	0	0	0	0	0	0	0	0	0	0	0	0	0	0	0
668	Dolichyl-diphosphooligosaccharide--protein glycosyltransferase subunit 2	RPN2_MOUSE	Rpn2			0	0	0	0	0	0	0	0	0	0	0	0	0	0	0	0	0	0	2	0	0	0	0	2	0	0	0
669	Progranulin	GRN_MOUSE	Grn			0	0	0	0	0	0	0	0	0	0	0	0	0	0	0	0	0	0	0	0	0	0	0	0	0	0	0
670	Non-histone chromosomal protein HMG-17	HMGN2_MOUSE	Hmgn2			0	0	0	0	0	0	0	0	0	0	0	0	0	0	0	0	0	0	0	0	0	0	0	0	0	0	0
671	40S ribosomal protein S5	RS5_MOUSE	Rps5			0	0	0	0	0	0	0	0	0	0	0	0	0	0	0	0	3	5	0	0	0	0	0	0	0	0	0
672	Cytoplasmic aconitate hydratase	ACOC_MOUSE	Aco1			0	0	0	0	0	0	0	0	0	0	0	0	0	0	0	0	0	0	0	0	0	0	0	0	0	0	0
673	Thymosin beta-4	TYB4_MOUSE	Tmsb4x			0	0	0	0	0	0	0	0	0	0	0	0	0	0	0	0	0	0	0	0	0	0	0	0	0	0	0
675	Protein ABHD14B	ABHEB_MOUSE	Abhd14b			0	0	0	0	0	0	0	0	0	0	0	0	0	0	0	0	0	0	0	0	2	0	0	0	3	5	2
676	Cytosolic non-specific dipeptidase	CNDP2_MOUSE	Cndp2			0	0	0	0	0	0	0	0	0	0	0	0	0	0	0	0	0	0	0	0	0	0	0	0	0	0	0
677	Kallikrein 1-related peptidase-like b4	K1KB4_MOUSE	Klk1b4			0	0	0	0	0	0	0	0	0	0	0	0	0	0	0	0	0	0	0	0	0	0	0	0	0	0	0
679	Adenylyl cyclase-associated protein 1	CAP1_MOUSE	Cap1			0	0	0	0	0	0	0	0	0	0	0	0	0	0	0	0	0	0	0	0	0	0	0	0	0	0	0
680	Brain acid soluble protein 1	BASP1_MOUSE	Basp1			0	0	0	0	0	0	0	0	0	0	0	0	0	0	0	0	0	0	0	0	0	0	0	0	0	0	0
681	Basigin	BASI_MOUSE	Bsg			0	0	0	0	0	0	0	0	0	0	0	0	0	0	0	0	0	0	0	0	0	0	0	0	0	0	3
682	T-complex protein 1 subunit beta	TCPB_MOUSE	Cct2			0	0	0	0	0	0	0	0	0	0	0	0	0	0	0	0	0	0	0	0	0	0	0	0	0	0	0
683	Troponin C, slow skeletal and cardiac muscles	TNNC1_MOUSE	Tnnc1			0	0	0	0	0	0	0	0	0	0	0	0	0	0	0	0	0	0	0	0	0	0	0	0	0	0	0
684	60S ribosomal protein L9	RL9_MOUSE	Rpl9			0	0	0	0	0	0	3	0	0	0	0	0	0	0	0	0	0	0	0	0	0	0	0	0	0	0	0
685	Ig gamma-2A chain C region secreted form	GCAB_MOUSE				0	0	0	0	0	0	0	0	0	0	0	0	0	0	0	0	0	0	0	0	0	0	0	0	0	0	0
686	Gamma-enolase	ENOG_MOUSE	Eno2			0	0	0	0	0	0	0	0	0	0	0	0	0	0	0	0	0	0	0	0	0	0	0	0	0	0	0
687	Myristoylated alanine-rich C-kinase substrate	MARCS_MOUSE	Marcks			0	0	0	0	0	0	0	0	0	0	0	0	0	0	0	0	0	0	0	0	0	0	0	0	0	0	0
688	Four and a half LIM domains protein 3	FHL3_MOUSE	Fhl3			0	0	0	0	0	0	0	0	0	0	0	0	0	0	0	3	4	0	0	0	0	0	0	0	0	0	0
689	Dolichyl-diphosphooligosaccharide--protein glycosyltransferase subunit 1	RPN1_MOUSE	Rpn1			0	0	0	0	0	0	0	2	0	0	0	0	0	0	0	0	0	3	0	0	0	0	0	0	0	0	0
691	Mast cell protease 4	MCPT4_MOUSE	Mcpt4			0	0	0	0	0	0	0	0	0	0	0	0	0	0	0	0	0	0	0	0	0	0	0	0	0	2	0
692	Serine/threonine-protein phosphatase 2A 65 kDa regulatory subunit A alpha isoform	2AAA_MOUSE	Ppp2r1a			0	0	0	0	0	0	0	0	0	0	0	0	0	0	0	0	0	0	0	0	0	0	0	0	0	0	0
693	ATP-dependent RNA helicase DDX3X	DDX3X_MOUSE	Ddx3x			0	0	0	0	0	0	0	0	0	0	0	0	0	0	0	0	0	0	0	0	0	0	0	0	0	0	0
694	Ubiquitin-conjugating enzyme E2 variant 1	UB2V1_MOUSE	Ube2v1			0	0	0	0	0	0	0	0	0	0	0	0	0	0	0	0	0	0	0	0	0	0	0	0	0	0	0
695	UDP-glucose 6-dehydrogenase	UGDH_MOUSE	Ugdh			0	0	0	0	0	0	0	0	0	0	0	0	0	0	0	0	0	0	0	0	0	0	0	0	0	0	0
696	Lipoamide acyltransferase component of branched-chain alpha-keto acid dehydrogenase complex, mitochondrial	ODB2_MOUSE	Dbt			0	0	3	0	3	0	0	0	0	0	0	2	0	0	0	0	0	0	0	0	0	0	0	0	0	0	0
697	Dual specificity protein phosphatase 3	DUS3_MOUSE	Dusp3			0	0	0	0	0	0	0	0	0	0	0	0	0	0	0	0	0	0	0	0	0	0	0	0	0	0	0
698	N-acyl-aromatic-L-amino acid amidohydrolase (carboxylate-forming)	ACY3_MOUSE	Acy3			0	0	0	0	0	0	0	0	0	0	0	0	0	0	0	0	0	0	0	0	0	0	0	0	0	0	0
699	Polyadenylate-binding protein 1	PABP1_MOUSE	Pabpc1			0	0	0	0	0	0	0	0	0	0	0	0	0	0	0	0	0	0	0	0	0	0	0	0	0	0	0
700	Spectrin beta chain, non-erythrocytic 1	SPTB2_MOUSE	Sptbn1			0	0	0	0	0	0	0	0	0	2	0	3	0	0	0	0	0	0	0	0	0	0	0	0	0	0	0
701	Glycerol-3-phosphate dehydrogenase, mitochondrial	GPDM_MOUSE	Gpd2			0	0	0	0	0	0	0	0	0	3	0	3	0	0	0	0	0	0	0	0	0	0	0	0	0	0	0
702	Carboxylesterase 1C	EST1C_MOUSE	Ces1c			0	0	0	0	0	0	0	0	0	0	0	0	0	0	0	0	0	0	0	0	0	0	0	0	0	0	0
703	Villin-1	VILI_MOUSE	Vil1			0	0	0	0	0	0	0	0	0	0	0	0	0	0	0	0	0	0	0	0	0	0	2	0	0	0	0
704	14-3-3 protein eta	1433F_MOUSE	Ywhah			0	0	0	0	0	0	0	0	0	0	0	0	0	0	0	0	0	0	0	0	0	0	0	3	0	0	0
706	Dimethylglycine dehydrogenase, mitochondrial	M2GD_MOUSE	Dmgdh			0	0	0	0	0	0	0	0	0	0	0	0	0	0	0	0	0	0	0	0	0	0	0	0	0	0	0
707	Eukaryotic translation initiation factor 1	EIF1_MOUSE	Eif1			0	0	0	0	0	0	0	0	0	0	0	0	0	0	0	0	0	0	0	4	4	0	0	0	4	0	4
708	ADP-ribose glycohydrolase MACROD1	MACD1_MOUSE	Macrod1			0	0	0	0	0	0	0	0	0	0	0	0	0	0	0	0	0	0	0	0	0	0	0	0	0	0	0
709	Macrophage-capping protein	CAPG_MOUSE	Capg			0	0	0	0	0	0	0	0	0	0	0	0	0	0	0	0	0	0	0	0	0	0	0	0	0	0	0
711	Poly(rC)-binding protein 2	PCBP2_MOUSE	Pcbp2			0	0	0	0	0	0	0	0	0	0	0	0	0	0	0	0	0	0	0	4	0	0	0	0	0	0	0
712	Keratin, type II cytoskeletal 71	K2C71_MOUSE	Krt71			0	0	0	0	0	0	0	0	0	0	0	0	0	0	0	0	0	0	0	0	0	7	0	0	0	0	0
713	Plasminogen activator inhibitor 1 RNA-binding protein	PAIRB_MOUSE	Serbp1			0	0	0	0	0	0	0	0	0	0	0	0	0	0	0	0	0	0	0	0	6	0	0	0	3	4	0
714	Dihydropteridine reductase	DHPR_MOUSE	Qdpr			0	0	0	0	0	0	0	0	0	0	0	0	0	0	0	0	0	0	0	0	0	0	0	0	0	0	0
715	Apoptosis-inducing factor 1, mitochondrial	AIFM1_MOUSE	Aifm1			0	0	0	0	0	0	3	0	0	0	2	0	0	0	3	0	0	0	0	0	0	0	0	0	0	0	0
716	Glutathione S-transferase omega-1	GSTO1_MOUSE	Gsto1			0	0	0	0	0	0	0	0	0	0	0	0	0	0	0	0	0	0	0	0	0	0	0	0	0	0	0
717	Guanine nucleotide-binding protein G(o) subunit alpha	GNAO_MOUSE	Gnao1			0	0	0	0	0	0	0	0	0	0	0	0	0	0	0	0	0	0	2	0	0	0	0	0	0	0	0
718	Kallikrein 1-related peptidase b3	K1KB3_MOUSE	Klk1b3			0	0	0	0	0	0	0	0	0	0	0	0	0	0	0	0	0	0	0	5	0	0	0	0	7	0	0
719	Phenazine biosynthesis-like domain-containing protein 1	PBLD1_MOUSE	Pbld1			0	0	0	0	0	0	0	0	0	0	0	0	0	0	0	0	0	0	0	0	0	0	0	0	0	0	0
720	Dynein light chain 2, cytoplasmic	DYL2_MOUSE	Dynll2			0	0	0	0	0	0	0	0	0	0	0	0	0	0	0	0	0	0	0	0	0	0	0	0	0	0	0
721	Kallikrein 1-related peptidase b8	K1KB8_MOUSE	Klk1b8			0	0	0	0	0	0	0	0	0	0	0	0	0	0	0	0	0	0	0	0	0	0	0	0	0	0	0
722	Pyrethroid hydrolase Ces2e	EST2E_MOUSE	Ces2e			0	0	0	0	0	0	0	0	0	0	0	0	0	0	0	0	0	0	0	0	0	0	0	0	0	0	0
723	Small muscular protein	SMPX_MOUSE	Smpx			0	0	0	0	0	0	0	0	0	0	0	0	0	0	0	0	0	0	0	0	3	0	0	0	0	0	0
724	Septin-11	SEP11_MOUSE	2020-09-11			0	0	0	0	0	0	0	0	0	0	0	0	0	0	0	0	0	0	0	0	0	0	0	0	0	0	0
725	Glial fibrillary acidic protein	GFAP_MOUSE	Gfap			0	0	0	0	0	0	0	0	0	0	0	0	0	0	0	0	0	0	0	0	0	0	0	0	0	0	0
726	Rho GDP-dissociation inhibitor 2	GDIR2_MOUSE	Arhgdib			0	0	0	0	0	0	0	0	0	0	0	0	0	0	0	0	0	0	0	0	0	0	0	0	0	0	0
727	Aldose 1-epimerase	GALM_MOUSE	Galm			0	0	0	0	0	0	0	0	0	0	0	0	0	0	0	0	0	0	0	0	0	0	0	0	0	0	0
728	Ester hydrolase C11orf54 homolog	CK054_MOUSE				0	0	0	0	0	0	0	0	0	0	0	0	0	0	0	0	0	0	0	0	0	0	0	0	0	0	0
729	Keratin, type I cytoskeletal 42	K1C42_MOUSE	Krt42			0	0	0	0	0	0	0	0	0	0	23	0	0	0	0	0	0	0	0	0	0	0	0	0	0	0	0
731	V-type proton ATPase catalytic subunit A	VATA_MOUSE	Atp6v1a			0	0	0	0	0	0	0	0	0	0	0	0	0	0	0	2	2	0	0	0	0	0	0	0	0	0	0
732	Propionyl-CoA carboxylase beta chain, mitochondrial	PCCB_MOUSE	Pccb			0	0	0	0	0	0	0	0	0	0	0	0	0	0	0	0	0	0	0	0	0	0	0	0	0	0	0
733	Lamina-associated polypeptide 2, isoforms alpha/zeta	LAP2A_MOUSE	Tmpo			0	0	0	0	0	0	0	0	0	0	0	0	0	0	0	0	0	0	0	0	0	0	0	0	0	3	3
735	Rab GDP dissociation inhibitor alpha	GDIA_MOUSE	Gdi1			0	0	0	0	0	0	0	0	0	0	0	0	0	0	0	0	0	0	0	0	0	0	0	0	0	0	0
736	Keratin, type II cytoskeletal 2 oral	K22O_MOUSE	Krt76			0	0	0	0	0	0	0	0	0	22	20	26	0	0	0	0	0	0	0	0	0	0	0	0	0	0	0
737	Ubiquilin-2	UBQL2_MOUSE	Ubqln2			0	0	0	0	0	0	0	0	0	0	0	0	0	0	0	0	0	0	0	0	0	0	0	0	0	0	0
738	Perilipin-1	PLIN1_MOUSE	Plin1			0	0	0	0	0	0	0	0	0	0	0	0	0	0	0	0	0	0	0	0	0	0	0	0	0	0	3
739	Costars family protein ABRACL	ABRAL_MOUSE	Abracl			0	0	0	0	0	0	0	0	0	0	0	0	0	0	0	0	0	0	0	0	3	0	0	0	3	3	0
740	IPI00000008|IPI00000008.1 Keratin, type II cytoskeletal 2 epidermal HUMAN(Common contaminant protein)	IPI00000008|IPI00000008.1				0	0	0	0	0	0	0	0	0	0	0	0	0	0	0	0	0	0	0	0	0	0	0	0	0	0	0
741	Glycerol-3-phosphate phosphatase	PGP_MOUSE	Pgp			0	0	0	0	0	0	0	0	0	0	0	0	0	0	0	0	0	0	0	0	0	0	0	0	0	0	0
742	T-complex protein 1 subunit delta	TCPD_MOUSE	Cct4			0	0	0	0	0	0	0	0	0	0	0	0	0	0	0	0	0	0	0	0	0	0	0	0	0	0	0
743	Prothymosin alpha	PTMA_MOUSE	Ptma			0	0	0	0	0	0	0	0	0	0	0	0	0	0	0	0	0	0	0	0	0	0	0	0	0	0	0
744	60S ribosomal protein L5	RL5_MOUSE	Rpl5			0	0	0	0	0	0	0	0	0	0	0	0	0	0	0	0	0	0	0	0	0	0	0	0	0	0	0
745	26S proteasome non-ATPase regulatory subunit 2	PSMD2_MOUSE	Psmd2			0	0	0	0	0	0	0	0	0	0	0	0	0	0	0	0	0	0	0	0	0	0	0	0	0	0	0
746	Leukotriene A-4 hydrolase	LKHA4_MOUSE	Lta4h			0	0	0	0	0	0	0	0	0	0	0	0	0	0	0	0	0	0	0	0	0	0	0	0	0	0	0
747	Bile salt-activated lipase	CEL_MOUSE	Cel			0	0	0	0	0	0	0	0	0	0	0	0	0	0	0	0	0	0	0	0	0	0	0	0	0	0	0
748	Ribonuclease inhibitor	RINI_MOUSE	Rnh1			0	0	0	0	0	0	0	0	0	0	0	0	0	0	0	0	0	0	0	0	0	0	0	0	0	0	0
749	Actin-related protein 3	ARP3_MOUSE	Actr3			0	0	0	0	0	0	0	0	0	0	0	0	0	0	0	0	0	0	0	0	0	0	0	0	0	0	0
750	Pyruvate dehydrogenase protein X component, mitochondrial	ODPX_MOUSE	Pdhx			0	0	0	0	0	0	0	0	0	0	0	0	0	0	0	0	0	0	0	0	0	0	0	0	0	0	0
751	Heterogeneous nuclear ribonucleoprotein H	HNRH1_MOUSE	Hnrnph1			0	0	0	0	0	0	0	0	0	0	3	0	0	0	0	0	0	0	0	0	0	0	0	0	0	0	0
752	Ubiquitin-conjugating enzyme E2 L3	UB2L3_MOUSE	Ube2l3			0	0	0	0	0	0	0	0	0	0	0	0	0	0	0	0	0	0	0	0	0	0	0	0	3	0	2
753	Dual specificity protein phosphatase 14	DUS14_MOUSE	Dusp14			0	0	0	0	0	0	3	0	0	0	2	0	0	0	0	0	0	0	0	0	0	0	0	0	0	0	0
754	Alpha-amylase 1	AMY1_MOUSE	Amy1			0	0	0	0	0	0	0	0	0	0	0	0	0	0	0	0	0	0	0	0	0	0	0	0	0	0	0
755	ATP-binding cassette sub-family D member 3	ABCD3_MOUSE	Abcd3			0	0	0	0	0	0	0	0	0	0	4	0	0	0	0	0	0	0	0	0	0	0	0	0	0	0	0
756	Nucleophosmin	NPM_MOUSE	Npm1			0	0	0	0	0	0	0	0	0	0	0	0	0	0	0	0	0	0	0	0	0	0	0	0	0	0	0
757	Integrin beta-1	ITB1_MOUSE	Itgb1			0	0	0	0	0	0	0	0	0	0	0	0	0	0	0	0	0	0	0	0	0	0	0	0	0	2	0
758	Peroxisomal trans-2-enoyl-CoA reductase	PECR_MOUSE	Pecr			0	0	0	0	0	0	0	0	0	0	0	0	0	0	0	0	0	0	0	0	0	0	0	0	0	0	0
759	Homogentisate 1,2-dioxygenase	HGD_MOUSE	Hgd			0	0	0	0	0	0	0	0	0	0	0	0	0	0	0	0	0	0	0	0	0	0	0	0	0	0	0
760	Chymase	CMA1_MOUSE	Cma1			0	0	0	0	0	0	0	0	0	0	0	0	0	0	0	0	0	0	0	0	0	0	0	0	0	0	0
761	Complement component 1 Q subcomponent-binding protein, mitochondrial	C1QBP_MOUSE	C1qbp			0	0	0	0	0	0	0	0	0	0	0	0	0	0	0	0	0	0	0	0	3	0	0	0	3	0	0
762	Transforming protein RhoA	RHOA_MOUSE	Rhoa			0	0	0	0	0	0	0	0	0	0	0	0	0	0	0	0	0	0	0	0	3	0	0	0	0	0	0
763	Nuclear transport factor 2	NTF2_MOUSE	Nutf2			0	0	0	0	0	0	0	0	0	0	0	0	0	0	0	0	0	0	0	0	0	0	0	0	0	0	0
764	Valine--tRNA ligase	SYVC_MOUSE	Vars			0	0	0	0	0	0	0	0	0	0	0	0	0	0	0	0	0	0	0	0	0	0	0	0	0	0	0
765	Protein canopy homolog 2	CNPY2_MOUSE	Cnpy2			0	0	0	0	0	0	0	0	0	0	0	0	0	0	0	0	0	0	0	0	0	0	0	0	0	0	0
766	Serine/arginine-rich splicing factor 3	SRSF3_MOUSE	Srsf3			0	0	0	0	0	0	0	0	0	0	0	0	0	0	0	0	0	0	0	3	0	0	0	0	0	0	0
767	Tropomodulin-1	TMOD1_MOUSE	Tmod1			0	0	0	0	0	0	0	0	0	0	0	0	0	0	0	0	0	0	0	0	0	0	0	0	2	0	0
768	60S ribosomal protein L27	RL27_MOUSE	Rpl27			0	0	0	0	0	0	0	0	0	0	0	0	0	0	0	0	3	0	0	0	0	0	0	0	0	0	0
769	60S ribosomal protein L30	RL30_MOUSE	Rpl30			0	0	0	0	0	0	0	0	0	0	0	0	0	0	0	0	0	0	0	0	0	0	0	0	0	0	0
770	WD repeat-containing protein 1	WDR1_MOUSE	Wdr1			0	0	0	0	0	0	0	0	0	0	0	0	0	0	0	0	0	0	0	0	0	0	0	0	0	0	0
771	Heat shock 70 kDa protein 4	HSP74_MOUSE	Hspa4			0	0	0	0	0	0	0	0	0	0	0	0	0	0	0	0	0	0	0	0	0	0	0	0	0	0	0
772	Fructose-1,6-bisphosphatase isozyme 2	F16P2_MOUSE	Fbp2			0	0	0	0	0	0	0	0	0	0	0	0	0	0	0	0	0	0	0	0	0	0	0	0	0	0	0
773	60S ribosomal protein L29	RL29_MOUSE	Rpl29			0	0	0	0	0	0	0	0	0	0	0	0	0	0	0	0	2	0	0	0	0	0	0	0	0	0	0
774	Cysteine-rich protein 2	CRIP2_MOUSE	Crip2			0	0	0	0	0	0	0	0	0	0	0	0	0	0	0	0	0	0	0	0	0	0	0	0	0	0	2
775	NAD(P)H-hydrate epimerase	NNRE_MOUSE	Naxe			0	0	0	0	0	0	0	0	0	0	0	0	0	0	0	0	0	0	0	0	0	0	0	0	0	0	0
776	Apolipoprotein E	APOE_MOUSE	Apoe			0	0	0	0	0	0	0	0	0	0	0	0	0	0	0	0	0	0	0	0	0	0	0	0	0	0	0
778	Glutathione S-transferase kappa 1	GSTK1_MOUSE	Gstk1			0	0	0	0	0	0	0	0	0	0	0	0	0	0	0	0	0	0	0	0	0	0	0	0	0	0	0
780	Plakophilin-1	PKP1_MOUSE	Pkp1			0	0	0	0	0	0	0	2	0	0	0	0	0	0	0	0	0	0	0	0	0	0	0	0	0	0	0
781	DnaJ homolog subfamily C member 25	DJC25_MOUSE	Dnajc25			0	0	0	0	0	0	0	0	0	0	0	0	0	0	0	0	0	0	0	0	3	0	0	0	0	0	0
782	Plastin-3	PLST_MOUSE	Pls3			0	0	0	0	0	0	0	0	0	0	0	0	0	0	0	0	0	0	2	0	0	0	0	0	0	0	0
783	Actin-related protein 2	ARP2_MOUSE	Actr2			0	0	0	0	0	0	0	0	0	0	0	0	0	0	0	0	0	0	0	0	0	0	0	0	0	0	0
785	Gamma-crystallin S	CRYGS_MOUSE	Crygs			0	0	0	0	0	0	0	0	0	0	0	0	0	0	0	0	0	0	0	0	0	0	0	0	0	0	0
786	Voltage-dependent calcium channel subunit alpha-2/delta-1	CA2D1_MOUSE	Cacna2d1			0	0	0	0	0	0	0	0	0	0	0	0	0	0	0	0	0	0	0	0	0	0	0	0	0	0	0
787	Ubiquinone biosynthesis protein COQ9, mitochondrial	COQ9_MOUSE	Coq9			0	0	0	0	0	0	0	0	0	0	0	0	0	0	0	0	0	0	0	0	0	0	0	0	0	0	0
788	ATP synthase subunit ATP5MPL, mitochondrial	ATP68_MOUSE	Atp5mpl			0	0	0	0	0	0	0	0	0	0	0	0	0	0	0	3	3	3	0	0	0	0	0	0	0	0	0
789	Valacyclovir hydrolase	BPHL_MOUSE	Bphl			0	0	0	0	0	0	0	0	0	0	0	0	0	0	0	0	0	0	0	0	0	0	0	0	0	0	0
790	SH3 domain-binding glutamic acid-rich-like protein	SH3L1_MOUSE	Sh3bgrl			0	0	0	0	0	0	0	0	0	0	0	0	0	0	0	0	0	0	0	0	0	0	0	0	0	0	0
791	Proteasome subunit alpha type-1	PSA1_MOUSE	Psma1			0	0	0	0	0	0	0	0	0	0	0	0	0	0	0	0	0	0	0	0	0	0	0	0	0	0	0
792	Eukaryotic translation initiation factor 3 subunit B	EIF3B_MOUSE	Eif3b			0	0	0	0	0	0	0	0	0	0	0	0	0	0	0	0	0	0	0	0	0	0	0	0	0	0	0
793	Serine hydroxymethyltransferase, mitochondrial	GLYM_MOUSE	Shmt2			0	0	0	0	0	0	0	0	0	0	0	0	0	0	0	0	0	0	0	0	0	0	0	0	0	0	0
794	Hemoglobin subunit beta-2	HBB2_MOUSE	Hbb-b2			0	0	0	0	0	0	0	0	0	0	0	0	0	0	0	0	0	0	162	0	0	0	0	0	0	0	0
795	RNA binding motif protein, X-linked-like-1	RMXL1_MOUSE	Rbmxl1			0	0	0	0	0	0	0	0	0	0	0	0	0	0	0	0	0	0	0	3	0	0	0	0	0	0	0
796	Aldehyde dehydrogenase X, mitochondrial	AL1B1_MOUSE	Aldh1b1			0	0	0	0	0	0	0	0	0	0	0	0	0	0	0	0	0	0	0	0	0	0	0	0	0	0	0
797	Calcium-binding mitochondrial carrier protein Aralar2	CMC2_MOUSE	Slc25a13			0	0	0	0	0	0	0	0	0	0	5	6	0	0	0	0	0	0	0	0	0	0	0	0	0	0	0
798	Hexokinase-2	HXK2_MOUSE	Hk2			0	0	0	0	0	0	0	0	0	2	0	0	0	0	0	0	0	0	0	0	0	0	0	0	0	0	0
799	Microsomal triglyceride transfer protein large subunit	MTP_MOUSE	Mttp			0	0	0	0	0	0	0	0	0	0	0	0	0	0	0	0	0	0	0	0	0	0	2	0	0	0	0
800	2-hydroxyacyl-CoA lyase 1	HACL1_MOUSE	Hacl1			0	0	0	0	0	0	0	0	0	0	0	0	0	0	0	0	0	0	0	0	0	0	0	0	0	0	0
801	Heterogeneous nuclear ribonucleoprotein L	HNRPL_MOUSE	Hnrnpl			0	0	0	0	0	0	0	0	0	0	0	0	0	0	0	0	0	0	0	0	0	0	0	0	0	0	0
802	Delta(3,5)-Delta(2,4)-dienoyl-CoA isomerase, mitochondrial	ECH1_MOUSE	Ech1			0	0	0	0	0	0	0	0	0	0	0	0	0	0	0	0	0	0	0	0	0	0	0	0	0	0	0
803	Radixin	RADI_MOUSE	Rdx			0	0	0	0	0	0	0	0	0	0	0	0	0	0	0	0	0	0	0	0	0	0	0	0	0	0	0
804	T-complex protein 1 subunit epsilon	TCPE_MOUSE	Cct5			0	0	0	0	0	0	0	0	0	0	0	0	0	0	0	0	0	0	0	0	0	0	0	0	0	0	0
805	T-complex protein 1 subunit gamma	TCPG_MOUSE	Cct3			0	0	0	0	0	0	0	0	0	0	0	0	0	0	0	0	0	0	0	0	0	0	0	0	0	0	0
806	1,4-alpha-glucan-branching enzyme	GLGB_MOUSE	Gbe1			0	0	0	0	0	0	0	0	0	0	0	0	0	0	0	0	0	0	0	0	0	0	0	0	0	0	0
807	Phosphotriesterase-related protein	PTER_MOUSE	Pter			0	0	0	0	0	0	0	0	0	0	0	0	0	0	0	0	0	0	0	0	0	0	0	0	0	0	0
808	Programmed cell death protein 5	PDCD5_MOUSE	Pdcd5			0	0	0	0	0	0	0	0	0	0	0	0	0	0	0	0	0	0	0	0	3	0	0	0	0	0	0
809	Importin subunit beta-1	IMB1_MOUSE	Kpnb1			0	0	0	0	0	0	0	0	0	0	0	0	0	0	0	0	0	0	2	0	0	0	0	0	0	0	0
810	Staphylococcal nuclease domain-containing protein 1	SND1_MOUSE	Snd1			0	0	0	0	0	0	0	0	0	0	0	0	0	0	0	0	0	0	0	0	0	0	0	0	0	0	0
811	Alpha-methylacyl-CoA racemase	AMACR_MOUSE	Amacr			0	0	0	0	0	0	0	0	0	0	0	0	0	0	0	0	0	0	0	0	0	0	0	0	0	0	0
812	Coronin-1A	COR1A_MOUSE	Coro1a			0	0	0	0	0	0	0	0	0	0	0	0	0	0	0	0	0	0	0	0	0	0	0	0	0	0	0
813	Submaxillary gland androgen-regulated protein 3A	SMR3A_MOUSE	Smr3a			0	0	0	0	0	0	0	0	0	0	0	0	0	0	0	0	0	0	0	0	0	0	0	0	0	0	0
814	Cytochrome c oxidase subunit 1	COX1_MOUSE	Mtco1			0	0	0	0	0	0	0	0	0	0	0	0	0	0	0	0	0	0	0	0	0	0	0	0	0	0	0
815	Y-box-binding protein 3	YBOX3_MOUSE	Ybx3			0	0	0	0	0	0	0	0	0	0	0	0	0	0	0	0	0	0	0	0	0	0	0	0	0	0	0
816	Hydroxymethylglutaryl-CoA lyase, mitochondrial	HMGCL_MOUSE	Hmgcl			0	0	0	0	0	0	0	0	0	0	0	0	0	0	0	0	0	0	0	0	0	0	0	0	0	0	0
817	Alpha-2-macroglobulin receptor-associated protein	AMRP_MOUSE	Lrpap1			0	0	0	0	0	0	0	0	0	0	0	0	0	0	0	0	0	0	0	0	0	0	0	0	0	0	2

## Sheet: Fig 3 - HA Fraction
	Total Peptide Spectral Matches
#	Identified Proteins (382)	Accession Number	Alternate ID	Matrisome - Division	Matrisome - Category	Control 1	Control 2	Control 3	w/o R/A 1	w/o R/A 2	w/o R/A 3	Acid Pretreat 1	Acid Pretreat 2	Acid Pretreat 3	Control 1	Control 2	Control 3	pH9, 50mM Met 1	pH9, 50mM Met 2	pH9, 50mM Met 3	pH9.5, 50mM Met 1	pH9.5, 50mM Met 2	pH9.5, 50mM Met 3	pH8.1, 50mM Met 1	pH8.1, 50mM Met 2	pH8.1, 50mM Met 3	0.7M, pH9 1	0.7M, pH9 2	0.7M, pH9 3	0.7M, pH9, 8hr 1	0.7M, pH9, 8hr 2	0.7M, pH9, 8hr 3	0.7M, pH9, 16hr 1	0.7M, pH9, 16hr 2	0.7M, pH9, 16hr 3	Control 1	Control 2	Control 3	100uM GA 1	100uM GA 2	100uM GA 3	500uM GA 1	500uM GA 2	500uM GA 3	100uM CA 1	100uM CA 2	100uM CA 3	500uM CA 1	500uM CA 2
1	Collagen alpha-1(I) chain	CO1A1_MOUSE	Col1a1	Core matrisome	Collagens	3083	2587	3114	2186	2550	2772	3047	2692	3254	1268	999	1397	612	1647	1316	1515	1136	1498	1932	1641	1692	1518	1492	1604	1471	1324	1231	1059	197	72	1787	1681	1707	1677	1549	1602	1473	1463	1535	1553	1495	1547	1485	1507
4	Collagen alpha-2(I) chain	CO1A2_MOUSE	Col1a2	Core matrisome	Collagens	1751	1519	1774	1297	1598	1662	1724	1517	1924	966	771	1007	672	1123	970	1067	591	1083	1323	1189	1195	1079	1068	1102	1109	984	930	761	105	64	1048	956	999	986	934	969	869	871	890	930	881	907	907	871
5	Collagen alpha-1(III) chain	CO3A1_MOUSE	Col3a1	Core matrisome	Collagens	1051	998	1035	972	1030	891	1030	856	903	586	416	734	511	875	722	779	581	825	1016	904	915	817	746	797	746	771	564	626	163	44	1001	918	926	948	789	889	740	771	833	838	845	843	786	853
10	Collagen alpha-1(II) chain	CO2A1_MOUSE	Col2a1	Core matrisome	Collagens	352	323	356	261	298	354	341	323	433	151	123	153	103	190	130	179	142	208	184	153	161	193	157	184	200	139	153	152	28	11	207	195	200	202	207	200	193	153	191	215	176	188	173	203
12	Fibrillin-1	FBN1_MOUSE	Fbn1	Core matrisome	ECM Glycoproteins	141	131	135	21	14	25	134	121	109	132	116	110	81	129	144	127	64	129	129	135	153	127	126	126	130	133	125	79	12	8	32	27	34	56	62	63	54	57	59	81	62	64	57	59
25	Collagen alpha-1(VI) chain	CO6A1_MOUSE	Col6a1	Core matrisome	Collagens	5	4	5	33	33	30	0	6	0	60	60	55	59	41	71	58	41	56	59	71	63	64	71	70	59	65	55	39	7	9	46	46	50	31	24	33	29	34	33	34	31	27	30	32
26	Collagen alpha-2(V) chain	CO5A2_MOUSE	Col5a2	Core matrisome	Collagens	39	35	37	38	41	42	38	37	39	36	38	41	11	33	38	35	27	34	36	42	35	31	26	33	28	30	25	21	5	3	41	30	41	30	23	19	19	15	23	26	14	17	20	23
36	Collagen alpha-2(IV) chain	CO4A2_MOUSE	Col4a2	Core matrisome	Collagens	31	22	30	35	24	29	20	18	17	34	42	37	24	36	39	39	19	44	20	27	26	27	28	31	37	42	36	39	4	3	28	20	22	16	15	17	18	13	17	20	17	15	14	16
41	Collagen alpha-1(V) chain	CO5A1_MOUSE	Col5a1	Core matrisome	Collagens	27	19	19	17	22	20	21	19	18	27	22	25	24	32	27	31	27	34	34	37	29	32	27	25	30	29	26	22	5	0	17	11	13	15	17	13	9	13	10	14	11	12	8	13
46	Collagen alpha-1(XII) chain	COCA1_MOUSE	Col12a1	Core matrisome	Collagens	4	3	7	8	11	16	4	5	10	39	55	41	26	33	49	39	20	37	35	50	25	48	51	35	47	30	40	21	6	5	21	20	20	18	12	13	12	7	8	14	7	16	18	15
48	Collagen alpha-2(VI) chain	CO6A2_MOUSE	Col6a2	Core matrisome	Collagens	0	0	0	22	18	20	0	2	0	30	39	34	25	27	36	28	15	32	19	36	32	32	40	36	29	38	33	28	0	0	26	26	27	12	7	12	13	9	16	15	11	16	12	16
53	Collagen alpha-1(IV) chain	CO4A1_MOUSE	Col4a1	Core matrisome	Collagens	17	18	20	22	21	23	14	9	11	24	13	26	13	12	12	12	3	13	10	12	7	15	4	17	13	17	17	12	0	2	14	11	10	0	0	0	4	0	0	0	2	4	0	0
59	Fibronectin	FINC_MOUSE	Fn1	Core matrisome	ECM Glycoproteins	0	0	8	0	6	11	3	3	0	36	27	28	22	30	43	25	16	31	20	21	21	23	31	32	36	29	33	30	6	5	20	12	18	8	6	9	4	2	10	4	9	4	5	3
78	Basement membrane-specific heparan sulfate proteoglycan core protein	PGBM_MOUSE	Hspg2	Core matrisome	Proteoglycans	0	0	2	0	6	2	0	0	0	21	26	16	16	16	28	24	12	23	10	17	18	18	17	16	24	19	18	20	3	0	11	6	10	3	8	5	2	4	6	6	9	8	5	6
79	Collagen alpha-1(XI) chain	COBA1_MOUSE	Col11a1	Core matrisome	Collagens	0	0	0	11	12	15	14	18	16	31	27	25	25	27	30	32	27	38	33	29	30	0	30	28	33	31	23	24	5	0	21	12	14	14	19	12	14	15	16	18	13	16	13	16
82	Cartilage intermediate layer protein 2	CILP2_MOUSE	Cilp2	Core matrisome	ECM Glycoproteins	10	7	10	9	9	10	6	9	9	15	18	15	19	17	15	14	9	18	14	18	17	16	19	17	19	14	11	14	0	3	10	10	11	10	9	10	9	9	11	6	4	6	9	9
87	Collagen alpha-1(X) chain	COAA1_MOUSE	Col10a1	Core matrisome	Collagens	8	10	10	5	7	9	12	12	10	11	9	9	3	8	10	7	13	8	0	3	2	4	7	6	4	5	7	12	0	0	11	5	11	11	11	14	10	6	9	11	12	6	8	16
99	Laminin subunit gamma-1	LAMC1_MOUSE	Lamc1	Core matrisome	ECM Glycoproteins	0	0	0	6	4	5	0	0	0	11	15	12	8	11	16	15	5	15	14	15	11	16	13	14	13	9	14	10	0	0	7	4	4	3	0	3	0	3	0	0	0	0	3	0
105	Collagen alpha-1(XVI) chain	COGA1_MOUSE	Col16a1	Core matrisome	Collagens	0	0	3	2	0	2	0	0	3	3	0	3	4	7	4	5	0	0	3	0	0	2	0	3	0	0	3	2	0	0	3	0	0	3	0	3	0	0	0	0	0	0	0	2
107	Collagen alpha-2(XI) chain	COBA2_MOUSE	Col11a2	Core matrisome	Collagens	9	6	7	0	9	8	9	10	10	9	10	8	7	11	10	10	6	10	13	15	12	10	6	12	8	5	8	0	0	0	0	4	0	0	0	0	0	0	0	0	0	0	0	0
111	Fibrinogen beta chain	FIBB_MOUSE	Fgb	Core matrisome	ECM Glycoproteins	0	0	0	3	5	3	0	0	0	12	16	16	11	8	15	8	7	9	12	12	10	13	11	12	8	13	12	7	4	2	0	4	7	0	0	0	0	0	0	2	0	0	0	0
127	Laminin subunit beta-2	LAMB2_MOUSE	Lamb2	Core matrisome	ECM Glycoproteins	0	0	0	2	3	3	0	0	0	13	9	15	9	11	17	14	9	18	3	6	5	6	12	7	12	19	11	8	3	2	3	0	0	0	0	0	0	0	0	0	0	0	0	0
129	Periostin	POSTN_MOUSE	Postn	Core matrisome	ECM Glycoproteins	0	0	0	3	0	0	0	0	0	8	8	8	9	8	7	6	4	5	7	11	7	15	7	10	9	5	9	5	0	0	6	7	7	2	0	0	0	0	3	0	0	3	0	2
142	Biglycan	PGS1_MOUSE	Bgn	Core matrisome	Proteoglycans	3	0	0	0	0	0	0	0	4	9	9	8	11	12	10	9	9	9	10	16	15	11	11	10	12	9	8	3	0	0	0	0	0	0	0	0	0	0	0	0	0	0	0	0
144	Fibrinogen gamma chain	FIBG_MOUSE	Fgg	Core matrisome	ECM Glycoproteins	0	0	0	5	0	2	0	0	0	13	13	13	8	7	12	9	3	10	7	4	7	8	9	9	7	12	11	9	0	0	0	0	0	0	0	0	0	0	0	0	0	0	0	0
152	Laminin subunit alpha-2	LAMA2_MOUSE	Lama2	Core matrisome	ECM Glycoproteins	0	0	0	0	0	0	0	0	0	9	16	10	7	6	10	7	5	10	0	3	5	7	5	6	12	16	11	9	0	3	3	0	0	0	0	0	0	0	0	0	0	2	0	0
181	Fibrinogen alpha chain	FIBA_MOUSE	Fga	Core matrisome	ECM Glycoproteins	0	0	0	3	4	0	0	0	0	0	4	4	3	4	4	4	2	0	3	0	3	3	4	3	2	3	0	0	0	0	0	0	0	0	0	0	0	0	0	0	0	0	0	0
200	Lumican	LUM_MOUSE	Lum	Core matrisome	Proteoglycans	0	0	0	0	0	4	0	0	0	4	4	5	5	4	3	6	3	6	4	7	7	9	5	5	4	5	4	3	0	0	0	0	0	0	0	0	0	0	0	0	0	0	0	0
201	Nidogen-1	NID1_MOUSE	Nid1	Core matrisome	ECM Glycoproteins	0	0	0	0	0	0	0	0	0	3	5	6	3	4	0	2	0	0	0	7	6	5	4	0	3	0	2	0	0	0	4	3	0	0	0	0	0	0	0	0	0	0	0	2
206	Collagen alpha-1(VII) chain	CO7A1_MOUSE	Col7a1	Core matrisome	Collagens	0	0	0	0	0	0	0	0	0	3	3	0	0	4	3	0	0	3	2	0	2	4	5	0	3	0	0	3	0	0	0	0	0	0	0	0	0	0	0	0	0	0	0	0
211	Collagen alpha-2(IX) chain	CO9A2_MOUSE	Col9a2	Core matrisome	Collagens	0	0	0	0	0	0	0	0	0	0	2	2	0	2	3	4	0	4	0	0	0	0	2	4	4	0	4	2	0	0	0	0	0	0	0	0	0	0	0	0	0	0	0	0
230	Asporin	ASPN_MOUSE	Aspn	Core matrisome	Proteoglycans	0	0	0	0	0	0	0	0	0	0	6	4	3	3	4	0	0	0	0	3	2	2	3	4	4	4	0	0	0	0	4	4	3	0	0	0	0	0	0	0	0	0	0	0
254	Decorin	PGS2_MOUSE	Dcn	Core matrisome	Proteoglycans	0	4	0	0	0	0	6	2	0	0	0	0	0	0	0	0	0	0	3	0	0	4	4	0	0	0	0	0	0	0	0	0	0	0	0	0	0	0	0	0	0	0	0	0
256	Laminin subunit alpha-5	LAMA5_MOUSE	Lama5	Core matrisome	ECM Glycoproteins	0	0	0	0	0	0	0	0	0	0	4	3	0	5	0	0	0	4	0	0	0	3	0	0	7	4	4	4	0	2	4	0	0	0	0	0	0	0	0	0	0	0	0	0
258	Cartilage oligomeric matrix protein	COMP_MOUSE	Comp	Core matrisome	ECM Glycoproteins	0	0	0	0	0	0	0	0	0	0	0	0	3	0	5	0	0	3	3	3	3	5	0	2	5	0	3	0	0	0	0	0	0	0	0	0	0	0	0	0	0	0	0	0
266	Collagen alpha-1(IX) chain	CO9A1_MOUSE	Col9a1	Core matrisome	Collagens	0	0	0	0	0	0	0	0	0	0	0	0	0	0	0	0	0	0	0	0	0	0	0	2	0	0	2	0	0	0	0	0	0	0	0	0	0	0	0	0	0	0	0	0
275	Chondroadherin	CHAD_MOUSE	Chad	Core matrisome	Proteoglycans	0	0	0	0	0	0	0	0	0	3	4	3	3	3	0	0	0	0	0	0	0	0	0	0	3	0	0	2	0	0	0	0	0	0	0	0	0	0	0	0	0	0	0	0
276	Vitronectin	VTNC_MOUSE	Vtn	Core matrisome	ECM Glycoproteins	0	0	0	0	0	0	0	0	0	3	3	4	2	0	0	0	0	0	0	0	0	0	0	5	0	3	0	0	0	0	0	0	0	0	0	0	0	0	0	0	0	0	0	0
295	Prolargin	PRELP_MOUSE	Prelp	Core matrisome	Proteoglycans	0	0	0	0	0	0	0	0	0	0	0	0	5	0	3	0	0	3	3	4	3	5	7	3	3	0	0	0	0	0	0	0	0	0	0	0	0	0	0	0	0	0	0	0
296	Aggrecan core protein	PGCA_MOUSE	Acan	Core matrisome	Proteoglycans	0	0	0	0	0	0	0	0	0	0	0	0	0	0	0	0	0	0	0	0	2	0	0	0	0	0	2	0	0	0	0	0	0	0	0	0	0	0	0	0	0	0	0	0
302	Osteopontin	OSTP_MOUSE	Spp1	Core matrisome	ECM Glycoproteins	0	0	3	0	0	0	3	0	4	0	0	0	0	0	0	0	0	0	0	0	0	0	0	0	0	0	0	0	0	0	0	0	0	0	0	0	0	0	0	0	0	0	0	0
327	Laminin subunit beta-1	LAMB1_MOUSE	Lamb1	Core matrisome	ECM Glycoproteins	0	0	0	0	0	0	0	0	0	3	3	0	0	0	3	0	0	0	0	0	0	0	2	0	0	0	0	0	0	0	0	0	0	0	0	0	0	0	0	0	0	0	0	0
332	Collagen alpha-5(VI) chain	CO6A5_MOUSE	Col6a5	Core matrisome	Collagens	0	0	0	0	0	0	0	0	0	0	0	0	0	0	2	0	0	0	0	0	0	0	0	0	0	0	0	0	0	0	0	0	0	0	0	0	0	0	0	0	0	0	0	0
360	Sushi-repeat-containing protein SRPX	SRPX_MOUSE	Srpx	Core matrisome	ECM Glycoproteins	0	0	0	0	0	0	0	0	0	2	2	4	0	0	0	0	0	0	0	0	0	0	0	0	0	0	0	0	0	0	0	0	0	0	0	0	0	0	0	0	0	0	0	0
71	Protein S100-A3	S10A3_MOUSE	S100a3	Matrisome-associated	Secreted Factors	6	7	9	2	0	0	9	6	9	16	21	19	22	15	31	25	17	23	21	26	17	27	22	16	19	27	17	13	3	0	4	0	4	7	9	10	8	6	8	10	10	9	7	8
125	Annexin A6	ANXA6_MOUSE	Anxa6	Matrisome-associated	ECM-affiliated Proteins	0	0	0	0	3	0	0	0	0	11	11	11	9	9	12	8	0	10	5	4	7	6	9	6	9	11	11	15	3	2	8	6	6	7	3	6	0	0	5	4	3	4	0	0
158	Annexin A2	ANXA2_MOUSE	Anxa2	Matrisome-associated	ECM-affiliated Proteins	3	0	0	0	0	0	0	0	0	7	9	9	6	5	8	8	5	5	5	4	6	6	6	5	7	7	11	10	5	2	5	3	4	0	0	3	2	0	3	0	0	0	3	3
229	Prothrombin	THRB_MOUSE	F2	Matrisome-associated	ECM Regulators	0	0	0	0	0	0	0	0	0	4	3	0	0	3	6	2	0	3	2	6	6	4	4	8	7	2	0	0	0	0	0	0	0	0	0	0	0	0	0	0	0	0	0	0
233	Annexin A1	ANXA1_MOUSE	Anxa1	Matrisome-associated	ECM-affiliated Proteins	0	0	0	0	2	3	0	0	0	7	6	5	4	6	7	3	0	4	0	2	0	0	5	5	4	3	3	3	0	0	0	0	0	0	0	0	0	0	0	0	0	0	0	0
299	Filaggrin-2	FILA2_MOUSE	Flg2	Matrisome-associated	Secreted Factors	0	0	0	0	0	0	0	0	0	0	0	0	0	0	0	0	0	0	0	0	0	2	0	0	0	0	0	0	0	0	0	0	0	0	0	0	0	0	0	0	0	0	0	0
304	Protein-glutamine gamma-glutamyltransferase 2	TGM2_MOUSE	Tgm2	Matrisome-associated	ECM Regulators	0	0	0	0	0	0	0	0	0	0	2	0	0	3	3	4	0	3	0	0	0	0	4	0	0	3	0	2	0	0	0	0	0	0	0	0	0	0	0	0	0	0	0	0
310	Alpha-1-antitrypsin 1-3	A1AT3_MOUSE	Serpina1c	Matrisome-associated	ECM Regulators	0	0	0	0	0	0	0	0	0	0	0	0	0	0	0	0	0	0	0	0	0	0	0	0	3	0	0	0	0	0	2	0	0	0	0	0	0	0	0	0	0	0	0	0
311	Galectin-4	LEG4_MOUSE	Lgals4	Matrisome-associated	ECM-affiliated Proteins	0	0	0	0	0	0	0	0	0	0	0	0	0	0	0	0	0	0	0	0	0	0	0	0	0	0	0	0	0	0	3	0	4	0	0	0	0	0	0	0	0	0	0	0
321	Coagulation factor X	FA10_MOUSE	F10	Matrisome-associated	ECM Regulators	0	0	0	0	0	0	0	0	0	0	0	0	0	0	0	0	0	2	0	0	0	0	3	3	0	0	0	0	0	0	0	0	0	0	0	0	0	0	0	0	0	0	0	0
337	Annexin A5	ANXA5_MOUSE	Anxa5	Matrisome-associated	ECM-affiliated Proteins	0	0	0	0	0	0	0	0	0	0	0	0	0	0	0	0	0	0	0	0	0	0	0	0	0	0	0	3	0	0	0	0	0	0	0	0	0	0	0	0	0	0	0	0
342	Hornerin	HORN_MOUSE	Hrnr	Matrisome-associated	Secreted Factors	3	4	3	6	4	4	0	0	0	0	0	0	0	0	0	0	0	0	0	0	0	0	0	0	0	0	0	0	0	0	0	0	0	0	0	0	0	0	0	0	0	0	0	0
364	Annexin A11	ANX11_MOUSE	Anxa11	Matrisome-associated	ECM-affiliated Proteins	0	0	0	0	0	0	0	0	0	0	0	0	0	0	0	0	0	0	0	0	0	0	0	0	2	0	0	0	0	0	0	0	0	0	0	0	0	0	0	0	0	0	0	0
2	Myosin-4	MYH4_MOUSE	Myh4			695	764	684	1711	1321	1177	761	789	611	1839	1959	2008	1170	1468	1679	1894	965	1667	1197	1466	1487	1430	1530	1460	1862	2082	1975	2231	547	361	1772	1810	1855	1975	1805	1748	1951	1981	1851	1996	1948	1883	1907	2000
3	Titin	TITIN_MOUSE	Ttn			407	352	291	1321	1049	824	242	257	202	1290	1402	1439	952	1176	1341	1397	574	1247	957	1235	1296	1137	1385	1200	1694	1727	1771	1885	312	185	1577	1510	1688	1723	1574	1600	1647	1850	1810	1830	1881	1905	1743	1890
6	Keratin, type I cuticular Ha3-I	KT33A_MOUSE	Krt33a			253	277	258	34	24	25	170	176	153	755	667	605	647	522	773	800	423	729	603	434	549	746	646	715	706	721	675	476	149	85	22	84	80	287	342	400	287	319	342	431	353	338	326	352
7	Keratin, type II cuticular Hb6	KRT86_MOUSE	Krt86			283	327	296	24	17	8	237	246	214	717	641	584	572	634	809	854	380	868	417	242	357	666	688	648	602	746	667	500	150	73	21	86	74	290	344	354	296	332	333	408	365	352	309	351
8	Myosin-1	MYH1_MOUSE	Myh1			548	610	539	1370	1066	958	600	613	494	1476	1600	1629	943	1167	1367	1513	863	1354	1005	1186	1205	1162	1231	1194	1507	1677	1571	1739	385	276	1430	1445	1490	1571	1446	1407	1529	1546	1455	1575	1570	1484	1516	1590
9	Sarcoplasmic/endoplasmic reticulum calcium ATPase 1	AT2A1_MOUSE	Atp2a1			229	195	193	118	136	128	184	169	175	135	124	134	101	99	106	126	59	105	102	114	121	104	133	90	168	183	198	306	112	60	252	229	219	105	79	94	129	87	90	80	86	89	92	107
11	Actin, alpha skeletal muscle	ACTS_MOUSE	Acta1			43	41	40	84	55	46	34	40	24	96	121	138	82	83	96	82	35	66	81	103	105	98	93	90	108	126	116	115	38	20	187	176	156	103	75	78	92	95	102	105	101	107	93	104
13	Keratin, type I cuticular Ha1	K1H1_MOUSE	Krt31			248	257	252	32	0	0	171	167	146	733	673	608	641	514	779	780	415	708	608	446	549	719	637	703	700	721	670	496	154	99	0	77	64	248	314	346	259	299	303	385	324	306	292	324
14	Alpha-actinin-3	ACTN3_MOUSE	Actn3			27	31	30	79	40	36	25	25	13	101	109	122	72	72	78	81	39	65	70	104	103	85	97	82	100	99	112	118	25	18	123	127	110	68	67	67	81	95	86	86	92	83	85	107
15	Keratin, type II cytoskeletal 2 epidermal	K22E_MOUSE	Krt2			26	31	29	88	91	88	23	22	14	102	125	111	110	108	127	107	66	119	134	139	144	131	120	109	111	120	117	84	19	7	88	87	76	57	48	61	43	51	57	57	56	55	57	48
16	Keratin, type II cuticular 87	KRT87_MOUSE	Krt87			177	204	184	0	0	0	129	133	112	481	456	407	380	415	517	552	306	557	350	222	308	460	443	440	448	523	474	377	124	48	0	45	41	181	235	244	179	220	214	287	248	234	211	232
17	Creatine kinase M-type	KCRM_MOUSE	Ckm			28	24	27	50	42	46	28	20	25	111	136	114	80	91	128	99	29	93	88	98	90	87	92	86	102	125	122	118	14	12	66	64	59	46	44	42	48	51	43	48	50	42	44	48
18	Keratin, type I cytoskeletal 10	K1C10_MOUSE	Krt10			23	29	34	57	55	59	21	19	15	109	151	148	77	95	136	122	92	122	109	121	137	123	122	102	113	138	112	93	18	2	69	58	61	52	44	48	40	37	49	43	40	40	43	45
19	Keratin, type II cuticular Hb4	KRT84_MOUSE	Krt84			22	27	27	22	24	21	20	17	11	116	123	109	82	99	120	112	63	124	125	134	133	129	110	106	107	118	101	86	17	6	43	36	41	51	48	51	43	46	41	50	55	56	49	52
20	Keratin, type I cuticular Ha3-II	KT33B_MOUSE	Krt33b			246	254	253	0	0	0	166	161	148	681	606	557	590	473	685	716	389	640	544	400	510	660	590	642	637	656	611	437	138	78	0	0	64	223	275	312	226	263	277	329	286	273	256	286
21	Keratin, type I cuticular Ha4	KRT34_MOUSE	Krt34			261	271	260	33	20	0	186	192	164	721	664	578	602	528	753	782	378	700	568	429	547	705	642	692	688	700	647	483	0	0	0	71	67	257	312	348	263	288	314	389	326	302	297	321
22	Glyceraldehyde-3-phosphate dehydrogenase	G3P_MOUSE	Gapdh			25	19	27	47	33	28	19	22	17	66	101	86	67	69	84	72	44	76	59	66	64	75	56	66	79	98	80	62	25	10	42	38	40	51	37	40	28	31	33	46	36	45	38	33
23	Keratin, type II cuticular Hb5	KRT85_MOUSE	Krt85			139	154	150	14	0	0	101	104	93	282	245	216	191	283	320	334	125	322	206	139	198	281	274	270	243	290	257	191	25	27	0	0	0	133	163	177	126	155	158	202	179	175	151	173
24	Myosin-7	MYH7_MOUSE	Myh7			0	0	0	407	320	263	179	0	0	322	353	357	206	290	309	372	181	327	230	274	266	270	304	304	359	382	371	402	64	58	332	328	348	358	327	336	352	358	351	371	368	345	333	378
27	Keratin-associated protein 7-1	KRA71_MOUSE	Krtap7-1			9	9	9	4	0	0	0	8	3	48	57	43	44	50	66	48	15	58	42	39	50	50	58	57	45	39	46	23	5	4	0	0	0	25	13	27	0	15	8	29	23	22	0	15
28	Fructose-bisphosphate aldolase A	ALDOA_MOUSE	Aldoa			20	21	26	33	24	25	19	24	21	54	54	52	53	67	49	57	22	58	60	66	61	58	51	61	60	53	58	37	4	9	39	34	37	23	16	22	22	19	22	28	26	22	17	17
29	Tubulin beta-5 chain	TBB5_MOUSE	Tubb5			6	8	8	12	8	4	6	7	3	70	64	77	45	47	68	47	34	65	54	67	53	55	57	59	55	74	60	55	9	4	36	31	33	40	26	28	26	35	30	37	33	28	27	28
30	Hemoglobin subunit beta-1	HBB1_MOUSE	Hbb-b1			24	28	21	33	26	21	20	27	16	43	49	48	37	37	39	40	21	38	30	39	32	26	39	42	41	47	47	51	0	4	54	49	48	33	25	29	22	30	24	33	32	30	26	34
31	Myosin light chain 1/3, skeletal muscle isoform	MYL1_MOUSE	Myl1			22	28	25	50	41	32	24	34	20	37	50	43	37	34	40	37	22	41	46	49	49	44	48	44	37	43	41	36	5	0	44	47	47	30	17	22	20	21	22	19	19	20	23	22
32	Keratin, type II cytoskeletal 75	K2C75_MOUSE	Krt75			34	41	34	23	22	23	35	29	28	49	68	61	47	46	72	62	30	67	43	53	60	52	50	48	59	66	60	65	5	5	31	27	29	38	33	35	30	29	29	31	31	29	34	29
33	Alpha-2-HS-glycoprotein	FETUA_MOUSE	Ahsg			16	14	14	17	16	23	24	29	26	47	44	38	31	31	44	50	54	33	52	44	52	57	42	66	51	40	42	30	7	5	37	37	35	27	33	23	18	17	25	16	14	20	22	19
34	Keratin, type I cytoskeletal 17	K1C17_MOUSE	Krt17			21	23	20	25	26	28	19	19	19	49	52	49	33	43	51	51	30	51	45	37	45	53	46	42	46	53	48	37	15	4	29	28	32	26	23	21	23	25	22	30	28	24	22	26
35	Keratin, type I cuticular Ha6	KRT36_MOUSE	Krt36			32	42	38	11	9	8	25	29	23	58	56	61	40	62	75	66	56	72	72	74	82	81	67	62	65	77	63	53	12	16	17	24	29	55	59	66	56	56	57	68	57	58	56	56
37	Voltage-dependent anion-selective channel protein 1	VDAC1_MOUSE	Vdac1			15	14	14	21	14	19	8	11	11	28	43	35	28	31	30	37	7	43	22	33	32	32	38	30	45	42	49	43	5	3	37	43	40	31	24	23	30	37	31	41	38	32	38	35
38	Keratin, type II cuticular Hb1	KRT81_MOUSE	Krt81			0	0	0	0	0	0	0	247	0	671	595	551	538	579	743	794	376	802	405	231	339	618	639	597	576	689	625	0	0	0	0	0	0	283	0	348	0	0	0	0	0	0	0	0
39	Serum albumin	ALBU_MOUSE	Alb			24	24	22	16	11	12	19	15	16	44	52	44	38	39	46	48	37	45	44	43	43	52	45	49	45	41	41	32	16	9	26	25	22	20	14	15	8	15	15	19	13	13	12	13
40	Alpha-actinin-2	ACTN2_MOUSE	Actn2			16	19	17	43	32	28	13	17	11	51	47	65	43	41	44	45	18	31	30	50	52	50	53	43	52	54	62	51	10	6	91	93	87	46	48	45	69	67	68	65	72	62	70	79
42	Aconitate hydratase, mitochondrial	ACON_MOUSE	Aco2			5	3	3	10	4	5	0	4	0	32	42	34	22	36	45	37	23	39	18	27	29	30	36	30	49	43	46	36	7	2	34	24	31	23	19	27	16	23	26	23	24	20	18	22
43	Creatine kinase S-type, mitochondrial	KCRS_MOUSE	Ckmt2			20	16	13	17	11	13	20	14	14	33	36	31	25	25	35	30	14	26	24	31	39	28	27	32	29	33	33	24	0	0	24	23	20	17	20	19	21	22	26	18	28	28	25	27
44	ADP/ATP translocase 1	ADT1_MOUSE	Slc25a4			53	48	43	19	22	23	32	29	33	24	27	35	24	25	25	23	13	21	27	24	28	23	38	21	33	34	38	43	4	2	30	31	28	20	21	20	23	21	18	19	20	14	23	22
45	Filamin-C	FLNC_MOUSE	Flnc			0	0	0	11	7	7	0	0	0	34	39	40	29	26	35	36	16	24	15	24	30	27	26	27	35	33	41	29	0	7	30	24	32	25	23	31	30	31	28	23	35	23	30	34
47	sp|K1H1_HUMAN(Common contaminant protein)	sp|K1H1_HUMAN(Common				114	132	129	0	0	0	92	98	79	275	250	218	224	197	281	290	165	291	219	168	193	271	223	265	277	280	265	210	0	28	0	50	50	140	175	196	153	162	180	202	179	175	168	179
49	Myosin regulatory light chain 2, skeletal muscle isoform	MLRS_MOUSE	Mylpf			6	12	9	24	19	11	11	12	9	31	45	35	37	33	38	32	20	36	32	43	34	35	32	34	33	40	42	32	8	3	23	21	26	15	10	12	14	15	11	15	14	15	13	11
50	Pyruvate kinase PKM	KPYM_MOUSE	Pkm			2	5	3	8	7	5	5	2	4	33	32	36	29	31	36	37	26	35	20	41	38	34	35	36	38	35	33	34	9	4	24	27	26	18	19	17	20	21	19	16	22	18	22	19
51	Trifunctional enzyme subunit alpha, mitochondrial	ECHA_MOUSE	Hadha			15	10	8	8	5	6	6	0	9	31	36	37	27	27	38	31	27	32	27	28	30	37	34	30	38	43	38	40	19	11	22	21	21	21	13	17	16	12	19	16	17	16	12	19
52	ATP synthase subunit alpha, mitochondrial	ATPA_MOUSE	Atp5f1a			7	10	6	17	12	12	10	8	4	28	38	35	23	27	28	25	12	25	23	36	34	26	32	30	32	32	36	27	0	3	31	26	30	18	14	10	14	15	14	26	19	16	10	16
54	Desmoplakin	DESP_MOUSE	Dsp			3	4	5	7	0	4	0	3	3	33	40	37	23	28	37	45	24	37	39	36	35	43	39	33	46	38	36	34	10	7	11	8	10	10	6	11	7	7	11	10	8	7	8	9
55	Keratin, type II cytoskeletal 1	K2C1_MOUSE	Krt1			7	10	11	20	24	25	7	9	0	28	41	38	25	35	44	28	15	27	30	42	53	42	37	30	35	40	32	34	0	4	21	25	17	16	18	19	13	15	21	22	25	22	25	14
56	Glycogen phosphorylase, muscle form	PYGM_MOUSE	Pygm			10	4	0	7	6	5	0	0	0	20	17	31	13	16	14	11	2	5	12	15	18	17	18	17	17	20	23	22	2	3	37	38	35	11	8	11	11	15	11	14	15	15	8	19
57	Keratin, type I cytoskeletal 13	K1C13_MOUSE	Krt13			0	12	0	23	24	31	0	11	0	50	73	69	31	52	65	56	45	60	58	71	74	68	58	53	55	61	62	35	3	6	23	22	19	21	13	19	17	11	22	17	15	13	16	11
58	sp|TRYP_PIG(Common contaminant protein)	sp|TRYP_PIG(Common				52	45	52	52	50	67	46	41	54	19	0	17	17	17	15	16	0	18	24	21	21	23	15	18	0	17	0	11	0	0	16	13	14	17	16	18	18	15	14	13	16	16	16	15
60	Keratin, type II cytoskeletal 5	K2C5_MOUSE	Krt5			0	0	0	30	23	25	0	0	0	68	100	85	61	61	90	70	32	75	67	73	76	71	75	66	68	83	73	61	0	3	34	31	30	40	30	35	32	32	29	34	31	28	36	29
61	Tubulin alpha-4A chain	TBA4A_MOUSE	Tuba4a			5	4	3	4	0	4	5	4	0	21	23	29	20	20	22	28	8	22	23	26	23	30	28	20	24	29	24	18	5	2	23	18	18	16	18	12	14	18	14	19	18	18	14	15
62	Tropomyosin alpha-1 chain	TPM1_MOUSE	Tpm1			6	4	4	19	14	11	6	6	4	24	23	26	11	18	19	23	17	19	24	27	31	23	20	18	26	19	20	22	0	2	25	21	24	12	9	13	9	13	15	14	12	13	12	11
63	Myosin-binding protein C, fast-type	MYPC2_MOUSE	Mybpc2			0	0	3	11	10	5	0	0	0	21	32	24	20	18	25	17	6	15	23	29	23	23	19	20	21	17	22	20	2	0	25	21	22	16	17	14	15	15	16	20	22	15	14	17
64	Myosin-8	MYH8_MOUSE	Myh8			0	0	408	979	768	698	0	448	0	957	1025	1039	600	775	850	981	478	864	673	783	783	782	798	787	981	1078	1013	1122	233	0	1039	1043	1051	1059	995	963	1039	1037	1014	1076	1068	1001	1011	1076
65	ATP synthase subunit beta, mitochondrial	ATPB_MOUSE	Atp5f1b			3	7	8	11	10	7	0	8	4	17	15	15	13	12	15	12	6	10	14	14	20	15	13	14	11	11	13	14	2	4	36	27	28	18	13	9	15	19	14	18	16	15	10	12
66	Actin, cytoplasmic 1	ACTB_MOUSE	Actb			28	21	23	46	31	29	21	18	0	38	44	48	32	35	33	29	7	31	34	37	47	44	39	36	49	50	50	52	2	7	90	75	75	55	37	42	46	53	53	49	55	56	49	56
67	Beta-enolase	ENOB_MOUSE	Eno3			7	10	7	18	13	9	8	8	0	32	46	31	25	29	41	30	15	34	26	31	34	29	28	28	30	32	29	29	5	0	19	11	16	11	10	7	7	7	12	13	9	8	7	10
68	Carbamoyl-phosphate synthase [ammonia], mitochondrial	CPSM_MOUSE	Cps1			0	0	0	0	0	5	0	0	0	22	32	26	25	23	35	26	14	22	14	21	25	19	30	21	30	38	33	29	9	3	14	13	17	12	9	9	4	10	13	10	10	9	7	7
69	Hemoglobin subunit alpha	HBA_MOUSE	Hba			14	14	15	14	13	10	11	11	8	12	14	10	7	14	16	12	10	9	11	10	6	10	11	7	13	12	16	16	0	0	21	22	18	21	12	17	15	13	10	19	18	13	16	16
70	Malate dehydrogenase, mitochondrial	MDHM_MOUSE	Mdh2			7	3	4	12	4	6	4	5	0	20	23	24	21	24	23	27	8	26	19	28	23	21	24	21	26	28	29	27	0	4	19	15	16	14	11	9	14	13	12	13	14	12	12	14
72	Heat shock cognate 71 kDa protein	HSP7C_MOUSE	Hspa8			0	0	0	8	3	5	0	0	0	20	21	24	13	13	18	19	6	18	9	22	23	12	15	16	19	23	20	13	2	2	16	17	15	7	3	10	5	6	8	9	9	8	7	9
73	Cytochrome c oxidase subunit 2	COX2_MOUSE	Mtco2			13	12	11	4	9	8	13	9	9	17	16	18	14	11	15	16	9	15	10	10	11	10	14	11	16	19	19	23	0	0	25	23	21	8	6	0	8	6	6	0	0	6	7	6
74	Keratin-associated protein 15-1	KR151_MOUSE	Krtap15-1			14	10	13	4	0	3	5	8	5	17	19	16	14	15	20	15	6	16	13	16	18	15	20	21	16	16	18	13	6	0	0	3	4	10	9	9	6	9	8	15	8	8	9	9
75	Elongation factor 1-alpha 1	EF1A1_MOUSE	Eef1a1			3	3	2	6	5	4	0	0	0	16	21	17	10	15	19	18	13	16	16	16	15	16	14	12	16	21	17	14	0	0	13	10	11	9	7	5	8	8	9	7	10	11	9	8
76	Plectin	PLEC_MOUSE	Plec			0	0	0	4	2	0	0	0	0	13	17	21	15	12	17	16	5	13	7	15	15	12	16	8	23	27	21	25	2	4	9	7	9	4	3	8	5	8	6	9	10	10	2	10
77	Keratin, type II cytoskeletal 4	K2C4_MOUSE	Krt4			0	0	0	24	20	19	0	0	0	55	67	65	46	42	66	57	24	59	43	50	56	54	48	50	49	64	50	51	4	0	24	21	24	22	16	22	0	15	16	16	19	16	20	0
80	Tubulin beta-4B chain	TBB4B_MOUSE	Tubb4b			0	0	0	15	0	0	0	0	0	71	72	81	52	50	74	51	39	64	64	69	62	55	57	64	59	82	61	55	0	8	48	41	42	48	34	36	34	40	37	47	40	34	33	36
81	Myosin-11	MYH11_MOUSE	Myh11			0	0	0	17	16	14	0	0	0	20	25	19	19	15	25	22	15	15	22	25	29	21	17	21	30	20	25	22	5	4	20	24	20	12	10	10	0	16	15	8	14	10	14	17
83	Seminal vesicle secretory protein 3A	SVS3A_MOUSE	Svs3a			0	0	0	6	0	6	0	0	0	14	17	16	14	20	15	12	4	12	18	28	23	17	19	18	12	13	16	9	0	0	7	5	8	0	0	0	0	0	0	6	0	0	0	0
84	Voltage-dependent anion-selective channel protein 2	VDAC2_MOUSE	Vdac2			4	3	0	6	2	6	0	0	2	14	16	19	11	19	14	17	3	18	13	16	15	14	15	18	20	19	19	13	0	0	9	7	11	12	9	13	4	3	9	8	8	7	10	7
85	Myomesin-1	MYOM1_MOUSE	Myom1			0	0	0	3	0	2	0	0	0	18	19	16	12	14	17	12	9	12	8	14	12	10	13	14	18	17	16	17	4	5	9	9	13	8	6	5	10	9	9	8	9	8	7	7
86	Vimentin	VIME_MOUSE	Vim			0	4	2	13	6	3	4	4	0	19	21	23	14	17	19	14	8	18	13	19	20	14	15	15	18	18	18	11	0	3	11	8	10	4	4	3	3	5	3	6	4	3	5	6
88	Desmin	DESM_MOUSE	Des			2	7	4	16	12	3	8	6	0	17	23	21	16	13	13	14	15	18	16	27	26	21	18	19	18	14	20	14	3	0	15	15	17	7	0	4	0	0	0	0	0	3	0	0
89	Endoplasmic reticulum chaperone BiP	BIP_MOUSE	Hspa5			3	0	0	6	6	5	0	0	0	18	20	20	9	12	17	19	10	16	9	15	15	11	15	14	17	19	17	14	0	0	17	10	15	5	0	7	3	3	3	6	5	6	4	4
90	Keratin, type II cytoskeletal 1b	K2C1B_MOUSE	Krt77			0	5	0	21	26	25	0	4	0	16	19	22	17	18	19	20	18	20	25	31	32	22	22	18	25	22	20	21	4	0	25	27	28	8	6	7	5	6	13	7	7	7	8	6
91	Keratin-associated protein 6-5	KRA65_MOUSE	Krtap6-5			6	6	6	0	0	0	5	5	0	14	20	15	6	16	24	14	13	14	16	15	16	19	21	20	16	20	17	11	0	0	0	0	0	14	12	14	11	13	12	18	15	10	12	14
92	Keratin-associated protein 3-2	KRA32_MOUSE	Krtap3-2			10	11	7	0	0	0	0	0	0	16	17	14	0	15	16	17	15	14	12	12	16	13	17	16	13	16	15	13	0	0	0	0	0	11	6	11	0	0	8	14	0	10	10	10
93	Parvalbumin alpha	PRVA_MOUSE	Pvalb			4	6	2	6	6	9	3	5	5	10	6	13	5	11	9	14	9	11	11	16	15	11	9	7	13	9	14	11	0	0	11	8	12	12	7	11	7	8	8	9	9	6	6	8
94	Keratin-associated protein 19-3	KR193_MOUSE	Krtap19-3			0	0	0	3	0	0	0	4	0	14	15	10	14	17	18	14	0	20	19	16	16	20	17	21	16	14	16	13	0	0	0	0	0	14	10	14	12	15	13	18	16	14	13	15
95	sp|K2C1_HUMAN(Common contaminant protein)	sp|K2C1_HUMAN(Common				13	13	16	30	23	35	19	6	14	22	35	41	30	27	24	25	23	27	27	37	57	35	28	36	47	30	21	26	0	3	12	12	7	10	0	19	13	0	34	0	0	0	25	15
96	Sarcalumenin	SRCA_MOUSE	Srl			6	0	0	3	0	0	0	2	2	11	14	11	7	7	9	8	0	5	9	8	11	10	10	9	10	11	12	17	10	3	16	17	14	6	6	0	4	3	3	4	4	5	3	5
97	Phosphoglycerate kinase 1	PGK1_MOUSE	Pgk1			0	0	0	4	3	3	0	0	0	12	15	14	8	11	12	9	7	14	5	11	8	10	9	9	11	13	12	13	0	3	11	12	12	8	7	8	7	9	8	9	9	7	8	10
98	3-ketoacyl-CoA thiolase, mitochondrial	THIM_MOUSE	Acaa2			0	0	0	0	0	0	0	0	0	14	17	13	10	14	16	9	5	14	7	6	8	11	13	14	15	18	19	20	3	0	12	10	10	10	6	6	6	5	5	7	6	6	4	0
100	Triosephosphate isomerase	TPIS_MOUSE	Tpi1			5	8	4	4	0	3	4	0	3	11	17	16	10	12	12	14	0	10	8	8	13	14	14	10	10	14	14	16	0	5	6	5	5	3	3	0	3	3	0	4	0	3	3	4
101	L-lactate dehydrogenase A chain	LDHA_MOUSE	Ldha			0	0	0	0	0	0	0	0	0	9	5	9	4	6	6	6	4	7	7	10	8	10	8	8	9	6	10	8	0	0	15	16	14	5	5	3	7	6	6	4	5	7	7	7
102	Keratin, type I cytoskeletal 16	K1C16_MOUSE	Krt16			0	0	0	0	10	0	0	0	0	18	21	24	14	20	24	18	11	21	19	21	24	23	21	16	17	19	16	13	0	0	11	11	9	10	8	8	0	11	9	12	11	9	10	7
103	Ryanodine receptor 1	RYR1_MOUSE	Ryr1			2	0	0	0	0	2	0	0	0	4	6	6	7	5	8	7	3	4	0	0	3	2	8	4	10	7	7	16	7	3	14	6	14	3	0	0	3	3	0	5	3	5	0	7
104	Peptidyl-prolyl cis-trans isomerase A	PPIA_MOUSE	Ppia			0	0	3	3	0	0	0	0	0	12	16	8	10	6	12	10	5	12	15	13	17	13	12	10	11	8	8	5	0	0	9	6	7	9	5	8	6	4	6	9	6	7	7	4
106	2-oxoglutarate dehydrogenase, mitochondrial	ODO1_MOUSE	Ogdh			0	0	0	0	0	0	0	0	0	14	13	14	10	11	11	11	6	12	6	7	7	9	9	9	10	13	13	10	3	0	0	4	4	4	4	3	6	5	5	0	3	6	0	0
108	MICOS complex subunit Mic60	MIC60_MOUSE	Immt			4	0	0	4	0	0	0	0	0	7	12	12	5	8	8	9	0	6	5	5	7	6	7	3	10	11	11	19	0	3	8	12	10	10	6	6	8	7	8	8	10	9	5	6
109	Cytochrome b-c1 complex subunit 1, mitochondrial	QCR1_MOUSE	Uqcrc1			0	2	2	0	0	0	0	0	0	7	10	8	6	9	8	14	7	6	4	6	5	5	5	8	11	10	7	12	0	0	9	6	7	5	0	6	4	5	4	10	9	6	4	5
110	Cytochrome c oxidase subunit 5A, mitochondrial	COX5A_MOUSE	Cox5a			4	3	3	10	7	6	5	3	0	5	7	6	0	0	7	7	0	4	3	3	4	5	8	4	8	6	8	10	0	0	9	5	8	5	4	5	5	6	5	0	5	6	0	5
112	Four and a half LIM domains protein 1	FHL1_MOUSE	Fhl1			0	0	0	3	0	0	0	0	0	7	5	11	6	11	6	11	7	12	12	11	14	15	7	7	14	6	7	7	0	0	10	8	9	7	4	4	6	5	7	8	5	4	4	8
113	Keratin, type II cytoskeletal 6A	K2C6A_MOUSE	Krt6a			0	0	0	21	0	0	0	0	0	44	68	68	36	38	66	52	21	59	40	42	58	46	51	42	51	64	55	54	4	0	33	0	29	31	27	29	26	26	26	29	27	26	33	25
114	Succinate dehydrogenase [ubiquinone] iron-sulfur subunit, mitochondrial	SDHB_MOUSE	Sdhb			4	0	0	0	0	0	0	0	0	14	14	13	14	16	16	16	3	13	8	14	9	13	13	14	15	13	13	10	0	0	0	4	4	0	2	0	0	3	0	3	0	3	4	0
115	Myosin-9	MYH9_MOUSE	Myh9			0	0	0	0	14	13	0	0	0	19	18	16	19	11	14	24	13	16	18	16	19	15	20	14	22	26	20	25	0	5	16	13	17	9	0	0	0	0	13	9	0	11	0	15
116	NADH-ubiquinone oxidoreductase 75 kDa subunit, mitochondrial	NDUS1_MOUSE	Ndufs1			0	3	2	0	0	0	0	0	0	11	11	15	6	0	7	8	3	5	8	8	8	9	9	8	9	9	7	11	3	0	11	6	6	4	6	4	5	5	5	6	4	5	5	4
117	ATP synthase subunit d, mitochondrial	ATP5H_MOUSE	Atp5pd			0	0	0	0	0	0	0	0	0	7	9	7	11	7	13	11	7	11	4	10	8	10	9	12	8	13	11	5	0	0	6	0	6	0	0	0	0	0	0	0	0	0	0	0
118	Calsequestrin-1	CASQ1_MOUSE	Casq1			0	0	0	2	6	3	0	0	0	6	4	11	3	0	5	5	0	0	3	9	6	3	4	4	4	0	0	2	0	0	10	8	9	5	0	3	0	0	3	3	4	5	0	4
119	Myoglobin	MYG_MOUSE	Mb			0	3	0	3	0	0	4	4	0	11	9	11	10	8	11	8	7	6	9	9	8	10	8	7	12	11	12	10	5	0	7	6	8	3	3	0	0	0	0	0	2	3	0	3
120	Stress-70 protein, mitochondrial	GRP75_MOUSE	Hspa9			0	0	0	0	0	0	0	0	0	11	10	12	7	11	5	6	5	4	9	16	16	13	6	8	10	11	8	9	0	4	0	0	3	0	0	0	0	0	0	0	0	2	0	0
121	Myosin-7B	MYH7B_MOUSE	Myh7b			0	0	0	0	0	0	0	0	0	0	0	0	31	0	0	0	0	0	0	0	0	0	0	0	0	0	0	70	0	0	0	0	0	0	0	0	0	0	0	0	0	0	0	0
122	Very long-chain specific acyl-CoA dehydrogenase, mitochondrial	ACADV_MOUSE	Acadvl			0	0	0	3	0	4	0	0	0	3	6	6	2	0	5	2	0	0	0	0	0	4	5	4	6	7	3	8	2	0	15	11	14	7	0	0	5	7	6	7	5	5	0	9
123	Filamin-A	FLNA_MOUSE	Flna			0	0	0	0	0	0	0	0	0	8	9	14	10	4	12	13	10	10	0	8	9	9	7	8	15	17	14	10	0	0	8	6	7	0	0	5	7	6	5	3	8	4	6	7
124	Histone H2B type 1-M	H2B1M_MOUSE	Hist1h2bm			0	0	0	0	0	0	0	0	0	6	10	13	0	7	9	7	0	6	6	10	11	7	7	10	11	10	8	6	0	0	6	0	0	9	8	7	0	0	7	0	0	0	0	0
126	Cytochrome b-c1 complex subunit 2, mitochondrial	QCR2_MOUSE	Uqcrc2			0	0	0	0	0	0	0	0	0	9	9	10	10	14	12	9	3	10	7	15	15	13	15	9	13	12	14	11	2	0	8	3	6	0	0	0	0	0	0	0	0	0	0	0
128	Long-chain-fatty-acid--CoA ligase 1	ACSL1_MOUSE	Acsl1			4	3	0	2	0	0	0	0	0	0	5	6	3	4	4	3	3	3	0	3	4	4	4	0	7	6	5	10	0	0	8	9	9	3	0	0	3	2	0	0	0	3	0	3
130	Keratin-associated protein 19-5	KR195_MOUSE	Krtap19-5			0	3	0	0	0	0	0	6	0	11	9	10	10	10	9	9	0	10	5	7	7	11	10	8	8	10	10	6	0	0	0	0	0	0	7	0	0	6	0	9	7	0	0	5
131	Aspartate aminotransferase, mitochondrial	AATM_MOUSE	Got2			0	0	0	0	0	0	0	0	0	0	7	7	4	4	7	3	0	6	3	6	7	5	6	4	7	11	5	4	0	4	0	0	0	0	0	0	0	0	0	0	0	0	0	7
132	Citrate synthase, mitochondrial	CISY_MOUSE	Cs			0	0	0	0	0	0	0	0	0	7	6	7	3	5	5	4	0	0	0	4	5	6	6	3	4	7	6	5	0	0	10	10	11	5	5	0	7	8	8	6	8	7	6	10
133	Myelin protein P0	MYP0_MOUSE	Mpz			7	5	5	0	0	0	0	4	0	5	4	4	0	3	4	0	3	3	6	5	5	4	6	3	5	4	3	6	0	0	10	13	11	5	0	0	6	0	0	0	0	0	0	0
134	Clathrin heavy chain 1	CLH1_MOUSE	Cltc			2	0	0	0	0	0	0	0	0	9	6	11	6	6	5	6	6	4	6	9	7	6	10	6	8	10	9	10	6	4	7	8	6	4	3	0	3	0	2	0	2	0	2	3
135	IPI00000012|IPI00000012.1 Keratin, type I cytoskeletal 10 HUMAN(Common contaminant protein)	IPI00000012|IPI00000012.1				0	0	18	26	22	57	0	0	0	26	34	46	12	31	32	0	0	29	30	41	58	38	27	31	32	0	0	0	0	0	0	20	0	0	0	42	20	0	49	0	0	0	0	0
136	Carbonic anhydrase 3	CAH3_MOUSE	Ca3			3	0	0	3	0	0	0	0	0	7	15	13	9	8	13	9	9	10	7	10	8	9	10	9	9	10	11	9	2	2	0	2	0	3	0	0	0	2	0	0	3	0	0	0
137	Keratin, type I cuticular Ha5	KRT35_MOUSE	Krt35			0	0	0	0	0	0	0	0	0	66	66	62	52	64	71	78	45	84	68	59	66	74	69	66	64	79	63	60	0	0	0	0	0	0	0	0	0	0	0	0	0	0	0	0
138	Histone H4	H4_MOUSE	Hist1h4a			0	0	0	0	0	0	0	0	0	6	4	5	7	8	7	7	0	6	8	7	7	7	7	7	6	8	9	5	0	0	0	6	5	8	7	7	0	7	7	7	7	0	0	0
139	Tubulin alpha-1B chain	TBA1B_MOUSE	Tuba1b			0	0	0	0	0	0	0	0	0	23	23	29	22	24	23	28	0	20	24	25	0	0	29	21	27	25	22	19	0	0	33	28	26	18	0	16	20	25	17	24	22	23	20	21
140	Fatty acid synthase	FAS_MOUSE	Fasn			3	3	0	2	0	0	0	0	0	3	3	5	2	2	0	2	0	0	0	4	0	0	2	0	2	4	9	12	6	0	12	8	7	8	3	0	6	8	4	4	7	7	4	6
141	Tropomyosin beta chain	TPM2_MOUSE	Tpm2			0	0	0	18	10	0	0	0	0	19	18	19	7	10	14	19	12	14	15	19	24	17	15	14	16	14	19	19	0	0	15	13	13	0	0	9	0	0	0	9	8	8	9	6
143	Myosin-6	MYH6_MOUSE	Myh6			0	0	0	377	0	0	0	0	0	313	350	347	199	284	311	358	176	313	220	267	258	0	291	295	346	369	362	402	65	62	0	0	0	0	0	0	0	328	0	0	0	0	309	351
145	Isocitrate dehydrogenase [NAD] subunit alpha, mitochondrial	IDH3A_MOUSE	Idh3a			0	0	0	2	0	0	0	0	0	8	8	8	6	5	5	7	3	5	5	6	7	5	6	6	8	9	9	7	0	4	7	9	9	4	3	0	0	3	0	0	3	4	0	8
146	Succinate dehydrogenase [ubiquinone] flavoprotein subunit, mitochondrial	SDHA_MOUSE	Sdha			0	0	0	0	0	0	0	0	0	3	9	8	4	2	9	4	4	7	3	5	5	5	4	4	7	9	7	7	4	0	0	0	0	0	0	0	0	0	0	0	0	0	0	0
147	Trifunctional enzyme subunit beta, mitochondrial	ECHB_MOUSE	Hadhb			0	0	0	0	0	0	0	0	0	4	6	4	4	2	6	4	3	3	0	4	0	0	4	4	3	7	7	7	2	0	4	3	5	5	5	5	0	5	4	4	4	0	4	5
148	Calcium-binding mitochondrial carrier protein Aralar1	CMC1_MOUSE	Slc25a12			9	4	5	0	0	0	0	0	2	8	6	8	5	3	5	6	5	5	3	0	0	2	7	4	6	6	8	12	0	0	11	10	8	0	2	0	0	0	0	0	0	0	0	0
149	Elongation factor 2	EF2_MOUSE	Eef2			0	0	0	0	0	0	0	0	0	8	10	10	5	10	12	10	5	10	4	5	7	8	7	8	10	13	14	10	5	3	0	3	4	0	0	0	0	3	0	0	0	0	0	0
150	Cytochrome c1, heme protein, mitochondrial	CY1_MOUSE	Cyc1			0	0	0	0	0	0	0	0	0	3	4	7	6	5	0	4	0	6	5	5	7	5	5	7	6	5	10	7	0	0	3	4	5	0	0	0	0	0	0	0	0	0	0	0
151	Keratin, type I cytoskeletal 15	K1C15_MOUSE	Krt15			0	0	0	0	0	0	0	0	0	42	59	57	27	37	53	37	0	45	42	54	50	49	47	42	37	44	43	24	0	0	0	0	0	0	0	0	0	0	0	0	0	0	0	0
153	Dihydrolipoyllysine-residue acetyltransferase component of pyruvate dehydrogenase complex, mitochondrial	ODP2_MOUSE	Dlat			0	0	0	0	0	0	0	0	0	5	5	9	4	5	4	3	3	4	4	7	7	9	6	4	6	4	6	6	0	0	6	7	8	0	0	0	0	0	0	0	0	0	0	0
154	Adenylate kinase isoenzyme 1	KAD1_MOUSE	Ak1			0	0	0	0	4	0	0	0	0	4	6	7	0	6	6	9	4	7	5	10	8	5	6	7	5	8	6	6	0	0	4	3	4	4	2	3	0	2	0	4	4	3	3	3
155	ADP/ATP translocase 2	ADT2_MOUSE	Slc25a5			23	20	23	0	0	0	0	11	14	14	0	18	16	0	0	0	0	0	14	15	18	11	21	0	20	16	20	25	0	0	14	19	18	0	8	7	10	7	0	0	0	7	8	9
156	Sodium/potassium-transporting ATPase subunit alpha-1	AT1A1_MOUSE	Atp1a1			5	5	4	0	0	0	0	0	4	5	7	5	4	5	0	4	0	3	4	4	6	0	6	2	5	6	6	13	0	3	7	5	0	0	0	0	0	0	0	0	0	0	0	0
157	Myelin basic protein	MBP_MOUSE	Mbp			0	0	0	0	0	0	0	0	0	0	6	4	0	4	6	4	0	2	0	0	3	3	5	3	4	3	0	0	0	0	6	6	6	4	0	3	3	0	3	3	3	0	3	0
159	Keratin, type I cytoskeletal 14	K1C14_MOUSE	Krt14			0	0	0	22	0	18	0	0	0	17	32	26	8	19	21	16	0	22	18	26	26	25	26	15	18	26	0	16	0	0	19	18	19	14	0	0	0	0	0	0	0	0	0	0
160	Reticulon-2	RTN2_MOUSE	Rtn2			4	3	4	0	0	0	0	0	3	6	5	7	0	0	3	4	0	0	0	0	4	2	7	0	6	7	8	13	3	3	9	6	6	0	0	0	4	0	0	0	0	0	0	0
161	Phosphate carrier protein, mitochondrial	MPCP_MOUSE	Slc25a3			4	9	8	0	0	0	0	0	3	0	2	3	0	2	3	3	0	3	5	0	2	2	4	3	4	0	5	8	2	0	5	6	4	0	0	0	5	0	0	0	0	0	0	0
162	Spectrin alpha chain, non-erythrocytic 1	SPTN1_MOUSE	Sptan1			0	0	0	0	0	0	0	0	0	7	9	7	5	6	10	5	6	6	3	6	6	5	6	6	10	8	9	8	0	0	4	3	0	0	0	0	0	0	0	0	0	0	0	0
163	NADH dehydrogenase [ubiquinone] 1 alpha subcomplex subunit 8	NDUA8_MOUSE	Ndufa8			0	0	0	0	0	0	0	0	0	7	0	6	6	3	5	6	6	7	0	6	7	7	6	5	6	0	8	8	0	0	0	0	0	0	0	0	0	0	0	0	0	0	0	0
164	Calnexin	CALX_MOUSE	Canx			0	0	0	0	0	0	0	0	0	6	4	5	6	7	4	5	0	6	0	4	0	6	5	4	6	6	6	6	0	0	6	5	6	3	0	0	0	0	0	0	0	3	0	0
165	Microsomal glutathione S-transferase 1	MGST1_MOUSE	Mgst1			3	4	0	2	0	0	0	0	0	6	4	6	0	3	3	4	2	4	0	5	6	4	5	4	4	4	4	7	0	0	6	5	5	0	0	0	0	0	0	0	0	0	0	0
166	Keratin, type I cuticular Ha2	K1H2_MOUSE	Krt32			0	0	8	0	0	0	0	6	0	8	7	0	0	6	0	8	10	8	0	0	0	9	0	0	0	12	11	14	0	0	0	0	0	0	0	0	0	0	0	0	0	0	0	0
167	Aldehyde dehydrogenase, mitochondrial	ALDH2_MOUSE	Aldh2			0	0	0	0	0	0	0	0	0	5	7	7	6	4	5	6	0	5	0	7	5	6	8	6	10	5	7	8	5	0	3	0	0	0	0	0	0	2	0	2	3	3	0	0
168	Transitional endoplasmic reticulum ATPase	TERA_MOUSE	Vcp			0	0	0	0	0	0	0	0	0	6	9	7	6	5	9	7	5	6	0	5	4	6	3	5	7	8	7	7	6	0	4	0	2	0	0	0	0	0	0	0	0	0	0	0
169	Glutathione S-transferase P 1	GSTP1_MOUSE	Gstp1			0	0	0	3	0	0	0	0	0	4	6	5	6	0	5	6	0	3	0	4	4	4	5	4	7	0	3	4	0	0	8	3	5	0	0	0	4	5	3	0	4	0	3	5
170	ATP synthase subunit O, mitochondrial	ATPO_MOUSE	Atp5po			0	0	0	0	0	0	0	0	0	6	11	10	4	4	8	5	5	4	5	5	0	3	3	5	4	8	5	6	0	0	0	0	0	3	0	0	0	0	0	0	0	0	0	0
171	Methanethiol oxidase	SBP1_MOUSE	Selenbp1			0	0	0	0	0	0	0	0	0	8	9	7	5	7	7	3	0	6	7	8	9	10	9	6	8	4	11	8	0	0	0	0	0	0	0	0	0	0	0	0	0	0	0	0
172	Keratin-associated protein 16-3	KR163_MOUSE	Krtap16-3			0	0	0	0	0	0	0	4	0	0	0	0	0	0	0	0	0	0	0	0	0	0	0	0	0	0	0	0	0	0	0	0	0	0	0	0	0	0	0	0	0	0	0	0
173	60 kDa heat shock protein, mitochondrial	CH60_MOUSE	Hspd1			0	0	0	0	0	0	0	0	0	0	4	0	6	0	4	6	5	5	2	4	6	5	4	6	9	4	4	0	0	0	3	0	4	2	0	4	0	0	0	3	5	5	2	0
174	AT-rich interactive domain-containing protein 1B	ARI1B_MOUSE	Arid1b			0	0	0	0	0	0	0	0	0	0	0	0	0	0	0	0	0	0	0	0	0	0	0	0	0	0	2	0	0	0	0	0	0	0	0	0	0	0	0	0	0	0	0	0
175	Heat shock protein HSP 90-beta	HS90B_MOUSE	Hsp90ab1			0	0	0	0	0	0	0	0	0	3	3	0	3	4	6	0	0	3	3	4	4	0	4	3	0	3	4	6	0	0	8	5	4	0	3	3	0	0	2	0	2	0	0	4
176	Protein disulfide-isomerase	PDIA1_MOUSE	P4hb			0	0	0	0	0	0	0	0	0	3	7	4	5	4	8	5	0	4	5	9	6	5	6	5	5	7	5	4	0	0	8	3	5	3	0	0	0	0	3	2	0	2	0	0
177	Keratin, type II cytoskeletal 2 oral	K22O_MOUSE	Krt76			0	0	0	0	0	0	0	0	0	31	48	45	29	27	53	40	10	41	26	28	38	38	33	28	32	50	38	38	3	0	0	0	0	0	0	0	0	0	0	0	0	0	0	0
178	IPI00000008|IPI00000008.1 Keratin, type II cytoskeletal 2 epidermal HUMAN(Common contaminant protein)	IPI00000008|IPI00000008.1				0	0	0	22	0	22	0	0	0	32	49	50	29	32	50	0	18	38	20	27	42	31	30	33	31	55	0	38	9	0	0	0	0	0	0	38	0	0	24	0	0	0	0	0
179	Cytosolic 10-formyltetrahydrofolate dehydrogenase	AL1L1_MOUSE	Aldh1l1			0	0	0	0	0	0	0	0	0	5	3	2	3	3	6	0	0	2	0	7	6	6	3	4	4	7	7	7	0	0	4	0	0	3	0	0	2	0	0	0	0	3	0	0
180	Ubiquitin-40S ribosomal protein S27a	RS27A_MOUSE	Rps27a			0	0	0	5	0	0	0	0	0	0	0	0	0	0	0	0	0	0	0	0	0	0	0	0	0	0	0	0	0	0	0	0	0	0	0	0	0	0	0	0	0	0	0	0
182	Seminal vesicle secretory protein 4	SVS4_MOUSE	Svs4			3	7	7	0	6	0	0	6	0	0	0	0	0	0	0	0	2	0	0	0	0	0	0	0	0	3	0	4	0	0	5	7	8	0	0	0	0	0	0	0	0	0	0	0
183	Obscurin	OBSCN_MOUSE	Obscn			0	0	0	0	0	0	0	0	0	4	5	4	4	0	5	8	5	4	0	3	5	4	6	0	9	6	6	5	0	0	0	0	0	0	0	0	0	0	0	0	0	0	0	0
184	NADH dehydrogenase [ubiquinone] 1 beta subcomplex subunit 10	NDUBA_MOUSE	Ndufb10			0	0	0	0	0	0	0	0	0	6	5	9	3	0	6	3	0	9	3	4	4	5	5	4	7	9	5	6	3	0	4	3	0	0	0	0	0	0	0	0	0	0	0	0
185	Long-chain specific acyl-CoA dehydrogenase, mitochondrial	ACADL_MOUSE	Acadl			0	0	0	0	0	0	0	0	0	3	6	3	0	4	3	3	0	2	0	5	4	3	5	4	5	4	4	6	0	0	0	0	0	4	0	0	0	0	0	0	0	0	0	0
186	Keratin-associated protein 14	KRA14_MOUSE	Krtap14			0	0	0	0	0	0	0	0	0	7	0	5	2	5	0	0	0	5	3	5	5	6	3	5	4	0	4	0	0	0	0	0	0	0	0	0	0	0	0	0	0	0	0	0
187	Keratin, type II cytoskeletal 71	K2C71_MOUSE	Krt71			0	0	0	0	0	0	0	0	0	10	12	8	10	11	9	9	8	10	9	13	10	13	9	12	11	11	11	9	0	0	0	0	0	0	0	0	0	0	0	0	0	0	0	0
188	Calcium/calmodulin-dependent protein kinase type II subunit alpha	KCC2A_MOUSE	Camk2a			0	0	0	0	0	0	0	0	0	0	4	5	4	0	4	4	0	0	3	0	0	4	3	3	4	4	4	3	0	0	6	4	4	3	2	3	3	3	3	3	4	4	2	3
189	60S ribosomal protein L4	RL4_MOUSE	Rpl4			0	0	0	0	0	0	0	0	0	3	7	4	6	6	6	5	0	7	4	7	7	7	8	5	7	7	7	5	0	0	0	0	0	0	0	0	0	0	0	0	0	0	0	0
190	Keratin, type I cytoskeletal 24	K1C24_MOUSE	Krt24			0	0	0	0	0	0	0	0	0	5	7	6	3	0	7	5	3	5	8	6	11	9	6	2	5	0	5	4	0	0	0	0	0	0	0	0	0	0	0	0	0	0	0	0
191	Cytochrome b-c1 complex subunit 7	QCR7_MOUSE	Uqcrb			0	0	0	0	0	0	0	0	0	5	5	4	0	0	5	6	0	0	0	0	0	0	0	5	0	5	0	0	0	0	5	5	5	4	0	0	2	0	2	4	3	4	0	0
192	14-3-3 protein zeta/delta	1433Z_MOUSE	Ywhaz			0	0	0	0	0	0	0	0	0	0	0	8	0	0	0	6	5	0	6	4	7	0	0	0	5	7	0	5	0	0	4	3	3	0	0	0	0	0	2	2	2	0	0	0
193	IPI00000010|IPI00000010.1 Keratin, type I cytoskeletal 9 HUMAN(Common contaminant protein)	IPI00000010|IPI00000010.1 (+1)				0	0	0	5	6	8	3	0	3	0	7	8	2	0	4	3	0	7	6	7	0	5	0	0	16	0	0	0	0	0	0	2	0	0	0	0	0	0	0	0	0	0	4	0
194	Desmocollin-2	DSC2_MOUSE	Dsc2			0	0	0	0	0	0	0	0	0	5	7	4	5	5	7	8	2	4	0	3	2	6	3	3	3	4	0	3	0	0	0	0	0	0	0	0	0	0	0	0	0	0	0	0
195	Alpha-enolase	ENOA_MOUSE	Eno1			0	0	0	0	0	0	0	0	0	22	38	25	15	20	33	21	9	21	17	17	22	20	22	0	0	22	22	0	0	0	15	9	11	0	0	0	0	0	0	0	0	0	0	0
196	Myelin proteolipid protein	MYPR_MOUSE	Plp1			10	6	5	0	0	3	4	6	4	0	0	0	0	0	0	0	0	0	3	0	0	0	4	0	0	0	0	6	0	0	3	3	4	0	0	0	0	0	0	0	0	0	0	0
197	Glycerol-3-phosphate dehydrogenase, mitochondrial	GPDM_MOUSE	Gpd2			0	0	0	0	0	0	0	0	0	3	4	4	5	2	6	5	5	5	0	0	0	4	5	5	6	6	6	7	0	3	3	0	0	2	0	0	0	0	0	0	0	2	2	0
198	Pyruvate dehydrogenase E1 component subunit alpha, somatic form, mitochondrial	ODPA_MOUSE	Pdha1			0	0	0	0	0	0	0	0	0	0	4	0	5	5	4	7	4	7	0	5	0	0	5	6	0	0	4	0	0	0	0	0	0	0	0	0	0	0	0	5	0	0	0	0
199	ATP synthase F(0) complex subunit B1, mitochondrial	AT5F1_MOUSE	Atp5pb			3	0	0	0	0	0	0	0	0	0	0	0	0	0	0	0	0	0	0	0	0	0	0	0	2	0	0	4	0	0	0	0	0	0	0	0	0	0	0	0	0	0	0	0
202	Isocitrate dehydrogenase [NADP], mitochondrial	IDHP_MOUSE	Idh2			0	0	0	0	0	0	0	0	0	6	3	6	0	4	7	3	0	3	0	3	0	3	4	3	5	5	5	3	0	2	2	0	0	0	0	0	0	0	0	0	0	0	0	0
203	IPI00000003|IPI00000003.1 Keratin, type II cytoskeletal 7 HUMAN(Common contaminant protein)	IPI00000003|IPI00000003.1				0	0	0	0	0	0	0	0	0	0	0	0	0	0	0	11	0	0	12	0	21	0	14	0	0	9	0	0	0	0	0	0	0	0	0	0	0	0	0	0	0	0	0	0
204	ATP synthase subunit f, mitochondrial	ATPK_MOUSE	Atp5mf			0	0	0	0	0	0	0	0	0	0	0	0	0	0	0	0	0	0	0	0	0	0	0	0	0	0	4	0	0	0	5	6	6	0	0	0	0	0	0	0	0	0	0	0
205	Keratin, type II cytoskeletal 72	K2C72_MOUSE	Krt72			0	0	0	0	0	0	0	0	0	0	0	0	0	0	0	0	0	0	0	4	6	0	0	0	0	0	6	0	0	0	0	0	0	0	0	0	0	0	0	0	0	0	0	0
207	Malate dehydrogenase, cytoplasmic	MDHC_MOUSE	Mdh1			0	0	0	0	0	0	0	0	0	0	2	0	2	0	0	0	0	0	2	0	3	0	2	3	0	0	3	2	0	0	0	0	0	0	0	0	0	0	0	0	0	0	0	0
208	Trimeric intracellular cation channel type A	TM38A_MOUSE	Tmem38a			0	0	0	0	0	0	0	0	0	0	0	0	0	0	0	0	0	0	0	0	3	0	0	0	0	0	0	0	0	0	4	6	0	0	0	0	0	0	0	0	0	0	0	0
209	Keratin, type II cytoskeletal 79	K2C79_MOUSE	Krt79			0	0	0	0	0	0	0	0	0	8	10	9	8	10	8	9	0	7	11	11	16	11	10	9	6	7	6	0	0	0	3	2	2	0	0	0	0	0	0	0	0	0	0	0
210	NADH dehydrogenase [ubiquinone] 1 alpha subcomplex subunit 10, mitochondrial	NDUAA_MOUSE	Ndufa10			0	0	0	0	0	0	0	0	0	0	0	0	0	0	3	4	0	0	0	0	0	0	0	0	0	0	7	7	0	0	3	4	3	2	0	0	3	0	2	2	0	0	0	0
212	Profilin-1	PROF1_MOUSE	Pfn1			0	0	0	0	0	0	0	0	0	0	0	0	0	3	0	0	0	0	6	6	7	5	5	0	0	0	0	0	0	0	0	2	2	0	0	0	0	0	0	0	0	0	0	0
213	Keratin, type II cytoskeletal 8	K2C8_MOUSE	Krt8			0	0	0	0	0	0	4	3	0	5	8	6	5	7	6	7	0	5	6	8	7	9	7	6	6	6	6	7	0	0	0	0	0	0	0	0	0	0	0	0	0	0	0	0
214	Keratin-associated protein 19-2	KR192_MOUSE	Krtap19-2			0	0	0	0	0	0	0	0	0	0	0	0	6	5	8	4	3	4	7	7	0	10	9	9	4	0	6	0	0	0	0	0	0	0	0	0	0	0	0	0	0	0	0	0
215	Myosin-3	MYH3_MOUSE	Myh3			0	0	0	0	0	0	0	0	0	0	0	0	0	0	0	0	0	0	0	0	0	0	0	0	0	0	0	0	54	0	0	0	0	0	0	0	0	0	0	0	0	0	0	0
216	Myozenin-1	MYOZ1_MOUSE	Myoz1			0	2	0	0	0	0	0	3	0	0	2	4	3	0	3	0	0	0	4	0	3	3	0	0	2	0	4	0	0	0	5	6	4	3	0	0	0	0	0	0	0	0	0	0
217	Troponin T, fast skeletal muscle	TNNT3_MOUSE	Tnnt3			0	0	0	0	0	0	0	0	0	0	0	6	0	0	0	0	0	0	0	0	0	0	0	0	0	0	0	3	2	0	0	0	0	0	0	0	0	0	0	0	0	0	0	0
218	Plakophilin-1	PKP1_MOUSE	Pkp1			0	0	0	0	0	0	0	0	0	5	4	0	3	6	7	6	3	3	3	4	6	7	6	5	6	5	5	5	0	0	0	0	0	0	0	0	0	0	0	0	0	0	0	0
219	Fatty acid-binding protein, liver	FABPL_MOUSE	Fabp1			0	0	0	0	0	0	0	0	0	3	4	3	0	2	0	0	0	0	0	2	2	2	0	2	3	4	3	4	0	2	4	4	4	0	0	0	0	0	0	0	0	0	0	0
220	Glutathione S-transferase Mu 1	GSTM1_MOUSE	Gstm1			0	0	0	0	0	0	0	0	0	0	0	4	0	0	0	0	0	0	0	0	0	0	0	0	0	0	0	0	0	0	0	2	0	0	0	0	0	0	0	0	0	0	0	0
221	Keratin, type I cytoskeletal 25	K1C25_MOUSE	Krt25			0	0	0	0	0	0	0	0	0	0	5	5	2	2	4	2	2	5	0	0	4	2	0	0	0	5	4	0	0	0	0	0	0	0	0	0	0	0	0	0	0	0	0	0
222	V-set and immunoglobulin domain-containing protein 8	VSIG8_MOUSE	Vsig8			3	5	4	0	0	0	3	3	3	0	3	4	0	2	3	3	0	3	0	0	2	0	0	3	3	6	6	4	0	3	0	0	0	0	0	0	0	0	0	2	0	0	0	0
223	Fumarate hydratase, mitochondrial	FUMH_MOUSE	Fh			0	0	0	0	0	0	0	0	0	0	5	5	2	0	4	0	0	0	0	0	3	0	0	3	3	4	0	4	0	0	3	0	2	0	0	0	0	0	0	0	0	0	0	0
224	Alpha-actinin-1	ACTN1_MOUSE	Actn1			0	0	0	0	0	0	0	0	0	0	24	30	0	19	17	0	7	15	0	0	23	0	0	0	23	28	25	27	11	0	0	42	0	0	0	0	0	0	0	0	28	0	0	0
225	Apolipoprotein A-I	APOA1_MOUSE	Apoa1			0	0	0	0	0	0	0	0	0	0	3	0	0	0	0	0	0	0	3	0	0	2	0	0	0	0	0	4	0	0	4	0	4	0	0	0	0	0	0	0	0	0	0	0
226	Argininosuccinate synthase	ASSY_MOUSE	Ass1			0	0	0	0	0	0	0	0	0	3	4	3	3	3	4	3	0	0	2	5	3	3	4	3	0	4	5	4	0	0	0	0	3	0	0	0	0	0	0	3	0	0	0	0
227	Cytochrome b-c1 complex subunit 6, mitochondrial	QCR6_MOUSE	Uqcrh			0	0	0	0	0	0	0	0	0	0	0	0	0	0	0	0	0	3	0	0	0	0	0	0	0	0	0	0	0	0	0	0	0	0	0	0	0	0	0	0	0	0	0	0
228	Fructose-bisphosphate aldolase B	ALDOB_MOUSE	Aldob			0	0	0	0	0	0	0	0	0	3	0	0	0	2	0	0	0	2	4	3	0	5	4	3	3	0	4	0	0	0	0	0	0	0	0	0	0	0	0	0	0	0	0	0
231	Tubulin beta-2A chain	TBB2A_MOUSE (+1)	Tubb2a			0	0	0	0	0	0	0	0	0	50	51	58	38	34	56	0	29	48	40	50	40	46	0	49	36	58	46	39	0	0	0	0	0	0	0	0	0	0	0	0	0	0	0	0
232	Keratin, type I cytoskeletal 39	K1C39_MOUSE	Krt39			0	0	0	0	0	0	0	0	0	3	4	3	0	3	8	4	2	6	4	0	4	4	4	6	0	4	3	0	0	0	0	0	0	0	0	0	0	0	0	0	0	0	0	0
234	LIM domain-binding protein 3	LDB3_MOUSE	Ldb3			0	0	0	0	0	0	0	3	0	0	0	0	0	0	0	0	0	0	0	0	0	0	0	0	0	0	0	0	0	0	0	0	0	0	0	0	0	0	0	0	0	0	0	0
235	ATP-dependent 6-phosphofructokinase, muscle type	PFKAM_MOUSE	Pfkm			0	0	0	0	0	0	0	0	0	0	3	0	0	2	2	0	0	0	0	3	0	0	3	2	0	3	3	3	0	0	4	0	0	4	0	0	0	0	0	4	2	0	0	2
236	Sarcoplasmic/endoplasmic reticulum calcium ATPase 2	AT2A2_MOUSE	Atp2a2			71	63	61	0	0	0	0	0	0	37	33	40	28	27	32	36	0	32	0	32	0	33	28	0	44	59	57	97	0	0	0	0	0	0	0	0	0	0	0	0	0	0	35	0
237	Retinal dehydrogenase 1	AL1A1_MOUSE	Aldh1a1			0	0	0	0	0	0	0	0	0	3	3	3	4	5	5	4	0	5	0	6	3	3	3	5	5	5	6	3	0	0	0	0	0	0	0	0	0	0	0	0	0	0	0	0
238	Protein disulfide-isomerase A3	PDIA3_MOUSE	Pdia3			0	0	0	0	0	0	0	0	0	3	5	6	2	4	3	5	3	3	3	2	0	4	3	4	0	2	4	0	0	0	0	0	0	0	0	0	0	0	0	0	0	0	0	0
239	Heat shock protein beta-1	HSPB1_MOUSE	Hspb1			0	0	0	0	0	0	0	0	0	0	4	3	4	3	3	0	0	0	4	0	3	3	0	4	0	0	0	0	0	0	0	0	0	0	0	0	0	0	0	0	0	0	0	0
240	NADH dehydrogenase [ubiquinone] iron-sulfur protein 2, mitochondrial	NDUS2_MOUSE	Ndufs2			0	0	0	0	0	0	0	0	0	3	4	3	0	0	0	0	0	0	0	2	0	0	4	0	3	0	2	5	0	0	0	0	0	0	0	0	0	0	0	0	0	0	0	0
241	NADH dehydrogenase [ubiquinone] 1 alpha subcomplex subunit 9, mitochondrial	NDUA9_MOUSE	Ndufa9			0	0	0	0	0	0	0	0	0	0	0	0	0	0	0	0	0	0	0	0	0	0	0	0	0	0	0	5	3	2	4	0	0	0	0	0	0	0	0	0	0	0	0	0
242	Prohibitin	PHB_MOUSE	Phb			0	0	0	0	0	0	0	0	0	3	6	3	3	0	4	0	0	0	0	3	0	0	3	2	0	5	5	7	3	0	0	0	0	0	0	0	0	0	0	0	0	0	0	0
243	Dihydrolipoyllysine-residue succinyltransferase component of 2-oxoglutarate dehydrogenase complex, mitochondrial	ODO2_MOUSE	Dlst			0	0	0	0	0	0	0	0	0	2	4	6	5	4	4	0	0	3	5	7	5	5	5	3	4	5	4	3	0	0	0	0	0	0	0	0	0	0	0	0	0	0	0	0
244	Alcohol dehydrogenase 1	ADH1_MOUSE	Adh1			0	0	0	0	0	0	0	0	0	0	3	3	3	0	4	0	0	0	2	5	4	3	2	0	0	4	4	4	0	2	0	0	0	0	0	0	0	0	0	0	0	0	0	0
245	Peroxiredoxin-6	PRDX6_MOUSE	Prdx6			0	0	0	0	0	0	0	0	0	3	4	0	0	4	5	0	0	4	0	3	3	4	2	2	4	5	4	2	0	0	0	0	0	0	0	0	0	0	0	0	0	0	0	0
246	Prohibitin-2	PHB2_MOUSE	Phb2			0	0	0	0	0	0	0	0	0	2	2	0	2	0	0	0	0	0	0	0	0	0	0	0	2	2	2	0	0	0	0	0	3	0	0	0	0	0	0	0	0	0	0	0
247	Fatty acid-binding protein, adipocyte	FABP4_MOUSE	Fabp4			0	0	0	0	0	0	0	0	0	0	3	0	3	3	0	3	0	4	2	0	4	3	0	0	0	0	3	4	0	0	0	0	0	0	0	0	0	0	0	0	0	0	0	0
248	NADH dehydrogenase [ubiquinone] iron-sulfur protein 8, mitochondrial	NDUS8_MOUSE	Ndufs8			0	0	0	0	0	0	0	0	0	0	6	6	0	0	0	4	5	5	2	0	4	0	4	5	0	0	5	0	0	0	0	0	0	0	0	0	0	0	0	0	0	0	0	0
249	60S ribosomal protein L18a	RL18A_MOUSE	Rpl18a			0	0	0	0	0	0	0	0	0	0	3	0	0	0	4	0	0	0	0	0	3	3	0	0	0	0	0	0	0	0	0	0	0	0	0	0	0	0	0	0	0	0	0	0
250	Tubulin beta-3 chain	TBB3_MOUSE	Tubb3			0	0	0	0	0	0	0	0	0	45	46	51	33	37	51	34	0	36	0	0	0	0	44	0	0	0	39	34	0	0	0	0	0	0	0	0	0	0	0	0	0	0	0	0
251	Pyruvate dehydrogenase E1 component subunit beta, mitochondrial	ODPB_MOUSE	Pdhb			0	0	0	0	0	0	0	0	0	0	3	0	2	0	4	0	0	3	3	0	0	5	3	6	7	5	5	3	0	0	0	0	0	0	0	0	0	0	0	0	0	0	0	0
252	Seminal vesicle secretory protein 5	SVS5_MOUSE	Svs5			0	0	0	0	0	0	0	2	0	0	0	0	2	0	0	0	0	0	0	0	0	0	0	0	0	0	0	0	0	0	3	0	3	0	0	0	0	0	0	0	0	0	0	0
253	Sodium/potassium-transporting ATPase subunit beta-1	AT1B1_MOUSE	Atp1b1			0	0	0	0	0	0	0	0	0	0	0	0	0	3	0	0	0	0	0	0	0	0	0	0	3	4	0	0	0	0	0	0	0	0	0	0	0	0	0	0	0	0	0	0
255	Cytochrome c oxidase subunit NDUFA4	NDUA4_MOUSE	Ndufa4			0	0	0	0	0	0	0	0	0	0	0	0	0	0	0	0	0	0	0	0	0	0	0	0	0	0	0	0	0	0	0	3	0	0	0	0	0	0	0	0	0	0	0	0
257	Prelamin-A/C	LMNA_MOUSE	Lmna			0	0	0	0	0	0	0	0	0	0	0	2	0	0	0	3	0	0	3	0	4	0	3	0	0	3	0	0	0	0	0	0	0	0	0	0	0	0	0	0	0	0	0	0
259	Carnitine O-palmitoyltransferase 1, muscle isoform	CPT1B_MOUSE	Cpt1b			0	0	0	0	0	0	0	0	0	0	0	0	0	0	0	0	0	0	0	0	0	0	0	0	0	0	0	0	0	0	6	0	4	0	0	0	0	0	0	0	0	0	0	0
260	Dihydrolipoyl dehydrogenase, mitochondrial	DLDH_MOUSE	Dld			0	0	0	0	0	0	0	0	0	0	4	0	4	5	4	5	2	4	3	5	4	5	4	3	4	3	4	3	0	0	0	0	0	0	0	0	0	0	0	0	0	0	0	0
261	Spectrin beta chain, non-erythrocytic 1	SPTB2_MOUSE	Sptbn1			0	0	0	0	0	0	0	0	0	0	0	3	0	0	2	2	4	0	0	3	0	0	4	0	4	3	4	4	3	0	0	0	0	0	0	0	0	0	0	0	0	0	0	0
262	Betaine--homocysteine S-methyltransferase 1	BHMT1_MOUSE	Bhmt			0	0	0	0	0	0	0	0	0	0	0	0	0	0	0	0	0	0	0	0	0	0	0	0	0	0	0	3	0	0	0	0	0	0	0	0	0	0	0	0	0	0	0	0
263	Hydroxyacyl-coenzyme A dehydrogenase, mitochondrial	HCDH_MOUSE	Hadh			0	0	0	0	0	0	0	0	0	0	0	0	3	0	0	0	0	0	0	0	0	0	0	0	0	0	0	0	3	0	3	3	0	0	0	0	0	0	0	0	0	0	0	0
264	Pyruvate carboxylase, mitochondrial	PYC_MOUSE	Pc			0	0	0	0	0	0	0	0	0	0	0	0	0	0	4	0	0	0	0	0	0	2	3	3	0	0	3	0	0	0	0	0	0	0	0	0	0	0	0	0	0	0	0	0
265	Epiplakin	EPIPL_MOUSE	Eppk1			0	0	0	0	0	0	0	0	0	0	0	0	0	0	0	0	0	0	2	0	0	0	0	0	2	0	0	0	0	3	0	0	0	0	0	0	0	0	0	0	0	0	0	0
267	60S ribosomal protein L13	RL13_MOUSE	Rpl13			0	0	0	0	0	0	0	0	0	4	6	0	4	4	4	4	0	4	4	3	4	4	3	4	0	4	4	0	0	0	0	0	0	0	0	0	0	0	0	0	0	0	0	0
268	Sodium/potassium-transporting ATPase subunit alpha-2	AT1A2_MOUSE	Atp1a2			0	0	0	0	0	0	0	0	0	0	0	0	0	0	0	0	0	0	0	0	0	0	0	0	0	9	9	15	0	0	0	0	4	0	0	0	0	0	0	0	0	0	0	0
269	Mitochondrial 2-oxoglutarate/malate carrier protein	M2OM_MOUSE	Slc25a11			3	0	0	0	0	0	0	0	0	0	0	0	0	0	0	0	0	0	3	0	0	3	0	0	0	0	0	0	0	0	0	2	0	0	0	0	0	0	0	0	0	0	0	0
270	Cytochrome c oxidase subunit 4 isoform 1, mitochondrial	COX41_MOUSE	Cox4i1			0	0	0	0	0	0	0	0	0	0	0	0	0	0	0	0	0	0	0	0	0	0	0	0	0	0	0	4	0	0	0	0	0	0	0	0	0	0	0	0	0	0	0	0
271	Endoplasmin	ENPL_MOUSE	Hsp90b1			0	0	0	0	0	0	0	0	0	0	4	0	2	0	0	2	0	0	0	4	2	0	0	3	4	3	0	0	0	0	0	0	0	0	0	0	0	0	0	0	0	0	0	0
272	Talin-1	TLN1_MOUSE	Tln1			0	0	0	0	0	0	0	0	0	0	6	4	0	2	6	3	3	4	0	0	0	0	3	2	2	3	6	3	0	0	0	0	0	0	0	0	0	0	0	0	0	0	0	0
273	NADH dehydrogenase [ubiquinone] 1 alpha subcomplex subunit 13	NDUAD_MOUSE	Ndufa13			0	0	0	0	0	0	0	0	0	0	0	0	0	0	0	0	0	0	0	0	0	0	0	0	0	0	0	0	0	0	0	0	0	0	0	0	0	0	0	0	0	0	0	0
274	Peroxiredoxin-1	PRDX1_MOUSE	Prdx1			0	0	0	0	0	0	0	0	0	2	0	4	2	3	4	0	0	3	3	3	3	0	0	3	0	3	3	3	0	0	0	0	0	0	0	0	0	0	0	0	0	0	0	0
277	NADH dehydrogenase [ubiquinone] flavoprotein 1, mitochondrial	NDUV1_MOUSE	Ndufv1			0	0	0	0	0	0	0	0	0	0	0	0	0	0	3	2	0	3	0	0	0	0	0	0	3	4	5	5	0	0	0	0	0	0	0	0	0	0	0	0	0	0	0	0
278	Keratin-associated protein 21-1	KR211_MOUSE	Krtap21-1			0	0	0	0	0	0	0	0	0	0	0	0	0	0	0	0	0	0	0	2	0	0	0	0	0	0	0	0	0	0	0	0	0	0	0	0	0	0	0	0	0	0	0	0
279	Aspartate aminotransferase, cytoplasmic	AATC_MOUSE	Got1			0	0	0	0	0	0	0	0	0	0	0	0	0	0	0	2	0	0	0	0	0	0	0	0	0	0	0	0	0	0	0	0	0	0	0	0	0	0	0	0	0	0	0	0
280	Elongation factor 1-alpha 2	EF1A2_MOUSE	Eef1a2			0	0	0	0	0	0	0	0	0	0	0	0	0	0	0	0	0	0	0	0	0	0	0	0	0	9	0	0	0	0	0	0	0	0	0	0	0	0	0	0	0	0	0	0
281	Desmoglein-1-alpha	DSG1A_MOUSE	Dsg1a			0	0	0	0	0	0	0	0	0	0	0	0	0	0	3	0	0	0	0	0	0	0	0	0	0	0	0	0	0	0	0	0	0	0	0	0	0	0	0	0	0	0	0	0
282	3-ketoacyl-CoA thiolase B, peroxisomal	THIKB_MOUSE	Acaa1b			0	0	0	0	0	0	0	0	0	2	5	7	0	0	5	2	3	3	0	0	0	0	0	2	0	3	0	2	0	2	0	0	0	0	0	0	0	0	0	0	0	0	0	0
283	Medium-chain specific acyl-CoA dehydrogenase, mitochondrial	ACADM_MOUSE	Acadm			0	0	0	0	0	0	0	0	0	0	4	0	0	0	0	0	0	2	0	0	0	0	0	0	3	3	2	0	0	0	0	0	0	0	0	0	0	0	0	0	0	0	0	0
284	Synaptophysin-like protein 2	SYPL2_MOUSE	Sypl2			0	0	0	0	0	0	0	0	0	0	0	0	0	0	0	0	0	0	0	0	0	0	0	0	0	0	3	0	0	0	0	0	0	0	0	0	0	0	0	0	0	0	0	0
285	Dual specificity protein phosphatase 14	DUS14_MOUSE	Dusp14			0	0	0	0	0	0	0	0	0	3	2	0	0	0	3	0	0	0	0	0	0	0	2	0	0	0	3	0	0	0	0	0	0	0	0	0	0	0	0	0	0	0	0	2
286	60S ribosomal protein L27a	RL27A_MOUSE	Rpl27a			0	0	0	0	0	0	0	0	0	0	0	0	3	3	0	0	0	3	3	0	0	0	0	0	3	0	0	3	0	0	0	0	0	0	0	0	0	0	0	0	0	0	0	0
287	Desmocollin-3	DSC3_MOUSE	Dsc3			0	0	0	0	0	0	0	0	0	0	0	0	3	0	0	0	0	0	0	0	0	0	0	0	0	0	0	0	0	0	0	0	0	0	0	0	0	0	0	0	0	0	0	0
288	Integrin beta-1	ITB1_MOUSE	Itgb1			0	0	0	0	0	0	0	0	0	3	3	0	0	0	3	2	0	2	0	0	4	0	2	0	0	3	0	0	0	0	0	0	0	0	0	0	0	0	0	0	0	0	0	0
289	Glucose-6-phosphate isomerase	G6PI_MOUSE	Gpi			0	0	0	0	0	0	0	0	0	2	0	0	0	0	0	0	0	0	0	0	0	0	0	0	0	2	0	4	0	0	2	2	2	0	0	0	0	0	0	0	0	0	0	0
290	NADH-cytochrome b5 reductase 3	NB5R3_MOUSE	Cyb5r3			0	0	0	0	0	0	0	0	0	0	0	0	2	3	0	4	0	0	0	0	0	0	0	0	3	3	0	0	0	0	3	0	0	0	0	0	0	0	0	0	0	0	0	0
291	Keratin, type I cytoskeletal 27	K1C27_MOUSE	Krt27			0	0	0	0	0	0	0	0	0	0	0	0	0	0	0	0	0	5	0	0	0	4	2	0	0	0	0	0	0	0	0	0	0	0	0	0	0	0	0	0	0	0	0	0
292	Acetyl-CoA acetyltransferase, mitochondrial	THIL_MOUSE	Acat1			0	0	0	0	0	0	0	0	0	0	0	0	0	0	7	2	0	0	0	0	0	0	0	0	0	0	0	0	0	0	0	0	3	0	0	0	0	0	0	0	0	0	0	0
293	Immunoglobulin heavy constant mu	IGHM_MOUSE	Ighm			0	0	0	0	0	0	0	0	0	0	3	0	0	4	4	3	0	3	0	2	3	0	4	3	3	4	2	0	0	0	0	0	0	0	0	0	0	0	0	0	0	0	0	0
294	Superoxide dismutase [Mn], mitochondrial	SODM_MOUSE	Sod2			0	0	0	0	0	0	0	0	0	4	4	4	0	0	4	0	0	3	0	0	0	0	0	0	0	0	6	0	0	0	0	0	0	0	0	0	0	0	0	0	0	0	0	0
297	Glycerol-3-phosphate dehydrogenase [NAD(+)], cytoplasmic	GPDA_MOUSE	Gpd1			0	0	0	0	0	0	0	0	0	2	0	0	0	0	0	0	0	0	0	0	0	0	0	0	0	0	0	0	0	3	3	0	0	0	0	0	0	0	0	0	2	0	0	0
298	Pancreatic alpha-amylase	AMYP_MOUSE	Amy2			0	0	0	0	0	0	0	0	0	3	4	3	0	0	4	0	0	3	0	0	0	2	4	0	0	4	3	3	0	0	0	0	0	0	0	0	0	0	0	0	0	0	0	0
300	NADH dehydrogenase [ubiquinone] iron-sulfur protein 7, mitochondrial	NDUS7_MOUSE	Ndufs7			0	0	0	0	0	0	0	0	0	0	0	0	0	0	0	0	0	2	0	0	0	0	0	0	2	0	0	0	0	0	0	0	0	0	0	0	0	0	0	0	0	0	0	0
301	Phosphoglycerate mutase 2	PGAM2_MOUSE	Pgam2			0	0	0	0	0	0	0	0	0	0	0	0	0	0	0	0	0	0	0	0	0	0	0	0	0	0	0	0	0	0	0	0	0	0	0	0	0	0	0	0	0	0	0	0
303	NADH dehydrogenase [ubiquinone] flavoprotein 2, mitochondrial	NDUV2_MOUSE	Ndufv2			0	0	0	0	0	0	0	0	0	0	0	0	2	0	0	0	0	0	0	0	0	0	0	0	0	3	0	0	0	0	0	0	0	0	0	0	0	0	0	0	0	0	0	0
305	Keratin, type II cuticular Hb2	KRT82_MOUSE	Krt82			0	0	0	0	0	0	0	0	0	5	3	0	0	0	4	0	0	10	0	0	0	0	0	0	0	7	0	3	0	0	0	0	0	0	0	0	0	0	0	0	0	0	0	0
306	Electron transfer flavoprotein subunit alpha, mitochondrial	ETFA_MOUSE	Etfa			0	0	0	0	0	0	0	0	0	0	0	0	0	0	0	0	0	2	0	0	0	0	0	0	0	0	0	0	0	0	0	0	0	0	0	0	0	0	0	0	0	0	0	0
307	Glutamine synthetase	GLNA_MOUSE	Glul			0	0	0	0	0	0	0	0	0	0	0	3	0	0	0	3	0	3	0	0	0	2	0	0	0	0	0	0	0	0	0	0	0	0	0	0	0	0	0	0	0	0	0	0
308	Creatine kinase U-type, mitochondrial	KCRU_MOUSE	Ckmt1			0	0	0	0	0	0	0	0	0	0	0	0	0	0	7	5	0	4	0	0	8	0	0	0	0	6	7	0	0	0	0	0	0	0	0	0	0	0	0	0	0	0	0	0
309	Cytochrome c oxidase subunit 6B1	CX6B1_MOUSE	Cox6b1			0	0	0	0	0	0	0	0	0	0	0	0	0	0	0	0	0	0	0	0	0	4	0	3	0	0	0	0	0	0	0	0	0	0	0	0	0	0	0	0	0	0	0	0
312	Perilipin-1	PLIN1_MOUSE	Plin1			0	0	0	0	0	0	0	0	0	0	0	0	0	0	0	0	0	0	0	0	0	0	2	0	0	0	2	0	0	0	0	0	0	0	0	0	0	0	0	0	0	0	0	0
313	Spectrin alpha chain, erythrocytic 1	SPTA1_MOUSE	Spta1			0	0	0	0	0	0	0	0	0	0	0	0	0	0	0	0	0	0	0	0	0	0	0	0	0	0	2	0	0	0	0	0	0	0	0	0	0	0	0	0	0	0	0	0
314	D-beta-hydroxybutyrate dehydrogenase, mitochondrial	BDH_MOUSE	Bdh1			0	0	0	0	0	0	0	0	0	0	3	0	0	0	3	4	0	3	0	0	0	0	0	0	0	4	3	3	0	0	0	0	0	0	0	0	0	0	0	0	0	0	0	0
315	NADP-dependent malic enzyme	MAOX_MOUSE	Me1			0	0	0	0	0	0	0	0	0	0	0	0	0	0	0	0	0	0	0	0	2	0	0	0	0	0	3	3	0	0	0	0	0	0	0	0	0	0	0	0	0	0	0	0
316	Lamin-B1	LMNB1_MOUSE	Lmnb1			0	0	0	0	0	0	0	0	0	0	2	0	0	0	3	0	2	2	0	0	0	0	0	0	0	0	2	3	0	0	0	3	0	0	0	0	0	0	0	0	0	0	0	0
317	Peroxiredoxin-5, mitochondrial	PRDX5_MOUSE	Prdx5			0	0	0	0	0	0	0	0	0	0	0	0	3	3	0	0	0	0	0	0	0	2	0	0	0	0	0	0	0	0	0	0	0	0	0	0	0	0	0	0	0	0	0	0
318	Dolichyl-diphosphooligosaccharide--protein glycosyltransferase subunit 1	RPN1_MOUSE	Rpn1			0	0	0	0	0	0	0	0	0	0	0	0	0	0	0	0	0	0	0	0	0	0	0	0	0	0	0	6	0	0	2	2	2	0	0	0	0	0	0	0	0	0	0	0
319	Transketolase	TKT_MOUSE	Tkt			0	0	0	0	0	0	0	0	0	0	0	0	0	0	0	0	0	0	0	0	0	0	0	0	2	0	0	4	0	0	0	0	0	0	0	0	0	0	0	0	0	0	0	0
320	Cofilin-1	COF1_MOUSE	Cfl1			0	0	0	0	0	0	0	0	0	0	0	0	0	0	5	3	0	0	0	0	0	0	0	0	0	3	0	2	0	0	0	0	0	0	0	0	0	0	0	0	0	0	0	0
322	Desmoglein-4	DSG4_MOUSE	Dsg4			0	0	0	0	0	0	0	0	0	0	0	0	0	0	0	0	0	2	0	3	0	0	0	0	2	0	0	0	0	0	0	0	0	0	0	0	0	0	0	0	0	0	0	0
323	Atypical kinase COQ8A, mitochondrial	COQ8A_MOUSE	Coq8a			0	0	0	0	0	0	0	0	0	0	4	0	0	0	0	0	0	0	0	0	0	0	0	0	2	0	0	0	0	0	0	0	0	0	0	0	0	0	0	0	0	0	0	0
324	Very-long-chain enoyl-CoA reductase	TECR_MOUSE	Tecr			0	0	0	0	0	0	0	0	0	0	0	0	0	0	0	0	0	0	0	0	0	0	0	0	0	0	0	0	0	0	0	3	0	0	0	0	0	0	0	0	0	0	0	0
325	Junction plakoglobin	PLAK_MOUSE	Jup			0	0	0	0	0	0	0	0	0	0	0	0	0	0	0	0	0	0	0	0	0	0	0	0	0	0	3	0	0	0	0	0	0	0	0	0	0	0	0	0	0	0	0	0
326	Nucleoside diphosphate kinase B	NDKB_MOUSE	Nme2			0	0	0	0	0	0	0	0	0	0	0	0	0	0	0	0	0	0	0	0	0	0	0	0	0	0	0	3	0	0	0	0	0	0	0	0	0	0	0	0	0	0	0	0
328	Myomesin-3	MYOM3_MOUSE	Myom3			0	0	0	0	0	0	0	0	0	0	0	0	0	0	0	0	0	0	0	0	0	0	0	0	0	0	0	0	0	0	0	0	0	0	0	0	0	0	0	0	0	3	0	0
329	60S ribosomal protein L24	RL24_MOUSE	Rpl24			0	0	0	0	0	0	0	0	0	0	0	0	0	0	0	0	0	0	0	0	2	0	0	0	0	0	0	0	0	0	0	0	0	0	0	0	0	0	0	0	0	0	0	0
330	Tripartite motif-containing protein 72	TRI72_MOUSE	Trim72			0	0	0	0	0	0	0	0	0	0	2	0	0	0	2	0	0	0	0	0	0	0	0	0	0	2	6	3	0	0	0	0	0	0	0	0	0	0	0	0	0	0	0	0
331	IPI00000013|IPI00000013.1 Keratin, type I cytoskeletal 16 HUMAN(Common contaminant protein)	IPI00000013|IPI00000013.1				0	0	0	0	0	0	0	0	0	0	0	0	0	0	0	0	0	0	0	0	26	0	0	0	0	0	0	0	0	0	0	0	0	0	0	0	0	0	0	0	0	0	0	0
333	Apoptosis-inducing factor 1, mitochondrial	AIFM1_MOUSE	Aifm1			0	0	0	0	0	0	0	0	0	0	0	2	0	0	0	0	0	0	0	0	0	0	0	0	0	0	0	0	0	0	0	0	0	0	0	0	0	0	0	0	0	0	0	0
334	Calcium/calmodulin-dependent protein kinase type II subunit beta	KCC2B_MOUSE	Camk2b			0	0	0	0	0	0	0	0	0	0	0	0	0	0	0	0	0	0	0	0	0	0	0	0	0	0	0	3	0	0	0	0	0	0	0	0	0	0	0	0	0	0	0	0
335	Actin, alpha cardiac muscle 1	ACTC_MOUSE	Actc1			0	0	0	0	0	0	0	0	0	0	0	0	0	0	0	0	0	0	0	0	0	0	0	0	0	0	0	0	0	0	154	0	0	0	0	0	0	0	0	0	0	0	0	0
336	Alpha-crystallin A chain	CRYAA_MOUSE	Cryaa			0	0	0	0	0	0	0	0	0	0	0	0	0	0	0	0	0	0	0	0	0	0	0	0	0	0	0	0	0	0	0	0	0	0	0	0	0	0	0	0	0	0	0	0
338	Regucalcin	RGN_MOUSE	Rgn			0	0	0	0	0	0	0	0	0	0	0	0	0	0	0	0	0	0	0	0	0	0	2	0	0	0	0	0	0	0	0	0	0	0	0	0	0	0	0	0	0	0	0	0
339	Band 3 anion transport protein	B3AT_MOUSE	Slc4a1			0	0	0	0	0	0	0	0	0	0	0	3	0	0	0	0	0	0	0	0	0	0	3	0	0	0	3	4	0	0	0	0	0	0	0	0	0	0	0	0	0	0	0	0
340	Calmodulin-1	CALM1_MOUSE (+2)	Calm1			0	0	0	0	0	0	0	0	0	0	0	4	0	0	0	0	0	0	0	0	0	0	0	0	0	0	0	0	0	0	0	0	0	0	0	0	0	0	0	0	0	0	0	0
341	Ankyrin-1	ANK1_MOUSE	Ank1			0	0	0	0	0	0	0	0	0	0	2	0	0	0	0	0	0	0	0	0	0	0	0	0	0	0	0	2	4	0	0	0	0	0	0	0	0	0	0	0	0	0	0	0
343	Succinate--CoA ligase [ADP/GDP-forming] subunit alpha, mitochondrial	SUCA_MOUSE	Suclg1			0	0	0	0	0	0	0	0	0	0	2	0	0	0	0	0	0	2	0	0	0	0	0	0	0	0	0	0	0	0	0	0	0	0	0	0	0	0	0	0	0	0	0	0
344	60S ribosomal protein L21	RL21_MOUSE	Rpl21			0	0	0	0	0	0	0	0	0	0	2	3	0	0	0	0	0	0	0	3	2	0	0	0	0	0	0	0	0	0	0	0	0	0	0	0	0	0	0	0	0	0	0	0
345	EH domain-containing protein 2	EHD2_MOUSE	Ehd2			0	0	0	0	0	0	0	0	0	0	4	3	0	0	0	0	0	0	0	0	0	0	3	0	0	0	0	4	2	0	0	0	0	0	0	0	0	0	0	0	0	0	0	0
346	60S ribosomal protein L14	RL14_MOUSE	Rpl14			0	0	0	0	0	0	0	0	0	0	0	0	0	0	4	0	0	0	0	0	0	0	0	2	0	0	0	0	0	0	0	0	0	0	0	0	0	0	0	0	0	0	0	0
347	Vinculin	VINC_MOUSE	Vcl			0	0	0	0	0	0	0	0	0	0	0	0	0	0	0	0	0	0	0	0	0	0	0	0	2	0	3	0	0	0	0	0	0	0	0	0	0	0	0	0	0	0	0	0
348	Histone-lysine N-methyltransferase Smyd1	SMYD1_MOUSE	Smyd1			0	0	0	0	0	0	0	0	0	2	0	2	0	0	0	0	0	0	0	0	0	0	0	0	0	0	0	0	0	0	0	0	0	0	0	0	0	0	0	0	0	0	0	0
349	Keratin, type II cytoskeletal 80	K2C80_MOUSE	Krt80			0	0	0	0	0	0	0	0	0	0	0	0	0	0	2	0	0	2	0	0	2	2	0	0	0	0	0	0	0	0	0	0	0	0	0	0	0	0	0	0	0	0	0	0
350	NADH dehydrogenase [ubiquinone] 1 alpha subcomplex subunit 12	NDUAC_MOUSE	Ndufa12			0	0	0	0	0	0	0	0	0	0	0	0	0	0	0	0	0	0	0	0	0	0	0	0	0	0	0	0	0	0	0	0	2	0	0	0	0	0	0	0	0	0	0	0
351	Destrin	DEST_MOUSE	Dstn			0	0	0	0	0	0	0	0	0	0	3	3	0	0	0	0	0	2	0	0	0	0	0	0	0	0	0	0	0	0	0	0	0	0	0	0	0	0	0	0	0	0	0	0
352	Filamin-B	FLNB_MOUSE	Flnb			0	0	0	0	0	0	0	0	0	0	0	0	0	0	0	9	0	0	0	0	0	0	0	0	0	0	0	0	0	0	0	0	4	0	0	0	0	0	0	0	0	0	0	0
353	Guanine nucleotide-binding protein G(I)/G(S)/G(T) subunit beta-2	GBB2_MOUSE	Gnb2			0	0	0	0	0	0	0	0	0	0	0	0	0	0	0	0	0	0	0	0	0	0	0	0	0	2	0	0	0	0	0	0	0	0	0	0	0	0	0	0	0	0	0	0
354	Leucine-rich repeat-containing protein 15	LRC15_MOUSE	Lrrc15			0	0	0	0	0	0	0	0	0	0	0	0	0	0	3	0	0	0	0	0	0	0	0	0	0	3	3	0	0	0	0	0	0	0	0	0	0	0	0	0	0	0	0	0
355	Platelet glycoprotein 4	CD36_MOUSE	Cd36			0	0	0	0	0	0	0	0	0	0	2	0	0	0	0	0	0	0	0	0	0	0	2	0	0	0	0	2	0	0	0	0	0	0	0	0	0	0	0	0	0	0	0	0
356	Dystrophin	DMD_MOUSE	Dmd			0	0	0	0	0	0	0	0	0	0	0	0	0	0	0	0	0	0	0	0	0	0	0	0	0	0	0	0	0	0	0	0	0	0	0	0	0	0	0	0	0	0	0	0
357	AMP deaminase 1	AMPD1_MOUSE	Ampd1			0	0	0	0	0	0	0	0	0	0	0	0	0	0	0	0	0	0	0	0	0	0	0	0	0	0	0	2	0	0	0	0	0	0	0	0	0	0	0	0	0	0	0	0
358	Mitochondrial carrier homolog 2	MTCH2_MOUSE	Mtch2			2	0	0	0	0	0	0	0	0	0	0	0	0	0	0	0	0	0	0	0	0	0	0	0	0	0	0	0	0	0	0	0	0	0	0	0	0	0	0	0	0	0	0	0
359	Sorbitol dehydrogenase	DHSO_MOUSE	Sord			0	0	0	0	0	0	0	0	0	0	0	0	0	0	0	0	0	0	0	0	0	2	0	0	0	0	0	0	0	0	0	0	0	0	0	0	0	0	0	0	0	0	0	0
361	A-kinase anchor protein 4	AKAP4_MOUSE	Akap4			0	0	0	0	0	0	0	0	0	0	0	0	0	0	0	0	0	0	0	0	0	0	0	0	0	0	0	0	2	0	0	0	0	0	0	0	0	0	0	0	0	0	0	0
362	Centrosomal protein of 83 kDa	CEP83_MOUSE	Cep83			0	0	0	0	0	0	0	0	0	0	0	0	0	0	0	0	0	0	0	0	0	0	2	2	0	0	0	0	0	0	0	0	0	0	0	0	0	0	0	0	0	0	0	0
363	Major urinary protein 11	MUP11_MOUSE (+3)	Mup11			0	0	0	0	0	0	0	0	0	0	0	0	0	0	0	0	0	0	0	2	0	0	0	0	0	0	0	0	0	0	0	0	0	0	0	0	0	0	0	0	0	0	0	0
365	NADH dehydrogenase [ubiquinone] 1 alpha subcomplex subunit 11	NDUAB_MOUSE	Ndufa11			0	0	0	0	0	0	0	0	0	0	0	0	0	0	0	0	0	0	0	0	0	2	0	0	0	0	3	0	0	0	0	0	0	0	0	0	0	0	0	0	0	0	0	0
366	Serotransferrin	TRFE_MOUSE	Tf			0	0	0	0	0	0	0	0	0	0	0	0	0	3	0	2	0	0	0	0	0	0	0	0	0	0	0	0	0	0	0	0	0	0	0	0	0	0	0	0	0	0	0	0
367	sp|ALBU_BOVIN(Common contaminant protein)	sp|ALBU_BOVIN(Common				0	0	0	0	0	0	0	0	0	0	0	0	0	0	0	0	0	0	0	0	0	0	0	0	0	0	0	0	0	0	0	0	0	0	0	19	0	0	0	0	0	0	0	0
368	Alpha-actinin-4	ACTN4_MOUSE	Actn4			0	0	0	0	0	0	0	0	0	0	0	0	0	0	0	0	0	0	0	0	0	0	0	0	0	0	0	0	0	2	0	0	0	0	0	0	0	0	0	0	0	0	0	0
369	Protein POF1B	POF1B_MOUSE	Pof1b			0	0	0	0	0	0	0	0	0	0	0	0	0	0	0	0	0	0	0	0	2	0	0	0	0	0	0	0	0	0	0	0	0	0	0	0	0	0	0	0	0	0	0	0
370	Ubiquitin-like modifier-activating enzyme 1	UBA1_MOUSE	Uba1			0	0	0	0	0	0	0	0	0	0	0	0	0	0	0	0	0	0	0	0	0	0	0	0	0	3	0	0	0	0	0	0	0	0	0	0	0	0	0	0	0	0	0	0
371	Protein-cysteine N-palmitoyltransferase HHAT-like protein	HHATL_MOUSE	Hhatl			0	0	0	0	0	0	0	0	0	0	0	0	0	0	0	0	0	0	0	0	0	0	0	0	0	0	0	3	0	0	0	0	0	0	0	0	0	0	0	0	0	0	0	0
372	Adenosylhomocysteinase	SAHH_MOUSE	Ahcy			0	0	0	0	0	0	0	0	0	0	0	0	0	0	0	0	0	0	0	0	0	0	0	0	0	0	0	2	0	0	0	0	0	0	0	0	0	0	0	0	0	0	0	0
373	IPI00000005|IPI00000005.1 Keratin, type II cytoskeletal 6A HUMAN(Common contaminant protein)	IPI00000005|IPI00000005.1				0	0	0	0	0	0	0	0	0	0	0	0	0	0	0	0	0	0	0	0	46	0	0	0	0	0	0	0	0	0	0	0	0	0	0	0	0	0	0	0	0	0	0	0
374	40S ribosomal protein S16	RS16_MOUSE	Rps16			0	0	0	0	0	0	0	0	0	0	0	0	0	0	0	0	0	0	0	2	0	0	0	0	0	0	0	0	0	0	0	0	0	0	0	0	0	0	0	0	0	0	0	0
[truncated: 8 more rows]
[truncated: 13 more columns]

## Sheet: Fig 4 - ECM Fractions
Total Peptide Spectral Matches
Protein	Accession	Gene			Lung															Heart															Kidney
[truncated: 6,349 more rows]
[truncated: 15 more columns]
