# Supplementary material for: Evaluation and Refinement of Sample Preparation Methods for Extracellular Matrix Proteome Coverage
Source: Mol Cell Proteomics. 2021 Jun 3;20:100079. doi: 10.1016/j.mcpro.2021.100079 (PMC8188056; doi:10.1016/j.mcpro.2021.100079)
Supplement: Supplemental Data 2 [file mmc2.xlsx]

## Sheet: Fig 1 - Cell Fractions
	Exclusive Unique Peptide Report
#	Protein	Accession Number	Gene	Matrisome - Division	Matrisome - Category	1StepA_1	1StepA_2	1StepA_3	1StepB_1	1StepB_2	1StepB_3	2Fraction1_1	2Fraction2_1	2Fraction1_2	2Fraction2_2	2Fraction1_3	2Fraction2_3	3Fraction1_1	3Fraction2_1	3Fraction3_1	3Fraction1_2	3Fraction2_2	3Fraction3_2	3Fraction1_3	3Fraction2_3	3Fraction3_3	4Fraction1_1	4Fraction2_1	4Fraction3_1	4Fraction4_1	4Fraction1_2	4Fraction2_2	4Fraction3_2	4Fraction4_2	4Fraction1_3	4Fraction2_3	4Fraction3_3	4Fraction4_3	SCAD_1	SCAD_2	SCAD_3	InGel_1	InGel_2	InGel_3	InSolution_1	InSolution_2	InSolution_3	SPEED_1	SPEED_2
6	Collagen alpha-1(I) chain	CO1A1_MOUSE	Col1a1	Core matrisome	Collagens	40	41	42	20	12	22	25	36	29	33	27	39	15	29	28	16	34	32	16	36	33	15	54	19	47	7	27	18	44	9	19	19	47	59	63	60	41	46	49	36	34	30	49	43
13	Collagen alpha-2(I) chain	CO1A2_MOUSE	Col1a2	Core matrisome	Collagens	37	35	37	25	17	20	20	32	26	33	23	36	13	27	32	15	29	30	15	30	31	13	54	17	46	6	24	15	46	10	13	22	45	51	51	52	34	45	48	28	27	27	47	45
22	Collagen alpha-1(III) chain	CO3A1_MOUSE	Col3a1	Core matrisome	Collagens	38	40	41	26	13	16	19	29	20	31	22	36	16	26	25	14	25	27	14	23	26	11	34	9	46	8	11	13	39	6	10	14	44	49	51	48	24	34	32	30	27	24	34	37
97	Lumican	LUM_MOUSE	Lum	Core matrisome	Proteoglycans	3	4	4	7	7	7	6	7	6	7	5	6	6	6	7	7	7	7	7	6	6	6	6	5	8	5	5	5	6	5	5	5	7	3	3	3	5	7	6	3	4	3	7	7
99	Decorin	PGS2_MOUSE	Dcn	Core matrisome	Proteoglycans	7	7	6	1	0	1	4	8	2	8	3	10	0	4	11	4	5	10	4	7	8	0	10	6	8	0	9	2	9	0	9	3	7	6	6	5	8	5	6	2	0	2	5	6
168	Prolargin	PRELP_MOUSE	Prelp	Core matrisome	Proteoglycans	0	0	0	4	3	3	4	5	3	5	3	5	0	4	3	1	5	3	0	3	5	0	13	8	7	0	7	11	4	0	6	12	6	3	3	3	4	7	8	1	1	0	8	8
183	Collagen alpha-1(VI) chain	CO6A1_MOUSE	Col6a1	Core matrisome	Collagens	3	3	4	2	2	1	2	4	2	8	3	5	0	5	8	0	6	7	2	5	8	0	11	5	6	0	8	10	7	0	9	6	3	3	4	3	4	12	11	4	5	5	12	12
190	Fibromodulin	FMOD_MOUSE	Fmod	Core matrisome	Proteoglycans	0	0	3	0	1	0	1	6	0	6	0	8	0	2	6	0	3	8	0	2	7	0	5	2	5	0	5	1	6	0	4	2	5	2	2	1	0	2	2	0	0	0	2	3
251	Mimecan	MIME_MOUSE	Ogn	Core matrisome	Proteoglycans	0	0	0	2	3	2	0	4	0	5	0	6	0	3	5	0	3	5	0	2	5	0	3	3	3	0	5	4	3	0	4	6	3	1	1	1	1	4	4	2	3	3	4	4
257	Collagen alpha-1(XII) chain	COCA1_MOUSE	Col12a1	Core matrisome	Collagens	0	0	0	0	0	0	6	3	1	4	2	3	0	15	12	0	14	17	0	16	22	0	6	0	3	0	4	0	8	0	2	0	9	0	2	0	0	1	1	0	0	3	2	0
265	Collagen alpha-2(VI) chain	CO6A2_MOUSE	Col6a2	Core matrisome	Collagens	0	0	0	2	2	2	0	2	0	2	0	2	0	1	3	0	2	2	0	2	4	0	7	3	1	0	2	4	1	0	8	3	0	5	5	5	0	4	5	0	1	0	5	4
269	Collagen alpha-2(V) chain	CO5A2_MOUSE	Col5a2	Core matrisome	Collagens	0	0	0	0	0	0	0	0	0	0	0	0	0	0	0	0	0	0	0	0	0	0	4	0	0	0	0	0	0	0	0	0	0	7	8	5	0	11	13	1	1	0	14	13
278	Biglycan	PGS1_MOUSE	Bgn	Core matrisome	Proteoglycans	3	4	6	0	0	0	0	2	0	6	0	4	0	2	5	0	1	4	0	0	2	0	10	0	5	0	10	0	4	0	6	0	4	2	0	1	3	4	4	0	1	0	5	4
362	Collagen alpha-1(II) chain	CO2A1_MOUSE	Col2a1	Core matrisome	Collagens	0	0	0	0	0	0	0	0	0	1	0	0	0	0	0	0	0	0	0	0	0	0	2	0	3	0	0	0	2	0	0	0	1	8	9	8	0	4	5	3	4	1	6	5
368	Fibrillin-1	FBN1_MOUSE	Fbn1	Core matrisome	ECM Glycoproteins	0	0	0	6	5	9	0	0	0	1	0	0	0	0	0	0	0	0	0	0	0	0	0	0	0	0	0	0	0	0	4	0	0	2	3	3	0	4	2	11	12	13	1	2
372	Fibrinogen beta chain	FIBB_MOUSE	Fgb	Core matrisome	ECM Glycoproteins	0	1	0	4	0	2	7	0	7	3	4	0	6	1	0	7	3	0	8	1	0	6	1	1	0	6	1	0	2	8	4	2	0	2	1	1	1	0	2	0	0	0	0	0
378	Collagen alpha-1(V) chain	CO5A1_MOUSE	Col5a1	Core matrisome	Collagens	1	1	1	0	0	0	0	0	0	0	0	1	0	0	0	0	0	0	0	0	0	0	3	0	1	0	0	0	1	0	0	0	1	3	4	3	0	5	7	0	0	0	7	6
392	Fibrinogen gamma chain	FIBG_MOUSE	Fgg	Core matrisome	ECM Glycoproteins	1	3	1	4	0	4	4	0	8	0	4	1	5	2	0	3	2	1	3	2	1	4	2	2	2	5	2	2	0	7	0	2	1	0	0	0	2	0	0	2	2	0	0	0
409	Asporin	ASPN_MOUSE	Aspn	Core matrisome	Proteoglycans	0	0	1	0	0	0	0	0	0	0	0	0	0	0	0	0	0	0	0	0	0	0	4	2	0	0	7	3	0	0	6	3	0	0	1	1	5	6	3	0	2	0	2	3
494	Fibronectin	FINC_MOUSE	Fn1	Core matrisome	ECM Glycoproteins	0	0	0	0	1	0	0	0	0	1	0	0	0	0	3	0	0	0	0	0	0	0	3	0	6	0	0	0	3	0	2	0	3	0	0	2	0	0	0	3	2	2	0	0
514	Collagen alpha-2(IV) chain	CO4A2_MOUSE	Col4a2	Core matrisome	Collagens	0	0	0	0	0	0	0	0	0	0	0	0	0	0	0	1	0	0	0	0	0	0	1	0	2	0	0	0	2	0	0	0	1	2	1	2	0	4	4	1	2	1	4	2
515	Collagen alpha-1(IV) chain	CO4A1_MOUSE	Col4a1	Core matrisome	Collagens	0	0	0	0	0	0	0	0	0	0	1	0	0	0	0	2	0	2	0	0	0	0	0	0	2	0	0	1	2	0	0	0	2	1	1	1	0	2	1	0	1	1	0	2
537	Fibrinogen alpha chain	FIBA_MOUSE	Fga	Core matrisome	ECM Glycoproteins	0	1	1	2	2	2	2	0	2	0	2	0	2	0	2	2	0	1	0	0	0	3	0	2	0	4	0	2	0	2	3	0	0	0	0	2	2	2	2	0	1	0	0	2
572	Osteopontin	OSTP_MOUSE	Spp1	Core matrisome	ECM Glycoproteins	0	0	0	0	0	0	0	2	0	2	0	0	0	0	0	0	2	2	0	0	1	0	0	0	0	0	0	0	0	0	0	0	0	0	0	0	0	3	2	0	0	0	2	3
592	Nidogen-1	NID1_MOUSE	Nid1	Core matrisome	ECM Glycoproteins	0	0	0	3	0	2	1	0	1	0	0	0	0	0	2	0	3	1	0	1	0	0	2	3	0	0	3	3	0	0	1	3	0	0	0	0	0	0	2	0	0	0	0	0
681	Laminin subunit gamma-1	LAMC1_MOUSE	Lamc1	Core matrisome	ECM Glycoproteins	0	0	0	0	1	1	0	0	1	0	0	0	0	0	1	0	2	3	0	0	0	0	0	2	0	0	3	2	0	0	3	0	0	0	0	0	0	0	0	0	0	3	0	2
698	Chondroadherin	CHAD_MOUSE	Chad	Core matrisome	Proteoglycans	0	0	0	0	0	0	0	0	0	0	0	1	0	0	1	0	0	2	0	0	5	0	0	0	5	0	0	0	8	0	0	0	4	0	0	0	0	0	0	0	0	0	0	0
753	Matrix Gla protein	MGP_MOUSE	Mgp	Core matrisome	ECM Glycoproteins	0	0	0	0	2	0	0	0	0	0	0	1	0	0	2	0	2	0	0	0	0	0	2	0	0	0	0	0	0	0	0	0	0	0	1	0	0	2	2	0	0	0	1	2
768	Basement membrane-specific heparan sulfate proteoglycan core protein	PGBM_MOUSE	Hspg2	Core matrisome	Proteoglycans	0	0	0	0	0	0	0	0	0	0	0	0	0	0	2	0	0	0	0	0	5	0	4	0	0	0	1	0	1	0	0	0	0	1	1	2	0	1	0	0	0	0	1	0
789	Dermatopontin	DERM_MOUSE	Dpt	Core matrisome	ECM Glycoproteins	0	0	0	0	0	0	0	0	0	0	0	0	0	0	0	0	0	0	0	0	0	0	6	0	1	0	0	0	1	0	0	0	0	0	0	0	0	0	0	0	0	0	0	0
818	Collagen alpha-1(X) chain	COAA1_MOUSE	Col10a1	Core matrisome	Collagens	0	0	0	0	0	0	0	0	0	0	0	0	0	0	0	0	0	0	0	0	0	0	0	0	0	0	0	0	0	0	0	0	0	1	2	2	0	0	0	2	2	0	0	0
829	Deleted in malignant brain tumors 1 protein	DMBT1_MOUSE	Dmbt1	Core matrisome	ECM Glycoproteins	0	0	0	0	0	0	2	0	2	0	0	0	0	0	0	2	2	0	2	2	0	2	0	0	0	0	0	0	0	0	0	0	0	0	0	0	0	0	0	0	0	0	0	0
858	Adipocyte enhancer-binding protein 1	AEBP1_MOUSE	Aebp1	Core matrisome	ECM Glycoproteins	0	0	0	0	0	0	0	0	0	0	0	0	0	0	0	0	2	0	0	1	0	0	0	0	3	0	0	0	5	0	0	1	4	0	0	0	0	0	0	0	0	0	0	0
860	Laminin subunit beta-2	LAMB2_MOUSE	Lamb2	Core matrisome	ECM Glycoproteins	0	0	0	0	0	0	0	0	0	0	0	0	0	0	0	0	0	2	0	0	1	0	0	1	0	0	1	2	0	0	2	0	0	0	0	0	0	0	0	0	1	0	0	0
883	Cartilage oligomeric matrix protein	COMP_MOUSE	Comp	Core matrisome	ECM Glycoproteins	0	0	0	0	0	0	0	0	0	0	0	0	0	1	0	0	1	0	0	0	0	0	0	0	0	0	0	0	2	0	0	0	2	0	0	0	0	0	0	0	0	0	0	0
952	Laminin subunit alpha-2	LAMA2_MOUSE	Lama2	Core matrisome	ECM Glycoproteins	0	0	0	0	0	0	0	0	0	0	0	0	0	0	0	0	0	0	0	0	0	0	0	0	0	0	2	2	0	0	3	0	0	0	0	0	0	0	0	0	0	0	0	0
978	Cochlin	COCH_MOUSE	Coch	Core matrisome	ECM Glycoproteins	0	0	0	0	0	0	0	0	0	0	0	0	0	2	0	0	0	0	0	0	0	0	0	0	3	0	0	0	4	0	0	0	2	0	0	0	0	0	0	0	0	0	0	0
1001	SPARC	SPRC_MOUSE	Sparc	Core matrisome	ECM Glycoproteins	0	0	0	0	2	0	0	0	0	0	0	0	0	0	0	0	0	0	0	0	0	0	0	0	0	0	0	0	0	0	0	0	0	0	0	0	0	0	2	0	0	0	0	3
1027	Collagen alpha-1(XVIII) chain	COIA1_MOUSE	Col18a1	Core matrisome	Collagens	0	0	0	0	0	0	0	0	0	0	0	0	0	0	0	0	0	0	0	0	0	0	0	0	3	0	0	0	3	0	0	0	2	0	0	0	0	0	0	0	0	0	0	0
1080	Vitronectin	VTNC_MOUSE	Vtn	Core matrisome	ECM Glycoproteins	0	0	0	1	0	0	0	0	0	0	0	0	0	1	0	0	0	0	0	0	0	0	1	0	0	0	0	0	0	0	0	0	0	0	0	0	0	0	0	0	0	0	0	0
1091	Aggrecan core protein	PGCA_MOUSE	Acan	Core matrisome	Proteoglycans	0	0	0	0	0	0	0	0	0	0	0	0	0	0	0	0	0	0	0	0	0	0	0	0	2	0	0	0	4	0	0	0	2	0	0	0	0	0	0	0	0	0	0	0
1114	Lactadherin	MFGM_MOUSE	Mfge8	Core matrisome	ECM Glycoproteins	0	0	0	0	0	0	0	0	0	0	0	0	0	0	0	0	0	0	0	0	1	0	0	0	0	0	0	0	0	0	0	0	0	0	0	0	0	0	0	0	0	0	0	0
1152	Adiponectin	ADIPO_MOUSE	Adipoq	Core matrisome	ECM Glycoproteins	0	0	0	0	0	0	0	0	0	0	0	0	0	0	0	0	1	0	0	0	0	0	0	0	0	1	0	0	0	0	0	0	0	0	0	0	0	0	0	0	0	0	0	0
1154	von Willebrand factor A domain-containing protein 5A	VMA5A_MOUSE	Vwa5a	Core matrisome	ECM Glycoproteins	0	0	0	0	0	0	0	0	0	0	0	0	1	0	0	0	0	0	0	0	0	1	0	0	0	1	0	0	0	2	0	0	0	0	0	0	0	0	0	0	0	0	0	0
1155	Thrombospondin-4	TSP4_MOUSE	Thbs4	Core matrisome	ECM Glycoproteins	0	0	0	0	0	0	0	0	0	0	0	0	0	0	0	0	0	0	0	0	0	0	0	0	0	0	0	0	3	0	0	0	2	0	0	0	0	0	0	0	0	0	0	0
1275	Thrombospondin-1	TSP1_MOUSE	Thbs1	Core matrisome	ECM Glycoproteins	0	0	0	0	0	0	0	0	0	0	0	0	0	0	0	0	0	0	0	0	0	0	0	0	0	0	0	0	2	0	0	0	0	0	0	0	0	0	0	0	0	0	0	0
1287	Tubulointerstitial nephritis antigen-like	TINAL_MOUSE	Tinagl1	Core matrisome	ECM Glycoproteins	0	0	0	0	0	0	0	0	0	0	0	0	0	0	0	0	0	0	0	0	0	0	2	0	0	0	0	0	0	0	0	0	0	0	0	0	0	0	0	0	0	0	0	0
88	Alpha-1-antitrypsin 1-3	A1AT3_MOUSE	Serpina1c	Matrisome-associated	ECM Regulators	6	6	7	11	9	10	9	2	9	1	9	1	10	4	3	10	4	3	10	3	1	9	3	2	0	10	2	5	0	11	1	4	0	7	7	7	11	9	8	0	2	0	8	8
89	Pregnancy zone protein	PZP_MOUSE	Pzp	Matrisome-associated	ECM Regulators	10	14	13	18	7	11	16	1	14	0	15	1	15	13	4	17	9	3	13	15	3	20	0	5	0	20	3	7	0	23	4	3	2	6	7	6	9	5	6	0	1	1	4	3
108	Serine protease inhibitor A3K	SPA3K_MOUSE	Serpina3k	Matrisome-associated	ECM Regulators	7	7	7	7	8	9	9	0	8	0	7	0	7	6	2	11	6	0	10	4	0	11	3	3	2	12	2	4	2	11	2	4	1	5	5	5	5	8	7	3	3	3	8	8
180	Annexin A6	ANXA6_MOUSE	Anxa6	Matrisome-associated	ECM-affiliated Proteins	6	7	8	8	8	5	10	0	8	0	7	0	2	10	3	0	10	8	0	12	9	0	4	15	0	0	11	18	0	0	11	16	0	0	0	0	7	4	7	3	3	3	6	6
181	Hemopexin	HEMO_MOUSE	Hpx	Matrisome-associated	ECM-affiliated Proteins	0	0	0	11	10	11	11	0	10	0	6	0	13	2	0	11	2	0	14	1	0	13	0	0	0	14	0	0	0	13	0	0	0	0	0	0	2	2	3	0	0	2	3	2
197	Annexin A2	ANXA2_MOUSE	Anxa2	Matrisome-associated	ECM-affiliated Proteins	5	6	6	3	5	6	7	2	7	0	8	2	3	12	3	4	11	8	2	10	8	0	2	11	0	0	6	9	0	0	9	13	0	1	1	1	4	2	3	1	1	2	3	1
215	Annexin A5	ANXA5_MOUSE	Anxa5	Matrisome-associated	ECM-affiliated Proteins	8	8	7	4	4	6	5	0	6	0	6	0	5	7	2	4	9	4	5	9	3	1	2	9	3	2	6	11	2	3	9	10	1	2	2	2	4	3	3	3	4	2	3	3
217	Galectin-1	LEG1_MOUSE	Lgals1	Matrisome-associated	ECM-affiliated Proteins	1	1	1	4	4	4	3	2	4	1	4	0	4	4	1	4	3	1	4	4	2	4	1	1	2	5	0	2	2	5	1	1	2	0	0	2	0	3	4	0	1	2	3	3
227	Chymotrypsin-like elastase family member 2A	CEL2A_MOUSE	Cela2a	Matrisome-associated	ECM Regulators	6	5	7	1	0	0	4	0	3	2	4	0	3	3	2	5	4	4	6	4	2	0	1	0	6	0	3	2	7	0	2	0	7	1	0	1	2	2	0	0	0	0	0	2
242	Protein S100-A9	S10A9_MOUSE	S100a9	Matrisome-associated	Secreted Factors	0	0	0	2	2	2	2	2	2	2	2	1	2	2	2	2	2	2	2	2	2	0	2	2	2	0	0	2	2	0	0	2	2	0	0	0	0	2	0	0	0	0	2	0
306	Filaggrin-2	FILA2_MOUSE	Flg2	Matrisome-associated	Secreted Factors	0	2	2	0	0	2	3	3	3	3	3	2	3	4	4	4	4	4	4	4	3	2	1	0	4	1	2	2	4	2	0	0	4	0	0	0	0	2	2	0	1	0	3	3
309	Cathepsin D	CATD_MOUSE	Ctsd	Matrisome-associated	ECM Regulators	3	3	3	4	3	3	4	0	3	0	4	0	3	6	0	3	6	0	2	3	0	4	0	3	0	3	0	3	0	3	2	3	0	0	0	0	1	1	1	0	0	0	1	0
344	Serine protease inhibitor kazal-like protein, minor form	SPIKL_MOUSE	Spinkl	Matrisome-associated	ECM Regulators	0	0	0	3	0	3	4	0	4	0	4	0	4	2	0	4	1	0	4	2	0	4	0	0	0	4	0	0	0	4	0	0	0	0	0	0	0	2	2	0	0	0	2	2
359	Chymotrypsin-like elastase family member 1	CELA1_MOUSE	Cela1	Matrisome-associated	ECM Regulators	3	2	1	0	0	0	3	0	2	0	2	0	4	3	0	5	4	0	2	3	0	2	0	0	7	2	0	0	5	2	0	0	5	0	0	0	1	0	0	0	0	0	0	0
364	Anionic trypsin-2	TRY2_MOUSE	Prss2	Matrisome-associated	ECM Regulators	0	0	0	3	2	3	2	1	3	2	2	1	2	0	0	3	2	0	3	1	0	4	0	0	1	2	0	0	0	3	0	0	2	0	0	0	0	2	3	0	0	0	3	0
384	Alpha-1-antitrypsin 1-5	A1AT5_MOUSE	Serpina1e	Matrisome-associated	ECM Regulators	2	2	0	3	3	3	2	0	2	0	2	0	1	2	0	2	0	0	2	2	0	2	0	0	0	2	0	0	0	2	0	0	0	2	2	2	2	2	2	0	0	0	2	2
401	Chymotrypsin-like elastase family member 3B	CEL3B_MOUSE	Cela3b	Matrisome-associated	ECM Regulators	0	0	0	3	3	2	3	0	3	0	5	0	6	3	0	4	2	0	4	3	0	6	0	0	0	7	0	0	0	6	0	0	0	0	0	0	0	2	2	0	0	0	2	2
402	Kininogen-1	KNG1_MOUSE	Kng1	Matrisome-associated	ECM Regulators	0	0	0	4	3	3	4	0	2	0	3	0	4	0	0	5	0	0	3	0	0	5	0	0	0	6	0	0	0	7	0	0	0	0	1	1	0	0	1	2	2	0	0	1
413	Galectin-4	LEG4_MOUSE	Lgals4	Matrisome-associated	ECM-affiliated Proteins	3	3	2	0	1	0	2	0	2	0	2	1	2	3	0	2	1	0	3	3	0	0	0	2	3	0	0	1	3	0	2	2	2	0	0	0	0	2	0	0	0	0	0	0
438	Galectin-7	LEG7_MOUSE	Lgals7	Matrisome-associated	ECM-affiliated Proteins	2	0	2	2	2	2	2	2	3	2	3	0	0	3	2	3	3	2	2	3	2	2	0	0	3	3	0	0	0	3	0	2	2	0	0	0	0	2	2	0	0	0	2	2
446	Cathepsin B	CATB_MOUSE	Ctsb	Matrisome-associated	ECM Regulators	4	3	2	4	3	3	3	0	3	0	4	0	3	0	0	3	0	0	3	0	0	4	0	0	0	5	0	0	0	5	0	0	0	0	0	0	0	2	1	0	0	0	0	0
448	Alpha-1-antitrypsin 1-2	A1AT2_MOUSE	Serpina1b	Matrisome-associated	ECM Regulators	0	0	2	3	3	3	3	0	3	0	3	0	3	0	0	3	0	0	3	0	0	3	0	0	0	3	0	0	0	3	0	0	0	1	1	0	3	2	2	0	0	0	2	2
462	Annexin A1	ANXA1_MOUSE	Anxa1	Matrisome-associated	ECM-affiliated Proteins	0	2	2	2	2	3	3	0	2	0	3	0	2	4	0	3	4	0	3	4	0	0	0	3	0	0	2	4	0	0	2	3	0	0	0	0	0	1	2	2	2	2	1	3
468	Galectin-3	LEG3_MOUSE	Lgals3	Matrisome-associated	ECM-affiliated Proteins	0	1	0	0	1	0	1	0	0	0	1	0	1	2	0	0	0	0	2	2	0	2	0	1	4	0	1	2	4	0	0	0	5	0	0	0	1	1	0	0	0	0	0	0
470	Serpin H1	SERPH_MOUSE	Serpinh1	Matrisome-associated	ECM Regulators	0	2	0	0	2	0	0	2	2	2	0	2	2	3	0	1	4	3	1	7	2	0	0	4	0	0	0	6	0	0	3	4	0	0	0	0	1	2	2	0	0	0	2	0
478	Alpha-1-antitrypsin 1-4	A1AT4_MOUSE	Serpina1d	Matrisome-associated	ECM Regulators	0	0	0	2	2	2	2	0	0	0	2	0	0	0	0	1	0	0	0	0	0	3	0	0	0	1	0	0	0	1	0	0	0	1	2	1	1	3	2	0	0	0	3	3
505	Galectin-2	LEG2_MOUSE	Lgals2	Matrisome-associated	ECM-affiliated Proteins	0	0	0	0	0	0	3	0	2	0	2	0	2	2	0	2	2	0	2	2	0	2	0	0	2	2	0	2	2	2	0	0	2	0	0	0	0	1	1	0	0	0	2	2
547	Protein S100-A8	S10A8_MOUSE	S100a8	Matrisome-associated	Secreted Factors	0	0	0	0	2	0	3	0	0	0	3	0	2	1	0	2	1	0	2	2	0	1	1	0	3	0	0	0	2	0	2	0	2	0	0	0	0	0	0	0	0	0	0	0
583	Annexin A4	ANXA4_MOUSE	Anxa4	Matrisome-associated	ECM-affiliated Proteins	2	3	2	0	0	0	0	0	2	0	2	0	0	2	0	0	2	0	0	3	0	0	0	7	0	0	2	4	0	0	2	5	0	0	0	0	0	2	0	0	0	0	2	2
594	Protein S100-A6	S10A6_MOUSE	S100a6	Matrisome-associated	Secreted Factors	0	0	0	1	1	1	0	0	0	0	1	0	1	1	0	2	0	0	0	0	0	0	1	1	0	1	0	0	0	1	1	1	0	0	0	0	0	1	0	0	0	0	1	1
624	Protein-glutamine gamma-glutamyltransferase 4	TGM4_MOUSE	Tgm4	Matrisome-associated	ECM Regulators	4	2	3	0	0	0	2	0	1	0	0	0	2	0	0	1	0	0	0	0	0	1	0	0	3	1	0	0	3	0	0	0	1	0	0	0	0	0	0	0	0	0	0	0
643	Protein S100-A10	S10AA_MOUSE	S100a10	Matrisome-associated	Secreted Factors	0	0	0	2	0	2	0	0	0	0	0	0	0	3	0	0	2	2	2	2	0	0	0	0	0	0	0	2	0	0	0	1	0	0	0	0	0	0	0	0	0	0	0	0
654	Protein-glutamine gamma-glutamyltransferase 2	TGM2_MOUSE	Tgm2	Matrisome-associated	ECM Regulators	2	3	3	0	0	0	0	0	0	2	0	2	0	0	3	0	2	2	0	0	3	0	2	0	2	0	2	0	0	0	1	0	0	1	0	0	2	0	0	0	0	1	0	0
670	Annexin A11	ANX11_MOUSE	Anxa11	Matrisome-associated	ECM-affiliated Proteins	0	0	0	0	0	0	1	0	0	0	0	0	0	3	0	0	2	0	0	2	0	0	0	3	0	0	0	5	0	0	2	2	0	0	0	0	0	0	0	0	0	0	0	0
704	Plasminogen	PLMN_MOUSE	Plg	Matrisome-associated	ECM Regulators	0	0	0	0	0	0	2	0	0	0	1	0	0	3	0	0	3	0	0	1	0	0	0	0	4	0	0	0	8	0	1	0	6	0	0	0	0	0	0	0	0	0	0	0
742	Filaggrin (Fragment)	FILA_MOUSE	Flg	Matrisome-associated	Secreted Factors	0	0	0	0	0	0	0	2	0	2	0	2	0	0	0	2	0	0	0	0	0	0	0	0	2	0	0	0	2	0	0	0	2	1	0	0	0	1	2	0	0	0	0	1
813	Cystatin-B	CYTB_MOUSE	Cstb	Matrisome-associated	ECM Regulators	0	0	0	1	0	0	0	0	0	0	0	0	0	0	0	2	0	0	2	0	0	1	0	0	0	2	0	0	0	0	0	0	0	0	0	0	0	0	0	0	0	0	0	1
822	Antithrombin-III	ANT3_MOUSE	Serpinc1	Matrisome-associated	ECM Regulators	0	0	0	0	0	0	0	0	0	0	0	0	0	0	0	0	0	0	0	0	0	2	0	0	0	3	0	0	0	1	0	0	0	0	0	0	0	2	1	0	0	0	0	0
831	Protein S100-A11	S10AB_MOUSE	S100a11	Matrisome-associated	Secreted Factors	0	0	0	0	0	0	0	0	0	0	0	0	0	0	0	0	0	0	0	2	0	0	0	0	0	0	0	0	0	0	0	2	0	0	0	0	0	0	0	0	0	0	2	0
866	Beta-nerve growth factor	NGF_MOUSE	Ngf	Matrisome-associated	Secreted Factors	0	0	0	0	0	0	0	0	0	0	0	0	0	0	0	0	1	0	0	1	0	0	0	0	1	0	0	0	1	0	0	0	1	0	0	0	0	0	0	0	0	0	0	0
896	Protein S100-G	S100G_MOUSE	S100g	Matrisome-associated	Secreted Factors	0	0	0	0	0	0	0	0	0	0	0	0	0	0	0	0	0	0	0	0	0	1	0	0	0	0	0	0	0	2	0	0	0	0	0	0	0	0	0	0	0	0	0	0
936	Annexin A7	ANXA7_MOUSE	Anxa7	Matrisome-associated	ECM-affiliated Proteins	0	3	0	0	0	0	0	0	0	0	0	0	0	1	0	0	0	0	0	2	0	0	0	0	0	0	2	0	0	0	0	1	0	0	0	0	0	0	0	0	0	0	0	0
941	Leukocyte elastase inhibitor A	ILEUA_MOUSE	Serpinb1a	Matrisome-associated	ECM Regulators	0	0	0	0	0	0	0	0	0	0	0	0	0	0	0	0	0	0	0	0	0	0	0	0	0	0	0	0	0	0	0	0	0	0	0	0	2	3	1	0	0	0	1	1
976	Mucin-19	MUC19_MOUSE	Muc19	Matrisome-associated	ECM-affiliated Proteins	0	0	0	0	0	0	0	0	0	0	0	0	0	0	0	0	0	0	0	0	0	0	0	0	0	1	0	0	0	0	0	0	0	0	0	0	0	0	0	0	0	0	0	0
1072	Pigment epithelium-derived factor	PEDF_MOUSE	Serpinf1	Matrisome-associated	ECM Regulators	0	0	0	0	0	0	0	0	0	0	0	0	0	0	0	0	0	0	0	0	0	0	0	0	2	0	0	0	3	0	0	0	3	0	0	0	0	0	0	0	0	0	0	0
1092	Annexin A3	ANXA3_MOUSE	Anxa3	Matrisome-associated	ECM-affiliated Proteins	0	0	0	0	0	0	0	0	0	0	0	0	0	2	0	0	0	0	0	1	0	0	0	0	0	0	0	1	0	0	0	0	0	0	0	0	0	0	0	0	0	0	0	0
1103	Hornerin	HORN_MOUSE	Hrnr	Matrisome-associated	Secreted Factors	0	0	0	0	0	0	0	0	0	0	0	0	0	0	0	0	0	0	0	0	0	0	0	0	0	0	0	0	0	0	0	0	0	0	2	0	0	0	0	0	0	0	0	0
1116	Pro-cathepsin H	CATH_MOUSE	Ctsh	Matrisome-associated	ECM Regulators	0	0	0	0	0	0	0	0	0	0	0	0	0	0	0	0	0	0	0	0	0	2	0	0	0	2	0	0	0	2	0	0	0	0	0	0	0	0	0	0	0	0	0	0
1179	Cathepsin Z	CATZ_MOUSE	Ctsz	Matrisome-associated	ECM Regulators	0	0	0	0	0	0	0	0	0	0	0	0	0	0	0	0	0	0	0	0	0	2	0	0	0	0	0	0	0	2	0	0	0	0	0	0	0	0	0	0	0	0	0	0
1191	Lysosomal protective protein	PPGB_MOUSE	Ctsa	Matrisome-associated	ECM Regulators	0	0	0	0	0	0	0	0	0	0	0	0	0	0	0	0	0	0	0	0	0	1	0	0	0	1	0	0	0	2	0	0	0	0	0	0	0	0	0	0	0	0	0	0
1213	Coagulation factor XIII A chain	F13A_MOUSE	F13a1	Matrisome-associated	ECM Regulators	0	0	0	0	0	0	0	0	0	0	0	0	0	0	0	0	0	0	0	1	0	0	0	0	0	0	0	0	1	0	0	0	0	0	0	0	0	0	0	0	0	0	0	0
1221	Meprin A subunit alpha	MEP1A_MOUSE	Mep1a	Matrisome-associated	ECM Regulators	0	0	0	0	0	0	0	0	0	0	0	0	0	0	0	0	0	0	0	0	0	0	0	0	0	0	0	1	0	0	0	0	0	0	0	0	0	0	0	0	0	0	0	0
1231	Neutrophil elastase	ELNE_MOUSE	Elane	Matrisome-associated	ECM Regulators	0	0	0	0	0	0	0	0	0	0	0	0	0	0	0	0	0	0	0	0	0	0	0	0	0	0	0	0	2	0	0	0	0	0	0	0	0	0	0	0	0	0	0	0
1248	Protein ERGIC-53	LMAN1_MOUSE	Lman1	Matrisome-associated	ECM-affiliated Proteins	0	0	0	0	0	0	0	0	0	0	0	0	0	0	0	0	1	0	0	0	0	0	0	0	0	0	0	2	0	0	0	0	0	0	0	0	0	0	0	0	0	0	0	0
1274	Serpin B5	SPB5_MOUSE	Serpinb5	Matrisome-associated	ECM Regulators	0	0	0	0	0	0	0	0	0	0	0	0	0	0	0	2	0	0	0	0	0	0	0	0	0	0	0	0	0	0	0	0	0	0	0	0	0	0	0	0	0	0	0	0
1279	Protein S100-A13	S10AD_MOUSE	S100a13	Matrisome-associated	Secreted Factors	0	0	0	0	0	0	0	0	0	0	0	0	0	0	0	0	0	0	0	0	0	0	0	0	2	0	0	0	0	0	0	0	0	0	0	0	0	0	0	0	0	0	0	0
1	Myosin-4	MYH4_MOUSE	Myh4			130	145	137	85	58	70	90	151	88	152	84	150	65	106	141	64	99	149	60	99	143	43	135	86	115	42	163	90	118	48	166	84	121	98	96	90	140	109	107	80	85	83	111	108
2	Actin, alpha skeletal muscle	ACTS_MOUSE	Acta1			24	24	24	22	23	21	19	24	19	26	19	26	17	20	22	19	20	21	18	20	23	20	21	21	20	19	21	21	20	18	25	20	18	19	19	19	20	16	16	12	13	11	15	15
3	Titin	TITIN_MOUSE	Ttn			80	82	73	64	50	57	91	372	94	362	106	378	113	252	293	101	260	330	116	238	353	57	368	116	434	65	486	138	451	59	382	89	405	197	218	189	207	263	246	158	181	180	259	265
4	Creatine kinase M-type	KCRM_MOUSE	Ckm			17	18	18	18	19	17	17	16	18	17	19	15	17	15	15	16	15	14	18	14	12	18	11	15	13	18	13	14	13	18	14	15	14	13	14	12	19	16	17	8	8	9	16	17
5	Hemoglobin subunit beta-1	HBB1_MOUSE	Hbb-b1			10	10	10	10	9	10	10	10	10	9	10	10	10	10	9	11	10	9	10	10	8	10	9	10	9	10	10	10	9	10	10	10	9	8	8	8	9	9	9	6	8	7	9	9
7	Hemoglobin subunit alpha	HBA_MOUSE	Hba			6	6	7	7	7	7	7	5	7	5	7	5	7	7	5	7	7	5	7	7	6	7	5	7	7	7	7	7	6	7	5	7	7	6	6	6	7	6	6	4	4	4	6	6
8	Serum albumin	ALBU_MOUSE	Alb			35	34	32	40	41	40	40	31	41	31	41	32	40	38	27	44	38	30	44	37	30	45	25	34	29	44	30	36	27	44	27	33	28	18	16	16	31	36	35	11	18	15	36	37
9	Myosin regulatory light chain 2, skeletal muscle isoform	MLRS_MOUSE	Mylpf			15	16	15	18	18	17	16	17	17	17	16	18	17	19	16	17	19	17	17	18	17	13	18	17	17	14	19	17	17	14	19	17	16	11	10	11	14	12	13	7	7	7	13	13
10	Myosin light chain 1/3, skeletal muscle isoform	MYL1_MOUSE	Myl1			12	16	11	17	17	16	14	19	15	18	15	19	15	16	20	16	15	20	16	16	18	14	19	15	17	15	20	17	16	15	19	14	18	11	12	11	12	12	13	9	9	9	12	12
11	Tropomyosin alpha-1 chain	TPM1_MOUSE	Tpm1			28	29	31	30	31	35	23	41	22	43	25	41	22	34	42	23	31	36	23	30	38	25	32	38	33	25	30	37	32	25	28	34	33	15	13	13	22	15	15	10	12	10	15	14
12	Fructose-bisphosphate aldolase A	ALDOA_MOUSE	Aldoa			25	25	26	25	25	24	24	20	24	18	24	17	26	23	17	25	24	17	25	24	18	25	19	21	25	24	20	23	25	24	18	22	25	23	21	23	22	18	19	11	10	9	18	19
14	Beta-enolase	ENOB_MOUSE	Eno3			23	26	27	21	21	21	21	17	22	17	22	17	22	20	19	22	20	19	23	20	16	22	12	19	18	23	16	17	17	23	15	18	16	16	17	16	17	14	14	8	8	9	14	13
15	Alpha-actinin-3	ACTN3_MOUSE	Actn3			45	47	45	45	41	44	37	50	37	52	36	52	40	51	50	34	53	53	35	51	55	16	43	52	34	20	53	54	36	21	54	53	36	18	20	18	40	33	35	22	20	21	34	36
16	Glycogen phosphorylase, muscle form	PYGM_MOUSE	Pygm			53	54	51	41	38	40	46	31	41	30	43	30	44	44	28	49	44	28	48	44	33	47	22	34	36	48	42	39	34	48	42	32	30	19	19	17	39	32	28	9	11	11	28	28
17	Parvalbumin alpha	PRVA_MOUSE	Pvalb			8	7	8	13	16	14	14	9	13	9	14	9	14	9	7	12	10	8	14	11	6	14	6	9	8	15	5	9	6	14	5	9	8	9	9	10	8	11	9	5	6	4	11	11
18	Glyceraldehyde-3-phosphate dehydrogenase	G3P_MOUSE	Gapdh			19	18	19	14	14	14	14	12	15	12	15	12	14	14	13	15	14	13	15	14	13	14	14	14	12	14	14	14	12	14	15	14	12	9	11	10	14	12	12	6	6	6	12	12
19	ATP synthase subunit beta, mitochondrial	ATPB_MOUSE	Atp5f1b			25	26	25	22	23	24	24	21	23	20	25	21	24	25	23	25	24	25	24	24	22	25	25	25	24	25	22	25	22	24	22	25	22	16	14	13	20	23	22	12	12	11	23	22
20	Myosin-1	MYH1_MOUSE	Myh1			49	47	49	16	10	13	21	54	20	52	18	51	11	22	44	8	22	48	7	23	46	7	44	18	39	9	55	20	38	9	57	21	34	23	25	20	42	25	29	23	29	27	29	27
21	Sarcoplasmic/endoplasmic reticulum calcium ATPase 1	AT2A1_MOUSE	Atp2a1			36	40	38	36	36	34	37	29	37	28	39	28	16	33	29	14	30	26	19	30	30	5	38	39	15	4	39	39	14	7	40	43	12	25	27	21	36	27	28	24	23	22	30	28
23	Myosin-binding protein C, fast-type	MYPC2_MOUSE	Mybpc2			39	38	37	22	22	20	37	34	36	34	36	32	33	48	31	33	44	38	36	47	34	12	27	32	57	13	28	34	56	15	25	33	55	18	15	16	30	21	20	15	21	17	21	20
24	Troponin T, fast skeletal muscle	TNNT3_MOUSE	Tnnt3			5	7	7	9	6	9	7	15	9	14	8	15	10	13	15	6	13	12	7	12	15	7	15	14	13	9	13	15	15	7	11	13	13	5	5	4	11	11	11	5	5	3	9	12
25	Tropomyosin beta chain	TPM2_MOUSE	Tpm2			18	21	20	22	19	18	12	26	12	27	14	28	12	24	28	14	25	28	15	24	24	11	18	25	24	14	20	26	22	15	18	25	21	5	5	5	11	8	8	6	6	7	7	7
26	Pyruvate kinase PKM	KPYM_MOUSE	Pkm			28	29	29	26	24	26	28	20	28	16	28	16	28	23	17	27	25	18	29	25	16	29	12	21	17	28	16	21	15	29	18	19	18	12	12	9	16	17	17	12	13	11	17	17
27	Troponin C, skeletal muscle	TNNC2_MOUSE	Tnnc2			5	7	6	7	10	7	7	10	6	10	5	10	6	9	8	6	9	8	7	10	8	5	6	8	8	5	3	8	8	4	5	6	7	0	1	2	5	7	7	7	7	7	6	6
28	Troponin I, fast skeletal muscle	TNNI2_MOUSE	Tnni2			6	6	5	5	4	5	4	7	6	6	4	7	6	7	6	7	8	7	6	7	7	7	6	8	8	7	7	7	6	7	6	6	7	2	1	2	7	3	5	2	3	2	5	4
29	Carbamoyl-phosphate synthase [ammonia], mitochondrial	CPSM_MOUSE	Cps1			50	53	52	37	35	36	40	17	42	17	41	16	41	30	20	43	27	19	38	26	21	37	32	27	12	39	41	31	13	42	40	32	8	16	18	14	42	27	26	9	11	10	29	26
30	Carbonic anhydrase 3	CAH3_MOUSE	Ca3			17	17	15	17	19	16	17	12	17	12	17	11	19	14	9	19	15	10	18	14	8	17	8	12	11	17	9	13	10	19	11	11	11	5	6	6	16	11	9	3	4	4	9	10
31	ATP synthase subunit alpha, mitochondrial	ATPA_MOUSE	Atp5f1a			20	21	19	19	17	17	19	13	18	12	19	12	15	19	17	16	18	14	16	19	14	13	19	19	13	14	18	17	14	13	18	16	13	10	11	12	16	11	13	7	7	7	12	12
32	Alpha-actinin-2	ACTN2_MOUSE	Actn2			24	23	19	22	22	21	11	30	13	31	14	32	13	32	31	14	32	32	15	34	35	7	19	32	18	7	32	30	19	6	33	30	18	12	14	13	22	17	18	10	11	9	19	19
33	Myoglobin	MYG_MOUSE	Mb			7	7	8	11	11	12	10	7	11	6	10	7	12	10	9	11	11	7	13	9	9	12	8	12	7	10	8	10	8	12	8	9	7	7	7	5	7	8	8	3	5	3	8	7
34	Serotransferrin	TRFE_MOUSE	Tf			27	26	23	36	38	34	32	16	30	17	34	14	32	25	5	37	25	8	34	23	8	36	3	18	13	37	6	21	10	39	11	15	12	13	12	10	24	23	21	7	6	6	20	22
35	Aconitate hydratase, mitochondrial	ACON_MOUSE	Aco2			27	29	31	20	22	20	25	11	27	12	22	11	24	21	12	25	19	11	25	19	12	28	14	20	17	28	19	23	14	25	22	20	13	14	13	10	22	15	15	10	11	10	16	18
36	Heat shock cognate 71 kDa protein	HSP7C_MOUSE	Hspa8			21	20	23	20	22	22	23	18	21	16	22	16	21	21	18	21	22	19	21	23	17	22	15	19	20	22	16	19	20	20	18	20	21	9	11	8	18	13	13	7	10	8	14	15
37	Malate dehydrogenase, mitochondrial	MDHM_MOUSE	Mdh2			11	14	12	14	15	14	15	10	14	8	14	11	15	15	11	14	15	11	15	13	13	12	14	13	14	12	13	13	15	14	13	14	15	13	10	14	12	12	13	6	6	6	15	13
38	Myomesin-1	MYOM1_MOUSE	Myom1			23	26	18	23	21	20	18	33	16	33	18	34	22	30	33	23	29	35	20	25	37	25	10	18	42	22	17	21	42	22	14	21	41	12	8	12	20	10	11	4	4	5	11	11
39	Calsequestrin-1	CASQ1_MOUSE	Casq1			11	11	11	9	7	10	10	10	8	10	9	10	8	10	9	8	11	10	7	11	10	7	10	12	11	6	9	12	11	8	5	10	11	2	2	2	8	9	8	3	4	4	8	8
40	Triosephosphate isomerase	TPIS_MOUSE	Tpi1			12	12	12	13	13	12	12	10	12	11	12	10	13	12	6	13	11	9	13	12	8	12	10	10	8	12	10	12	7	12	10	11	7	9	8	8	11	10	8	7	8	8	9	9
41	Phosphoglycerate kinase 1	PGK1_MOUSE	Pgk1			21	20	21	19	18	18	21	12	20	10	20	10	21	9	6	21	12	9	22	12	6	21	9	9	4	21	9	10	6	21	9	7	6	5	8	6	14	10	11	5	8	5	11	9
42	Actin, cytoplasmic 1	ACTB_MOUSE	Actb			9	9	9	9	9	9	9	9	9	9	9	9	9	9	9	9	9	9	9	9	9	9	9	9	9	9	9	9	9	9	9	9	9	4	4	4	9	7	8	2	3	2	8	8
43	L-lactate dehydrogenase A chain	LDHA_MOUSE	Ldha			18	18	19	17	16	17	17	15	17	14	16	9	17	15	10	18	17	12	17	17	12	17	10	12	10	18	13	16	12	16	15	12	12	12	11	11	16	11	9	9	11	9	9	7
44	Sarcalumenin	SRCA_MOUSE	Srl			22	20	21	21	14	21	25	7	22	4	23	4	19	24	16	18	24	14	21	22	13	10	14	25	4	13	17	24	3	6	21	24	4	7	6	6	19	14	15	6	6	6	13	17
45	Pancreatic alpha-amylase	AMYP_MOUSE	Amy2			18	19	21	17	15	19	18	9	19	7	18	9	19	12	7	20	13	8	19	16	7	18	3	5	13	20	5	7	10	19	11	6	9	2	1	2	17	6	7	3	3	2	7	5
46	Tubulin beta-4B chain	TBB4B_MOUSE	Tubb4b			17	19	20	17	16	15	18	9	17	10	18	10	16	15	14	17	17	17	17	16	15	17	19	14	6	18	20	19	8	16	20	14	7	10	9	7	14	16	16	1	3	1	13	17
47	Histone H2B type 1-F/J/L	H2B1F_MOUSE (+1)	Hist1h2bf			4	4	4	2	1	1	2	5	3	6	3	5	1	5	5	2	4	4	3	4	4	1	4	4	7	1	4	4	5	1	3	5	7	4	4	4	4	5	5	3	2	1	5	5
48	sp|TRYP_PIG(Common contaminant protein)	sp|TRYP_PIG(Common				4	4	3	4	4	4	4	4	4	4	4	4	4	4	4	4	4	4	4	4	4	4	4	4	4	4	4	4	4	4	3	4	4	2	2	2	3	4	4	0	0	2	3	3
49	ADP/ATP translocase 1	ADT1_MOUSE	Slc25a4			17	17	16	15	16	15	18	8	18	9	17	12	6	15	10	8	15	15	12	15	13	0	15	17	1	0	19	17	0	0	17	17	0	10	9	9	14	13	10	3	3	5	12	10
50	Histone H4	H4_MOUSE	Hist1h4a			5	5	6	4	3	3	3	7	3	6	3	6	3	5	8	2	5	7	3	4	8	2	4	7	8	4	5	6	8	3	4	5	8	6	6	5	7	5	5	3	3	2	6	6
51	Creatine kinase S-type, mitochondrial	KCRS_MOUSE	Ckmt2			9	12	12	12	9	12	15	8	14	10	14	7	13	13	10	14	15	9	13	14	13	6	9	12	12	10	12	17	11	10	13	14	13	5	5	5	11	7	8	1	1	1	9	8
52	Desmin	DESM_MOUSE	Des			0	0	0	16	15	14	4	20	4	17	3	18	2	20	19	1	16	17	3	18	18	6	21	17	12	5	18	19	11	4	16	19	13	9	9	9	13	12	15	6	7	4	14	14
53	Vimentin	VIME_MOUSE	Vim			1	2	2	20	20	21	14	22	15	21	14	21	13	26	15	12	25	20	14	23	18	17	19	17	14	19	13	19	17	16	9	21	14	2	3	3	10	14	14	10	10	8	14	14
54	Histone H2A.J	H2AJ_MOUSE	H2afj			2	2	2	2	0	0	2	3	2	3	2	3	2	2	2	2	2	3	2	2	3	0	2	2	3	2	2	2	3	0	2	2	3	2	2	2	1	3	3	1	1	1	3	3
55	Phosphoglycerate mutase 2	PGAM2_MOUSE	Pgam2			10	10	10	13	13	12	13	8	13	8	14	8	13	9	5	14	8	7	14	10	8	16	4	7	7	16	6	8	7	15	7	8	7	9	9	10	11	9	9	5	7	3	8	7
56	Tubulin alpha-1B chain	TBA1B_MOUSE	Tuba1b			16	14	12	13	13	12	13	6	12	8	13	4	11	11	12	14	11	12	13	11	12	12	13	10	4	12	13	13	4	10	12	12	5	4	5	4	13	10	10	3	4	5	10	11
57	Fatty acid synthase	FAS_MOUSE	Fasn			41	39	41	23	20	24	29	9	27	4	26	5	23	16	9	22	18	10	23	18	9	26	7	11	0	21	22	10	0	22	30	7	0	6	7	6	17	9	10	7	10	4	12	10
58	Phosphoglucomutase-1	PGM1_MOUSE	Pgm1			25	23	21	16	15	16	17	5	17	5	18	5	20	11	5	22	11	7	18	13	3	21	4	10	0	21	11	12	1	24	10	12	1	7	6	7	16	11	10	5	5	7	13	11
59	Heat shock protein HSP 90-beta	HS90B_MOUSE	Hsp90ab1			20	22	20	16	16	19	17	10	17	7	18	9	18	16	9	20	15	10	17	12	8	21	9	9	6	19	15	11	6	22	16	12	7	3	3	3	12	7	7	5	5	5	8	9
60	Elongation factor 1-alpha 1	EF1A1_MOUSE	Eef1a1			11	12	10	8	7	7	9	6	10	7	9	7	11	10	9	10	10	8	13	9	8	10	10	11	8	8	11	8	8	9	12	8	9	7	7	7	6	6	6	2	3	3	5	7
61	Endoplasmic reticulum chaperone BiP	BIP_MOUSE	Hspa5			15	17	14	17	16	16	13	9	15	7	15	8	15	18	10	15	17	10	17	17	11	15	12	15	10	17	14	14	11	16	14	14	9	7	8	4	10	9	14	5	6	6	10	12
62	LIM domain-binding protein 3	LDB3_MOUSE	Ldb3			3	4	4	11	8	10	14	11	12	13	16	11	11	12	10	14	11	7	12	12	10	11	10	7	13	14	7	13	11	13	11	10	12	6	7	7	11	7	9	2	2	2	8	10
63	Myosin-7	MYH7_MOUSE	Myh7			19	22	22	0	0	0	5	35	5	36	4	42	0	4	30	0	2	29	0	8	32	0	18	2	17	0	41	1	17	0	44	0	18	5	7	5	21	15	17	13	15	16	17	15
64	Protein disulfide-isomerase	PDIA1_MOUSE	P4hb			11	13	10	14	17	15	18	10	15	9	17	9	17	13	6	19	18	10	20	16	9	18	6	8	4	21	8	10	4	17	7	12	5	4	4	1	11	7	8	3	4	3	7	8
65	Cytochrome b-c1 complex subunit 2, mitochondrial	QCR2_MOUSE	Uqcrc2			11	12	13	11	9	10	11	8	10	8	12	6	9	14	9	10	14	10	12	13	11	4	12	14	10	6	13	15	10	4	12	11	10	5	6	6	12	10	10	4	4	3	10	11
66	Glutathione S-transferase P 1	GSTP1_MOUSE	Gstp1			11	10	11	8	7	9	10	5	12	6	8	3	11	5	4	11	6	4	12	7	4	12	4	5	2	12	4	5	4	11	5	5	3	5	5	4	5	6	5	0	0	1	5	5
67	ATP-dependent 6-phosphofructokinase, muscle type	PFKAM_MOUSE	Pfkm			21	20	22	14	11	10	20	4	20	5	18	4	20	13	8	19	12	7	19	10	6	15	6	11	6	15	16	14	12	18	16	14	9	5	5	5	12	9	9	3	3	3	8	11
68	Alpha-enolase	ENOA_MOUSE	Eno1			14	13	14	10	10	11	12	11	11	12	11	10	10	10	9	11	11	11	11	11	11	12	4	9	9	12	8	9	9	12	3	10	8	6	6	5	8	6	5	3	3	3	4	5
69	Glucose-6-phosphate isomerase	G6PI_MOUSE	Gpi			16	18	18	8	9	10	17	2	17	2	15	3	16	7	3	18	6	2	17	8	2	17	4	5	3	18	6	8	6	16	7	6	4	2	2	2	11	6	4	0	3	3	7	9
70	Adenylate kinase isoenzyme 1	KAD1_MOUSE	Ak1			10	9	10	12	10	10	11	5	11	5	11	5	10	6	5	12	7	5	12	8	4	12	8	5	3	12	5	5	4	11	6	4	4	6	4	3	9	9	9	3	3	2	9	9
71	Fructose-bisphosphate aldolase B	ALDOB_MOUSE	Aldob			11	11	12	8	8	7	9	6	9	5	10	5	13	7	4	12	9	4	9	8	3	11	4	4	7	10	7	5	8	10	6	7	6	7	5	7	7	6	8	2	3	2	5	6
72	Seminal vesicle secretory protein 4	SVS4_MOUSE	Svs4			3	4	4	5	6	5	4	5	4	4	4	4	4	3	5	5	4	4	4	3	5	4	4	4	4	3	4	4	4	3	4	4	4	5	4	4	3	3	3	2	2	2	3	3
73	Fatty acid-binding protein, liver	FABPL_MOUSE	Fabp1			6	6	3	6	6	6	6	4	6	4	6	5	6	4	2	7	5	1	8	5	3	6	0	2	2	5	4	4	2	6	2	4	3	5	6	6	4	6	6	5	4	4	6	5
74	Catalase	CATA_MOUSE	Cat			16	16	13	16	14	17	15	4	18	4	18	5	16	14	5	18	12	5	15	13	6	18	7	7	10	20	5	6	8	19	6	8	10	5	5	5	12	9	9	4	4	2	9	12
75	Peptidyl-prolyl cis-trans isomerase A	PPIA_MOUSE	Ppia			8	8	6	8	8	7	8	3	9	4	9	4	9	7	0	10	7	3	10	8	2	10	6	5	6	10	2	6	6	9	4	5	7	3	3	2	9	7	7	0	1	0	5	6
76	Aspartate aminotransferase, cytoplasmic	AATC_MOUSE	Got1			15	17	14	17	15	14	12	5	15	6	12	5	15	10	2	17	8	2	13	7	3	19	4	7	2	17	6	8	2	17	5	6	3	8	5	6	8	7	6	4	3	1	6	7
77	Myosin-11	MYH11_MOUSE	Myh11			36	40	33	3	1	0	3	22	2	25	2	29	0	4	18	2	2	20	1	3	23	1	7	1	15	2	35	1	16	2	39	0	12	3	3	2	13	18	17	16	19	16	16	21
78	Filamin-C	FLNC_MOUSE	Flnc			2	3	2	13	11	13	15	6	17	12	17	7	18	19	12	18	14	11	20	20	12	20	12	14	10	24	25	21	10	17	27	17	8	9	10	8	7	7	9	5	5	4	14	11
79	Aldehyde dehydrogenase, mitochondrial	ALDH2_MOUSE	Aldh2			16	15	15	12	9	13	14	5	13	5	12	3	13	10	8	15	9	6	15	8	5	16	5	9	6	15	10	7	4	14	8	9	3	4	4	4	10	9	8	2	2	2	9	10
80	Voltage-dependent anion-selective channel protein 1	VDAC1_MOUSE	Vdac1			5	5	4	8	8	8	8	3	7	4	9	5	7	11	8	7	12	9	8	12	6	0	10	9	0	0	10	9	0	0	10	8	0	9	8	8	8	6	6	0	2	0	6	6
81	Nucleoside diphosphate kinase B	NDKB_MOUSE	Nme2			8	6	8	8	7	8	8	2	9	3	8	1	9	6	3	7	5	4	9	5	2	9	4	6	5	9	5	6	5	10	5	7	4	4	3	2	7	6	5	4	4	3	6	5
82	Malate dehydrogenase, cytoplasmic	MDHC_MOUSE	Mdh1			8	8	8	8	8	8	8	5	7	4	8	3	7	8	6	7	7	3	7	7	7	7	4	5	4	7	6	7	4	8	7	6	4	3	3	4	8	6	6	3	4	2	6	5
83	Myozenin-1	MYOZ1_MOUSE	Myoz1			0	2	3	4	3	3	0	8	3	9	0	8	0	11	9	0	12	7	0	11	9	0	9	11	5	0	8	13	4	0	7	13	5	4	3	3	5	7	6	0	0	2	6	6
84	3-ketoacyl-CoA thiolase, mitochondrial	THIM_MOUSE	Acaa2			11	13	13	9	10	8	8	5	13	5	10	3	6	6	7	6	5	8	7	7	8	7	12	8	5	6	9	9	5	6	9	10	5	9	8	7	9	7	7	3	3	3	9	9
85	Major urinary protein 11	MUP11_MOUSE (+2)	Mup11			3	5	2	11	10	10	9	6	10	5	9	5	11	5	0	11	5	2	12	4	2	13	1	2	3	12	0	4	5	12	1	3	3	3	2	2	2	7	7	0	0	0	7	6
86	Elongation factor 2	EF2_MOUSE	Eef2			20	18	20	10	11	10	17	1	19	1	12	2	19	9	0	21	12	3	17	11	2	17	5	2	4	23	12	5	7	19	15	2	7	6	8	4	13	11	11	4	5	4	8	9
87	Fatty acid-binding protein, heart	FABPH_MOUSE	Fabp3			4	4	4	6	6	5	6	4	5	3	5	3	6	4	1	7	5	2	7	3	2	7	2	4	3	5	3	3	2	5	3	5	4	3	3	3	4	5	4	2	4	2	5	4
90	Argininosuccinate synthase	ASSY_MOUSE	Ass1			11	10	11	7	7	6	9	6	8	3	8	1	7	6	1	9	7	1	8	6	1	8	6	8	4	13	8	8	2	10	9	9	4	2	2	3	9	5	6	0	0	0	5	5
91	Four and a half LIM domains protein 1	FHL1_MOUSE	Fhl1			8	8	9	7	7	6	10	10	10	7	10	8	9	8	9	10	10	8	9	10	7	7	9	10	9	6	9	10	9	6	9	9	9	6	5	4	9	5	5	0	1	2	5	4
92	Glutathione S-transferase Mu 1	GSTM1_MOUSE	Gstm1			13	10	12	10	11	10	12	5	10	4	10	2	9	7	5	12	8	3	12	6	3	12	4	5	2	10	5	6	4	10	7	3	4	6	6	5	8	7	5	1	4	3	6	8
93	Aspartate aminotransferase, mitochondrial	AATM_MOUSE	Got2			11	12	12	8	8	8	8	7	8	4	8	5	8	6	6	9	8	8	8	8	7	11	5	8	7	9	9	8	5	8	8	8	6	8	8	9	6	8	8	3	4	2	8	8
94	Transitional endoplasmic reticulum ATPase	TERA_MOUSE	Vcp			6	7	7	12	15	12	16	7	14	8	14	5	18	18	10	16	17	12	13	16	12	22	8	13	9	19	6	14	11	17	10	13	7	4	3	4	9	5	7	3	5	6	6	7
95	Cytochrome b-c1 complex subunit 1, mitochondrial	QCR1_MOUSE	Uqcrc1			11	10	10	10	9	8	10	3	11	3	12	3	9	11	4	8	13	7	8	12	4	8	8	12	4	9	8	11	4	10	7	11	5	3	2	2	8	7	5	1	2	1	6	4
96	Myosin light chain 3	MYL3_MOUSE	Myl3			0	1	1	4	6	6	3	8	2	9	4	8	2	6	13	2	5	11	1	5	12	3	11	5	9	2	11	6	5	2	8	5	8	4	2	4	0	8	8	4	1	3	7	7
98	Protein disulfide-isomerase A3	PDIA3_MOUSE	Pdia3			9	11	9	11	11	12	16	2	16	5	17	5	13	15	6	16	15	7	14	15	6	15	5	10	14	16	5	12	15	16	6	11	13	4	4	3	3	7	5	0	2	0	4	4
100	Peroxiredoxin-1	PRDX1_MOUSE	Prdx1			6	9	5	7	8	9	8	4	7	3	8	3	9	7	4	7	5	4	7	7	5	9	7	4	7	10	7	4	5	11	5	5	5	5	7	5	4	6	5	2	3	1	6	5
101	Glutamate dehydrogenase 1, mitochondrial	DHE3_MOUSE	Glud1			17	16	17	9	11	12	15	3	15	4	13	4	13	8	2	15	9	6	13	10	4	12	4	8	9	14	5	8	9	14	7	6	12	2	2	2	9	5	4	6	6	5	6	5
102	Prelamin-A/C	LMNA_MOUSE	Lmna			0	0	0	6	4	7	4	20	0	23	2	19	3	14	21	1	12	20	2	11	24	0	18	8	9	0	14	11	9	0	17	10	12	3	4	3	2	5	4	4	3	3	5	4
103	Acetyl-CoA acetyltransferase, mitochondrial	THIL_MOUSE	Acat1			10	9	10	4	6	5	7	4	6	4	7	4	7	5	4	8	7	5	6	7	5	8	5	8	13	7	6	7	9	6	6	6	11	6	6	5	5	7	6	0	2	2	5	5
104	Selenium-binding protein 2	SBP2_MOUSE	Selenbp2			13	12	13	12	17	13	17	1	15	6	14	2	18	5	0	14	2	0	15	9	1	20	0	1	0	18	3	3	2	20	3	2	0	4	4	4	11	7	7	2	0	2	7	9
105	Retinal dehydrogenase 1	AL1A1_MOUSE	Aldh1a1			13	17	16	9	12	10	11	3	11	3	11	3	10	6	6	12	9	5	13	10	3	14	3	6	2	15	7	7	0	13	8	7	2	5	4	6	7	11	10	4	3	3	9	10
106	60 kDa heat shock protein, mitochondrial	CH60_MOUSE	Hspd1			11	11	11	12	7	10	13	4	9	5	10	3	12	13	5	12	12	9	14	7	8	9	8	10	4	14	7	12	2	10	9	14	7	4	5	5	3	8	9	5	5	3	8	7
107	Apolipoprotein A-I	APOA1_MOUSE	Apoa1			5	5	3	10	8	7	8	0	8	1	6	0	6	8	0	6	10	4	8	11	4	5	0	8	5	5	1	10	4	4	5	11	4	4	4	3	2	4	3	0	2	0	4	4
109	Citrate synthase, mitochondrial	CISY_MOUSE	Cs			9	8	9	6	7	5	9	1	8	1	8	1	8	6	4	6	6	5	8	5	3	3	6	5	10	3	6	3	11	3	8	7	10	6	5	3	7	3	5	0	0	0	5	4
110	Fatty acid-binding protein, adipocyte	FABP4_MOUSE	Fabp4			9	9	9	6	7	6	8	3	8	4	7	3	8	5	3	7	6	1	7	6	3	10	2	5	2	8	2	5	2	8	1	5	3	3	3	2	3	4	3	4	4	3	3	4
111	Adenosylhomocysteinase	SAHH_MOUSE	Ahcy			14	12	14	11	8	11	12	4	10	3	11	3	15	9	0	15	8	2	11	7	3	16	0	5	0	14	3	5	0	16	4	5	0	5	5	2	7	7	2	3	3	3	4	3
112	Keratin, type II cytoskeletal 8	K2C8_MOUSE	Krt8			0	0	2	7	8	8	5	5	8	7	6	5	9	9	4	7	7	5	7	8	6	6	10	12	4	8	11	10	4	8	8	9	5	2	0	2	9	7	7	6	8	8	8	7
113	Cytochrome c, somatic	CYC_MOUSE	Cycs			2	2	2	3	3	3	4	2	3	2	4	2	4	4	0	4	3	2	4	2	0	3	1	3	6	3	3	5	6	2	2	4	5	4	4	5	2	5	3	0	0	0	4	4
114	Electron transfer flavoprotein subunit beta	ETFB_MOUSE	Etfb			10	10	10	6	6	6	10	3	10	3	10	3	10	7	2	11	8	3	11	9	3	11	1	6	2	11	4	8	2	11	5	7	3	2	3	2	8	6	9	2	4	3	8	6
115	Non-specific lipid-transfer protein	NLTP_MOUSE	Scp2			11	9	10	6	6	6	6	6	8	4	8	5	8	5	3	9	6	3	11	6	3	9	4	6	7	10	6	5	7	10	5	6	7	5	6	3	2	5	6	2	3	3	6	5
116	Keratin, type I cytoskeletal 10	K1C10_MOUSE	Krt10			2	3	2	4	5	5	1	0	0	0	4	2	2	4	5	0	4	3	0	3	4	0	17	6	2	2	16	9	3	2	17	7	2	8	8	8	12	13	14	6	9	7	14	15
117	Calmodulin-1	CALM1_MOUSE (+2)	Calm1			3	3	2	8	8	8	8	2	7	5	8	4	7	6	0	8	5	2	8	7	2	9	1	2	7	7	1	5	4	8	1	6	5	0	0	0	0	5	5	4	4	4	5	5
118	Isocitrate dehydrogenase [NADP], mitochondrial	IDHP_MOUSE	Idh2			12	12	11	6	9	7	12	6	11	3	12	1	11	6	2	9	4	6	9	4	3	11	6	4	2	10	9	7	4	12	9	5	3	4	4	0	9	4	3	2	3	2	2	3
119	Peroxiredoxin-5, mitochondrial	PRDX5_MOUSE	Prdx5			9	10	8	7	7	7	8	1	8	2	8	1	10	4	3	10	3	1	10	5	1	9	5	3	4	11	3	3	5	10	3	4	4	3	2	2	3	7	8	2	4	4	7	8
120	Pyruvate dehydrogenase E1 component subunit beta, mitochondrial	ODPB_MOUSE	Pdhb			10	9	9	6	5	8	8	4	9	4	9	5	7	8	5	7	10	7	7	10	6	8	7	9	7	7	8	10	9	8	6	9	7	4	3	4	7	4	5	1	1	1	5	5
121	Peroxiredoxin-6	PRDX6_MOUSE	Prdx6			3	7	7	8	9	9	10	3	10	2	10	4	11	8	3	12	8	3	12	8	1	11	5	7	0	12	5	6	3	10	3	2	2	3	3	3	3	7	8	4	4	4	7	8
122	Alpha-2-HS-glycoprotein	FETUA_MOUSE	Ahsg			3	4	5	8	8	6	5	5	6	5	5	5	5	5	4	6	6	5	6	6	5	6	4	5	3	6	4	5	2	6	4	4	5	0	0	0	2	6	6	1	1	2	6	6
123	Myosin regulatory light chain 2, ventricular/cardiac muscle isoform	MLRV_MOUSE	Myl2			0	0	0	8	7	7	10	2	6	0	8	2	7	11	2	4	12	7	5	11	3	0	12	7	6	0	9	10	9	0	10	6	5	0	2	2	0	6	8	1	2	2	7	8
124	Ubiquitin-40S ribosomal protein S27a	RS27A_MOUSE	Rps27a			3	3	3	3	4	4	2	3	4	3	4	4	4	3	3	4	3	3	4	3	3	2	3	3	5	4	3	3	4	4	3	3	2	3	2	2	3	2	2	0	1	2	2	2
125	Long-chain specific acyl-CoA dehydrogenase, mitochondrial	ACADL_MOUSE	Acadl			11	7	8	8	6	6	6	1	8	1	7	0	5	5	4	6	7	5	8	5	3	10	4	4	3	9	6	6	0	9	7	6	2	4	4	5	7	6	6	2	2	2	4	5
126	Betaine--homocysteine S-methyltransferase 1	BHMT1_MOUSE	Bhmt			5	6	5	7	3	5	9	2	11	3	10	3	11	7	0	11	9	2	13	6	0	9	4	3	7	14	4	6	8	12	7	6	7	0	1	0	5	1	3	3	4	2	3	1
127	Very long-chain specific acyl-CoA dehydrogenase, mitochondrial	ACADV_MOUSE	Acadvl			14	18	15	8	5	6	14	2	10	0	9	3	4	15	7	5	14	6	7	14	7	3	5	15	0	2	13	21	0	0	12	16	0	3	4	3	6	5	6	4	4	3	5	5
128	Transgelin	TAGL_MOUSE	Tagln			3	4	1	9	10	9	10	3	9	3	10	3	11	5	0	10	5	1	9	6	3	11	6	3	5	11	3	4	5	11	2	4	6	2	3	2	3	2	5	0	2	0	5	5
129	Trifunctional enzyme subunit alpha, mitochondrial	ECHA_MOUSE	Hadha			13	14	19	10	9	7	17	0	14	0	10	1	0	6	5	0	5	7	2	8	11	0	8	15	0	0	21	17	0	0	18	12	0	3	4	5	13	7	8	6	7	6	7	9
130	Pyruvate dehydrogenase E1 component subunit alpha, somatic form, mitochondrial	ODPA_MOUSE	Pdha1			8	6	7	5	5	5	8	2	8	2	9	3	8	8	2	7	7	3	7	9	4	5	4	6	7	7	4	7	9	7	5	6	7	2	2	1	3	4	3	3	3	3	4	4
131	2-oxoglutarate dehydrogenase, mitochondrial	ODO1_MOUSE	Ogdh			16	10	16	9	5	11	10	3	8	3	10	0	3	11	4	6	9	7	4	10	7	3	6	9	3	7	10	10	4	4	10	10	3	3	2	3	5	3	4	3	4	3	5	4
132	Keratin, type II cuticular Hb6	KRT86_MOUSE	Krt86			4	9	7	0	0	0	0	4	0	0	0	3	2	0	0	0	0	0	0	2	0	0	4	0	0	0	0	0	0	2	0	1	0	5	3	7	2	13	10	14	21	15	6	12
133	14-3-3 protein epsilon	1433E_MOUSE	Ywhae			4	1	0	8	8	8	5	5	6	7	6	7	7	6	2	9	5	3	7	6	2	10	3	6	6	7	3	6	5	6	4	6	7	2	1	2	5	6	6	2	4	1	6	6
134	Electron transfer flavoprotein subunit alpha, mitochondrial	ETFA_MOUSE	Etfa			10	9	8	5	5	7	8	2	7	3	8	2	7	6	3	8	5	1	7	5	3	8	5	4	3	9	4	6	3	8	6	5	3	2	4	3	5	5	5	4	3	3	5	5
135	Seminal vesicle secretory protein 5	SVS5_MOUSE	Svs5			0	0	0	2	2	2	4	2	4	3	4	3	4	0	3	4	0	3	4	0	3	3	3	3	3	3	3	3	2	2	2	2	2	3	3	3	2	4	4	0	0	0	4	4
136	Cytosolic 10-formyltetrahydrofolate dehydrogenase	AL1L1_MOUSE	Aldh1l1			17	16	17	13	7	12	13	0	11	1	11	0	10	8	2	11	6	2	14	6	4	12	3	4	2	17	7	3	4	17	6	1	3	3	1	2	9	3	4	2	1	5	4	4
137	Plectin	PLEC_MOUSE	Plec			0	0	0	4	4	4	1	1	1	3	0	3	0	9	30	0	11	34	0	9	29	0	4	20	0	0	35	28	2	0	35	17	2	0	1	1	5	6	5	2	4	4	3	6
138	Glycerol-3-phosphate dehydrogenase [NAD(+)], cytoplasmic	GPDA_MOUSE	Gpd1			13	12	11	9	8	9	9	4	10	5	10	2	10	6	0	12	5	3	11	6	3	12	2	2	0	10	7	3	0	10	7	2	0	3	4	4	7	6	6	0	4	0	6	7
139	Kallikrein 1-related peptidase b9	K1KB9_MOUSE	Klk1b9			3	2	3	8	6	6	8	2	8	2	7	3	9	4	0	9	5	2	11	4	0	9	2	3	3	10	0	3	2	9	0	2	3	2	0	0	3	5	6	1	3	2	6	6
140	Filamin-A	FLNA_MOUSE	Flna			3	2	1	3	4	4	11	6	9	3	7	6	8	7	6	11	15	7	11	15	11	16	4	6	12	12	14	10	10	7	13	5	10	4	4	7	0	3	4	1	2	4	4	4
141	Superoxide dismutase [Cu-Zn]	SODC_MOUSE	Sod1			4	4	4	4	4	4	4	4	4	4	4	4	4	3	1	3	3	2	5	3	1	4	1	4	2	4	0	4	2	4	1	3	3	3	3	3	0	3	3	2	2	3	4	4
142	ATP synthase subunit O, mitochondrial	ATPO_MOUSE	Atp5po			8	6	7	6	2	2	6	5	6	3	7	4	2	9	5	4	8	6	6	8	6	0	7	9	2	0	6	8	2	0	8	8	3	5	6	4	7	5	6	1	2	3	6	5
143	Cytochrome c oxidase subunit 5A, mitochondrial	COX5A_MOUSE	Cox5a			0	0	0	4	5	4	6	3	7	3	6	3	4	7	4	6	7	6	4	6	6	0	5	7	3	0	7	7	2	0	6	7	3	3	3	3	1	4	4	0	0	0	4	4
144	Myelin protein P0	MYP0_MOUSE	Mpz			3	3	3	3	3	3	4	3	3	3	4	3	3	4	2	3	5	3	3	4	3	0	3	4	2	2	3	5	1	0	3	4	0	3	3	3	3	3	3	0	0	0	3	3
145	Protein/nucleic acid deglycase DJ-1	PARK7_MOUSE	Park7			5	5	5	6	7	6	6	1	7	2	7	2	6	5	0	6	3	1	6	2	1	9	2	0	1	9	2	2	0	9	0	0	1	2	2	1	3	5	3	0	3	2	3	5
146	Cytochrome c oxidase subunit 2	COX2_MOUSE	Mtco2			3	3	3	3	3	3	3	3	4	3	3	3	3	3	3	3	3	3	3	4	3	0	4	4	0	0	4	5	0	0	4	3	0	3	3	2	3	3	3	2	2	2	3	3
147	Dihydrolipoyl dehydrogenase, mitochondrial	DLDH_MOUSE	Dld			11	11	9	6	7	4	8	2	8	2	7	2	6	5	2	7	7	3	9	6	4	8	4	5	9	7	4	6	10	7	6	7	7	2	0	3	5	4	4	2	2	3	4	3
148	PDZ and LIM domain protein 5	PDLI5_MOUSE	Pdlim5			2	2	2	4	3	4	3	4	3	4	3	4	3	4	3	2	4	3	2	4	3	2	3	3	4	2	3	4	4	2	2	4	4	0	0	0	3	4	4	0	0	0	5	5
149	Isocitrate dehydrogenase [NAD] subunit alpha, mitochondrial	IDH3A_MOUSE	Idh3a			8	8	9	8	9	8	7	2	7	2	9	2	6	8	4	7	7	6	8	6	5	4	7	4	2	7	8	7	0	5	7	6	0	2	2	3	6	7	5	0	0	0	7	7
150	Alpha-crystallin B chain	CRYAB_MOUSE	Cryab			3	4	3	3	4	2	4	2	3	3	4	3	3	5	4	5	3	4	4	3	4	4	6	3	2	4	4	3	4	4	4	2	3	2	2	2	5	5	6	2	2	2	5	6
151	Keratin, type II cytoskeletal 1b	K2C1B_MOUSE	Krt77			1	0	0	1	1	0	1	1	1	1	1	1	1	0	2	1	1	3	0	1	3	1	24	6	1	2	18	6	1	0	13	7	1	7	6	6	9	8	8	8	9	6	9	9
152	Uricase	URIC_MOUSE	Uox			3	3	4	2	4	0	6	0	6	0	8	0	9	7	2	7	10	0	7	10	0	5	0	0	14	4	0	0	16	6	1	0	16	4	4	4	3	0	1	1	0	1	0	2
153	Carbonic anhydrase 2	CAH2_MOUSE	Ca2			8	7	8	8	8	7	7	1	8	1	7	1	9	5	0	9	5	0	8	3	0	10	0	2	0	8	0	2	0	8	0	3	0	4	2	5	5	3	3	0	2	0	4	3
154	Sodium/potassium-transporting ATPase subunit alpha-1	AT1A1_MOUSE	Atp1a1			7	9	7	7	8	7	7	3	5	3	8	3	3	9	3	2	11	10	2	8	7	0	5	7	0	0	10	12	4	0	14	8	3	3	4	1	4	4	5	4	3	4	7	5
155	Keratin, type I cuticular Ha3-I	KT33A_MOUSE	Krt33a			0	8	8	0	0	0	0	3	0	0	0	1	0	0	0	0	0	0	0	0	0	0	3	0	0	0	0	0	0	0	0	0	0	7	6	6	0	12	10	15	17	17	8	13
156	Myelin basic protein	MBP_MOUSE	Mbp			2	3	3	3	2	3	3	2	4	2	4	0	4	5	2	4	4	3	5	5	2	0	4	5	3	0	4	5	3	0	3	5	2	3	4	3	3	3	3	0	2	0	3	3
157	Phosphatidylethanolamine-binding protein 1	PEBP1_MOUSE	Pebp1			6	7	5	7	6	9	7	3	7	3	7	3	9	3	0	8	3	0	8	3	0	8	0	2	3	8	0	3	1	9	0	2	3	2	2	2	1	4	4	1	2	2	5	5
158	Transketolase	TKT_MOUSE	Tkt			12	11	13	9	6	9	11	3	10	1	12	0	12	7	2	13	7	0	10	7	0	13	0	6	3	12	4	8	4	13	6	7	3	2	2	3	7	1	1	1	1	0	3	2
159	Alcohol dehydrogenase 1	ADH1_MOUSE	Adh1			7	9	8	6	5	5	7	1	6	1	7	2	8	6	3	9	3	2	9	6	2	9	3	5	2	9	4	5	0	8	6	5	1	3	2	1	6	3	4	0	2	0	4	5
160	Succinate dehydrogenase [ubiquinone] flavoprotein subunit, mitochondrial	SDHA_MOUSE	Sdha			12	13	13	5	4	4	10	2	8	0	11	3	6	6	3	6	7	4	4	5	4	8	3	6	0	8	8	7	0	7	7	11	2	1	1	1	8	3	2	1	1	1	3	2
161	Glycogen phosphorylase, brain form	PYGB_MOUSE	Pygb			3	3	2	2	2	2	2	2	2	2	2	2	2	2	2	2	2	2	2	2	2	2	0	2	2	2	2	2	2	2	2	2	2	2	0	2	2	2	2	0	2	2	2	2
162	ATP synthase subunit d, mitochondrial	ATP5H_MOUSE	Atp5pd			0	0	0	5	5	4	7	0	6	2	7	2	2	9	5	2	7	5	4	10	5	0	7	10	2	1	8	10	2	0	8	11	2	3	3	3	2	4	3	2	2	2	5	3
163	Actin, alpha cardiac muscle 1	ACTC_MOUSE	Actc1			2	2	2	2	2	2	2	2	2	2	2	2	2	2	2	2	2	2	2	2	2	2	2	2	2	2	2	2	2	2	2	2	2	1	2	2	2	2	2	0	0	0	2	2
164	Trifunctional enzyme subunit beta, mitochondrial	ECHB_MOUSE	Hadhb			8	11	10	5	8	5	9	2	8	2	9	0	0	5	2	0	7	4	0	8	4	0	8	9	0	0	12	10	0	0	6	9	0	4	4	5	8	4	6	1	2	0	4	6
165	Elongation factor 1-alpha 2	EF1A2_MOUSE	Eef1a2			6	6	7	4	1	3	5	2	6	3	6	2	6	6	3	7	5	2	5	6	1	4	5	4	6	5	7	5	5	5	5	5	7	0	0	0	3	3	4	0	0	0	4	3
166	Beta-crystallin B2	CRBB2_MOUSE	Crybb2			7	6	6	9	9	8	7	5	7	4	6	4	8	4	3	9	3	2	9	4	2	11	4	2	4	10	2	2	4	11	2	3	3	2	2	2	3	2	4	0	0	0	4	2
167	Regucalcin	RGN_MOUSE	Rgn			9	10	9	8	9	9	8	1	8	1	9	2	9	2	0	10	3	0	9	3	0	13	0	0	0	11	2	0	0	10	2	0	0	3	3	2	4	0	3	1	0	0	1	2
169	Alpha-crystallin A chain	CRYAA_MOUSE	Cryaa			2	2	4	3	4	4	5	2	4	2	4	3	4	3	3	6	3	2	6	3	2	6	3	2	3	6	2	2	3	4	3	2	3	2	3	1	2	4	4	2	2	2	4	4
170	Ferritin light chain 1	FRIL1_MOUSE	Ftl1			2	3	2	5	6	6	5	2	5	2	5	3	5	6	2	5	6	3	5	5	2	4	6	4	2	5	3	4	2	5	4	3	3	0	0	2	3	7	7	0	0	0	7	7
171	Keratin, type II cytoskeletal 5	K2C5_MOUSE	Krt5			0	0	0	2	3	0	0	0	0	0	0	0	2	0	2	0	2	0	0	0	0	0	18	4	0	0	20	3	0	0	18	3	0	9	12	8	12	11	11	6	4	5	12	12
172	Acyl-CoA-binding protein	ACBP_MOUSE	Dbi			2	2	2	5	5	5	4	2	5	2	5	2	5	3	0	4	3	0	4	4	0	4	0	2	1	5	0	2	0	5	2	2	0	1	2	1	0	2	2	0	0	0	2	2
173	Long-chain-fatty-acid--CoA ligase 1	ACSL1_MOUSE	Acsl1			8	8	9	6	1	3	7	0	4	2	4	2	2	7	4	1	10	5	1	7	4	0	5	12	0	0	14	13	0	0	13	11	0	3	2	1	6	3	3	3	2	2	4	4
174	Kallikrein 1-related peptidase b26	K1B26_MOUSE	Klk1b26			3	3	3	6	7	6	7	3	8	2	7	2	8	5	0	7	5	0	7	4	1	8	0	1	3	8	0	2	0	8	0	2	2	0	0	0	1	3	4	0	2	0	2	5
175	Myotilin	MYOTI_MOUSE	Myot			3	4	0	4	1	3	7	3	7	4	7	5	8	7	4	8	8	2	6	7	3	0	6	7	12	0	3	6	12	0	5	5	9	0	1	1	3	2	2	0	0	0	3	2
176	Pyruvate carboxylase, mitochondrial	PYC_MOUSE	Pc			17	20	16	8	10	8	12	0	10	0	11	0	8	4	0	7	2	2	7	5	2	11	0	2	0	11	6	4	0	10	9	3	0	1	1	1	3	0	2	0	0	1	0	2
177	Hydroxymethylglutaryl-CoA synthase, mitochondrial	HMCS2_MOUSE	Hmgcs2			12	11	12	8	6	9	10	0	9	0	8	0	9	2	0	11	5	0	8	3	0	8	1	0	0	8	5	4	0	7	8	3	0	2	3	4	8	5	5	0	1	0	5	5
178	Fumarate hydratase, mitochondrial	FUMH_MOUSE	Fh			11	9	9	3	4	3	9	3	9	2	8	0	8	7	2	7	4	4	7	3	3	8	4	4	4	9	5	4	4	7	5	5	3	4	3	3	2	2	4	2	2	2	4	5
179	Histone H3.3	H33_MOUSE	H3f3a			2	2	2	1	0	0	1	2	1	2	1	1	0	2	2	0	2	2	0	2	2	0	2	2	2	0	2	2	2	0	1	2	2	1	1	1	2	2	2	0	1	0	2	2
182	Clathrin heavy chain 1	CLH1_MOUSE	Cltc			5	7	7	7	5	5	12	2	9	3	10	3	2	14	14	3	14	18	4	13	20	2	0	6	0	2	10	8	0	2	17	8	0	0	2	0	8	0	0	0	3	3	3	0
184	Histone H1.2	H12_MOUSE	Hist1h1c			1	2	2	2	2	0	2	6	3	4	3	5	0	6	4	0	6	3	0	6	3	0	4	5	5	0	2	3	6	0	2	5	5	4	5	4	3	4	3	2	2	2	4	4
185	L-lactate dehydrogenase B chain	LDHB_MOUSE	Ldhb			10	9	8	6	10	9	8	0	8	1	9	0	7	3	0	10	3	1	8	2	0	10	0	2	0	10	3	2	0	9	3	3	0	1	1	1	3	3	4	2	3	1	3	3
186	Calreticulin	CALR_MOUSE	Calr			7	4	5	4	4	6	4	0	6	0	6	1	5	1	0	6	2	0	7	2	0	10	0	1	2	11	0	2	1	11	0	0	1	0	0	0	0	0	0	2	2	2	0	0
187	Myosin-8	MYH8_MOUSE	Myh8			4	5	5	0	1	0	0	7	0	9	0	7	0	3	8	0	3	7	0	0	7	0	7	0	6	0	12	0	3	0	11	0	2	4	3	4	7	2	2	3	5	4	1	3
188	Myosin regulatory light polypeptide 9	MYL9_MOUSE	Myl9			0	0	0	0	3	1	0	5	0	6	0	7	0	5	8	1	7	8	0	7	5	0	7	3	5	1	6	4	5	0	6	1	7	0	0	0	0	4	5	2	1	1	6	6
189	Cytochrome c oxidase subunit 4 isoform 1, mitochondrial	COX41_MOUSE	Cox4i1			0	1	0	4	2	3	3	0	4	0	4	0	3	5	4	3	6	3	3	7	3	0	3	4	0	0	3	5	0	0	4	4	0	2	2	2	3	2	2	0	0	0	3	3
191	14-3-3 protein zeta/delta	1433Z_MOUSE	Ywhaz			3	5	3	7	8	7	4	5	5	5	6	4	8	6	5	6	7	5	6	7	4	6	4	2	5	6	5	5	7	7	3	6	6	0	0	0	3	6	5	3	4	5	7	6
192	Glutathione S-transferase A3	GSTA3_MOUSE	Gsta3			2	3	3	4	6	5	4	0	5	2	5	0	4	3	2	6	3	1	6	4	2	4	3	4	2	5	2	4	0	5	3	4	2	2	2	3	3	4	4	0	0	0	3	3
193	ATP synthase subunit gamma, mitochondrial	ATPG_MOUSE	Atp5f1c			7	4	6	5	5	5	4	3	5	3	4	4	3	2	5	0	4	5	4	5	5	0	5	4	0	0	7	7	1	0	7	6	0	3	2	2	6	5	5	2	1	2	4	5
194	Kallikrein 1-related peptidase b27	K1B27_MOUSE	Klk1b27			0	0	0	4	4	4	4	4	6	3	4	3	5	5	4	5	6	4	4	5	5	3	4	5	6	3	3	5	6	3	5	4	6	0	0	0	3	3	2	0	1	0	3	3
195	ATP synthase-coupling factor 6, mitochondrial	ATP5J_MOUSE	Atp5pf			0	0	0	4	3	4	4	2	4	2	3	1	3	4	3	4	4	3	4	5	4	3	2	4	3	4	3	5	2	4	3	4	3	0	0	0	0	3	3	0	1	0	2	2
196	Seminal vesicle secretory protein 3A	SVS3A_MOUSE	Svs3a			0	0	0	0	0	0	0	0	0	0	0	0	0	0	0	0	0	0	0	0	0	0	10	1	1	0	6	1	1	0	2	1	0	7	7	6	5	6	6	3	3	3	5	6
198	Stress-70 protein, mitochondrial	GRP75_MOUSE	Hspa9			6	4	6	7	10	8	7	3	6	3	7	4	6	5	4	7	7	5	6	5	4	11	5	4	3	7	4	6	4	7	3	3	2	2	3	3	1	3	4	2	3	2	3	4
199	Dihydrolipoyllysine-residue acetyltransferase component of pyruvate dehydrogenase complex, mitochondrial	ODP2_MOUSE	Dlat			1	1	3	4	4	4	4	4	1	2	3	4	1	2	5	0	4	4	0	5	5	1	6	4	6	1	8	9	6	1	5	7	4	2	2	2	4	3	3	0	0	0	3	3
200	Keratin, type I cytoskeletal 15	K1C15_MOUSE	Krt15			0	0	0	2	3	3	1	0	0	0	0	1	2	0	3	0	2	2	0	0	2	2	16	0	0	0	13	3	1	0	9	1	0	5	6	3	4	5	7	6	5	4	6	8
201	Carbonic anhydrase 1	CAH1_MOUSE	Ca1			8	8	7	7	5	7	6	1	7	2	6	2	7	2	0	10	0	0	8	4	0	8	0	0	0	8	0	0	0	10	0	0	0	2	2	2	3	2	2	2	2	0	4	1
202	Sorbitol dehydrogenase	DHSO_MOUSE	Sord			8	8	7	6	5	6	6	0	6	4	7	2	7	4	2	8	4	2	7	5	2	7	3	2	0	8	3	4	0	8	3	4	2	3	3	3	5	2	3	0	0	0	2	2
203	Phosphate carrier protein, mitochondrial	MPCP_MOUSE	Slc25a3			4	5	3	4	4	4	5	2	6	2	4	2	1	6	2	0	5	3	0	4	3	0	2	5	0	0	6	7	0	0	7	6	0	3	3	2	3	0	1	1	0	0	2	1
204	Methylmalonate-semialdehyde dehydrogenase [acylating], mitochondrial	MMSA_MOUSE	Aldh6a1			13	12	11	5	4	6	9	0	7	0	6	0	7	4	0	10	2	0	7	2	0	9	2	0	0	10	3	2	0	9	3	0	0	2	4	2	4	2	3	3	3	4	3	3
205	Cytochrome c1, heme protein, mitochondrial	CY1_MOUSE	Cyc1			0	1	0	2	3	2	4	2	4	2	4	1	4	5	4	1	5	4	4	5	4	0	3	4	0	0	4	5	0	0	4	5	0	1	1	1	3	2	3	2	2	2	0	0
206	Histone H1.4	H14_MOUSE	Hist1h1e			1	1	0	1	0	0	0	3	0	4	0	4	0	3	3	0	3	3	1	3	3	0	3	3	3	0	1	3	3	0	0	2	3	1	2	0	0	2	2	2	2	2	2	2
207	Receptor of activated protein C kinase 1	RACK1_MOUSE	Rack1			8	8	11	3	2	3	8	0	5	0	8	0	5	5	0	6	3	0	6	5	0	5	2	5	11	6	2	5	11	4	6	4	12	0	0	0	6	0	0	0	0	0	0	0
208	Glutamine synthetase	GLNA_MOUSE	Glul			6	5	7	7	6	8	9	0	9	3	7	0	7	5	4	7	7	2	7	5	3	9	4	4	2	9	5	4	1	9	7	4	4	0	0	0	3	3	4	0	0	0	4	4
209	AMP deaminase 1	AMPD1_MOUSE	Ampd1			12	13	12	4	2	3	5	1	5	2	7	5	5	6	5	7	8	4	5	5	4	5	0	4	3	7	4	5	6	6	7	6	6	0	1	0	3	0	3	0	1	1	0	0
210	Keratin, type II cytoskeletal 2 epidermal	K22E_MOUSE	Krt2			0	0	0	0	2	0	0	0	0	0	0	0	0	0	0	0	0	0	0	0	0	0	15	2	0	2	23	3	0	0	18	3	0	7	7	6	5	11	10	10	10	11	8	10
211	Alpha-actinin-4	ACTN4_MOUSE	Actn4			6	7	8	5	7	6	4	5	4	5	3	4	4	7	6	6	8	5	4	6	8	6	2	4	5	5	6	6	7	5	4	6	4	1	1	0	3	2	4	2	1	2	4	3
212	Peroxiredoxin-2	PRDX2_MOUSE	Prdx2			4	5	4	5	5	5	4	2	5	3	4	2	4	4	2	5	3	2	5	4	2	5	2	2	3	5	2	2	2	7	1	2	2	4	5	4	3	3	4	0	1	0	2	4
213	Carboxylesterase 1D	CES1D_MOUSE	Ces1d			9	10	9	5	6	5	9	0	5	0	4	0	5	8	0	10	7	2	7	6	0	10	0	0	0	9	5	6	1	9	4	3	0	2	1	1	4	0	0	2	1	0	2	0
214	Medium-chain specific acyl-CoA dehydrogenase, mitochondrial	ACADM_MOUSE	Acadm			7	6	6	3	4	3	5	0	3	0	5	0	3	2	0	4	4	2	3	3	0	4	4	3	0	3	5	3	0	3	6	4	0	2	2	2	4	3	3	2	3	1	2	3
216	40S ribosomal protein SA	RSSA_MOUSE	Rpsa			4	7	8	2	6	3	6	0	6	2	5	2	6	5	0	6	6	2	5	5	0	3	4	5	9	3	4	6	11	3	4	4	9	2	2	2	7	3	2	2	2	0	4	3
218	NADH-ubiquinone oxidoreductase 75 kDa subunit, mitochondrial	NDUS1_MOUSE	Ndufs1			7	9	9	4	6	6	6	0	8	2	6	0	2	4	3	2	5	4	3	6	6	3	4	8	0	3	10	5	0	2	8	6	0	3	2	1	3	3	2	0	1	0	3	3
219	Fructose-1,6-bisphosphatase 1	F16P1_MOUSE	Fbp1			9	8	11	5	1	4	7	2	7	0	6	1	8	2	0	8	3	0	7	3	0	9	0	0	0	11	0	3	0	9	3	2	0	0	0	0	1	6	4	0	3	1	5	5
220	Peroxisomal acyl-coenzyme A oxidase 1	ACOX1_MOUSE	Acox1			15	11	13	5	7	6	11	0	8	0	11	0	9	4	1	12	5	0	9	4	0	9	0	3	6	8	1	2	4	10	5	0	5	3	4	2	8	0	0	1	3	1	0	1
221	Arginase-1	ARGI1_MOUSE	Arg1			6	6	5	5	4	5	7	0	6	0	5	0	8	4	0	8	4	0	7	4	0	9	2	3	3	10	2	4	4	8	3	2	4	0	0	0	3	4	4	0	0	0	3	3
222	Endoplasmin	ENPL_MOUSE	Hsp90b1			8	8	7	2	3	6	6	0	7	0	7	0	7	3	1	7	3	0	9	2	0	11	0	2	0	12	2	3	0	10	4	2	0	3	2	2	6	3	3	3	3	1	3	3
223	Aldo-keto reductase family 1 member B1	ALDR_MOUSE	Akr1b1			6	8	7	5	8	5	5	0	4	1	5	2	6	2	0	7	4	0	6	3	0	7	0	0	0	7	1	0	0	7	0	2	0	3	4	4	2	1	2	0	1	0	2	3
224	Cytochrome b-c1 complex subunit 7	QCR7_MOUSE	Uqcrb			0	0	1	4	5	4	4	0	5	0	4	1	5	5	3	4	5	3	4	6	3	0	3	5	1	1	4	6	2	0	2	4	4	1	1	1	0	2	2	0	0	0	3	2
225	Cytochrome b5	CYB5_MOUSE	Cyb5a			3	3	2	3	4	4	4	0	4	0	4	0	3	4	2	4	4	2	4	4	3	4	2	4	0	4	0	4	0	4	0	3	0	0	0	0	0	3	3	3	3	3	3	4
226	Cytochrome c oxidase subunit 6B1	CX6B1_MOUSE	Cox6b1			1	2	3	3	2	3	4	0	3	1	3	1	3	4	4	3	4	2	4	4	3	2	1	3	4	2	3	4	4	3	2	4	5	1	1	2	2	2	2	0	0	0	2	2
228	Kelch-like protein 41	KLH41_MOUSE	Klhl41			7	5	5	3	4	4	4	8	4	7	3	7	3	7	4	4	9	6	4	7	6	3	0	4	2	5	5	7	2	4	6	7	1	0	0	0	4	2	2	2	1	3	2	2
229	Myelin proteolipid protein	MYPR_MOUSE	Plp1			3	2	2	4	4	3	4	2	4	2	3	2	3	2	3	3	4	2	3	3	2	0	3	4	0	0	2	3	0	0	5	3	0	3	2	2	2	3	3	2	2	2	3	2
230	Exportin-2	XPO2_MOUSE	Cse1l			0	0	0	0	0	0	0	0	0	0	0	0	0	0	0	0	0	0	0	0	0	0	0	0	0	0	0	0	0	0	0	0	0	0	0	0	0	0	0	0	1	0	0	0
231	Heterogeneous nuclear ribonucleoprotein K	HNRPK_MOUSE	Hnrnpk			2	4	3	4	3	6	8	4	9	3	8	3	6	5	2	6	4	2	8	4	2	8	4	1	3	7	3	2	3	7	2	2	3	2	2	2	2	5	3	1	2	2	3	5
232	14-3-3 protein gamma	1433G_MOUSE	Ywhag			4	2	3	6	6	4	7	0	6	1	6	1	7	2	1	9	3	1	9	6	0	7	1	2	6	8	0	3	5	6	3	2	5	0	1	0	3	5	4	3	3	3	3	4
233	Dihydropyrimidinase-related protein 2	DPYL2_MOUSE	Dpysl2			8	8	7	6	6	8	8	0	7	0	7	0	8	2	0	8	3	0	8	3	2	11	0	0	0	12	1	0	2	11	0	0	2	0	0	2	0	3	3	0	2	0	3	3
234	Profilin-1	PROF1_MOUSE	Pfn1			5	6	5	2	3	4	6	2	5	0	6	0	5	2	0	4	2	0	4	3	0	6	2	0	0	5	2	0	0	6	2	0	0	2	2	3	2	3	2	0	0	0	3	3
235	Caveolae-associated protein 1	CAVN1_MOUSE	Cavin1			0	0	0	5	4	5	5	4	5	4	5	3	5	4	4	4	5	5	5	5	4	5	0	4	0	6	3	4	2	4	0	4	2	0	0	0	2	3	4	2	2	2	3	4
236	Glycine N-methyltransferase	GNMT_MOUSE	Gnmt			6	7	6	4	6	4	5	3	5	2	6	2	4	4	1	5	2	1	6	2	3	5	0	2	2	6	4	1	1	7	4	0	1	2	0	2	6	3	3	0	0	0	3	3
237	Keratin, type I cytoskeletal 18	K1C18_MOUSE	Krt18			0	0	0	4	5	4	1	4	3	4	4	4	3	7	5	3	5	5	3	6	7	3	4	5	2	4	5	7	4	6	4	7	3	2	2	2	2	4	2	2	3	3	2	1
238	2,4-dienoyl-CoA reductase, mitochondrial	DECR_MOUSE	Decr1			6	5	4	1	3	0	3	2	2	0	3	1	4	4	1	3	3	2	3	2	2	4	1	2	5	4	2	4	5	4	2	4	4	2	2	2	2	1	2	1	0	0	3	2
239	UTP--glucose-1-phosphate uridylyltransferase	UGPA_MOUSE	Ugp2			7	7	6	3	3	3	5	0	5	0	3	0	3	3	3	4	2	0	5	3	0	4	4	3	0	3	5	2	1	4	3	3	0	3	4	3	2	0	2	3	2	2	2	3
240	Chitinase-like protein 3	CHIL3_MOUSE	Chil3			1	3	1	5	6	3	7	0	3	0	5	0	8	7	0	6	7	0	7	5	2	8	0	0	7	8	0	0	7	7	0	1	4	2	2	2	1	2	2	0	2	0	4	2
241	Succinate--CoA ligase [ADP-forming] subunit beta, mitochondrial	SUCB1_MOUSE	Sucla2			7	5	7	4	4	5	6	0	4	0	5	0	5	2	1	5	3	0	4	3	0	2	5	2	0	3	6	3	0	2	4	3	0	1	0	1	3	4	4	2	2	2	4	4
243	NADH dehydrogenase [ubiquinone] iron-sulfur protein 3, mitochondrial	NDUS3_MOUSE	Ndufs3			2	2	0	5	4	4	5	0	5	2	6	2	1	6	4	0	6	5	2	6	4	0	5	6	0	0	6	6	0	0	7	6	0	0	1	0	5	4	3	0	0	0	3	3
244	Tropomyosin alpha-3 chain	TPM3_MOUSE	Tpm3			0	0	0	3	2	2	0	9	0	10	0	10	2	8	7	0	7	6	0	8	6	2	0	6	3	2	0	7	7	3	1	5	6	0	0	0	0	3	3	0	0	0	3	3
245	Peptidyl-prolyl cis-trans isomerase B	PPIB_MOUSE	Ppib			4	3	4	0	0	0	2	0	2	0	1	0	5	2	0	6	4	2	5	5	1	1	1	0	10	2	1	3	11	0	2	0	10	0	0	0	0	4	4	0	0	0	4	3
246	Calcium-binding mitochondrial carrier protein Aralar1	CMC1_MOUSE	Slc25a12			0	0	0	5	6	5	6	0	7	0	8	0	0	5	3	0	6	2	1	7	3	0	1	11	0	0	12	13	0	0	17	12	0	2	2	2	7	3	3	0	0	1	3	3
247	Isocitrate dehydrogenase [NADP] cytoplasmic	IDHC_MOUSE	Idh1			7	7	6	7	4	5	7	0	9	2	9	1	8	3	1	8	2	0	9	2	0	8	1	2	0	9	0	0	0	7	1	1	0	2	2	0	3	2	2	3	0	2	2	1
248	ATP synthase F(0) complex subunit B1, mitochondrial	AT5F1_MOUSE	Atp5pb			4	4	3	4	2	5	5	3	4	2	4	2	0	5	4	0	5	6	0	6	6	0	2	8	0	0	6	8	0	0	6	9	0	0	0	0	2	1	1	0	1	0	1	1
249	Dihydrolipoyllysine-residue succinyltransferase component of 2-oxoglutarate dehydrogenase complex, mitochondrial	ODO2_MOUSE	Dlst			0	0	0	3	3	3	5	0	4	1	5	1	1	5	3	3	4	5	2	4	4	3	4	5	4	3	5	6	4	3	4	5	3	4	4	3	4	0	2	1	0	0	3	2
250	BPI fold-containing family A member 2	BPIA2_MOUSE	Bpifa2			2	2	3	3	3	2	4	0	3	0	3	0	3	2	0	3	3	2	3	2	0	0	3	3	3	0	4	5	3	2	4	5	0	2	2	0	3	4	4	3	3	3	4	4
252	NADH dehydrogenase [ubiquinone] iron-sulfur protein 2, mitochondrial	NDUS2_MOUSE	Ndufs2			1	3	1	2	2	2	5	0	2	0	4	0	0	6	4	0	6	6	0	6	4	0	1	4	0	0	6	10	0	0	5	6	0	0	0	0	1	2	3	0	1	0	3	3
253	Succinate--CoA ligase [ADP/GDP-forming] subunit alpha, mitochondrial	SUCA_MOUSE	Suclg1			4	4	4	1	0	0	2	0	4	0	2	0	5	3	0	5	4	0	4	3	1	3	4	2	5	2	1	2	4	2	3	2	3	2	3	1	3	3	3	0	0	0	3	3
254	Acyl-coenzyme A synthetase ACSM2, mitochondrial	ACSM2_MOUSE	Acsm2			9	7	8	4	2	4	7	0	5	0	7	0	8	2	0	11	2	0	8	5	0	11	0	1	0	11	1	0	0	10	4	1	0	0	0	1	3	3	0	0	0	0	2	1
255	Creatine kinase B-type	KCRB_MOUSE	Ckb			4	6	3	4	5	8	5	0	6	0	4	0	5	1	0	8	2	0	6	0	0	8	0	0	0	7	0	0	0	10	2	0	1	0	0	1	3	4	4	0	3	2	4	4
256	Hydroxyacyl-coenzyme A dehydrogenase, mitochondrial	HCDH_MOUSE	Hadh			5	6	5	5	4	2	6	2	7	2	5	2	5	4	2	5	4	4	5	4	4	6	4	4	4	3	3	4	3	5	4	5	3	0	0	0	3	2	3	0	0	0	3	2
258	Gelsolin	GELS_MOUSE	Gsn			5	5	6	4	3	5	5	3	3	5	3	6	3	6	6	3	5	3	3	4	3	6	4	0	2	5	3	0	2	4	3	0	3	0	0	0	0	0	0	0	2	0	0	0
259	Bifunctional epoxide hydrolase 2	HYES_MOUSE	Ephx2			11	9	15	3	3	1	7	0	5	0	5	0	4	0	0	7	1	0	5	2	0	10	0	0	0	9	1	1	0	9	4	1	0	0	0	1	4	0	0	0	0	0	0	0
260	Murinoglobulin-1	MUG1_MOUSE	Mug1			4	4	2	6	5	5	6	0	6	0	4	0	11	1	0	8	2	0	8	2	0	11	0	0	0	11	0	2	0	12	3	0	0	2	2	2	1	2	2	0	0	0	2	2
261	Seminal vesicle secretory protein 6	SVS6_MOUSE	Svs6			2	2	0	4	4	4	4	2	3	0	3	2	3	2	3	4	0	1	4	0	3	4	2	2	2	5	0	4	2	3	0	3	3	0	0	0	0	3	0	0	0	0	2	2
262	Histone H1.5	H15_MOUSE	Hist1h1b			0	0	0	0	0	0	0	4	0	4	0	5	0	5	4	0	4	4	0	5	4	0	2	0	5	0	0	0	5	0	0	2	5	0	0	0	0	4	2	0	0	0	4	2
263	Cytochrome c oxidase subunit 6C	COX6C_MOUSE	Cox6c			0	0	0	0	2	0	0	0	0	0	1	0	1	2	0	0	4	0	0	1	0	0	0	2	0	0	2	3	0	0	3	3	0	2	2	3	0	0	0	0	0	0	0	0
264	Vitamin D-binding protein	VTDB_MOUSE	Gc			0	0	0	8	7	6	7	0	6	0	6	0	9	4	0	10	4	0	11	3	0	12	0	0	0	10	0	0	0	11	0	0	0	0	0	0	0	6	6	0	0	0	6	5
266	NADH dehydrogenase [ubiquinone] 1 alpha subcomplex subunit 8	NDUA8_MOUSE	Ndufa8			0	0	0	3	2	2	4	1	3	2	2	2	0	6	5	0	6	5	1	5	5	0	5	3	0	0	3	2	0	0	5	4	0	0	0	0	2	3	4	0	2	2	3	2
267	Cofilin-1	COF1_MOUSE	Cfl1			0	0	2	2	3	2	7	1	6	2	6	0	5	4	0	5	2	0	5	1	0	6	0	2	2	6	0	1	1	8	0	1	2	1	0	0	2	3	3	0	0	0	3	4
268	Enoyl-CoA delta isomerase 1, mitochondrial	ECI1_MOUSE	Eci1			5	5	5	3	3	4	6	0	5	0	6	0	5	1	0	6	2	2	6	3	0	6	0	4	0	7	3	3	0	7	6	2	0	0	2	1	2	3	2	4	2	2	2	2
270	Ornithine carbamoyltransferase, mitochondrial	OTC_MOUSE	Otc			5	6	6	4	4	3	7	0	3	0	7	0	5	0	0	5	0	0	4	2	0	8	0	0	0	7	0	1	1	9	2	0	0	3	3	2	2	0	0	0	0	0	2	1
271	Sodium/potassium-transporting ATPase subunit beta-1	AT1B1_MOUSE	Atp1b1			4	3	3	2	2	2	4	0	4	0	3	0	2	4	3	2	4	3	2	3	3	0	0	6	0	2	4	4	1	0	5	6	0	0	0	0	3	3	3	0	0	0	3	2
272	Kallikrein 1-related peptidase b22	K1B22_MOUSE	Klk1b22			1	0	0	3	2	4	3	0	3	1	4	0	4	1	0	5	2	0	5	2	0	6	0	0	0	6	0	0	0	6	0	0	0	0	0	0	0	2	2	0	0	0	2	3
273	Heterogeneous nuclear ribonucleoproteins A2/B1	ROA2_MOUSE	Hnrnpa2b1			0	0	2	4	3	2	3	0	4	1	3	0	4	1	0	7	2	0	5	3	0	6	0	0	1	5	0	0	2	5	0	0	2	3	3	3	1	3	4	0	0	0	5	4
274	Cytochrome c oxidase subunit 5B, mitochondrial	COX5B_MOUSE	Cox5b			0	0	0	1	1	1	2	0	1	0	1	0	0	2	1	0	2	0	0	2	0	0	1	3	0	0	0	1	0	0	1	3	0	2	1	1	0	1	1	0	1	1	1	1
275	Ezrin	EZRI_MOUSE	Ezr			2	2	3	2	2	2	4	0	6	0	4	0	6	4	2	5	3	1	7	3	3	3	2	0	7	5	0	2	6	4	1	1	5	0	0	0	0	2	0	0	0	0	2	1
276	F-actin-capping protein subunit alpha-2	CAZA2_MOUSE	Capza2			4	4	3	4	3	4	2	4	0	4	2	6	0	3	5	0	3	3	1	1	4	3	6	1	2	2	3	0	3	2	4	1	3	0	0	0	2	2	1	1	1	2	2	2
277	Heat shock protein HSP 90-alpha	HS90A_MOUSE	Hsp90aa1			5	5	7	4	7	7	5	0	4	0	5	0	4	3	0	6	2	0	5	0	0	9	0	0	0	7	0	0	0	8	2	1	0	0	0	0	3	0	1	0	0	0	1	2
279	Rho GDP-dissociation inhibitor 1	GDIR1_MOUSE	Arhgdia			3	3	3	4	2	4	5	2	6	1	4	3	5	0	0	6	2	0	5	3	0	5	0	2	0	5	0	0	0	5	2	0	1	0	2	0	4	3	3	3	5	2	3	4
280	2-iminobutanoate/2-iminopropanoate deaminase	RIDA_MOUSE	Rida			2	2	2	3	3	3	4	0	4	0	4	0	4	2	0	4	2	0	4	3	0	4	2	2	2	4	1	0	1	5	0	2	2	2	2	2	0	2	2	0	0	0	2	1
281	NADP-dependent malic enzyme	MAOX_MOUSE	Me1			8	10	9	1	3	3	3	0	4	0	2	0	5	0	1	5	2	0	6	1	0	9	0	0	5	6	1	0	6	9	3	0	6	0	0	0	3	1	0	0	0	0	1	1
282	Histone H1.0	H10_MOUSE	H1f0			2	2	2	1	0	0	1	4	0	3	2	4	0	4	4	0	3	5	0	4	4	0	2	2	5	0	2	3	4	0	0	3	5	0	0	0	0	2	0	0	0	0	1	1
283	Enoyl-CoA hydratase, mitochondrial	ECHM_MOUSE	Echs1			4	2	5	2	3	2	4	3	3	0	4	0	3	3	2	3	2	2	2	3	2	2	5	3	4	2	4	3	1	1	5	2	0	1	0	2	2	4	2	0	0	0	4	3
284	Triokinase/FMN cyclase	TKFC_MOUSE	Tkfc			5	8	6	3	0	2	5	0	7	0	4	0	6	1	0	5	1	0	6	0	0	6	1	1	0	6	4	1	0	5	3	0	0	2	2	2	2	2	1	0	0	1	2	0
285	ATP synthase subunit f, mitochondrial	ATPK_MOUSE	Atp5mf			3	2	2	2	2	2	2	0	3	0	2	0	2	3	2	2	2	2	2	2	2	0	2	3	0	0	2	2	0	0	2	2	0	0	0	0	0	2	1	0	0	0	1	2
286	Ubiquitin-like modifier-activating enzyme 1	UBA1_MOUSE	Uba1			13	11	13	3	4	5	4	0	6	0	3	0	10	0	0	6	2	0	4	0	0	10	0	0	0	10	0	0	0	8	0	0	0	0	0	0	3	1	2	1	0	0	2	1
287	Vinculin	VINC_MOUSE	Vcl			2	0	2	3	4	2	5	2	4	0	4	0	7	4	2	5	7	3	6	3	2	5	1	6	0	8	2	7	2	6	6	5	1	2	2	2	4	0	1	0	0	0	2	1
288	Ferritin heavy chain	FRIH_MOUSE	Fth1			0	0	0	2	3	3	2	0	2	0	3	1	3	2	0	4	1	1	4	1	1	3	0	1	0	2	0	0	0	2	0	0	0	0	0	0	0	4	4	0	0	0	5	4
289	C->U-editing enzyme APOBEC-2	ABEC2_MOUSE	Apobec2			3	4	4	1	1	1	3	3	4	1	1	3	3	1	1	4	2	2	4	2	1	3	2	1	1	3	3	1	1	2	5	0	2	0	0	0	2	1	1	2	2	2	1	1
290	Microsomal glutathione S-transferase 1	MGST1_MOUSE	Mgst1			1	1	3	3	2	2	3	0	3	0	3	0	3	4	0	2	4	2	2	3	2	0	1	4	0	0	2	4	0	0	3	3	0	0	0	0	1	0	0	0	0	0	0	0
291	Transthyretin	TTHY_MOUSE	Ttr			2	3	3	3	4	3	5	3	3	3	3	2	3	3	3	4	3	2	5	3	2	4	3	3	2	5	2	3	0	4	2	2	3	0	0	0	0	3	3	0	0	0	3	3
292	Myc box-dependent-interacting protein 1	BIN1_MOUSE	Bin1			0	0	0	3	1	3	3	0	3	0	2	0	4	2	0	4	5	0	3	1	0	4	0	3	3	4	0	3	2	4	0	0	3	0	0	1	0	2	2	0	1	0	1	3
293	Eukaryotic initiation factor 4A-I	IF4A1_MOUSE	Eif4a1			8	6	8	2	1	1	5	0	5	0	6	0	4	2	0	5	3	0	3	1	2	4	2	2	0	5	4	1	0	5	5	0	0	0	0	0	0	0	0	3	2	2	1	2
294	ADP/ATP translocase 2	ADT2_MOUSE	Slc25a5			4	4	4	2	1	2	3	1	4	1	4	1	0	2	3	0	3	3	2	3	3	0	1	5	0	0	6	5	0	0	5	4	0	1	2	2	1	0	0	0	0	0	2	1
295	60S ribosomal protein L12	RL12_MOUSE	Rpl12			3	2	3	3	0	0	4	3	2	2	2	3	3	5	3	4	5	3	3	5	3	3	0	4	5	3	3	4	5	2	3	2	4	1	0	0	0	3	3	2	3	2	3	3
296	Prostate and testis expressed protein 4	PATE4_MOUSE	Pate4			0	0	0	0	0	0	2	0	2	0	2	0	2	2	0	2	2	0	2	2	0	0	1	2	3	0	0	0	3	0	0	2	3	0	0	0	0	2	1	0	0	0	1	2
297	Short-chain specific acyl-CoA dehydrogenase, mitochondrial	ACADS_MOUSE	Acads			11	8	7	5	3	4	5	0	4	0	5	0	4	1	0	7	2	0	7	2	0	7	0	0	0	9	2	1	0	5	2	2	1	0	0	0	2	3	2	0	0	0	2	0
298	Glycogen phosphorylase, liver form	PYGL_MOUSE	Pygl			13	9	11	2	2	4	6	0	6	0	3	0	7	0	0	7	0	0	4	0	0	15	0	0	0	12	0	0	0	8	0	0	0	0	0	0	5	0	0	2	0	0	0	0
299	Elongation factor 1-gamma	EF1G_MOUSE	Eef1g			6	6	6	3	2	3	5	0	3	0	4	0	3	3	0	5	1	0	4	3	0	5	0	2	0	4	2	3	1	5	3	1	0	3	2	2	1	0	0	3	0	2	0	1
300	Fumarylacetoacetase	FAAA_MOUSE	Fah			7	4	8	3	5	5	5	0	5	0	5	0	5	2	0	6	3	0	6	2	0	7	0	0	0	7	0	0	0	9	0	1	0	4	4	3	3	0	0	0	0	0	0	1
301	Adenylosuccinate synthetase isozyme 1	PURA1_MOUSE	Adssl1			8	8	11	1	0	1	4	0	5	0	3	0	7	0	0	7	1	0	9	0	0	8	0	0	0	9	0	2	0	8	0	0	1	1	2	0	3	2	1	2	3	0	0	0
302	60S acidic ribosomal protein P2	RLA2_MOUSE	Rplp2			0	0	0	2	3	2	4	0	4	0	5	0	3	4	0	3	3	2	3	5	0	4	0	0	2	3	0	3	2	3	0	2	4	0	0	0	0	4	3	1	0	1	4	4
303	Argininosuccinate lyase	ARLY_MOUSE	Asl			10	9	9	2	2	1	4	0	5	0	5	0	4	1	0	4	0	0	5	0	0	6	0	0	0	7	1	4	0	9	7	1	0	0	0	0	3	0	1	2	1	0	0	0
304	Estradiol 17 beta-dehydrogenase 5	DHB5_MOUSE	Akr1c6			4	4	6	3	2	3	6	0	3	0	5	2	5	1	0	5	0	0	4	0	0	6	1	0	0	4	1	0	0	6	1	0	0	2	2	2	3	1	2	0	0	0	1	1
305	Myosin light polypeptide 6	MYL6_MOUSE	Myl6			0	0	0	2	1	2	2	2	0	2	0	4	0	2	5	0	2	3	2	2	5	2	3	2	4	3	3	4	5	3	1	2	2	0	0	1	0	2	2	0	0	0	2	2
307	40S ribosomal protein S3	RS3_MOUSE	Rps3			3	3	4	2	0	1	4	0	2	0	1	2	1	4	0	3	3	0	2	4	0	0	0	2	6	2	0	0	7	0	3	0	6	3	2	1	2	1	0	0	1	0	2	2
308	Tubulin beta-2A chain	TBB2A_MOUSE	Tubb2a			2	2	2	0	3	0	3	0	2	0	3	0	2	2	0	2	1	2	2	1	2	2	4	0	0	3	4	0	0	2	2	0	0	2	2	2	3	3	2	0	0	0	2	2
310	Ryanodine receptor 1	RYR1_MOUSE	Ryr1			0	0	0	2	0	2	1	0	0	0	0	1	0	0	0	0	2	2	0	1	2	1	1	18	0	0	10	25	0	0	21	18	0	0	0	0	4	2	0	1	3	2	0	1
311	Nascent polypeptide-associated complex subunit alpha, muscle-specific form	NACAM_MOUSE	Naca			0	0	0	2	3	3	4	0	3	0	3	1	6	3	1	6	3	1	5	3	1	5	0	0	10	5	1	2	9	3	0	0	14	0	0	0	0	4	2	1	1	1	3	4
312	60S ribosomal protein L7a	RL7A_MOUSE	Rpl7a			2	2	4	0	0	0	0	1	3	2	0	0	1	7	1	0	8	2	1	6	0	1	0	0	6	0	1	2	6	0	3	1	3	3	2	2	1	3	3	0	0	0	2	3
313	Thioredoxin-dependent peroxide reductase, mitochondrial	PRDX3_MOUSE	Prdx3			4	3	1	3	3	3	4	0	3	0	4	0	4	2	0	3	2	0	4	1	0	3	0	0	0	4	0	0	0	6	0	0	0	0	0	0	2	0	0	0	0	0	0	1
314	Destrin	DEST_MOUSE	Dstn			5	4	4	3	3	2	4	1	2	1	4	0	5	2	0	4	2	0	4	3	2	7	2	0	0	5	1	0	0	5	2	0	0	0	0	0	0	3	3	2	0	0	3	2
315	Isocitrate dehydrogenase [NAD] subunit gamma 1, mitochondrial	IDHG1_MOUSE	Idh3g			9	7	8	2	0	3	6	0	6	0	6	0	4	3	0	5	3	3	3	5	3	0	5	1	0	0	5	4	0	2	4	2	0	0	0	0	3	0	3	0	0	0	1	0
316	Thioredoxin	THIO_MOUSE	Txn			0	0	1	1	2	1	1	1	1	1	1	1	1	1	0	2	1	0	2	1	0	2	0	0	0	2	0	0	1	3	0	0	0	0	0	0	0	1	1	0	0	0	0	0
317	Heat shock protein beta-1	HSPB1_MOUSE	Hspb1			1	1	1	1	2	5	1	0	3	0	2	0	4	2	0	3	2	0	4	3	0	4	3	0	2	5	2	2	1	4	2	3	2	0	1	2	1	3	3	0	0	1	4	3
318	Sarcosine dehydrogenase, mitochondrial	SARDH_MOUSE	Sardh			10	10	10	2	4	3	7	0	5	0	6	0	7	0	0	8	0	0	4	0	0	10	0	0	0	11	0	0	0	11	0	0	0	1	1	1	0	0	0	0	0	0	0	0
319	High mobility group protein B1	HMGB1_MOUSE	Hmgb1			1	2	0	1	0	1	5	2	4	2	5	1	4	3	0	5	4	1	5	4	0	2	0	4	6	2	1	3	6	2	0	3	6	0	0	0	0	2	1	0	0	0	0	0
320	Histone-lysine N-methyltransferase Smyd1	SMYD1_MOUSE	Smyd1			4	4	5	4	2	2	4	2	5	3	4	2	2	4	3	2	4	2	2	4	2	4	2	2	5	3	4	3	4	0	4	4	3	0	0	0	3	3	2	0	0	0	0	3
321	Spectrin alpha chain, non-erythrocytic 1	SPTN1_MOUSE	Sptan1			0	0	0	1	5	2	0	3	2	6	1	2	0	5	7	0	9	11	0	5	6	2	0	14	0	1	2	13	0	0	3	9	0	1	0	0	0	1	1	0	0	3	0	0
322	PDZ and LIM domain protein 7	PDLI7_MOUSE	Pdlim7			0	0	0	1	1	0	0	4	0	1	0	3	0	3	0	0	2	0	0	4	0	0	1	2	3	0	1	3	1	0	1	4	2	1	0	0	0	1	0	0	0	0	0	2
323	Myomesin-3	MYOM3_MOUSE	Myom3			0	0	0	0	0	0	0	12	0	14	0	15	0	0	14	0	0	11	0	0	19	0	0	7	0	0	1	6	2	0	0	1	2	0	0	0	0	0	0	0	0	2	0	0
324	10 kDa heat shock protein, mitochondrial	CH10_MOUSE	Hspe1			0	0	0	3	2	2	4	0	3	0	4	0	3	2	0	4	2	0	2	2	0	3	0	1	0	4	0	0	2	4	0	2	2	2	0	0	0	3	2	0	0	0	1	3
325	Inorganic pyrophosphatase	IPYR_MOUSE	Ppa1			1	2	1	5	1	4	6	0	5	0	5	0	5	2	0	6	1	0	5	4	0	9	0	0	0	4	0	1	0	7	0	0	0	0	0	0	0	0	0	0	0	0	0	0
326	60S acidic ribosomal protein P0	RLA0_MOUSE	Rplp0			4	7	5	0	3	2	4	0	6	0	4	0	4	5	0	6	6	0	6	4	0	2	2	5	2	3	4	5	3	3	5	3	2	0	0	0	0	3	3	0	1	0	3	3
327	Rab GDP dissociation inhibitor beta	GDIB_MOUSE	Gdi2			8	7	9	2	4	2	9	0	10	0	9	0	5	3	0	7	2	0	7	2	0	8	0	0	0	9	1	0	0	7	4	0	0	0	0	0	3	0	0	0	0	1	0	0
328	Voltage-dependent anion-selective channel protein 2	VDAC2_MOUSE	Vdac2			0	0	0	4	4	4	4	0	4	0	4	0	1	3	2	0	4	2	3	5	2	0	2	4	0	0	4	3	0	0	5	3	0	2	4	2	2	2	3	0	0	0	2	3
329	Pancreatic triacylglycerol lipase	LIPP_MOUSE	Pnlip			4	4	7	3	2	1	5	0	4	0	4	0	5	6	0	8	5	1	7	2	0	6	0	5	2	8	0	5	2	7	1	5	2	0	1	0	4	4	2	0	2	0	0	0
330	F-actin-capping protein subunit beta	CAPZB_MOUSE	Capzb			8	2	5	2	0	2	0	8	0	8	0	9	0	0	5	0	0	7	0	2	4	0	2	0	1	2	4	0	0	0	7	0	0	0	0	0	0	0	0	0	0	0	0	0
331	Protein NDRG2	NDRG2_MOUSE	Ndrg2			3	4	5	5	3	5	5	0	5	0	4	0	4	4	0	3	5	0	4	4	1	4	0	2	0	5	3	3	0	6	3	4	0	0	0	0	2	2	3	0	0	0	2	2
332	D-dopachrome decarboxylase	DOPD_MOUSE	Ddt			2	1	0	4	5	4	3	0	4	0	5	0	3	0	0	4	3	0	5	2	0	5	0	0	0	5	0	0	0	5	0	0	0	2	1	1	2	4	4	0	0	0	5	4
333	Spectrin beta chain, non-erythrocytic 1	SPTB2_MOUSE	Sptbn1			0	0	0	3	1	1	1	3	0	1	0	1	0	4	8	0	7	14	0	8	13	0	1	11	2	0	4	14	1	0	5	10	2	0	0	0	0	0	0	0	0	0	0	0
334	60S ribosomal protein L18	RL18_MOUSE	Rpl18			3	2	3	0	0	0	4	2	4	3	4	0	4	4	2	4	3	2	3	4	3	2	0	3	4	2	3	4	4	2	2	3	4	2	2	2	0	2	1	0	0	0	0	0
335	Glutathione peroxidase 1	GPX1_MOUSE	Gpx1			2	1	2	2	3	2	3	0	1	0	3	0	2	0	0	4	1	0	3	0	0	5	1	0	0	4	0	0	0	4	2	0	0	0	0	0	0	0	1	0	0	0	2	1
336	Reticulon-2	RTN2_MOUSE	Rtn2			0	2	0	0	2	2	3	0	3	0	3	0	0	3	2	0	3	3	2	3	0	0	2	3	0	0	3	3	0	0	3	3	0	2	2	2	3	0	0	0	0	0	0	0
337	Myosin light chain 6B	MYL6B_MOUSE	Myl6b			0	0	0	0	1	0	0	1	0	1	0	1	1	1	4	1	1	5	0	1	5	0	3	0	1	1	1	1	2	1	0	1	2	0	0	2	0	1	2	0	0	0	0	3
338	Chymotrypsinogen B	CTRB1_MOUSE	Ctrb1			2	3	1	2	3	3	3	0	3	0	3	0	4	2	0	4	2	0	4	0	0	4	0	0	1	4	0	0	2	4	0	0	2	1	0	1	0	0	0	0	0	0	0	0
339	Calponin-1	CNN1_MOUSE	Cnn1			0	0	0	0	0	0	5	0	4	0	4	0	4	0	0	6	0	0	3	1	0	2	0	2	2	3	1	3	4	2	0	2	4	1	2	2	0	3	4	0	0	0	3	6
340	Alpha-aminoadipic semialdehyde dehydrogenase	AL7A1_MOUSE	Aldh7a1			7	7	7	1	5	5	7	0	5	0	4	0	6	4	0	5	4	0	5	2	0	9	0	0	0	8	0	0	0	7	0	2	0	0	0	0	0	0	0	0	0	0	0	0
341	Eukaryotic translation initiation factor 5A-1	IF5A1_MOUSE	Eif5a			0	0	0	2	3	2	2	0	2	0	3	0	2	0	0	2	0	0	2	0	0	3	0	0	3	4	0	0	3	3	0	0	3	1	1	0	2	3	2	0	0	0	2	3
342	Cytochrome c oxidase subunit NDUFA4	NDUA4_MOUSE	Ndufa4			0	0	0	2	2	2	2	0	2	1	2	0	2	2	2	0	2	2	0	2	2	0	2	2	0	0	2	3	0	0	2	2	0	1	1	1	2	2	2	0	0	0	2	2
343	ATP-citrate synthase	ACLY_MOUSE	Acly			10	7	11	3	2	3	6	0	7	0	5	0	5	3	0	4	2	0	5	0	0	4	2	0	0	6	6	1	0	2	8	0	0	0	0	0	4	0	0	0	1	0	0	2
345	Fatty acid-binding protein 5	FABP5_MOUSE	Fabp5			4	3	1	4	4	3	4	0	4	0	4	0	5	0	0	6	0	0	5	0	0	8	0	0	0	7	0	0	0	5	0	0	0	0	0	0	0	1	0	0	0	0	1	2
346	Succinate dehydrogenase [ubiquinone] iron-sulfur subunit, mitochondrial	SDHB_MOUSE	Sdhb			0	1	0	3	4	3	4	0	4	1	2	1	0	3	4	2	4	4	2	2	3	0	4	3	0	0	6	5	0	0	6	4	0	0	0	0	2	0	0	0	0	1	0	0
347	Elongation factor 1-delta	EF1D_MOUSE	Eef1d			0	0	0	2	2	3	1	2	2	2	2	1	2	2	2	3	2	0	2	4	3	6	1	3	2	5	0	6	0	2	0	3	2	1	1	0	0	5	4	2	2	2	5	4
348	Kallikrein 1-related peptidase b11	K1B11_MOUSE	Klk1b11			0	0	0	0	3	2	3	2	3	0	3	0	3	2	0	3	2	0	3	2	0	3	0	0	2	3	0	0	3	3	0	0	3	0	0	0	0	1	2	0	1	1	2	2
349	Myosin-9	MYH9_MOUSE	Myh9			2	5	4	0	0	0	0	1	1	3	0	2	0	2	4	0	3	1	0	0	4	0	0	0	2	0	6	0	1	0	10	0	1	0	0	0	3	3	3	3	3	4	4	2
350	Carbonyl reductase [NADPH] 2	CBR2_MOUSE	Cbr2			6	5	5	1	1	3	5	0	1	0	4	0	5	1	0	4	2	0	4	1	0	5	2	2	0	5	3	1	0	4	1	2	0	1	1	1	3	1	1	0	0	0	1	2
351	Prostatic spermine-binding protein	SPBP_MOUSE	Sbp			1	2	0	2	0	3	2	0	2	0	2	0	1	2	0	1	3	0	0	2	0	1	0	3	1	1	0	3	2	2	0	3	2	0	0	0	0	1	1	0	0	0	0	1
352	Transaldolase	TALDO_MOUSE	Taldo1			2	2	4	2	4	2	4	0	3	0	3	0	3	0	0	3	0	0	4	0	0	6	0	0	0	6	0	0	0	6	0	0	0	0	0	0	0	0	0	0	0	0	0	0
353	Protein NipSnap homolog 2	NIPS2_MOUSE	Nipsnap2			3	3	3	0	0	0	2	0	2	0	2	0	1	5	0	1	4	1	0	4	0	0	1	3	2	0	1	5	2	0	4	4	2	0	0	0	0	0	0	0	0	0	0	0
354	Aldo-keto reductase family 1 member A1	AK1A1_MOUSE	Akr1a1			6	6	4	5	1	4	6	0	3	0	3	0	4	0	0	4	0	0	5	0	0	7	0	0	0	8	0	0	0	9	0	0	0	3	4	5	4	1	0	0	0	0	0	3
355	Macrophage migration inhibitory factor	MIF_MOUSE	Mif			0	0	2	2	2	2	2	0	2	0	2	0	2	2	0	2	0	0	2	2	0	2	2	0	0	2	2	2	2	2	2	2	0	1	1	1	0	2	2	0	0	0	2	2
356	Carboxylesterase 3A	EST3A_MOUSE	Ces3a			5	6	5	2	2	1	4	0	2	0	1	0	4	0	0	5	2	0	4	2	0	6	0	0	0	7	0	2	0	6	0	1	0	0	0	0	3	0	1	0	0	0	1	0
357	Kallikrein 1-related peptidase b8	K1KB8_MOUSE	Klk1b8			0	0	0	5	4	4	3	0	4	0	4	0	5	2	0	3	2	0	5	1	0	4	0	0	0	6	0	2	0	5	0	0	0	0	0	0	0	0	0	0	0	0	2	0
358	40S ribosomal protein S19	RS19_MOUSE	Rps19			0	0	0	0	0	0	1	0	2	1	1	0	2	6	0	1	8	0	2	6	0	0	2	3	3	0	3	4	4	3	2	4	4	1	1	1	2	3	3	0	0	1	2	3
360	Histidine triad nucleotide-binding protein 1	HINT1_MOUSE	Hint1			1	2	0	1	2	1	4	0	3	0	2	0	3	0	0	2	0	0	4	0	0	5	0	0	0	4	0	0	0	4	0	0	0	0	0	0	0	3	3	0	0	0	3	2
361	Translationally-controlled tumor protein	TCTP_MOUSE	Tpt1			2	1	2	2	0	2	2	2	3	0	2	0	2	0	0	3	2	0	3	2	0	3	0	0	2	2	0	0	2	2	0	0	2	0	0	0	0	2	2	0	0	0	2	2
363	Voltage-dependent calcium channel subunit alpha-2/delta-1	CA2D1_MOUSE	Cacna2d1			2	1	0	0	0	0	2	0	0	0	2	0	0	9	0	0	14	3	0	11	0	0	0	18	0	0	0	20	0	0	0	16	0	0	0	0	0	0	0	0	0	0	0	0
365	NADH-cytochrome b5 reductase 3	NB5R3_MOUSE	Cyb5r3			2	1	4	0	0	1	1	0	0	0	2	0	0	4	1	0	6	2	0	6	1	0	0	7	0	0	3	8	0	0	4	7	0	1	0	0	0	0	0	0	0	1	0	0
366	Peroxisomal multifunctional enzyme type 2	DHB4_MOUSE	Hsd17b4			7	5	7	0	0	2	2	0	3	0	5	0	4	5	0	5	2	0	4	4	0	0	2	5	6	0	3	6	7	0	2	6	4	0	0	1	1	0	0	0	0	0	0	0
367	Prosaposin	SAP_MOUSE	Psap			0	0	0	2	2	4	6	0	2	0	4	0	5	3	0	6	4	0	4	3	0	5	0	0	0	5	0	0	0	5	0	3	0	0	0	0	0	3	1	0	0	0	1	4
369	Beta-2-microglobulin	B2MG_MOUSE	B2m			0	0	0	0	2	0	2	0	3	0	2	0	2	2	0	2	2	0	3	2	2	2	2	2	2	2	1	2	2	2	0	2	2	0	0	0	0	1	0	0	0	0	1	0
370	Histone H2A type 2-A	H2A2A_MOUSE (+1)	Hist2h2aa1			0	0	0	0	0	0	0	0	0	0	0	0	0	0	0	0	2	2	0	2	0	0	0	2	2	0	2	2	2	0	0	0	2	0	0	0	0	0	0	0	0	0	0	0
371	40S ribosomal protein S2	RS2_MOUSE	Rps2			4	5	4	0	0	0	0	0	0	1	0	1	1	2	0	2	4	1	2	4	0	2	0	0	4	3	4	2	4	0	4	0	4	2	0	1	3	0	2	0	0	0	1	1
373	Keratin, type I cytoskeletal 19	K1C19_MOUSE	Krt19			0	0	0	0	4	2	2	1	0	2	0	0	0	3	3	0	2	0	0	0	2	0	5	5	0	0	7	7	0	0	4	6	0	3	3	2	2	1	0	0	0	0	1	4
374	60S ribosomal protein L7	RL7_MOUSE	Rpl7			2	2	2	0	0	0	1	0	1	0	1	0	2	3	0	3	4	0	3	1	0	0	0	1	4	0	1	2	1	0	2	2	1	1	2	2	1	2	2	0	0	0	2	0
375	IPI00000001|IPI00000001.1 Keratin, type II cytoskeletal 1 HUMAN(Common contaminant protein)	IPI00000001|IPI00000001.1				4	4	0	1	7	4	2	0	2	2	2	0	3	2	8	0	5	4	0	2	0	2	0	5	0	5	4	4	5	1	10	5	0	0	0	0	0	0	0	0	1	0	0	0
376	Histone H1.1	H11_MOUSE	Hist1h1a			0	0	0	0	0	0	0	3	0	3	0	3	0	2	3	0	3	3	0	3	3	0	0	0	3	0	0	0	4	0	0	0	4	0	0	0	0	3	3	0	2	2	3	3
377	Kallikrein 1-related peptidase b16	K1B16_MOUSE	Klk1b16			0	0	0	2	4	2	2	2	3	2	2	0	6	0	0	6	1	0	4	2	0	7	0	0	0	6	0	0	0	6	0	0	0	0	0	0	0	0	0	0	0	0	0	0
379	60S ribosomal protein L11	RL11_MOUSE	Rpl11			3	3	3	0	0	0	2	2	2	2	2	1	3	3	2	2	3	1	2	3	2	0	2	1	3	0	2	2	3	0	2	2	3	0	0	0	0	0	0	1	0	1	0	1
380	Keratin, type II cytoskeletal 1	K2C1_MOUSE	Krt1			2	1	0	0	0	0	0	0	0	0	0	0	0	0	2	0	0	0	0	0	0	0	7	0	0	0	13	0	0	0	9	2	0	1	2	1	5	2	2	6	5	5	5	3
381	Immunoglobulin kappa constant	IGKC_MOUSE	Igkc			2	2	0	2	2	2	2	0	2	0	0	0	1	2	0	2	2	0	3	2	0	2	0	0	4	1	0	1	5	1	0	0	4	0	0	0	0	0	0	0	0	0	0	0
382	Indolethylamine N-methyltransferase	INMT_MOUSE	Inmt			5	4	6	2	2	1	5	0	3	0	4	0	4	0	0	4	0	0	5	0	0	8	0	0	0	6	0	0	0	6	0	0	0	0	0	0	4	0	0	1	0	0	0	0
383	Heat shock protein beta-6	HSPB6_MOUSE	Hspb6			0	0	0	5	2	1	0	1	1	1	0	1	2	1	2	1	2	2	1	3	1	3	2	0	0	3	0	2	0	3	0	2	0	0	0	0	0	2	2	0	0	0	2	2
385	60S ribosomal protein L13	RL13_MOUSE	Rpl13			2	2	1	0	0	0	0	0	3	1	2	0	2	4	2	2	4	2	3	4	1	2	2	2	3	1	1	2	4	2	3	3	4	0	0	0	0	3	3	0	1	2	3	2
386	Flavin reductase (NADPH)	BLVRB_MOUSE	Blvrb			7	5	5	2	3	3	5	0	2	0	2	0	5	0	0	5	0	0	4	0	0	5	0	0	0	5	0	0	0	5	0	0	0	0	0	0	1	0	2	0	0	0	2	0
387	40S ribosomal protein S18	RS18_MOUSE	Rps18			2	2	1	0	0	0	2	2	0	2	1	3	1	4	3	2	3	4	1	6	4	1	0	2	6	0	2	3	5	0	2	3	6	0	3	2	1	0	0	0	0	0	0	2
388	Tubulin alpha-4A chain	TBA4A_MOUSE	Tuba4a			3	3	3	3	2	3	3	0	4	0	2	0	0	0	0	2	0	0	4	0	0	3	2	0	0	3	2	2	0	1	3	2	0	0	0	2	2	2	0	2	2	2	0	3
389	3-hydroxyacyl-CoA dehydrogenase type-2	HCD2_MOUSE	Hsd17b10			4	3	3	2	0	3	4	1	4	0	4	0	5	4	0	4	3	0	4	3	0	3	2	4	4	3	2	4	3	4	3	5	3	0	0	0	0	0	0	2	0	2	3	2
390	Carboxypeptidase A1	CBPA1_MOUSE	Cpa1			3	3	3	4	6	5	5	0	4	0	4	0	3	0	0	4	0	0	5	0	0	8	0	0	0	6	0	0	0	6	0	0	0	0	0	1	3	0	0	0	1	0	0	0
391	4-hydroxyphenylpyruvate dioxygenase	HPPD_MOUSE	Hpd			5	6	4	5	4	2	4	0	3	0	5	0	3	1	0	5	0	0	5	2	0	5	0	0	0	6	1	1	0	4	0	0	0	0	0	0	3	0	0	0	0	0	0	0
393	ATP synthase membrane subunit DAPIT, mitochondrial	ATPMD_MOUSE	Atp5md			2	2	2	2	2	2	2	0	2	0	2	0	0	2	0	2	2	2	2	2	0	0	2	3	0	0	0	3	0	0	2	2	0	0	0	0	0	2	2	0	0	0	2	2
394	ATP synthase subunit e, mitochondrial	ATP5I_MOUSE	Atp5me			1	0	0	2	2	2	2	0	2	0	2	0	2	3	2	0	2	2	0	3	0	0	0	2	0	0	1	3	0	0	3	2	0	0	0	0	0	2	0	2	0	0	2	0
395	Obscurin	OBSCN_MOUSE	Obscn			1	2	0	0	1	0	2	1	2	0	2	1	2	3	2	2	2	0	1	2	2	2	0	0	3	2	2	2	3	1	5	2	1	1	1	2	0	1	0	1	0	3	1	2
396	Protein disulfide-isomerase A2	PDIA2_MOUSE	Pdia2			0	2	2	4	3	2	3	0	3	0	4	0	5	0	0	6	0	0	6	0	0	9	0	0	0	7	0	0	0	5	0	0	0	0	0	0	0	0	0	0	0	0	0	0
397	Superoxide dismutase [Mn], mitochondrial	SODM_MOUSE	Sod2			2	2	2	2	2	4	3	0	4	0	3	0	4	2	0	4	3	0	4	4	0	4	4	1	0	5	2	3	0	3	2	3	0	0	0	0	0	0	0	0	2	0	0	0
398	Anterior gradient protein 2 homolog	AGR2_MOUSE	Agr2			0	0	0	1	2	2	3	0	3	0	3	0	2	1	0	3	3	0	1	1	0	0	4	3	3	2	3	3	3	2	2	4	3	0	0	0	0	2	2	0	0	0	2	1
399	NADH dehydrogenase [ubiquinone] flavoprotein 1, mitochondrial	NDUV1_MOUSE	Ndufv1			5	5	3	1	5	1	3	0	2	0	1	0	1	2	3	2	0	0	1	0	2	4	0	2	0	3	1	2	0	2	2	2	0	0	0	0	3	0	0	0	0	0	0	0
400	Sodium/potassium-transporting ATPase subunit alpha-2	AT1A2_MOUSE	Atp1a2			0	1	1	2	0	1	2	1	1	0	1	0	0	2	0	0	1	1	0	1	0	0	1	1	0	0	1	5	0	0	6	3	0	0	0	0	0	1	0	1	1	1	0	0
403	40S ribosomal protein S3a	RS3A_MOUSE	Rps3a			2	3	3	0	0	0	1	1	1	0	1	0	0	2	0	2	0	0	2	2	0	0	0	0	4	0	0	1	4	0	1	0	3	0	0	0	2	0	2	0	0	0	1	0
404	Glycogen [starch] synthase, muscle	GYS1_MOUSE	Gys1			7	6	8	0	0	3	3	0	2	0	1	0	2	3	0	4	2	0	3	3	1	6	0	0	0	7	1	1	0	9	4	0	0	0	0	0	3	0	0	0	0	2	0	0
405	Serine protease inhibitor Kazal-type 1	ISK1_MOUSE	Spink1			0	0	0	3	3	3	2	0	2	0	1	0	2	0	0	2	0	0	2	1	0	1	0	0	1	1	0	0	1	1	0	0	0	0	0	0	0	3	3	0	0	0	3	3
406	S-adenosylmethionine synthase isoform type-1	METK1_MOUSE	Mat1a			2	3	3	2	1	1	4	0	2	0	3	0	2	0	0	2	0	0	3	0	0	3	0	0	0	4	0	0	0	3	0	0	0	0	0	0	0	0	0	0	0	0	2	1
407	Immunoglobulin heavy constant mu	IGHM_MOUSE	Ighm			3	3	2	2	0	2	2	0	2	0	2	2	0	2	2	3	3	2	3	2	0	0	2	2	4	1	0	2	4	2	2	1	4	1	2	2	0	0	1	0	0	0	0	0
408	4-trimethylaminobutyraldehyde dehydrogenase	AL9A1_MOUSE	Aldh9a1			4	6	4	1	2	1	4	0	4	0	2	0	7	0	0	5	0	0	5	0	0	7	0	0	0	7	0	0	0	7	0	0	0	2	1	2	3	0	0	0	0	0	0	0
410	60S ribosomal protein L22	RL22_MOUSE	Rpl22			2	2	2	0	0	0	2	2	2	2	1	2	2	3	0	2	3	1	2	2	0	0	0	2	2	0	2	2	3	0	2	2	3	3	0	3	0	0	1	0	0	0	0	1
411	Band 3 anion transport protein	B3AT_MOUSE	Slc4a1			0	2	2	2	2	3	2	0	2	2	1	2	0	4	4	0	4	4	0	4	4	0	2	4	0	0	5	3	0	0	4	4	0	0	0	0	0	0	0	0	0	0	0	0
412	Poly(rC)-binding protein 1	PCBP1_MOUSE	Pcbp1			2	2	2	3	1	3	4	0	2	0	2	2	4	2	2	3	2	2	2	2	0	3	2	2	0	3	2	2	0	2	3	0	0	0	0	0	2	2	2	0	0	0	2	2
414	Cytochrome b-c1 complex subunit Rieske, mitochondrial	UCRI_MOUSE	Uqcrfs1			0	0	0	0	0	0	0	0	1	0	0	0	0	2	1	0	2	0	0	0	0	0	0	2	0	2	2	3	0	0	1	3	0	1	1	2	2	2	3	0	0	0	3	3
415	Transgelin-2	TAGL2_MOUSE	Tagln2			0	0	0	2	2	2	5	0	3	0	4	0	6	1	0	8	0	0	7	1	0	8	0	0	2	6	0	0	2	7	0	0	1	0	1	1	0	2	1	0	0	0	1	4
416	6-phosphogluconate dehydrogenase, decarboxylating	6PGD_MOUSE	Pgd			6	7	6	3	1	2	5	0	6	0	5	0	5	0	0	6	0	0	3	0	0	7	0	0	0	7	0	0	0	6	4	0	0	2	2	2	1	0	0	2	0	0	0	0
417	Maleylacetoacetate isomerase	MAAI_MOUSE	Gstz1			4	4	5	0	1	1	3	0	2	0	4	0	6	0	0	7	0	0	6	0	0	7	0	0	0	8	0	0	0	6	4	0	0	0	0	0	3	0	0	0	0	0	2	0
418	Ornithine aminotransferase, mitochondrial	OAT_MOUSE	Oat			7	5	3	4	1	3	7	0	3	0	3	0	4	0	0	5	0	0	3	0	0	4	0	0	0	4	0	0	0	6	0	0	0	0	0	0	3	0	1	0	0	2	0	2
419	14-3-3 protein beta/alpha	1433B_MOUSE	Ywhab			0	1	1	2	2	3	2	0	3	0	4	0	5	4	0	4	2	0	5	3	1	6	0	0	2	5	0	2	2	4	0	0	0	0	0	0	1	0	4	0	0	0	2	3
420	Gamma-enolase	ENOG_MOUSE	Eno2			2	0	3	2	3	2	2	0	2	0	0	0	2	0	0	4	0	0	3	0	0	5	0	0	0	4	0	0	0	4	0	0	0	0	0	0	0	0	0	0	0	0	0	0
421	Keratin, type I cuticular Ha1	K1H1_MOUSE	Krt31			0	0	2	0	0	0	0	0	0	0	0	0	0	0	0	0	0	0	0	0	0	0	0	0	0	0	0	0	0	0	0	0	0	0	0	0	0	5	2	4	8	5	2	3
422	60S ribosomal protein L23a	RL23A_MOUSE	Rpl23a			0	0	0	0	0	0	1	0	0	1	0	0	0	0	1	1	3	1	0	3	1	0	2	0	3	1	0	0	3	0	0	0	2	0	1	1	0	3	2	0	0	0	3	3
423	Peptidyl-prolyl cis-trans isomerase FKBP1A	FKB1A_MOUSE	Fkbp1a			0	0	0	2	3	2	3	1	2	0	3	0	3	2	0	3	2	0	3	2	0	2	2	2	0	3	1	1	1	3	0	2	1	0	0	0	0	0	0	1	2	2	0	2
424	Spliceosome-associated protein CWC27 homolog	CWC27_MOUSE	Cwc27			0	0	0	0	0	0	0	0	0	0	0	0	0	0	0	0	0	0	0	0	0	0	0	0	0	0	0	0	0	0	0	0	0	0	0	0	0	0	0	0	1	0	0	0
425	40S ribosomal protein S14	RS14_MOUSE	Rps14			2	2	3	0	0	0	0	1	0	2	0	2	0	2	0	0	0	2	2	3	0	0	2	2	3	2	2	2	3	0	0	2	4	0	0	0	2	2	0	0	0	0	0	2
426	NADH dehydrogenase [ubiquinone] 1 beta subcomplex subunit 10	NDUBA_MOUSE	Ndufb10			0	0	0	2	2	2	3	0	2	0	3	0	0	3	4	0	4	4	0	4	3	0	4	3	0	0	3	4	0	0	3	2	0	0	0	0	3	0	0	0	0	0	1	0
427	Electron transfer flavoprotein-ubiquinone oxidoreductase, mitochondrial	ETFD_MOUSE	Etfdh			1	3	3	3	4	3	4	0	2	0	5	0	0	3	0	0	3	2	0	2	1	0	2	5	0	0	3	6	0	0	4	5	0	0	0	0	0	0	0	1	1	0	0	0
428	Histone H2A.V	H2AV_MOUSE (+1)	H2afv			0	0	0	0	0	0	0	2	0	2	0	2	0	1	2	0	0	2	0	2	2	0	0	3	2	0	0	2	2	0	0	2	2	0	0	0	1	0	3	0	0	0	2	2
429	Phosphoglycerate mutase 1	PGAM1_MOUSE	Pgam1			4	4	2	3	3	2	4	0	3	0	3	0	4	0	0	3	0	0	3	0	0	9	0	0	0	7	0	0	0	6	0	0	0	0	0	0	1	1	0	0	0	0	0	0
430	Neurofilament light polypeptide	NFL_MOUSE	Nefl			0	0	0	2	5	3	0	2	0	2	0	2	0	4	2	0	4	4	0	5	3	2	3	3	0	2	2	2	0	0	2	3	0	0	0	0	2	2	0	0	0	0	0	2
431	Purine nucleoside phosphorylase	PNPH_MOUSE	Pnp			5	4	4	3	0	3	4	0	1	0	3	0	3	0	0	4	0	0	4	0	0	6	0	0	0	7	0	0	0	8	0	0	0	0	0	0	1	0	0	0	0	0	0	0
432	60S ribosomal protein L4	RL4_MOUSE	Rpl4			0	0	2	0	0	0	3	0	0	0	1	0	2	3	2	0	2	1	2	4	2	0	0	1	4	0	0	2	3	0	0	1	4	0	0	0	0	2	0	0	0	0	2	2
433	Serine/threonine-protein phosphatase PP1-beta catalytic subunit	PP1B_MOUSE	Ppp1cb			1	0	2	1	2	2	5	0	4	0	3	0	4	3	0	4	2	0	4	3	0	7	0	0	4	3	0	0	4	4	0	0	5	0	0	0	4	0	0	0	0	0	0	0
434	Apolipoprotein A-IV	APOA4_MOUSE	Apoa4			0	0	0	2	1	3	2	0	4	0	4	0	3	2	0	4	2	0	5	2	0	4	0	4	0	5	0	4	0	3	0	3	0	0	0	0	0	1	0	0	0	1	1	0
435	NADH dehydrogenase [ubiquinone] 1 alpha subcomplex subunit 13	NDUAD_MOUSE	Ndufa13			0	0	0	0	1	3	3	0	1	0	2	0	0	3	2	0	2	2	0	2	2	0	2	2	0	0	3	1	0	0	4	2	0	0	0	0	0	2	1	0	0	0	3	2
436	Protein disulfide-isomerase A6	PDIA6_MOUSE	Pdia6			0	1	0	3	3	2	5	0	1	0	5	0	3	2	0	3	3	1	2	4	0	2	0	1	0	1	0	4	0	3	3	2	0	0	0	0	0	0	0	2	2	3	1	0
437	Epiplakin	EPIPL_MOUSE	Eppk1			2	0	2	1	0	1	1	0	1	0	0	0	1	1	2	1	1	1	1	1	0	1	1	1	0	2	5	2	0	0	2	1	0	0	1	0	0	1	0	0	0	1	0	0
439	Delta-1-pyrroline-5-carboxylate dehydrogenase, mitochondrial	AL4A1_MOUSE	Aldh4a1			4	5	4	2	1	1	4	0	2	0	3	0	2	1	0	2	1	0	2	1	0	3	1	0	0	2	3	0	0	3	3	1	0	2	3	1	0	0	1	0	0	0	0	0
440	Cysteine and glycine-rich protein 1	CSRP1_MOUSE	Csrp1			1	0	0	0	0	2	4	0	4	0	2	0	3	1	0	2	2	2	5	1	2	0	0	2	3	1	2	3	2	1	1	1	4	0	0	0	0	0	0	0	0	0	0	0
441	CDGSH iron-sulfur domain-containing protein 1	CISD1_MOUSE	Cisd1			0	0	0	0	0	1	1	0	1	0	1	0	0	2	0	0	3	2	0	2	0	0	0	3	0	0	1	3	0	0	3	3	0	0	0	0	0	2	1	0	2	2	2	2
442	3-ketoacyl-CoA thiolase A, peroxisomal	THIKA_MOUSE	Acaa1a			5	7	6	0	0	0	3	0	2	0	2	0	2	1	0	2	0	0	2	2	0	2	2	2	0	2	2	2	0	2	4	0	0	0	0	0	2	0	0	0	0	0	2	2
443	Calnexin	CALX_MOUSE	Canx			2	2	1	1	1	0	2	0	3	0	3	0	0	2	2	2	4	3	2	4	1	0	0	3	2	0	3	5	0	0	3	5	0	0	0	0	0	0	0	0	0	0	0	1
444	60S ribosomal protein L6	RL6_MOUSE	Rpl6			0	0	0	0	0	0	2	0	2	0	3	0	0	6	0	0	5	0	0	4	0	0	0	1	4	0	2	3	4	0	1	1	4	3	1	2	0	0	1	0	0	0	3	0
445	Ig gamma-2A chain C region secreted form	GCAB_MOUSE				3	2	2	2	2	0	2	0	2	0	2	0	4	0	0	3	0	0	3	2	0	2	0	1	4	2	0	0	4	3	0	0	4	0	0	0	0	0	0	0	0	0	0	0
447	Peroxisomal bifunctional enzyme	ECHP_MOUSE	Ehhadh			12	13	13	0	0	0	3	0	3	0	2	0	1	0	0	3	0	0	2	1	0	0	0	0	1	0	6	0	1	0	10	0	0	0	0	0	4	0	0	0	0	0	0	0
449	Lactoylglutathione lyase	LGUL_MOUSE	Glo1			0	0	0	3	3	2	3	0	2	0	3	0	3	0	0	4	2	0	4	0	0	5	0	0	0	3	0	0	0	4	0	0	0	0	2	0	2	1	2	0	0	0	2	1
450	Keratin-associated protein 15-1	KR151_MOUSE	Krtap15-1			0	0	0	0	0	0	0	0	0	0	0	0	0	0	0	0	0	0	0	0	0	0	0	0	0	0	0	0	0	0	0	0	0	3	4	3	0	3	2	0	0	0	2	2
451	Prohibitin-2	PHB2_MOUSE	Phb2			0	0	0	0	1	2	1	0	1	0	1	0	0	3	5	0	1	4	0	1	5	0	3	1	0	0	3	1	0	0	4	3	0	0	0	0	1	3	2	0	0	0	3	2
452	NADH dehydrogenase [ubiquinone] 1 alpha subcomplex subunit 10, mitochondrial	NDUAA_MOUSE	Ndufa10			4	2	1	2	2	2	2	0	4	0	1	0	0	2	3	0	4	2	0	2	3	0	4	3	0	0	3	3	0	0	4	4	0	0	0	0	3	0	0	0	0	0	3	0
453	Myosin-6	MYH6_MOUSE	Myh6			0	2	0	0	0	0	0	2	0	4	0	5	0	0	0	0	0	2	0	0	2	0	0	0	1	0	8	0	3	0	5	0	3	0	0	1	1	3	3	2	2	2	2	1
454	ADP-ribosylation factor 1	ARF1_MOUSE	Arf1			4	2	2	0	0	0	4	0	1	0	2	0	1	3	0	1	5	0	2	4	0	0	0	4	0	2	0	4	0	1	4	4	0	0	0	0	2	0	0	0	0	0	2	1
455	Aminopeptidase N	AMPN_MOUSE	Anpep			0	2	5	2	1	2	4	0	2	0	4	0	3	5	0	3	6	0	3	4	0	2	0	6	0	2	0	8	0	2	3	7	0	0	0	0	0	0	0	0	1	0	0	0
456	S-formylglutathione hydrolase	ESTD_MOUSE	Esd			6	3	4	2	1	2	4	0	2	0	5	0	4	0	0	4	0	0	4	0	0	6	0	0	0	7	0	0	0	5	0	0	0	0	0	0	0	0	0	0	0	0	0	0
457	Odorant-binding protein 1a	OBP1A_MOUSE	Obp1a			0	0	0	3	3	3	4	0	3	0	2	1	2	0	0	3	1	0	3	0	0	3	0	0	0	2	0	0	0	3	0	0	0	0	0	0	0	2	2	0	0	0	2	2
458	Keratin, type II cuticular Hb4	KRT84_MOUSE	Krt84			0	0	0	0	0	0	0	0	0	0	0	0	0	0	0	0	0	0	0	0	0	0	0	0	0	0	0	0	0	0	0	0	0	5	4	4	0	4	5	6	6	5	3	4
459	Gamma-crystallin B	CRGB_MOUSE	Crygb			3	2	4	1	2	2	2	0	0	0	2	0	4	0	0	4	0	0	4	0	0	5	0	0	0	4	0	0	0	6	0	0	0	0	0	1	0	0	0	0	0	0	0	0
460	ATP synthase subunit delta, mitochondrial	ATPD_MOUSE	Atp5f1d			2	1	2	2	2	2	2	2	0	0	2	1	2	2	2	0	2	2	2	2	2	2	2	2	2	0	2	0	2	2	2	0	2	2	0	0	1	3	2	0	0	0	2	2
461	Tubulin beta-5 chain	TBB5_MOUSE	Tubb5			2	2	2	1	1	1	2	0	2	0	1	0	1	0	0	1	0	0	1	2	2	0	3	1	0	2	2	2	0	0	2	0	0	0	0	0	2	2	0	0	0	0	2	0
463	Myosin-3	MYH3_MOUSE	Myh3			0	0	0	0	0	0	0	1	0	1	0	0	0	0	1	0	0	1	0	0	0	0	1	0	0	0	2	0	1	0	2	0	1	1	2	1	1	0	1	0	0	0	1	0
464	Neutrophilic granule protein	NGP_MOUSE	Ngp			0	0	0	0	1	0	0	0	0	0	2	0	0	4	0	2	4	0	0	3	0	0	0	2	4	0	0	3	5	0	0	2	4	0	0	0	0	2	2	0	0	0	2	2
465	Heterogeneous nuclear ribonucleoprotein A3	ROA3_MOUSE	Hnrnpa3			0	0	3	2	1	0	5	0	0	0	2	0	3	0	0	5	0	0	2	0	0	2	0	0	2	2	0	0	3	3	2	0	1	0	0	0	0	2	2	0	0	0	0	3
466	Synaptophysin-like protein 2	SYPL2_MOUSE	Sypl2			3	3	3	2	2	0	1	0	2	0	0	0	2	4	1	0	3	2	0	3	2	0	0	5	0	0	2	5	0	0	2	4	0	0	0	0	1	0	0	0	0	0	0	0
467	Beta-crystallin A1	CRBA1_MOUSE	Cryba1			4	3	4	1	3	3	2	0	2	0	2	0	3	0	0	4	0	0	4	2	0	4	1	0	0	4	0	0	0	4	0	0	0	0	0	0	0	0	0	0	0	0	0	0
469	Ribonuclease inhibitor	RINI_MOUSE	Rnh1			3	7	7	2	2	1	4	0	2	0	3	0	4	0	0	6	0	0	3	0	0	8	0	0	0	10	0	0	0	8	0	0	0	0	0	0	0	0	0	0	0	0	0	0
471	Acyl carrier protein, mitochondrial	ACPM_MOUSE	Ndufab1			0	0	0	3	2	3	0	0	2	0	1	0	1	2	1	2	1	0	2	1	1	1	2	0	0	2	0	2	0	2	0	1	0	0	0	0	0	0	0	0	0	0	0	0
472	40S ribosomal protein S4, X isoform	RS4X_MOUSE	Rps4x			0	2	0	0	0	0	3	1	2	2	2	3	0	4	2	0	4	3	2	4	0	0	0	0	5	0	3	3	4	0	3	0	5	0	0	0	2	1	1	0	0	0	0	0
473	Isovaleryl-CoA dehydrogenase, mitochondrial	IVD_MOUSE	Ivd			6	6	6	3	1	0	2	0	3	0	3	0	2	1	0	4	1	0	6	0	0	4	0	0	0	4	0	0	0	2	2	0	0	1	0	0	1	0	0	0	0	0	2	2
474	Glutathione S-transferase omega-1	GSTO1_MOUSE	Gsto1			0	2	0	1	0	2	2	0	2	0	2	0	2	0	0	4	0	0	3	0	0	3	0	0	0	5	0	0	0	2	0	0	0	0	0	0	0	0	0	0	0	0	0	0
475	Elongation factor 1-beta	EF1B_MOUSE	Eef1b			0	0	0	0	0	1	2	0	2	0	2	0	1	0	0	1	2	0	3	0	0	2	1	0	2	3	0	0	2	2	0	1	2	0	0	0	0	0	0	0	0	0	2	0
476	EH domain-containing protein 2	EHD2_MOUSE	Ehd2			0	1	2	0	0	0	0	0	0	0	0	0	0	1	0	0	1	2	0	1	1	0	0	2	1	0	1	4	0	1	5	3	0	1	1	1	0	0	0	0	0	0	0	0
477	Voltage-dependent anion-selective channel protein 3	VDAC3_MOUSE	Vdac3			0	0	0	2	2	2	2	0	0	0	3	0	1	3	0	0	3	0	0	3	0	0	2	1	0	0	2	1	0	0	4	0	0	1	0	0	1	0	0	0	0	0	0	1
479	Heterogeneous nuclear ribonucleoprotein A/B	ROAA_MOUSE	Hnrnpab			0	0	0	0	2	0	3	0	0	0	3	0	2	0	0	3	0	0	3	0	0	3	0	0	3	4	0	0	4	3	0	0	3	0	0	0	0	2	2	0	0	0	2	0
480	Tropomodulin-4	TMOD4_MOUSE	Tmod4			0	0	0	0	0	0	0	6	0	6	0	7	0	0	5	0	0	6	0	0	6	0	3	0	0	0	1	3	0	0	1	0	0	0	0	0	0	2	0	0	0	0	2	1
481	Brain acid soluble protein 1	BASP1_MOUSE	Basp1			0	2	0	2	2	2	2	0	2	0	2	0	2	5	0	3	6	0	3	4	0	3	0	3	2	3	0	4	2	2	0	3	2	0	0	0	0	0	0	0	0	0	0	0
482	Keratin, type I cuticular Ha6	KRT36_MOUSE	Krt36			0	0	0	0	0	0	0	0	0	0	0	0	0	0	0	0	0	0	0	0	0	0	0	0	0	0	0	0	0	0	0	0	0	4	3	5	0	3	3	3	1	2	1	3
483	Cofilin-2	COF2_MOUSE	Cfl2			2	2	2	2	1	2	3	0	2	0	3	0	3	2	0	3	0	0	4	2	0	3	0	0	0	5	0	1	0	4	0	0	0	0	0	0	0	0	0	0	2	0	0	2
484	Elongation factor Tu, mitochondrial	EFTU_MOUSE	Tufm			3	3	3	3	2	3	3	0	3	0	3	0	1	0	0	2	2	0	1	2	0	0	3	1	0	0	1	0	0	1	2	0	0	0	0	0	0	2	2	2	3	0	1	0
485	NADH dehydrogenase [ubiquinone] 1 alpha subcomplex subunit 6	NDUA6_MOUSE	Ndufa6			0	0	0	0	1	0	1	0	1	0	1	0	0	2	1	0	3	0	0	2	0	0	2	2	0	0	1	3	0	0	2	3	0	0	0	0	0	2	1	0	0	0	1	2
486	Carbonyl reductase [NADPH] 1	CBR1_MOUSE	Cbr1			5	3	3	1	2	1	2	0	1	0	1	0	2	0	0	3	0	0	4	0	0	7	0	0	0	7	0	0	0	6	1	0	0	2	3	0	0	0	0	0	0	0	0	0
487	Dolichyl-diphosphooligosaccharide--protein glycosyltransferase subunit 1	RPN1_MOUSE	Rpn1			0	0	2	1	0	2	4	0	0	0	1	0	0	5	1	0	9	2	0	8	0	0	0	2	0	0	3	7	0	0	3	4	0	0	0	2	0	0	0	0	0	0	0	0
488	Keratin, type I cytoskeletal 14	K1C14_MOUSE	Krt14			0	0	0	0	0	0	0	0	0	0	0	0	0	0	0	0	0	0	0	0	0	0	9	0	0	0	10	0	0	0	4	0	0	3	3	2	2	3	2	0	0	0	3	2
489	Prothymosin alpha	PTMA_MOUSE	Ptma			2	2	2	3	4	3	4	0	4	0	4	0	3	0	0	4	0	0	3	0	0	4	0	0	3	4	0	0	4	4	0	0	4	0	0	0	0	0	0	0	0	0	0	0
490	Lactotransferrin	TRFL_MOUSE	Ltf			0	0	0	0	0	0	0	0	0	0	0	0	0	0	0	2	0	0	1	0	0	0	0	0	17	0	0	0	14	0	0	0	19	0	0	0	0	0	0	0	0	0	0	0
491	Stress-induced-phosphoprotein 1	STIP1_MOUSE	Stip1			0	0	0	0	0	2	1	0	3	0	2	0	5	0	0	3	0	0	3	0	0	5	0	0	2	6	0	0	0	5	0	0	2	0	0	0	0	2	0	0	0	0	0	1
492	40S ribosomal protein S12	RS12_MOUSE	Rps12			0	0	0	3	2	3	3	0	2	0	2	0	3	3	0	2	3	0	2	2	0	3	0	0	3	2	0	1	3	2	0	0	4	0	0	0	0	1	0	0	0	0	0	0
493	Cytochrome b-c1 complex subunit 6, mitochondrial	QCR6_MOUSE	Uqcrh			0	0	0	0	0	1	0	0	1	0	0	0	0	2	0	0	1	0	0	0	0	0	0	2	0	0	0	1	0	0	0	2	0	0	0	0	0	2	2	0	0	0	2	2
495	40S ribosomal protein S28	RS28_MOUSE	Rps28			0	0	0	0	0	2	1	1	2	2	2	2	1	1	0	2	1	0	2	1	0	2	2	2	2	2	1	2	2	0	0	2	2	0	0	0	0	1	0	0	0	0	1	0
496	Nuclease-sensitive element-binding protein 1	YBOX1_MOUSE	Ybx1			0	0	0	0	0	0	3	0	3	0	3	0	3	2	0	3	3	0	3	2	0	3	0	2	5	3	0	1	4	3	0	0	5	0	0	0	0	0	2	0	0	0	3	2
497	Alcohol dehydrogenase class-3	ADHX_MOUSE	Adh5			5	3	3	2	2	1	1	0	3	0	2	0	1	0	0	3	0	0	2	0	0	6	0	0	0	3	0	0	0	4	0	0	0	0	0	0	0	0	0	0	0	2	1	0
498	Glycogenin-1	GLYG_MOUSE	Gyg1			3	4	3	2	3	3	4	0	2	1	2	0	2	1	0	2	0	0	2	0	0	4	0	0	0	4	0	0	0	5	0	0	0	1	0	0	0	0	0	0	0	0	0	0
499	Dehydrogenase/reductase SDR family member 4	DHRS4_MOUSE	Dhrs4			3	2	1	0	0	0	1	0	0	0	0	0	0	1	0	2	0	0	1	1	0	0	0	2	5	0	0	2	5	0	0	1	5	0	0	0	0	0	0	0	0	0	0	0
500	Ubiquitin-conjugating enzyme E2 variant 1	UB2V1_MOUSE	Ube2v1			1	1	1	1	0	0	1	0	1	0	2	0	0	0	0	4	0	0	1	0	0	0	0	1	0	2	1	1	0	0	1	1	0	0	0	0	0	0	0	0	0	0	0	1
501	NADH dehydrogenase [ubiquinone] 1 alpha subcomplex subunit 9, mitochondrial	NDUA9_MOUSE	Ndufa9			0	0	0	0	0	0	5	0	0	0	2	0	0	3	0	0	5	0	0	6	0	0	0	4	0	0	5	3	0	0	7	1	0	0	0	0	4	0	1	0	0	1	0	0
502	UDP-glucuronosyltransferase 1-1	UD11_MOUSE	Ugt1a1			2	3	2	0	0	0	3	0	2	0	1	0	2	1	0	0	4	2	0	4	0	0	0	6	0	0	2	6	0	0	6	2	0	0	0	0	1	0	0	0	0	0	0	0
503	40S ribosomal protein S9	RS9_MOUSE	Rps9			2	2	2	0	0	0	0	0	0	0	0	1	0	2	1	0	3	0	0	2	1	0	0	1	1	0	0	2	1	0	0	2	2	2	2	2	0	0	0	0	1	0	2	0
504	Cytochrome b-c1 complex subunit 9	QCR9_MOUSE	Uqcr10			0	0	0	1	0	1	0	0	1	0	1	0	1	1	0	0	1	0	0	1	0	0	0	1	0	0	1	1	0	0	1	1	0	0	0	0	0	1	1	0	0	0	1	1
506	NADH dehydrogenase [ubiquinone] flavoprotein 2, mitochondrial	NDUV2_MOUSE	Ndufv2			0	0	0	2	4	1	2	0	0	0	1	0	0	0	0	2	0	0	0	0	0	3	0	1	0	3	0	1	0	3	2	1	0	0	1	0	0	2	3	0	0	0	4	4
507	Ig gamma-3 chain C region	IGHG3_MOUSE				2	2	3	1	1	0	2	0	3	0	3	0	2	0	2	2	0	0	3	0	0	2	0	0	2	2	0	0	2	2	0	0	2	2	2	2	0	0	0	0	0	0	0	0
508	Glutamine amidotransferase-like class 1 domain-containing protein 3A, mitochondrial	GAL3A_MOUSE	Gatd3a			0	0	0	0	0	3	2	0	4	0	2	0	3	2	0	3	0	0	2	1	0	3	0	1	0	2	0	0	0	3	0	0	0	0	0	0	2	0	0	0	0	0	0	0
509	Creatine kinase U-type, mitochondrial	KCRU_MOUSE	Ckmt1			0	0	0	1	1	1	2	0	1	0	2	0	0	2	1	1	1	0	3	1	1	1	0	1	2	1	1	2	1	0	2	0	1	0	0	0	0	0	0	0	0	0	0	0
510	Cytosol aminopeptidase	AMPL_MOUSE	Lap3			4	4	6	0	2	0	3	0	2	0	3	0	3	0	0	4	2	0	3	2	0	5	0	0	0	5	0	2	0	5	2	2	0	0	0	0	0	0	0	0	0	0	0	0
511	3-hydroxyanthranilate 3,4-dioxygenase	3HAO_MOUSE	Haao			2	1	2	2	2	2	3	0	2	0	2	0	2	0	0	2	0	0	3	0	0	7	0	0	0	6	0	0	0	5	0	0	0	0	0	0	0	0	0	0	0	0	0	0
512	Kallikrein 1-related peptidase-like b4	K1KB4_MOUSE	Klk1b4			0	0	0	3	2	2	4	0	3	0	4	0	2	0	0	4	0	0	5	0	0	5	0	0	0	6	0	0	0	6	0	0	0	0	0	0	0	0	0	0	0	0	0	0
513	MICOS complex subunit Mic19	MIC19_MOUSE	Chchd3			0	0	0	2	2	3	0	0	0	0	0	0	0	3	5	0	0	4	0	2	3	0	4	4	0	0	2	2	0	0	2	3	0	0	0	0	0	0	0	0	0	0	1	0
516	NADH dehydrogenase [ubiquinone] iron-sulfur protein 5	NDUS5_MOUSE	Ndufs5			0	0	0	0	0	0	0	0	0	0	0	0	0	3	0	0	3	0	0	3	0	0	0	3	1	0	1	2	0	0	1	3	0	0	1	0	0	3	2	0	0	0	2	2
517	60S ribosomal protein L19	RL19_MOUSE	Rpl19			1	2	0	0	0	0	2	0	2	0	2	0	2	3	2	2	2	0	2	3	0	0	2	2	2	2	2	3	2	0	0	3	2	0	0	0	0	0	0	0	1	0	0	0
518	Aldehyde dehydrogenase, cytosolic 1	AL1A7_MOUSE	Aldh1a7			1	1	2	0	0	1	0	0	0	0	0	0	0	0	0	0	0	0	0	0	0	3	0	0	0	2	0	0	0	3	0	0	0	0	0	0	1	0	0	0	0	0	0	0
519	Serine/threonine-protein phosphatase 2A 65 kDa regulatory subunit A alpha isoform	2AAA_MOUSE	Ppp2r1a			4	4	4	1	2	1	1	0	3	0	0	0	1	1	0	4	1	0	3	0	0	2	0	0	0	2	2	2	0	4	0	0	0	0	0	0	0	0	0	0	2	0	0	0
520	14-3-3 protein theta	1433T_MOUSE	Ywhaq			0	0	0	0	0	2	0	0	3	0	0	0	3	0	0	2	0	0	2	0	0	5	0	0	0	3	0	0	0	5	0	0	0	0	0	0	0	4	3	3	2	0	3	3
521	Carboxylesterase 1C	EST1C_MOUSE	Ces1c			0	0	0	4	5	3	3	0	3	0	2	0	4	0	0	5	0	0	5	0	0	6	0	0	0	5	0	0	0	7	0	0	0	0	0	0	0	0	0	0	0	0	0	0
522	Cytoplasmic aconitate hydratase	ACOC_MOUSE	Aco1			6	7	7	2	0	0	1	0	1	0	1	0	1	0	0	3	0	0	2	0	0	3	0	0	0	6	1	0	0	4	0	0	0	0	0	0	1	0	0	0	0	0	0	0
523	Membrane-associated progesterone receptor component 1	PGRC1_MOUSE	Pgrmc1			0	0	0	0	0	0	2	0	0	0	2	0	0	2	0	0	2	0	0	2	0	0	0	3	0	0	0	4	0	0	1	2	0	0	0	0	0	1	1	0	0	0	0	0
524	60S ribosomal protein L27a	RL27A_MOUSE	Rpl27a			0	0	1	0	0	0	2	0	0	0	0	0	0	1	0	1	1	0	1	2	0	2	0	0	1	0	0	0	2	0	0	0	3	1	2	0	0	2	0	0	0	0	1	1
525	Alpha-actinin-1	ACTN1_MOUSE	Actn1			2	2	0	1	0	0	0	2	0	1	0	1	0	1	1	0	1	2	0	1	2	0	0	1	0	0	3	1	0	0	0	1	1	0	0	0	2	0	0	1	2	3	0	0
526	Polyadenylate-binding protein 1	PABP1_MOUSE	Pabpc1			3	3	2	0	0	0	1	0	4	0	0	0	3	0	0	3	1	0	4	3	0	2	0	0	2	4	0	0	2	3	0	0	4	0	0	0	0	0	0	0	0	0	0	0
527	3-hydroxyisobutyrate dehydrogenase, mitochondrial	3HIDH_MOUSE	Hibadh			3	3	3	2	0	3	5	0	4	0	4	0	5	0	0	3	0	0	5	0	0	4	0	0	0	4	0	0	0	5	0	0	0	0	0	0	0	1	1	0	0	0	3	2
528	GTP-binding nuclear protein Ran	RAN_MOUSE	Ran			2	3	3	0	0	0	2	0	2	0	1	0	2	1	0	2	2	0	3	0	0	4	0	0	0	2	0	0	0	4	0	0	0	0	0	0	2	0	0	0	0	0	0	1
529	Ras-related protein Rab-14	RAB14_MOUSE	Rab14			1	3	1	0	0	0	2	0	2	0	2	0	0	2	0	0	4	0	0	4	0	0	0	5	0	0	0	4	0	0	0	4	0	0	2	0	0	0	0	0	0	0	0	0
530	NADH dehydrogenase [ubiquinone] iron-sulfur protein 8, mitochondrial	NDUS8_MOUSE	Ndufs8			0	0	0	0	2	0	2	0	0	0	0	0	0	2	2	0	3	2	0	2	2	0	2	2	0	0	2	3	0	0	2	2	0	0	0	0	0	0	0	0	0	0	0	0
531	Nucleolin	NUCL_MOUSE	Ncl			4	3	2	0	0	0	2	0	2	0	2	0	3	0	0	2	0	0	2	2	0	4	0	0	0	3	0	0	1	4	0	0	2	0	0	0	2	3	1	2	0	0	3	2
532	UDP-glucuronosyltransferase 2B17	UDB17_MOUSE	Ugt2b17			3	3	1	1	1	0	2	0	2	0	3	0	0	2	2	0	3	2	0	3	0	0	0	4	0	0	2	4	0	0	4	3	0	0	0	0	0	0	0	0	0	0	0	0
533	40S ribosomal protein S25	RS25_MOUSE	Rps25			0	0	0	0	0	0	1	0	0	2	0	0	2	2	0	2	2	0	3	3	0	2	0	2	3	0	1	2	4	0	0	2	3	0	0	1	0	3	1	0	0	0	2	1
534	Glyoxylate reductase/hydroxypyruvate reductase	GRHPR_MOUSE	Grhpr			2	5	2	0	0	0	2	0	0	0	1	0	1	0	0	4	0	0	2	0	0	4	0	0	0	2	0	0	0	3	0	0	0	0	0	0	0	0	2	0	0	0	0	1
535	Succinyl-CoA:3-ketoacid coenzyme A transferase 1, mitochondrial	SCOT1_MOUSE	Oxct1			4	5	4	0	0	0	2	0	2	0	2	0	3	0	0	4	0	0	3	0	0	3	0	0	0	2	0	0	0	4	0	0	0	0	0	0	0	0	0	0	0	0	0	0
536	Protein disulfide-isomerase A4	PDIA4_MOUSE	Pdia4			0	0	0	0	1	0	4	0	3	0	0	0	5	0	0	4	1	0	4	2	0	3	0	2	2	4	0	0	1	4	0	0	2	0	0	0	0	2	0	2	3	2	0	0
538	PDZ and LIM domain protein 3	PDLI3_MOUSE	Pdlim3			0	0	0	0	0	0	3	1	2	0	2	0	3	2	0	3	2	0	2	2	0	3	0	0	3	3	0	2	3	4	0	0	3	0	0	0	0	0	0	0	0	0	0	0
539	Mitochondrial 2-oxoglutarate/malate carrier protein	M2OM_MOUSE	Slc25a11			0	1	1	1	0	2	4	0	2	0	3	0	0	0	0	0	4	1	0	2	0	0	1	5	0	0	3	5	0	0	5	4	0	0	0	0	2	0	0	0	0	0	0	2
540	Succinate--CoA ligase [GDP-forming] subunit beta, mitochondrial	SUCB2_MOUSE	Suclg2			3	4	5	2	0	0	5	0	2	0	2	0	2	0	0	4	0	0	2	0	0	3	0	0	0	3	2	0	0	3	0	0	0	0	0	0	0	0	2	2	2	2	2	1
541	MICOS complex subunit Mic60	MIC60_MOUSE	Immt			0	0	0	0	2	1	0	0	2	0	0	0	0	0	5	0	0	3	0	0	3	0	3	1	0	0	6	5	0	0	7	0	0	0	0	0	2	0	0	1	1	1	0	0
542	L-lactate dehydrogenase C chain	LDHC_MOUSE	Ldhc			7	4	4	0	0	0	0	0	2	0	1	0	1	0	0	4	0	0	4	0	0	5	0	0	0	3	0	0	0	5	0	0	0	0	0	0	0	0	0	2	0	0	0	0
543	40S ribosomal protein S20	RS20_MOUSE	Rps20			1	0	0	0	0	0	0	0	0	1	0	0	0	0	0	0	2	0	0	3	0	0	0	2	2	0	3	0	2	0	0	1	3	0	0	0	0	2	2	0	1	0	2	2
544	Neurofilament medium polypeptide	NFM_MOUSE	Nefm			0	0	0	1	2	1	0	2	0	1	0	2	0	4	0	0	6	2	0	4	2	0	2	1	0	0	2	2	0	0	0	1	0	0	0	0	0	1	1	0	0	0	1	1
545	Vesicle-associated membrane protein-associated protein B	VAPB_MOUSE	Vapb			0	0	0	0	0	0	2	0	2	0	0	0	0	2	0	0	4	2	0	3	0	0	0	3	1	0	2	4	2	0	0	3	0	0	0	0	0	2	2	0	0	0	2	2
546	Aflatoxin B1 aldehyde reductase member 2	ARK72_MOUSE	Akr7a2			4	4	3	0	0	0	3	0	2	0	3	0	3	0	0	4	0	0	3	0	0	3	0	0	0	4	0	0	0	3	2	0	0	0	1	0	0	0	0	0	0	0	0	1
548	Heat shock 70 kDa protein 1A	HS71A_MOUSE (+1)	Hspa1a			4	4	4	0	0	0	2	0	2	0	3	0	2	1	0	3	2	1	3	1	2	4	0	0	0	3	1	0	0	3	0	0	0	0	0	0	2	0	0	0	0	0	0	0
549	C-1-tetrahydrofolate synthase, cytoplasmic	C1TC_MOUSE	Mthfd1			8	5	7	0	2	0	1	0	1	0	2	0	1	0	0	2	0	0	2	0	0	0	0	0	0	0	1	0	0	0	3	0	0	0	0	0	0	0	0	1	1	0	0	0
550	NADH dehydrogenase [ubiquinone] 1 alpha subcomplex subunit 12	NDUAC_MOUSE	Ndufa12			0	0	0	1	0	0	2	0	0	0	0	0	0	5	0	0	3	1	0	1	0	0	1	3	0	0	2	6	0	0	2	5	0	1	0	1	0	0	0	0	0	0	0	0
551	Heat shock 70 kDa protein 4	HSP74_MOUSE	Hspa4			3	2	4	0	0	2	3	0	5	0	2	0	2	0	0	2	0	0	3	0	0	1	0	0	0	5	0	0	0	6	0	0	0	0	0	0	1	0	0	0	0	0	0	0
552	D-beta-hydroxybutyrate dehydrogenase, mitochondrial	BDH_MOUSE	Bdh1			2	1	2	0	0	0	2	0	2	0	2	0	0	2	0	0	2	0	0	1	0	0	0	2	0	0	1	4	0	0	1	2	0	0	0	1	2	1	1	0	0	0	1	0
553	Transforming protein RhoA	RHOA_MOUSE	Rhoa			0	0	1	0	0	0	2	0	2	0	3	0	4	3	0	2	5	0	2	2	0	3	0	5	0	4	0	6	0	3	0	5	0	0	0	0	0	0	2	0	0	0	0	0
554	Glycerol-3-phosphate dehydrogenase, mitochondrial	GPDM_MOUSE	Gpd2			0	0	1	0	2	0	0	0	0	0	1	0	0	4	1	0	1	0	0	1	2	0	0	5	0	0	4	5	0	0	5	5	0	0	0	0	0	0	0	0	0	0	0	0
555	Prohibitin	PHB_MOUSE	Phb			0	0	0	0	0	0	2	0	0	0	0	0	0	3	2	0	3	3	0	1	3	0	2	2	0	0	4	4	0	0	2	5	0	1	2	0	2	0	2	0	0	0	2	2
556	Guanine nucleotide-binding protein G(I)/G(S)/G(T) subunit beta-2	GBB2_MOUSE	Gnb2			4	2	3	1	1	1	0	0	1	0	0	0	0	1	2	0	0	1	0	2	1	0	0	3	0	0	0	4	0	0	2	3	0	1	0	0	1	0	0	0	0	0	0	0
557	Talin-1	TLN1_MOUSE	Tln1			2	0	3	3	2	3	3	0	1	0	3	0	1	2	0	2	3	1	1	3	0	0	0	2	0	0	3	4	0	0	2	2	0	0	3	0	0	0	0	0	0	0	1	0
558	Ubiquitin-conjugating enzyme E2 N	UBE2N_MOUSE	Ube2n			0	0	2	0	0	0	1	0	1	0	3	0	3	0	0	3	0	0	2	0	0	2	0	1	0	2	0	1	0	0	2	0	0	0	0	0	0	2	2	0	0	0	2	2
559	60S acidic ribosomal protein P1	RLA1_MOUSE	Rplp1			0	0	0	2	0	2	2	0	2	2	2	0	1	2	0	2	2	2	2	0	2	3	2	2	2	1	2	2	2	2	0	2	2	0	0	0	0	0	0	0	0	0	0	0
560	40S ribosomal protein S10	RS10_MOUSE	Rps10			0	0	0	0	0	0	1	0	1	0	0	0	0	1	0	0	1	0	0	1	0	0	0	1	1	0	0	2	2	0	0	2	2	0	0	0	0	1	2	0	0	0	1	1
561	60S ribosomal protein L30	RL30_MOUSE	Rpl30			2	0	2	0	0	0	3	0	3	2	3	0	2	2	0	3	0	0	2	2	0	2	2	0	3	3	0	0	2	3	0	0	3	0	0	0	0	0	0	0	0	0	0	0
562	Myosin light chain kinase 2, skeletal/cardiac muscle	MYLK2_MOUSE	Mylk2			4	4	3	1	0	1	1	1	0	0	1	0	2	1	0	1	1	0	2	1	0	2	0	0	1	3	0	0	1	4	0	0	1	0	0	0	0	0	0	0	0	0	0	0
563	Kallikrein 1-related peptidase b3	K1KB3_MOUSE	Klk1b3			0	0	0	3	0	3	3	0	2	0	2	0	3	0	0	2	0	0	2	0	0	5	0	0	0	4	0	0	0	5	0	0	0	0	0	0	0	2	0	0	0	0	2	0
564	Core histone macro-H2A.1	H2AY_MOUSE	H2afy			1	2	2	0	0	0	0	5	0	4	0	5	0	0	3	0	0	3	0	0	4	0	0	0	2	0	0	0	2	0	0	0	2	0	0	0	0	0	0	0	0	0	2	0
565	Ubiquinone biosynthesis protein COQ9, mitochondrial	COQ9_MOUSE	Coq9			1	0	2	0	0	0	3	0	2	0	2	0	0	3	0	3	2	0	3	2	0	1	0	1	0	3	0	3	0	2	1	2	0	0	0	0	0	0	0	0	0	0	0	0
566	Alpha-amylase 1	AMY1_MOUSE	Amy1			2	1	0	0	3	0	2	0	1	0	1	0	3	0	0	5	0	0	3	0	0	7	0	0	0	7	0	0	0	7	0	0	0	0	0	0	0	0	0	0	0	0	0	0
567	Ras-related protein Rab-1A	RAB1A_MOUSE	Rab1A			1	1	1	0	0	0	1	0	0	0	0	0	0	1	0	0	3	0	0	3	0	0	0	2	0	0	0	4	0	0	1	3	0	2	2	1	0	0	0	0	0	0	0	0
568	Troponin T, cardiac muscle	TNNT2_MOUSE	Tnnt2			0	0	0	0	0	0	0	0	0	1	0	0	0	5	0	0	5	0	0	3	0	0	0	4	0	0	0	6	0	0	0	4	0	0	0	0	0	0	0	0	0	0	1	2
569	60S ribosomal protein L3	RL3_MOUSE	Rpl3			1	1	2	0	0	0	0	0	0	0	0	0	0	0	0	0	1	0	0	1	1	0	0	0	3	0	0	1	2	0	1	0	4	0	0	0	0	0	0	0	0	0	0	0
570	Dimethylglycine dehydrogenase, mitochondrial	M2GD_MOUSE	Dmgdh			6	6	7	0	0	0	2	0	3	0	2	0	3	0	0	4	0	0	2	0	0	3	0	0	0	5	0	0	0	5	0	0	0	0	0	0	0	0	0	0	0	0	0	0
571	ATP synthase protein 8	ATP8_MOUSE	Mtatp8			0	0	0	1	0	1	0	0	0	0	0	0	0	0	0	0	0	0	0	0	0	0	0	2	0	0	2	2	0	0	2	2	0	0	0	0	0	0	0	0	0	0	0	0
573	Gamma-crystallin D	CRGD_MOUSE	Crygd			2	2	2	0	2	0	0	0	0	0	0	0	2	1	0	3	0	0	1	0	0	2	0	0	0	3	0	0	1	3	0	0	1	1	0	0	0	0	0	0	0	0	0	0
574	Ras-related protein Rab-7a	RAB7A_MOUSE	Rab7a			0	0	1	1	2	0	0	0	0	0	2	0	0	2	0	0	5	0	1	3	0	0	0	5	0	0	0	7	0	0	0	6	0	0	0	0	0	0	0	0	0	0	0	0
575	SH3 domain-binding glutamic acid-rich protein	SH3BG_MOUSE	Sh3bgr			0	2	0	2	0	2	4	0	3	0	3	0	4	0	0	2	0	0	4	0	0	4	0	0	2	6	0	0	2	6	0	0	2	0	0	0	0	1	0	0	0	0	0	0
576	Non-histone chromosomal protein HMG-17	HMGN2_MOUSE	Hmgn2			0	0	0	0	0	0	0	2	2	0	0	1	1	0	0	0	0	0	0	1	0	0	0	0	2	0	0	0	2	0	0	0	2	0	0	0	0	0	0	0	0	0	0	0
577	14-3-3 protein sigma	1433S_MOUSE	Sfn			0	0	0	3	2	2	0	0	0	0	1	0	2	0	0	3	0	0	2	0	0	2	0	0	2	4	0	0	0	2	0	0	1	0	0	0	0	3	1	1	3	1	2	3
578	Peroxisomal trans-2-enoyl-CoA reductase	PECR_MOUSE	Pecr			4	5	2	0	0	0	2	0	2	0	2	0	2	2	0	0	3	0	2	2	0	0	0	0	6	0	0	0	5	0	0	0	6	0	0	0	0	0	0	0	0	0	0	0
579	60S ribosomal protein L27	RL27_MOUSE	Rpl27			0	0	0	0	0	0	0	0	0	0	1	0	1	3	0	1	3	0	0	3	0	0	1	0	3	0	0	0	3	0	0	0	3	0	2	0	0	0	0	0	0	0	0	0
580	GTP-binding protein SAR1b	SAR1B_MOUSE	Sar1b			0	0	0	0	0	1	1	0	2	0	2	0	0	0	0	0	3	2	0	2	0	0	0	2	0	0	0	2	0	0	2	2	0	0	0	0	0	0	0	0	0	0	0	0
581	40S ribosomal protein S8	RS8_MOUSE	Rps8			3	3	3	0	0	0	2	0	0	0	0	0	0	1	0	0	1	0	0	2	0	0	0	0	3	0	0	0	4	0	0	0	3	0	0	0	2	0	0	0	0	0	0	0
582	Dolichyl-diphosphooligosaccharide--protein glycosyltransferase subunit 2	RPN2_MOUSE	Rpn2			2	0	1	0	0	0	3	0	3	0	0	0	0	0	3	0	3	5	0	3	0	0	0	3	0	0	3	6	0	0	5	3	0	0	0	0	2	0	0	0	1	2	0	0
584	UMP-CMP kinase	KCY_MOUSE	Cmpk1			0	0	0	2	2	0	2	0	2	0	2	0	2	2	0	1	0	0	3	0	0	3	0	0	0	3	0	0	0	2	0	0	0	0	0	0	0	3	3	0	0	0	2	2
585	Zymogen granule membrane protein 16	ZG16_MOUSE	Zg16			0	0	0	0	0	0	0	1	0	0	0	1	0	0	0	0	0	0	0	2	0	0	1	3	1	0	0	1	3	0	0	0	3	0	0	0	0	0	0	0	0	0	0	0
586	Carboxylesterase 1F	CES1F_MOUSE	Ces1f			1	0	3	0	0	2	2	0	0	0	2	0	1	0	0	3	0	0	2	0	0	6	0	0	0	4	0	2	0	4	0	1	0	0	0	0	0	0	0	0	0	0	0	0
587	Acetyl-CoA acetyltransferase, cytosolic	THIC_MOUSE	Acat2			4	4	3	0	0	0	2	0	1	0	1	0	2	0	0	3	0	0	0	0	0	4	0	0	0	3	0	0	0	5	0	0	0	0	0	0	0	0	2	0	0	0	0	1
588	60S ribosomal protein L23	RL23_MOUSE	Rpl23			0	0	0	0	0	0	0	0	0	0	0	0	0	0	2	0	1	2	0	0	0	0	2	2	2	0	2	2	2	0	0	2	2	0	0	0	0	1	0	0	0	0	0	0
589	Tripartite motif-containing protein 72	TRI72_MOUSE	Trim72			2	1	1	0	0	2	2	0	2	0	1	0	0	0	2	0	2	0	1	1	1	0	0	2	0	0	3	1	0	0	1	1	0	0	0	0	0	0	0	0	0	0	0	1
590	Heterogeneous nuclear ribonucleoprotein D0	HNRPD_MOUSE	Hnrnpd			0	0	0	0	0	0	2	0	0	0	0	0	1	0	0	2	0	0	2	0	0	2	0	0	3	2	0	0	2	2	0	0	2	0	0	0	0	0	0	0	0	0	0	2
591	40S ribosomal protein S24	RS24_MOUSE	Rps24			0	2	4	0	0	0	2	0	0	0	0	0	0	3	1	0	3	0	0	2	0	0	2	2	2	0	2	0	3	0	0	0	4	0	0	0	0	0	0	0	0	0	0	2
593	Major urinary protein 20	MUP20_MOUSE	Mup20			0	0	0	2	0	2	0	0	2	0	2	0	2	0	0	2	0	0	2	0	0	2	0	0	0	2	0	0	0	3	0	0	0	0	0	0	0	2	2	0	0	0	2	2
595	IPI00000012|IPI00000012.1 Keratin, type I cytoskeletal 10 HUMAN(Common contaminant protein)	IPI00000012|IPI00000012.1 (+1)				4	3	0	1	4	2	2	0	2	0	0	0	1	0	3	0	1	0	0	0	0	0	0	0	0	2	3	4	0	0	4	4	0	0	0	0	0	0	0	0	0	0	0	0
596	Synemin	SYNEM_MOUSE	Synm			0	0	0	0	0	0	1	2	0	2	0	1	0	2	5	0	0	2	0	0	4	0	1	0	0	0	1	4	0	0	0	0	0	0	0	0	0	0	0	0	0	0	0	0
597	Tubulin beta-3 chain	TBB3_MOUSE	Tubb3			2	3	1	0	0	0	0	0	0	0	2	0	0	0	0	0	0	0	0	0	0	0	0	0	0	0	2	1	0	0	3	0	0	0	0	0	2	0	0	0	0	0	0	0
598	Keratin-associated protein 6-5	KRA65_MOUSE	Krtap6-5			0	0	0	0	0	0	0	0	0	0	0	0	0	0	0	0	0	0	0	0	0	0	0	0	0	0	0	0	0	0	0	0	0	3	3	3	0	3	4	0	0	0	2	0
599	Delta(3,5)-Delta(2,4)-dienoyl-CoA isomerase, mitochondrial	ECH1_MOUSE	Ech1			0	0	0	2	3	1	2	0	2	0	2	0	2	2	0	3	2	0	3	0	0	1	0	0	2	3	0	2	4	2	0	0	3	0	0	0	0	0	0	0	0	0	0	0
600	V-type proton ATPase catalytic subunit A	VATA_MOUSE	Atp6v1a			2	3	3	0	0	1	2	0	2	0	1	0	0	1	0	2	3	2	3	2	0	2	0	0	0	0	1	2	0	3	0	0	0	2	2	0	0	0	0	0	0	0	0	0
601	Sarcoplasmic/endoplasmic reticulum calcium ATPase 2	AT2A2_MOUSE	Atp2a2			0	2	0	1	3	0	4	0	1	0	3	0	0	0	0	0	2	1	0	0	1	0	1	2	0	0	1	2	0	0	5	1	0	0	0	0	0	1	2	0	0	0	0	2
602	60S ribosomal protein L15	RL15_MOUSE	Rpl15			1	0	0	0	0	0	0	0	1	0	1	0	1	3	0	0	3	0	1	3	0	0	0	0	1	0	0	0	3	0	0	3	0	0	0	0	0	0	0	0	0	0	0	0
603	Mast cell protease 4	MCPT4_MOUSE	Mcpt4			0	0	0	0	0	0	0	5	0	3	0	4	0	0	5	0	0	4	0	0	3	0	2	0	0	0	0	0	0	0	0	0	0	0	0	0	0	0	0	0	0	0	0	2
604	Keratin, type I cuticular Ha3-II	KT33B_MOUSE	Krt33b			0	2	0	0	0	0	0	0	0	0	0	0	0	0	0	0	0	0	0	0	0	0	0	0	0	0	0	0	0	0	0	0	0	0	0	0	0	3	0	5	6	5	0	2
605	40S ribosomal protein S15a	RS15A_MOUSE	Rps15a			0	0	0	0	0	0	0	2	0	0	0	0	0	0	0	0	0	0	0	2	0	0	0	0	3	0	0	0	2	0	2	0	3	3	2	2	0	0	0	0	0	0	0	0
606	UDP-glucose 6-dehydrogenase	UGDH_MOUSE	Ugdh			5	3	3	2	0	0	3	0	4	0	4	0	2	0	0	3	0	0	2	1	0	6	0	0	0	3	0	0	0	3	1	0	0	0	0	0	0	0	0	0	0	0	0	0
607	Keratin, type I cytoskeletal 17	K1C17_MOUSE	Krt17			0	0	0	0	0	0	0	0	0	0	0	0	0	0	0	0	0	0	0	0	0	0	3	0	0	0	5	0	0	0	2	0	0	2	2	2	0	3	4	0	0	0	3	3
608	LIM and SH3 domain protein 1	LASP1_MOUSE	Lasp1			0	0	0	1	0	0	1	0	2	0	0	0	2	0	0	2	0	0	2	0	0	1	0	0	3	0	0	0	2	0	0	0	2	0	0	0	0	0	1	0	0	0	0	0
609	Cytosolic non-specific dipeptidase	CNDP2_MOUSE	Cndp2			0	0	0	2	2	2	3	0	3	0	2	0	3	0	0	4	0	0	2	2	0	4	0	0	0	4	0	0	0	5	0	0	0	0	0	0	0	0	0	0	0	0	0	0
610	Keratin, type II cytoskeletal 75	K2C75_MOUSE	Krt75			0	0	0	0	0	0	0	0	0	0	0	0	0	0	0	0	0	0	0	0	0	0	0	0	0	0	6	0	0	0	0	0	0	4	4	5	0	0	0	3	4	5	0	0
611	Keratin-associated protein 19-5	KR195_MOUSE	Krtap19-5			0	0	0	0	0	0	0	0	0	0	0	0	0	0	0	0	0	0	0	0	0	0	0	0	0	0	0	0	0	0	0	0	0	0	0	0	0	2	2	0	0	0	2	2
612	60S ribosomal protein L14	RL14_MOUSE	Rpl14			0	0	0	0	0	0	2	0	1	0	2	0	1	2	0	2	2	0	2	3	0	0	0	0	2	0	0	0	2	0	0	0	3	0	0	0	0	0	0	0	0	0	0	0
613	Barrier-to-autointegration factor	BAF_MOUSE	Banf1			0	0	0	0	0	0	0	1	0	0	0	1	0	0	0	0	0	1	0	0	0	0	0	0	2	0	0	0	1	0	0	0	2	0	0	0	0	0	0	0	0	0	0	0
614	40S ribosomal protein S6	RS6_MOUSE	Rps6			0	0	0	0	0	0	0	0	0	0	1	0	0	1	0	0	1	0	0	2	0	0	0	0	3	0	0	0	4	0	0	1	4	0	0	0	1	0	0	0	0	0	0	0
615	40S ribosomal protein S16	RS16_MOUSE	Rps16			0	0	0	0	0	0	0	0	0	0	0	0	0	1	0	0	0	0	0	1	0	0	0	0	3	0	0	0	2	0	0	0	4	2	2	0	1	0	0	0	0	0	1	0
616	Homogentisate 1,2-dioxygenase	HGD_MOUSE	Hgd			3	5	4	1	3	2	3	0	0	0	1	0	1	0	0	2	0	0	3	0	0	3	0	0	0	4	0	0	0	3	0	0	0	0	0	0	0	0	0	0	0	0	0	0
617	Cytochrome b5 type B	CYB5B_MOUSE	Cyb5b			0	0	0	2	2	2	1	0	2	0	2	0	0	2	0	0	3	2	0	2	0	0	0	4	0	0	0	5	0	0	0	4	0	0	0	0	0	0	0	0	0	0	1	0
618	Major urinary protein 2	MUP2_MOUSE	Mup2			0	0	0	2	2	0	2	0	0	0	0	0	2	0	0	0	0	0	0	0	0	0	0	0	0	0	0	0	0	1	0	0	0	0	0	0	0	0	0	0	0	0	0	0
619	Keratin, type II cuticular 87	KRT87_MOUSE	Krt87			0	4	2	0	0	0	0	0	0	0	0	0	0	0	0	0	0	0	0	0	0	0	0	0	0	0	0	0	0	0	0	0	0	0	1	0	0	4	2	6	5	7	0	3
620	Pterin-4-alpha-carbinolamine dehydratase	PHS_MOUSE	Pcbd1			0	0	0	2	0	1	1	0	2	0	2	0	2	0	0	2	0	0	3	0	0	3	0	0	0	3	0	0	0	3	0	0	0	0	0	0	0	0	0	0	0	0	0	0
621	Keratin-associated protein 7-1	KRA71_MOUSE	Krtap7-1			0	0	0	0	0	0	0	0	0	0	0	0	0	0	0	0	0	0	0	0	0	0	0	0	0	0	0	0	0	0	0	0	0	0	0	0	0	2	2	0	0	0	2	2
622	Adenosine kinase	ADK_MOUSE	Adk			3	0	2	2	3	2	0	0	0	0	1	0	1	0	0	2	0	0	0	0	0	3	0	0	0	7	0	0	0	4	0	0	0	0	0	0	2	0	1	0	0	0	0	0
623	60S ribosomal protein L10a	RL10A_MOUSE	Rpl10a			0	0	0	0	0	0	0	0	0	0	0	0	1	1	0	1	1	0	1	1	0	0	0	0	1	1	0	2	2	0	0	3	1	0	0	0	0	0	0	0	0	0	0	0
625	Proliferation-associated protein 2G4	PA2G4_MOUSE	Pa2g4			0	0	0	0	0	1	2	0	0	0	0	0	2	0	0	2	0	0	2	0	0	0	0	0	6	0	0	0	5	0	0	0	7	0	0	0	0	0	0	0	0	0	0	0
626	Proteasome subunit alpha type-7	PSA7_MOUSE	Psma7			0	1	2	2	0	0	0	0	0	0	0	0	0	2	0	2	3	0	0	2	0	1	0	1	1	3	0	1	2	2	0	3	2	0	0	0	2	0	0	0	0	0	0	1
627	60S ribosomal protein L21	RL21_MOUSE	Rpl21			0	0	0	0	0	0	2	0	0	0	1	0	0	0	0	0	0	0	0	1	0	0	0	2	2	0	0	1	1	0	1	1	2	0	0	0	0	0	0	0	0	0	0	0
628	Sepiapterin reductase	SPRE_MOUSE	Spr			3	4	5	0	0	2	2	0	0	0	2	0	0	0	0	2	0	0	2	0	0	2	0	0	0	4	0	0	0	1	0	0	0	0	0	0	0	0	0	0	0	0	0	0
629	Carnitine O-palmitoyltransferase 2, mitochondrial	CPT2_MOUSE	Cpt2			1	0	2	0	0	0	1	0	0	0	0	0	0	2	0	0	2	0	0	0	0	0	0	1	0	0	3	3	0	0	1	3	0	0	0	0	0	0	0	0	0	0	0	0
630	Cytochrome c oxidase subunit 7A2, mitochondrial	CX7A2_MOUSE	Cox7a2			0	0	0	0	0	0	0	0	0	0	0	0	0	2	0	0	2	0	0	0	0	0	0	3	0	0	0	3	0	0	0	2	0	0	0	0	0	0	0	0	0	0	0	0
631	Peptidyl-prolyl cis-trans isomerase FKBP3	FKBP3_MOUSE	Fkbp3			0	0	0	0	0	0	2	0	2	0	2	0	1	0	0	2	0	0	2	0	0	0	0	0	3	0	0	0	3	2	0	0	2	0	0	0	0	2	3	0	0	0	3	2
632	Bile salt-activated lipase	CEL_MOUSE	Cel			1	2	2	0	0	0	0	0	0	0	0	0	0	1	0	0	4	0	0	3	0	0	0	0	6	0	0	0	6	0	0	0	6	0	0	0	0	0	0	0	0	0	0	0
633	Keratin, type II cytoskeletal 4	K2C4_MOUSE	Krt4			0	0	0	0	0	0	0	0	0	0	0	0	0	0	0	0	0	0	0	0	0	0	0	0	0	0	4	0	0	0	0	0	0	2	3	3	0	2	2	3	3	3	0	0
634	Heterogeneous nuclear ribonucleoprotein U	HNRPU_MOUSE	Hnrnpu			2	2	2	0	0	0	2	0	1	0	1	0	0	0	0	1	2	0	1	2	0	1	0	0	0	1	0	0	0	3	2	2	0	0	0	0	0	0	0	0	0	0	1	2
635	Major urinary protein 4	MUP4_MOUSE	Mup4			0	0	0	1	2	1	0	0	1	0	0	0	1	0	0	0	0	0	0	0	0	2	0	0	0	2	0	0	0	2	0	0	0	0	0	0	0	0	0	0	0	0	0	0
636	Thiosulfate sulfurtransferase	THTR_MOUSE	Tst			0	2	2	0	0	0	3	0	3	0	2	0	3	0	0	3	0	0	3	0	0	4	0	0	0	3	0	0	0	3	1	0	0	0	0	0	0	0	0	0	0	0	0	0
637	Staphylococcal nuclease domain-containing protein 1	SND1_MOUSE	Snd1			2	3	4	0	0	0	1	0	0	0	0	0	0	0	0	0	0	0	0	0	0	0	0	0	4	0	0	0	5	0	0	0	6	0	0	0	0	0	0	0	0	0	0	0
638	Dihydropteridine reductase	DHPR_MOUSE	Qdpr			3	2	0	2	0	0	2	0	0	0	1	0	3	0	0	2	0	0	2	0	0	5	0	0	0	4	0	0	0	4	0	0	0	0	0	0	0	0	0	0	0	0	0	0
639	Cysteine and glycine-rich protein 3	CSRP3_MOUSE	Csrp3			0	0	0	0	0	0	0	0	0	0	2	0	0	0	0	1	0	0	0	0	0	0	0	0	2	0	0	0	2	0	0	0	1	0	0	0	0	0	0	0	0	0	0	0
640	Apolipoprotein E	APOE_MOUSE	Apoe			0	0	0	2	2	2	2	0	2	0	2	0	2	0	0	0	2	0	2	2	0	0	0	3	0	2	0	3	0	2	0	3	0	0	0	0	0	0	0	0	0	0	0	0
641	Actin-related protein 3	ARP3_MOUSE	Actr3			3	2	3	0	0	0	2	0	0	0	1	0	0	2	0	1	1	0	2	1	0	0	0	0	0	2	0	0	1	2	1	0	0	0	0	0	0	0	0	0	0	0	0	0
642	Synaptopodin-2	SYNP2_MOUSE	Synpo2			0	0	0	0	0	0	0	0	1	0	0	0	0	0	0	0	1	0	0	0	0	1	0	0	3	2	0	0	3	0	0	0	3	0	0	0	0	3	0	0	0	0	4	1
644	N-acyl-aromatic-L-amino acid amidohydrolase (carboxylate-forming)	ACY3_MOUSE	Acy3			0	1	0	1	2	0	0	0	0	0	0	0	3	0	0	2	0	0	3	0	0	5	0	0	0	5	0	0	0	4	0	0	0	0	0	0	0	0	0	0	0	0	0	0
645	Complement C3	CO3_MOUSE	C3			3	3	1	1	1	0	0	0	0	0	2	0	1	0	0	4	0	0	4	0	0	4	0	0	0	5	0	0	0	4	0	0	0	0	0	0	0	0	0	0	0	0	0	0
646	Platelet glycoprotein 4	CD36_MOUSE	Cd36			2	1	0	0	0	0	0	0	0	0	0	0	0	4	0	0	2	0	0	0	0	0	0	2	0	0	1	3	0	0	2	3	0	0	0	0	0	0	0	0	0	0	0	0
647	Microsomal triglyceride transfer protein large subunit	MTP_MOUSE	Mttp			6	6	4	0	0	0	3	0	1	0	0	0	0	0	0	0	1	0	0	0	0	2	0	0	0	0	0	3	0	1	2	0	0	0	0	0	1	0	0	0	2	0	0	0
648	Lamin-B1	LMNB1_MOUSE	Lmnb1			0	0	0	0	0	0	0	3	0	3	0	2	0	1	5	0	1	3	0	0	4	0	0	0	0	0	3	1	0	0	4	0	0	0	0	0	0	0	0	0	0	1	0	0
649	Myozenin-2	MYOZ2_MOUSE	Myoz2			0	0	0	0	0	0	0	1	0	1	0	1	0	2	0	0	3	0	0	2	0	0	0	2	0	0	0	2	0	0	0	2	0	0	0	0	0	0	0	0	0	0	0	0
650	Cytochrome c oxidase subunit 7A1, mitochondrial	CX7A1_MOUSE	Cox7a1			0	0	0	0	1	0	0	0	0	0	0	0	0	0	0	0	0	0	0	0	0	0	0	0	0	0	0	0	0	0	0	1	0	0	0	0	0	0	0	0	0	0	0	0
651	Macrophage-capping protein	CAPG_MOUSE	Capg			0	0	0	0	2	0	1	0	0	0	2	0	0	2	0	3	0	0	2	2	0	0	0	2	2	0	2	2	2	0	2	0	3	0	0	0	0	0	0	0	0	0	0	0
652	60S ribosomal protein L35	RL35_MOUSE	Rpl35			0	0	0	0	0	0	0	0	0	0	0	0	0	2	0	0	0	2	0	2	2	0	0	0	0	0	0	2	0	0	0	0	2	0	0	0	0	1	0	0	0	0	0	0
653	Keratin, type I cuticular Ha4	KRT34_MOUSE	Krt34			0	0	0	0	0	0	0	0	0	0	0	0	0	0	0	0	0	0	0	0	0	0	0	0	0	0	0	0	0	0	0	0	0	0	0	0	0	3	2	3	4	3	3	4
655	Serpin B6	SPB6_MOUSE	Serpinb6			0	0	0	0	1	0	2	0	0	0	2	0	0	0	0	0	0	0	0	0	0	0	0	0	0	0	0	0	0	0	0	0	0	2	2	2	5	0	0	0	0	0	2	4
656	NADH dehydrogenase [ubiquinone] 1 beta subcomplex subunit 8, mitochondrial	NDUB8_MOUSE	Ndufb8			0	0	0	0	0	0	1	0	2	0	0	0	0	0	0	0	3	0	0	0	0	0	0	2	0	0	2	2	0	0	2	1	0	0	0	0	0	0	0	0	0	0	0	0
657	Pyruvate dehydrogenase protein X component, mitochondrial	ODPX_MOUSE	Pdhx			0	0	0	0	0	0	2	1	1	0	1	0	0	0	0	0	2	1	0	2	2	0	3	2	2	0	1	3	0	0	0	2	0	0	0	0	0	0	0	0	0	0	0	0
658	Guanine nucleotide-binding protein G(i) subunit alpha-2	GNAI2_MOUSE	Gnai2			0	2	2	0	0	0	2	0	2	0	0	0	0	2	0	0	2	2	0	2	0	0	0	2	0	0	2	2	0	0	1	2	0	0	0	0	2	0	0	0	0	0	0	0
659	14-3-3 protein eta	1433F_MOUSE	Ywhah			2	0	2	2	4	3	3	0	2	0	2	0	0	1	0	3	0	0	3	0	0	3	0	0	0	3	0	0	0	3	0	0	0	0	0	0	0	0	0	0	0	2	0	0
660	Gastrotropin	FABP6_MOUSE	Fabp6			2	2	1	2	0	0	1	0	1	0	0	0	1	0	0	2	0	0	2	0	0	2	0	0	0	3	0	0	0	3	0	0	0	0	0	0	0	1	0	0	0	0	0	0
661	Ester hydrolase C11orf54 homolog	CK054_MOUSE				1	2	2	0	0	0	2	0	2	0	2	0	2	0	0	3	0	0	3	0	0	6	0	0	0	3	0	0	0	2	0	0	0	0	0	0	0	0	0	0	0	0	0	0
662	Palladin	PALLD_MOUSE	Palld			0	0	0	0	0	0	0	0	0	0	0	0	0	0	0	0	0	0	0	0	0	0	0	0	0	1	0	0	0	0	0	0	0	0	0	0	0	0	0	0	0	0	0	0
663	Pyruvate kinase PKLR	KPYR_MOUSE	Pklr			2	2	2	0	0	0	0	0	1	0	0	0	0	0	0	2	0	0	2	0	0	3	0	0	0	3	0	0	0	3	0	0	0	0	0	0	0	0	0	0	1	3	0	0
664	Adenylyl cyclase-associated protein 1	CAP1_MOUSE	Cap1			5	5	3	2	2	0	4	0	2	0	0	0	0	2	0	0	1	0	0	2	0	0	0	3	0	3	0	0	0	1	0	2	0	0	0	0	0	0	0	0	0	0	0	0
665	Protein ABHD14B	ABHEB_MOUSE	Abhd14b			3	0	3	0	1	0	2	0	2	0	1	0	1	0	0	2	0	0	2	0	0	3	0	0	0	4	0	0	0	2	0	0	0	0	0	0	0	0	2	0	0	0	3	4
666	Suprabasin	SBSN_MOUSE	Sbsn			0	0	0	1	0	0	2	0	2	0	3	0	2	0	0	4	3	0	3	2	0	0	0	1	0	0	0	2	0	1	0	3	0	0	0	0	0	0	0	0	0	0	0	0
667	BAG family molecular chaperone regulator 3	BAG3_MOUSE	Bag3			0	0	0	1	1	0	1	0	2	0	0	0	1	0	0	2	0	0	3	0	0	2	0	0	2	2	0	0	0	4	0	0	1	0	0	0	0	0	3	0	0	0	3	0
668	Keratin, type II cuticular Hb5	KRT85_MOUSE	Krt85			0	0	0	0	0	0	0	0	0	0	0	0	0	0	0	0	0	0	0	0	0	0	0	0	0	0	0	0	0	0	0	0	0	0	0	2	0	0	0	5	5	4	0	0
669	60S ribosomal protein L36	RL36_MOUSE	Rpl36			0	0	0	0	0	0	2	0	0	0	1	0	1	1	0	1	2	0	0	0	0	0	0	0	0	0	0	0	0	0	0	0	1	0	0	0	0	0	0	0	0	0	0	0
671	Ras-related C3 botulinum toxin substrate 1	RAC1_MOUSE	Rac1			0	0	0	0	0	0	1	0	2	0	1	0	0	2	0	0	2	0	0	2	0	0	0	2	0	0	0	3	0	0	0	2	0	0	0	0	0	0	0	0	0	0	0	0
672	40S ribosomal protein S17	RS17_MOUSE	Rps17			0	0	0	0	0	0	0	0	0	0	0	0	0	0	0	0	0	0	0	0	0	1	0	0	3	0	0	0	3	0	0	0	3	1	0	0	0	3	2	0	0	0	0	2
673	Ribonuclease 2B	RNS2B_MOUSE	Rnase2b			0	0	0	0	0	0	0	2	0	3	0	2	0	0	0	0	0	1	0	0	1	0	0	0	2	0	0	0	3	0	0	0	3	0	0	0	0	0	0	0	0	0	0	0
674	3-hydroxyisobutyryl-CoA hydrolase, mitochondrial	HIBCH_MOUSE	Hibch			2	2	4	2	0	3	2	0	1	0	0	0	0	0	0	3	0	0	0	0	0	2	0	0	0	2	0	0	0	2	0	0	0	0	0	0	0	0	2	1	1	0	0	0
675	Radixin	RADI_MOUSE	Rdx			0	0	2	0	0	0	0	0	2	0	0	0	0	0	0	0	0	0	1	0	0	1	0	0	4	0	0	0	3	1	0	0	3	0	0	0	0	0	0	0	0	0	0	0
676	Apoptosis-inducing factor 1, mitochondrial	AIFM1_MOUSE	Aifm1			1	0	1	0	0	0	0	0	0	0	0	0	0	2	0	0	3	2	0	2	0	0	0	2	0	0	5	5	0	0	6	5	0	0	0	0	0	0	0	0	0	0	0	0
677	Serine/threonine-protein phosphatase 2A catalytic subunit alpha isoform	PP2AA_MOUSE	Ppp2ca			0	0	0	0	0	0	1	0	1	0	1	0	2	0	0	1	0	0	2	0	0	3	0	0	0	5	0	0	0	3	0	0	0	0	0	0	0	0	0	0	0	0	0	0
678	Carnitine O-acetyltransferase	CACP_MOUSE	Crat			3	4	0	0	0	0	0	0	2	0	0	0	2	0	0	0	0	0	0	0	0	0	0	0	8	0	0	0	4	0	0	0	6	0	0	0	0	0	0	0	0	0	0	0
679	Kallikrein-1	KLK1_MOUSE	Klk1			0	0	0	0	0	0	0	0	0	0	0	0	0	0	0	0	0	0	0	0	0	3	0	0	0	5	0	0	0	3	0	0	0	0	0	0	0	0	0	0	0	0	0	0
680	V-type proton ATPase subunit B, brain isoform	VATB2_MOUSE	Atp6v1b2			1	2	4	1	0	0	0	0	0	0	0	0	0	1	0	0	2	0	2	0	0	0	0	0	0	0	0	0	0	0	0	0	0	0	0	0	0	0	0	0	0	0	0	0
682	Serine hydroxymethyltransferase, mitochondrial	GLYM_MOUSE	Shmt2			2	3	3	0	0	0	0	0	0	0	0	0	2	0	0	2	0	0	2	0	0	0	0	0	5	0	0	0	4	0	0	0	5	0	0	0	0	0	0	0	0	0	0	0
683	IPI00000010|IPI00000010.1 Keratin, type I cytoskeletal 9 HUMAN(Common contaminant protein)	IPI00000010|IPI00000010.1 (+1)				1	0	0	0	0	1	0	0	0	0	0	0	0	0	4	0	1	2	0	0	0	0	0	1	0	4	0	1	0	0	5	1	0	0	0	0	0	0	0	0	0	0	0	0
684	Branched-chain-amino-acid aminotransferase, mitochondrial	BCAT2_MOUSE	Bcat2			2	2	3	0	0	0	3	0	0	0	0	0	0	0	0	0	0	0	1	0	0	1	0	0	0	4	0	0	0	3	0	0	0	0	0	0	0	0	0	0	0	0	0	0
685	60S ribosomal protein L5	RL5_MOUSE	Rpl5			5	3	1	0	0	0	2	0	0	0	0	0	3	0	0	1	0	0	0	1	0	0	0	0	2	0	1	0	3	0	0	1	2	0	0	0	0	0	1	0	0	0	0	0
686	Glycerol-3-phosphate phosphatase	PGP_MOUSE	Pgp			2	1	3	0	2	1	2	0	0	0	2	0	2	0	0	3	0	0	3	0	0	3	0	0	0	2	0	0	0	3	0	0	0	0	0	0	0	0	0	0	0	0	0	0
687	Protein SET	SET_MOUSE	Set			0	0	0	0	0	0	2	0	0	0	0	0	2	0	0	2	1	0	2	0	0	0	0	2	4	0	0	0	5	0	0	0	4	0	0	0	0	0	0	0	0	0	0	0
688	60S ribosomal protein L24	RL24_MOUSE	Rpl24			0	0	0	0	0	0	0	0	0	0	0	0	0	0	1	0	0	0	0	0	1	0	0	0	3	0	0	1	3	0	0	0	3	0	2	0	0	0	0	0	0	0	0	0
689	40S ribosomal protein S11	RS11_MOUSE	Rps11			2	2	1	0	0	0	0	0	1	0	0	0	0	0	0	0	0	0	0	0	0	0	0	0	2	0	0	0	2	1	0	0	2	0	0	0	0	0	0	0	0	0	0	0
690	Poly(rC)-binding protein 2	PCBP2_MOUSE	Pcbp2			0	0	0	0	0	0	0	0	1	0	0	0	1	0	0	0	0	0	1	0	0	0	0	0	0	2	0	0	0	0	1	0	0	0	0	0	0	2	0	0	0	0	1	0
691	Four and a half LIM domains protein 3	FHL3_MOUSE	Fhl3			0	0	0	3	3	2	2	0	0	0	0	0	3	1	0	2	0	0	0	0	0	0	1	0	0	2	0	0	0	3	0	0	0	2	2	0	0	0	0	0	0	0	0	0
692	Ras-related protein Rap-1b	RAP1B_MOUSE	Rap1b			0	1	2	0	0	0	0	0	0	0	0	0	0	2	0	0	2	0	0	2	0	0	0	3	0	0	0	3	0	0	0	2	0	0	0	0	0	0	0	0	0	0	0	0
693	Dual specificity protein phosphatase 3	DUS3_MOUSE	Dusp3			2	2	0	0	0	0	0	0	2	0	2	0	3	0	0	3	0	0	3	0	0	1	0	0	0	3	0	0	0	3	0	0	0	0	0	0	0	0	0	0	0	0	0	0
694	Acylphosphatase-2	ACYP2_MOUSE	Acyp2			0	0	0	1	0	1	1	0	2	0	1	0	1	0	0	1	0	0	1	0	0	2	0	0	0	3	0	0	0	2	0	0	0	0	0	0	0	0	0	0	0	0	0	0
695	14 kDa phosphohistidine phosphatase	PHP14_MOUSE	Phpt1			2	0	0	2	0	2	2	0	0	0	2	0	2	0	0	2	0	0	2	0	0	3	0	0	0	4	0	0	0	4	0	0	0	0	0	0	0	0	0	0	0	0	0	0
696	Myeloperoxidase	PERM_MOUSE	Mpo			0	0	0	0	0	0	0	0	0	0	0	0	0	0	0	0	0	0	0	0	0	0	0	0	9	0	0	0	9	0	0	0	8	0	0	0	0	0	0	0	0	0	0	0
697	WD repeat-containing protein 1	WDR1_MOUSE	Wdr1			3	4	4	0	0	0	0	0	1	0	0	0	0	0	0	3	0	0	2	0	0	2	0	0	0	2	0	0	0	2	0	0	0	0	0	0	0	0	0	0	0	0	0	0
699	Coronin-1C	COR1C_MOUSE	Coro1c			1	1	0	0	0	0	0	0	0	0	0	0	0	0	0	0	0	0	0	0	0	0	0	0	1	0	0	0	1	0	0	0	0	0	0	0	0	0	0	0	0	0	0	0
700	60S ribosomal protein L38	RL38_MOUSE	Rpl38			0	0	0	0	0	0	0	0	0	0	1	0	0	0	0	0	0	0	0	0	0	0	0	0	0	0	0	1	0	0	0	1	0	0	0	0	0	0	0	0	0	0	0	0
701	Eukaryotic translation initiation factor 4B	IF4B_MOUSE	Eif4b			0	0	0	0	0	0	0	0	1	0	0	0	0	0	0	0	0	0	0	0	0	2	0	0	0	2	0	0	0	2	0	0	0	0	0	0	0	0	0	0	0	0	0	0
702	Ribonuclease pancreatic	RNAS1_MOUSE	Rnase1			0	0	0	0	0	0	1	0	0	0	0	0	2	0	0	0	0	0	0	1	0	1	0	0	3	1	0	0	2	2	0	0	3	0	0	0	0	0	0	0	0	0	0	0
703	Carnitine O-palmitoyltransferase 1, muscle isoform	CPT1B_MOUSE	Cpt1b			0	0	0	0	0	0	2	0	0	0	0	0	0	0	0	0	0	0	0	0	0	0	0	0	0	0	4	0	0	0	6	0	0	2	2	2	0	0	0	0	0	0	0	0
705	Calmodulin-4	CALM4_MOUSE	Calm4			0	0	0	2	2	0	0	0	0	0	0	0	0	0	0	0	0	0	0	0	0	2	0	0	0	2	0	0	0	2	0	0	0	0	0	0	0	2	0	0	0	0	2	2
706	Basigin	BASI_MOUSE	Bsg			0	0	0	0	0	0	0	0	0	0	2	0	0	2	0	0	1	0	2	1	0	0	0	3	0	2	0	4	0	0	0	2	0	0	0	0	0	0	0	0	0	0	0	0
707	Beta-actin-like protein 2	ACTBL_MOUSE	Actbl2			0	0	0	0	0	0	0	0	0	0	0	0	0	0	0	0	0	0	0	0	0	0	0	1	0	0	0	0	0	0	0	0	0	0	0	0	2	0	0	0	0	0	0	0
708	Proteasome subunit alpha type-6	PSA6_MOUSE	Psma6			3	2	2	0	0	0	1	0	1	0	1	0	0	0	0	0	1	0	0	0	0	0	0	0	0	1	0	0	0	1	0	0	0	0	0	0	0	0	0	0	0	0	0	0
709	Translocon-associated protein subunit delta	SSRD_MOUSE	Ssr4			0	0	2	0	0	0	2	0	1	0	0	0	0	2	0	0	2	0	0	2	0	0	0	3	0	0	0	3	0	0	1	2	0	0	0	0	0	0	0	0	0	0	0	0
710	Carboxymethylenebutenolidase homolog	CMBL_MOUSE	Cmbl			2	1	0	0	0	0	0	0	0	0	0	0	1	0	0	0	0	0	1	0	0	2	0	0	0	2	0	0	0	4	0	0	0	0	0	0	0	0	0	0	0	0	0	0
711	Profilin-2	PROF2_MOUSE	Pfn2			1	1	0	0	2	0	0	0	0	0	0	0	2	0	0	2	0	0	1	0	0	2	0	0	0	2	0	0	0	3	0	0	0	0	0	0	0	0	0	0	0	0	0	0
712	Propionyl-CoA carboxylase alpha chain, mitochondrial	PCCA_MOUSE	Pcca			3	1	3	0	2	2	2	0	2	0	2	0	2	0	0	0	2	0	0	0	0	0	0	0	0	1	0	2	0	2	0	0	0	0	0	0	0	0	0	0	0	0	0	0
713	RNA-binding protein 3	RBM3_MOUSE	Rbm3			0	0	0	0	0	0	0	0	0	0	0	0	0	0	0	0	0	0	0	0	0	1	0	0	0	1	0	0	2	1	0	0	2	0	0	0	0	2	1	0	0	0	0	1
714	Nuclear receptor subfamily 1 group D member 2	NR1D2_MOUSE	Nr1d2			0	0	0	0	0	0	0	0	0	0	0	0	0	0	0	0	0	0	0	0	0	0	0	0	0	0	0	1	0	0	0	0	0	0	0	0	0	0	0	0	0	0	0	0
715	3'(2'),5'-bisphosphate nucleotidase 1	BPNT1_MOUSE	Bpnt1			4	4	4	0	0	0	2	0	0	0	2	0	0	0	0	2	0	0	0	0	0	3	0	0	0	5	0	0	0	3	0	0	0	0	0	0	0	0	0	0	0	0	0	0
716	60S ribosomal protein L8	RL8_MOUSE	Rpl8			0	0	0	0	0	0	0	0	0	0	0	0	0	1	0	0	1	0	0	1	0	0	0	0	0	0	0	0	0	0	0	0	0	2	2	1	0	0	0	0	0	0	0	0
717	Dolichyl-diphosphooligosaccharide--protein glycosyltransferase 48 kDa subunit	OST48_MOUSE	Ddost			0	0	0	0	0	0	1	0	0	0	0	0	0	1	0	0	2	1	0	2	0	0	0	1	0	0	0	2	0	0	2	2	0	0	0	0	0	0	0	0	0	0	0	0
718	Protein piccolo	PCLO_MOUSE	Pclo			0	0	0	0	0	0	0	0	0	0	0	0	0	1	0	0	0	0	0	0	0	0	0	0	0	0	0	0	0	0	0	0	0	0	0	0	0	0	0	0	0	0	0	0
719	NADH dehydrogenase [ubiquinone] iron-sulfur protein 6, mitochondrial	NDUS6_MOUSE	Ndufs6			0	0	0	0	0	0	0	0	2	0	0	0	0	0	0	0	0	0	0	0	0	2	0	0	0	3	0	0	0	2	0	0	0	0	0	0	0	2	1	0	0	0	2	2
720	Hypoxia up-regulated protein 1	HYOU1_MOUSE	Hyou1			0	0	0	0	0	0	0	0	0	0	0	0	0	0	0	2	0	0	0	0	0	2	0	0	0	1	0	0	0	3	0	0	0	0	0	0	0	0	1	0	0	0	2	0
721	Cystathionine gamma-lyase	CGL_MOUSE	Cth			3	3	3	0	0	0	0	0	0	0	0	0	2	0	0	2	2	0	0	0	0	3	0	0	0	3	0	0	0	0	0	0	0	0	0	0	1	0	0	0	0	0	0	0
722	Mitochondrial amidoxime reducing component 2	MARC2_MOUSE	2020-03-02			0	0	0	0	0	0	0	0	0	0	0	0	0	1	0	0	2	0	0	1	0	0	0	2	0	0	0	3	0	0	1	3	0	1	0	1	0	0	0	0	0	0	0	0
723	IPI00000008|IPI00000008.1 Keratin, type II cytoskeletal 2 epidermal HUMAN(Common contaminant protein)	IPI00000008|IPI00000008.1				3	0	0	0	4	0	0	0	0	0	0	0	0	0	0	0	0	0	0	0	0	0	0	0	0	1	2	3	0	0	6	0	0	0	0	0	0	0	0	0	0	0	0	0
724	NADH dehydrogenase [ubiquinone] 1 alpha subcomplex subunit 5	NDUA5_MOUSE	Ndufa5			0	0	0	0	0	0	0	0	0	0	0	0	0	1	1	0	1	1	0	0	1	0	1	1	0	0	0	1	0	0	0	1	0	0	0	0	0	0	0	0	0	0	0	0
725	cAMP-dependent protein kinase type II-alpha regulatory subunit	KAP2_MOUSE	Prkar2a			1	1	1	0	0	0	0	0	0	0	0	0	0	0	0	0	0	0	0	0	0	2	0	0	0	2	0	0	0	2	0	0	0	0	0	0	0	0	0	0	0	0	0	0
726	Keratin-associated protein 19-3	KR193_MOUSE	Krtap19-3			0	0	0	0	0	0	0	0	0	0	0	0	0	0	0	0	0	0	0	0	0	0	0	0	0	0	0	0	0	0	0	0	0	0	0	0	0	0	2	0	0	0	2	0
727	Atypical kinase COQ8A, mitochondrial	COQ8A_MOUSE	Coq8a			0	2	2	0	0	0	0	0	2	0	1	0	0	1	0	0	0	0	0	0	0	0	0	1	0	0	3	3	0	0	3	0	0	0	0	0	0	0	0	0	0	0	0	0
728	Ras-related protein Rab-5C	RAB5C_MOUSE	Rab5c			0	2	1	0	0	0	2	0	0	0	2	0	0	3	0	0	3	0	2	3	0	0	0	3	0	0	0	4	0	0	0	4	0	0	0	0	0	0	0	0	0	0	0	0
729	40S ribosomal protein S30	RS30_MOUSE	Fau			0	0	0	0	0	0	0	0	0	0	0	0	0	0	0	0	0	0	0	0	0	0	0	0	0	0	0	0	0	0	0	0	0	0	0	0	0	0	0	0	0	0	0	0
730	Pyrethroid hydrolase Ces2e	EST2E_MOUSE	Ces2e			3	2	0	0	1	0	0	0	2	0	0	0	1	0	0	1	0	0	1	0	0	2	0	0	0	2	0	0	0	4	0	0	0	0	0	0	0	0	0	0	0	0	0	0
731	Myristoylated alanine-rich C-kinase substrate	MARCS_MOUSE	Marcks			0	0	0	0	0	0	0	0	2	0	2	0	0	2	0	1	2	0	0	2	0	3	0	2	0	2	0	3	0	2	0	0	0	0	0	0	0	0	0	0	0	0	0	0
732	Caveolin-1	CAV1_MOUSE	Cav1			0	0	0	1	0	0	0	0	0	0	1	0	0	1	0	0	2	1	0	1	0	0	0	1	0	0	0	2	0	0	0	1	0	0	0	0	0	0	0	0	0	0	0	0
733	Phenazine biosynthesis-like domain-containing protein 1	PBLD1_MOUSE	Pbld1			2	2	1	0	0	0	0	0	0	0	0	0	2	0	0	2	0	0	0	0	0	3	0	0	0	4	0	0	0	3	0	0	0	0	0	0	0	0	0	0	0	0	0	0
734	T-complex protein 1 subunit theta	TCPQ_MOUSE	Cct8			1	0	0	3	2	3	2	0	3	0	1	0	0	3	0	1	0	0	2	1	0	0	0	0	0	0	0	0	0	0	0	1	0	0	0	0	0	0	0	0	0	0	0	0
735	Glutathione S-transferase A4	GSTA4_MOUSE	Gsta4			2	2	0	0	0	0	2	0	2	0	2	0	2	0	0	2	0	0	2	0	0	2	0	0	0	2	0	0	0	3	0	0	0	0	0	0	0	0	0	0	0	0	0	0
736	Protein transport protein Sec61 subunit beta	SC61B_MOUSE	Sec61b			0	0	0	0	0	0	0	0	0	0	0	0	0	0	1	0	1	0	0	1	0	0	0	0	0	0	0	0	0	0	0	0	0	0	0	0	0	0	0	0	0	0	0	0
737	Myosin regulatory light chain 12B	ML12B_MOUSE	Myl12b			0	0	0	2	0	1	0	0	0	2	0	0	0	2	2	0	0	2	0	0	2	0	1	0	0	0	0	0	2	0	0	0	0	0	0	0	0	2	1	0	0	0	0	2
738	Tropomyosin alpha-4 chain	TPM4_MOUSE	Tpm4			0	0	0	0	0	0	0	0	0	0	0	0	0	0	0	0	0	0	0	0	0	0	0	0	3	2	0	0	4	0	0	0	7	0	0	0	0	2	2	0	0	0	0	0
739	Glutathione S-transferase Mu 2	GSTM2_MOUSE	Gstm2			2	0	0	0	0	0	3	0	1	0	0	0	1	0	0	1	0	0	2	0	0	3	0	0	0	3	0	0	0	3	0	0	0	0	0	0	0	0	0	0	0	0	0	0
740	Rab GDP dissociation inhibitor alpha	GDIA_MOUSE	Gdi1			3	2	3	0	0	0	0	0	0	0	0	0	0	0	0	0	0	0	0	0	0	3	0	0	0	4	0	0	0	3	0	0	0	0	0	0	0	0	0	0	0	0	0	0
741	Progranulin	GRN_MOUSE	Grn			0	0	0	0	2	3	0	0	0	0	1	0	0	0	0	1	2	0	0	0	0	2	0	0	0	2	0	0	0	2	0	2	0	0	0	0	0	0	0	0	0	0	0	0
743	Bifunctional glutamate/proline--tRNA ligase	SYEP_MOUSE	Eprs			1	1	1	0	0	0	0	0	0	0	2	0	0	0	0	0	0	0	0	0	0	0	0	0	0	0	0	1	0	0	0	0	0	0	1	0	0	0	0	0	0	0	0	0
744	Adenylate kinase 2, mitochondrial	KAD2_MOUSE	Ak2			0	0	0	0	2	0	1	0	0	0	0	0	1	0	0	2	0	0	1	0	0	3	0	0	0	2	0	0	0	3	0	0	0	0	0	0	0	0	0	0	0	0	0	0
745	Nucleoside diphosphate kinase A	NDKA_MOUSE	Nme1			0	0	0	1	0	0	0	0	0	0	0	0	1	0	0	1	0	0	1	0	0	0	0	0	0	3	0	0	0	2	0	0	0	0	0	0	0	0	0	0	0	0	0	0
746	Nucleobindin-2	NUCB2_MOUSE	Nucb2			0	0	0	0	0	0	0	0	0	0	0	0	0	0	0	0	0	0	0	0	0	0	3	0	0	0	2	4	0	0	2	0	0	0	0	0	0	3	3	0	0	0	3	4
747	ATP synthase subunit g, mitochondrial	ATP5L_MOUSE	Atp5mg			0	0	0	0	0	0	0	0	0	0	0	0	0	0	0	0	0	0	0	0	0	0	0	0	0	0	1	1	0	0	0	0	0	1	1	1	0	0	0	0	0	0	0	0
748	Glucosidase 2 subunit beta	GLU2B_MOUSE	Prkcsh			0	0	0	2	0	2	2	0	2	0	2	0	2	0	0	0	0	0	2	0	0	2	0	2	0	2	0	0	0	2	0	2	0	0	0	0	0	0	0	0	0	0	0	0
749	Transmembrane emp24 domain-containing protein 10	TMEDA_MOUSE	Tmed10			0	0	0	0	0	2	0	0	0	0	0	0	0	3	0	0	3	2	0	2	0	0	0	2	0	0	2	2	0	0	2	0	0	0	0	0	0	0	0	0	0	0	0	0
750	Ubiquitin carboxyl-terminal hydrolase isozyme L1	UCHL1_MOUSE	Uchl1			0	0	0	0	0	0	0	0	0	0	0	0	1	0	0	1	0	0	2	0	0	3	0	0	0	3	0	0	0	1	0	0	0	0	0	0	0	0	0	0	0	0	0	0
751	Leukotriene A-4 hydrolase	LKHA4_MOUSE	Lta4h			5	5	4	0	0	0	2	0	0	0	0	0	1	0	0	0	0	0	0	0	0	2	0	0	0	3	0	0	0	2	0	0	0	0	0	0	0	0	0	0	0	0	0	0
752	Endoribonuclease LACTB2	LACB2_MOUSE	Lactb2			0	0	0	0	0	1	2	0	1	0	1	0	2	0	0	3	0	0	3	0	0	3	0	0	0	4	0	0	0	2	0	0	0	0	0	0	0	0	0	0	0	0	0	0
754	Mitochondrial import inner membrane translocase subunit Tim13	TIM13_MOUSE	Timm13			0	0	0	0	0	0	2	0	0	0	1	0	1	2	0	0	2	0	0	1	0	0	0	2	0	0	0	3	0	0	0	3	0	0	0	0	0	0	0	0	0	0	0	0
755	ADP-ribose glycohydrolase MACROD1	MACD1_MOUSE	Macrod1			0	0	0	0	0	0	0	0	2	0	0	0	2	0	0	2	0	0	2	0	0	1	0	0	0	2	0	0	0	3	0	0	0	0	0	0	0	0	0	0	0	0	0	0
756	Spliceosome RNA helicase Ddx39b	DX39B_MOUSE	Ddx39b			2	1	4	0	0	0	0	0	1	0	2	0	1	0	0	3	0	0	2	0	0	2	0	0	0	0	0	0	0	0	1	0	0	0	0	0	0	0	0	0	0	0	0	0
757	NADH dehydrogenase [ubiquinone] 1 subunit C2	NDUC2_MOUSE	Ndufc2			0	0	0	0	0	0	0	0	0	0	0	0	0	0	0	0	0	0	0	0	0	0	0	0	0	0	0	2	0	0	0	2	0	0	0	0	0	0	0	0	0	0	0	0
758	60S ribosomal protein L32	RL32_MOUSE	Rpl32			0	0	0	0	0	0	2	0	0	0	0	0	0	0	0	0	0	0	0	1	0	0	0	0	2	0	0	0	0	0	0	0	0	0	0	0	0	0	1	0	0	0	2	0
759	3-ketoacyl-CoA thiolase B, peroxisomal	THIKB_MOUSE	Acaa1b			0	0	0	0	0	0	0	0	0	0	2	0	0	0	0	0	0	0	0	0	0	0	0	0	0	0	0	0	0	0	0	0	0	0	0	0	0	1	0	0	0	0	0	0
760	40S ribosomal protein S27	RS27_MOUSE	Rps27			0	0	0	0	0	0	0	0	0	0	0	0	0	0	0	0	0	0	0	0	0	0	0	0	0	0	0	0	2	0	0	0	1	0	0	0	0	0	0	0	0	0	0	0
761	T-complex protein 1 subunit gamma	TCPG_MOUSE	Cct3			2	2	4	0	0	0	2	0	0	0	1	0	0	1	0	0	2	0	0	2	0	0	0	0	0	0	0	0	0	0	2	0	0	0	0	0	0	0	0	0	0	0	0	1
762	Reticulon-4	RTN4_MOUSE	Rtn4			0	0	0	0	0	1	0	0	0	0	0	0	1	2	0	0	2	0	0	0	0	0	0	2	0	0	0	2	0	0	2	0	0	0	0	0	0	0	0	0	0	0	0	0
763	NADH dehydrogenase [ubiquinone] 1 beta subcomplex subunit 9	NDUB9_MOUSE	Ndufb9			0	0	0	0	0	0	1	0	1	0	0	0	0	0	0	0	0	1	0	0	3	0	1	0	0	0	0	0	0	0	2	0	0	0	0	0	0	0	0	0	0	0	0	0
764	Acidic mammalian chitinase	CHIA_MOUSE	Chia			0	0	0	0	2	0	0	0	0	0	0	0	0	0	0	2	0	0	1	0	0	5	0	0	0	3	0	0	0	3	0	0	0	0	0	0	0	0	0	0	0	0	0	0
765	Plasminogen activator inhibitor 1 RNA-binding protein	PAIRB_MOUSE	Serbp1			0	0	0	0	0	0	0	0	0	0	0	0	0	0	0	0	0	0	1	0	0	0	0	0	1	0	0	0	1	0	0	0	0	0	0	0	0	0	3	0	0	0	2	3
766	Villin-1	VILI_MOUSE	Vil1			1	0	0	0	0	0	1	0	0	0	0	0	1	1	0	0	0	0	0	0	1	0	2	0	0	0	0	0	0	0	2	0	0	0	0	0	0	0	0	0	2	0	0	0
767	Alanine aminotransferase 1	ALAT1_MOUSE	Gpt			1	0	0	0	2	0	2	0	1	0	0	0	2	0	0	3	0	0	3	0	0	2	0	0	0	2	0	0	0	3	0	0	0	0	0	0	0	0	0	0	0	0	0	0
769	Ras-related protein Rab-2A	RAB2A_MOUSE	Rab2a			0	0	0	0	0	0	2	0	0	0	0	0	0	3	0	0	3	0	0	3	0	0	0	1	0	0	0	3	0	0	1	3	0	0	0	0	0	0	0	0	0	0	0	0
770	Dynein light chain 2, cytoplasmic	DYL2_MOUSE	Dynll2			0	0	0	0	0	0	0	0	0	0	0	0	0	1	0	1	0	0	2	1	0	3	0	0	0	1	0	0	0	3	0	0	0	0	0	0	0	0	0	0	0	0	0	0
771	Prospero homeobox protein 1	PROX1_MOUSE	Prox1			0	0	0	0	0	0	0	0	0	0	0	0	0	1	0	0	0	0	0	0	0	0	0	0	0	0	0	0	0	1	0	0	0	0	0	0	0	0	0	0	0	0	0	0
772	60S ribosomal protein L13a	RL13A_MOUSE	Rpl13a			0	0	0	0	0	0	0	0	0	0	0	0	0	1	0	0	1	0	0	0	0	0	0	0	0	0	0	0	0	0	0	0	0	0	0	0	0	0	0	0	0	0	0	0
773	Beta-2-glycoprotein 1	APOH_MOUSE	Apoh			0	0	0	0	0	0	0	0	0	0	1	0	0	1	0	0	1	0	0	2	0	0	0	4	1	0	0	3	2	0	0	3	0	0	0	0	0	0	0	0	0	0	0	0
774	Ubiquitin-conjugating enzyme E2 L3	UB2L3_MOUSE	Ube2l3			0	0	0	0	0	0	1	0	2	0	0	0	1	0	0	0	0	0	1	0	0	0	0	0	0	0	0	2	0	1	0	1	0	0	0	0	0	0	0	0	0	0	2	0
775	Nucleophosmin	NPM_MOUSE	Npm1			2	2	2	0	0	0	0	0	0	0	0	0	0	0	0	0	0	0	0	0	0	0	0	0	2	0	0	0	3	0	0	0	0	0	0	0	0	0	0	0	0	0	0	0
776	Ketohexokinase	KHK_MOUSE	Khk			3	2	2	0	0	0	0	0	0	0	0	0	2	0	0	2	0	0	0	0	0	2	0	0	0	2	0	0	0	2	0	0	0	0	0	0	2	0	0	0	0	0	0	0
777	Hsc70-interacting protein	F10A1_MOUSE	St13			0	0	0	0	2	0	1	0	0	0	0	0	0	0	0	0	0	0	2	0	0	2	0	0	0	1	0	0	0	2	0	0	0	0	0	0	0	1	2	0	0	0	1	1
778	Cytochrome P450 2D10	CP2DA_MOUSE	Cyp2d10			0	0	0	0	0	0	1	0	0	0	0	0	0	1	0	0	4	0	0	1	0	0	0	2	0	0	2	4	0	0	4	0	0	0	0	0	0	0	0	0	0	0	0	1
779	Ribosome-binding protein 1	RRBP1_MOUSE	Rrbp1			0	0	0	0	0	0	0	0	0	0	0	0	0	0	0	0	2	0	1	3	1	0	0	1	0	0	0	1	2	0	0	0	0	0	0	0	0	0	0	0	0	0	1	0
780	Quinone oxidoreductase	QOR_MOUSE	Cryz			2	2	3	0	0	0	0	0	0	0	0	0	1	0	0	1	0	0	0	0	0	3	0	0	0	1	0	0	0	0	0	0	0	0	0	0	0	0	0	0	0	0	0	0
781	Ig gamma-2B chain C region	IGG2B_MOUSE	Igh-3			0	0	0	0	0	0	0	0	0	0	0	0	0	0	0	0	0	0	0	0	0	2	0	0	3	2	0	0	2	0	0	0	3	0	0	0	0	0	0	0	0	0	0	0
782	Isopentenyl-diphosphate Delta-isomerase 1	IDI1_MOUSE	Idi1			0	0	0	0	1	0	0	0	0	0	1	0	1	0	0	3	0	0	0	0	0	1	0	0	0	3	0	0	0	4	0	0	0	0	0	0	0	0	0	0	0	0	0	0
783	Cadherin-13	CAD13_MOUSE	Cdh13			0	0	0	0	0	0	0	0	0	0	0	0	0	2	0	0	2	1	0	2	0	0	0	2	0	0	0	2	0	0	0	2	0	0	0	0	0	0	0	0	0	0	0	0
784	Thioredoxin domain-containing protein 17	TXD17_MOUSE	Txndc17			0	0	0	0	0	0	0	0	2	0	0	0	2	0	0	2	0	0	1	0	0	2	0	0	0	2	0	0	0	2	0	0	0	0	0	0	0	0	0	0	0	0	0	0
785	Lamina-associated polypeptide 2, isoforms alpha/zeta	LAP2A_MOUSE	Tmpo			0	0	0	1	0	0	1	0	0	0	0	0	0	0	0	2	0	0	2	0	0	2	0	0	2	2	0	0	1	1	0	0	0	0	0	0	0	0	0	0	0	0	0	2
786	Protein-arginine deiminase type-2	PADI2_MOUSE	Padi2			2	2	2	0	0	0	2	0	0	0	2	0	0	2	0	1	3	0	0	2	0	0	0	0	0	2	0	0	0	2	0	0	0	0	0	0	0	0	0	0	0	0	0	0
787	Protein NipSnap homolog 1	NIPS1_MOUSE	Nipsnap1			1	1	0	0	0	0	1	0	0	0	0	0	0	0	0	0	0	0	0	0	0	0	0	3	0	0	0	2	0	0	1	2	0	0	0	0	1	0	0	0	0	0	0	0
788	Heterogeneous nuclear ribonucleoprotein H	HNRH1_MOUSE	Hnrnph1			0	0	0	0	3	2	0	0	1	0	2	0	0	0	0	3	0	0	3	0	0	2	0	0	0	2	0	0	0	3	0	0	0	0	0	0	0	0	0	0	0	0	0	0
790	Tubulin polymerization-promoting protein family member 3	TPPP3_MOUSE	Tppp3			0	0	0	0	0	0	0	0	0	0	0	0	0	0	0	1	0	0	2	0	0	0	0	0	0	1	0	0	1	0	0	0	0	0	0	0	0	0	2	0	0	0	0	0
791	Hepatoma-derived growth factor	HDGF_MOUSE	Hdgf			0	0	0	0	0	0	0	0	0	0	0	0	1	0	0	0	0	0	0	0	0	1	0	0	2	1	0	0	2	0	0	0	2	0	0	0	0	0	0	0	0	0	0	0
792	Glutathione peroxidase 3	GPX3_MOUSE	Gpx3			0	0	0	0	0	0	1	0	0	0	0	0	0	0	0	1	0	0	0	0	0	0	0	0	1	1	0	0	2	0	0	0	1	0	0	0	0	0	0	0	0	0	0	0
793	Inositol monophosphatase 1	IMPA1_MOUSE	Impa1			0	0	0	0	0	2	1	0	1	0	0	0	3	0	0	2	0	0	2	0	0	2	0	0	0	4	0	0	0	5	0	0	0	0	0	0	0	0	0	0	0	0	0	0
794	Acylcarnitine hydrolase	EST2C_MOUSE	Ces2c			1	0	0	2	0	0	1	0	0	0	1	0	3	0	0	0	0	0	1	0	0	4	0	0	0	1	0	0	0	1	0	0	0	0	0	0	0	0	0	0	0	0	0	0
795	Periaxin	PRAX_MOUSE	Prx			0	0	0	0	0	0	2	0	0	0	0	0	0	4	0	0	1	0	1	2	0	0	0	1	0	0	0	5	0	0	0	6	0	0	0	0	0	0	0	0	0	0	0	0
796	Valacyclovir hydrolase	BPHL_MOUSE	Bphl			2	2	4	0	0	0	0	0	0	0	0	0	1	0	0	0	0	0	1	0	0	2	0	0	0	3	0	0	0	3	0	0	0	0	0	0	0	0	0	0	0	0	0	0
797	Heterogeneous nuclear ribonucleoproteins C1/C2	HNRPC_MOUSE	Hnrnpc			0	0	0	0	0	0	0	0	0	0	0	0	0	0	0	0	0	0	0	0	0	0	0	0	4	0	0	0	3	0	0	0	4	0	0	0	0	1	0	0	0	0	0	1
798	26S proteasome non-ATPase regulatory subunit 2	PSMD2_MOUSE	Psmd2			3	3	3	0	0	0	0	0	3	0	2	0	0	0	0	0	0	0	1	0	0	2	0	1	0	3	0	0	0	2	0	0	0	0	0	0	0	0	0	0	0	0	0	0
799	Retinol dehydrogenase 7	RDH7_MOUSE	Rdh7			0	0	0	0	0	0	0	0	0	0	0	0	0	1	0	0	2	0	0	0	0	0	0	2	0	0	0	1	0	0	3	2	0	0	0	0	0	0	0	0	0	0	0	0
800	High mobility group protein B2	HMGB2_MOUSE	Hmgb2			0	0	0	0	0	0	0	0	0	0	0	0	0	0	0	2	0	0	2	0	0	0	0	0	4	0	0	0	3	0	0	0	5	0	0	0	0	0	0	0	0	0	0	0
801	Microtubule-associated protein 4	MAP4_MOUSE	Map4			0	0	0	0	0	0	1	0	0	0	0	0	1	0	0	0	0	0	2	0	0	2	0	0	3	3	0	0	2	1	0	0	2	0	0	0	0	0	0	0	0	0	0	0
802	Actin-related protein 2	ARP2_MOUSE	Actr2			4	4	3	0	0	0	2	0	0	0	0	0	0	0	0	1	0	0	0	0	0	1	0	0	0	0	0	0	0	2	2	0	0	0	0	0	0	0	0	0	0	0	0	0
803	Bisphosphoglycerate mutase	PMGE_MOUSE	Bpgm			0	0	0	0	0	0	2	0	0	0	0	0	1	0	0	2	0	0	1	0	0	2	0	0	0	2	0	0	0	2	0	0	0	0	0	0	0	0	0	0	0	0	0	0
804	Troponin T, slow skeletal muscle	TNNT1_MOUSE	Tnnt1			0	0	0	0	0	0	0	2	0	2	0	1	0	0	0	0	0	0	0	0	0	0	0	1	0	0	0	2	0	0	0	1	0	0	0	0	0	0	0	0	0	0	0	0
805	Fructose-1,6-bisphosphatase isozyme 2	F16P2_MOUSE	Fbp2			3	2	3	0	0	0	0	0	0	0	0	0	0	0	0	1	0	0	1	0	0	4	0	0	0	2	0	0	0	2	0	0	0	0	0	0	0	0	0	0	0	0	0	0
806	Myotrophin	MTPN_MOUSE	Mtpn			0	0	0	2	2	2	0	0	2	0	0	0	0	0	0	0	0	0	0	0	0	1	0	0	0	0	0	0	0	2	0	0	0	0	0	0	0	0	0	0	0	0	0	0
807	Beta-crystallin B3	CRBB3_MOUSE	Crybb3			1	0	2	0	2	2	0	0	1	0	2	0	2	0	0	2	0	0	2	1	0	2	0	0	0	2	0	0	0	2	0	0	0	0	0	0	0	0	0	0	0	0	0	0
808	Troponin C, slow skeletal and cardiac muscles	TNNC1_MOUSE	Tnnc1			0	0	0	0	2	0	0	0	0	0	0	0	0	0	0	0	0	0	0	0	0	0	0	1	0	0	0	0	0	0	0	0	0	0	0	0	0	0	0	0	0	0	0	0
809	Thymosin beta-4	TYB4_MOUSE	Tmsb4x			0	0	0	2	2	2	1	0	0	0	1	0	0	0	0	1	0	0	0	0	0	2	0	0	0	2	0	0	0	2	0	0	0	0	0	0	0	0	0	0	0	0	0	0
810	40S ribosomal protein S23	RS23_MOUSE	Rps23			0	0	0	0	0	0	0	0	0	0	0	0	0	0	0	0	0	0	0	0	0	0	0	0	0	0	0	0	0	0	0	0	0	2	2	2	0	0	0	0	0	0	0	0
811	NADH dehydrogenase [ubiquinone] 1 beta subcomplex subunit 7	NDUB7_MOUSE	Ndufb7			0	0	0	0	0	0	0	0	0	0	0	0	0	2	0	0	0	0	0	0	0	0	0	0	0	0	1	2	0	0	0	2	0	0	0	0	0	0	0	0	0	0	0	0
812	Splicing factor, proline- and glutamine-rich	SFPQ_MOUSE	Sfpq			0	0	0	0	0	0	0	0	0	0	0	0	0	0	0	0	0	0	1	0	0	0	0	0	0	0	0	0	0	0	0	0	0	0	0	0	0	2	1	0	0	0	2	3
814	Aldose 1-epimerase	GALM_MOUSE	Galm			2	2	2	0	0	2	0	0	0	0	2	0	0	0	0	0	0	0	0	0	0	2	0	0	0	2	0	0	0	2	0	0	0	0	0	0	0	0	0	0	0	0	0	0
815	Probable D-lactate dehydrogenase, mitochondrial	LDHD_MOUSE	Ldhd			1	2	3	0	0	0	0	0	0	0	0	0	2	0	0	0	0	0	3	0	0	3	0	0	0	2	2	0	0	0	0	0	0	0	0	0	0	0	0	0	0	0	0	0
816	Plastin-2	PLSL_MOUSE	Lcp1			0	0	0	2	0	2	2	0	1	0	0	0	0	0	0	1	0	0	0	0	0	3	0	0	0	1	0	0	0	0	0	0	0	0	0	0	0	0	0	0	0	0	0	0
817	Keratin, type II cytoskeletal 6A	K2C6A_MOUSE	Krt6a			0	0	0	0	0	0	0	0	0	0	0	0	0	0	0	0	0	0	0	0	0	0	3	0	0	0	4	0	0	0	0	0	0	2	3	2	0	0	0	1	0	1	0	0
819	60S ribosomal protein L10	RL10_MOUSE	Rpl10			0	1	0	0	0	0	0	0	0	0	0	0	0	2	0	0	2	0	0	0	0	0	0	0	0	0	1	0	1	0	0	2	0	0	0	0	2	0	0	0	0	0	0	0
820	Serine/arginine-rich splicing factor 2	SRSF2_MOUSE	Srsf2			0	0	0	0	0	0	0	0	0	0	0	0	2	0	0	1	1	0	2	0	0	0	0	0	0	0	0	0	0	0	0	0	0	0	0	0	0	2	2	0	0	0	2	2
821	40S ribosomal protein S13	RS13_MOUSE	Rps13			0	0	0	0	0	0	0	0	0	1	0	0	0	0	0	0	0	0	0	0	0	0	0	0	3	0	0	0	0	0	0	0	0	0	0	0	0	1	0	0	0	0	0	0
823	Aspartate--tRNA ligase, cytoplasmic	SYDC_MOUSE	Dars			3	2	0	0	0	0	1	0	0	0	0	0	0	0	0	0	0	0	1	0	0	0	0	0	0	0	0	0	0	0	0	0	0	0	0	0	0	0	0	0	0	0	0	0
824	Small muscular protein	SMPX_MOUSE	Smpx			0	0	0	0	0	0	0	0	2	0	0	0	2	0	0	2	0	0	2	0	0	0	0	0	0	2	0	0	0	0	0	0	0	0	0	0	0	0	2	0	0	0	0	0
825	Protein TANC2	TANC2_MOUSE	Tanc2			0	0	0	0	0	0	0	0	0	0	0	0	0	0	0	0	0	0	0	0	0	0	0	0	0	0	0	0	0	0	0	0	0	1	0	1	0	0	0	0	0	0	0	0
826	Copper transport protein ATOX1	ATOX1_MOUSE	Atox1			0	0	0	0	0	0	0	0	0	0	0	0	0	0	0	0	0	0	0	0	0	2	0	0	0	2	0	0	0	1	0	0	0	0	0	0	0	2	2	0	0	0	2	2
827	Gamma-crystallin S	CRYGS_MOUSE	Crygs			2	0	0	0	0	0	0	0	0	0	0	0	0	0	0	1	0	0	1	0	0	3	0	0	0	3	0	0	0	2	0	0	0	0	0	0	0	0	0	0	0	0	0	0
828	Tropomodulin-1	TMOD1_MOUSE	Tmod1			0	0	0	0	0	0	0	2	0	3	0	6	0	0	4	0	0	4	0	0	1	0	0	0	0	0	0	0	0	0	0	0	0	0	0	0	0	0	0	0	0	0	0	0
830	Estradiol 17-beta-dehydrogenase 8	DHB8_MOUSE	Hsd17b8			3	0	3	0	0	0	0	0	0	0	0	0	0	2	0	0	0	0	0	0	0	0	0	0	2	0	0	0	0	0	0	0	2	0	0	0	0	0	0	0	0	0	0	0
832	Keratin, type I cytoskeletal 13	K1C13_MOUSE	Krt13			0	0	0	0	0	0	0	0	0	0	0	0	0	0	0	0	0	0	0	0	0	0	0	0	0	0	3	0	0	0	0	0	0	1	1	0	0	0	2	2	2	2	0	0
833	Nuclear transport factor 2	NTF2_MOUSE	Nutf2			0	0	0	1	0	1	2	0	0	0	0	0	2	0	0	2	0	0	2	0	0	0	0	0	0	2	0	0	0	2	0	0	0	0	0	0	0	0	0	0	0	0	0	0
834	Proteasome subunit alpha type-1	PSA1_MOUSE	Psma1			0	1	1	0	0	0	0	0	0	0	0	0	1	1	0	0	1	0	0	0	0	1	0	1	0	1	0	1	0	0	0	0	0	0	0	0	0	0	0	0	0	0	0	0
835	Fatty acid-binding protein, intestinal	FABPI_MOUSE	Fabp2			0	0	0	1	1	1	1	0	0	0	0	0	1	0	0	1	0	0	0	0	0	0	0	0	0	0	0	0	0	1	0	0	0	1	1	1	0	0	0	0	0	0	0	0
836	Peroxisomal coenzyme A diphosphatase NUDT7	NUDT7_MOUSE	Nudt7			0	0	0	0	0	0	2	0	0	0	2	0	0	0	0	2	0	0	2	0	0	2	0	0	0	2	0	0	0	0	0	0	0	0	0	0	0	0	0	0	0	0	0	0
837	NADH dehydrogenase [ubiquinone] iron-sulfur protein 7, mitochondrial	NDUS7_MOUSE	Ndufs7			0	0	0	0	0	0	0	0	0	0	0	0	0	0	0	0	0	1	0	0	0	0	0	2	0	0	2	2	0	0	2	0	0	0	0	0	0	0	0	0	0	0	0	0
838	Prostaglandin E synthase 3	TEBP_MOUSE	Ptges3			0	0	0	0	0	0	0	0	0	0	0	0	1	0	0	1	0	0	0	0	0	1	0	0	0	1	0	0	0	2	0	0	0	0	0	0	0	0	0	0	0	0	0	0
839	60S ribosomal protein L9	RL9_MOUSE	Rpl9			0	2	1	0	0	0	0	0	0	0	0	0	0	2	0	0	2	0	0	1	0	0	0	0	2	0	0	0	2	0	0	0	2	0	0	0	0	0	0	0	0	0	0	0
840	Hydroxyacylglutathione hydrolase, mitochondrial	GLO2_MOUSE	Hagh			0	0	0	0	0	0	2	0	0	0	0	0	2	0	0	3	0	0	3	0	0	3	0	0	0	3	0	0	1	2	0	0	0	0	0	0	0	0	0	0	0	0	0	0
841	T-complex protein 1 subunit delta	TCPD_MOUSE	Cct4			2	2	2	0	0	0	0	0	1	0	0	0	0	0	0	0	1	0	0	1	0	0	0	1	0	0	1	0	0	0	0	0	0	0	0	0	0	0	0	0	0	0	0	0
842	NADPH--cytochrome P450 reductase	NCPR_MOUSE	Por			0	0	0	0	0	0	0	0	0	0	0	0	0	0	0	0	2	0	0	1	0	0	0	3	0	0	0	3	0	0	0	3	0	0	0	0	0	0	0	0	0	0	0	0
843	Acidic leucine-rich nuclear phosphoprotein 32 family member A	AN32A_MOUSE	Anp32a			0	0	0	0	0	0	0	0	0	0	0	0	0	0	0	0	0	0	0	0	0	0	0	0	3	0	0	0	1	0	0	0	3	0	0	0	0	0	0	0	0	0	0	0
844	NADH dehydrogenase [ubiquinone] 1 alpha subcomplex subunit 11	NDUAB_MOUSE	Ndufa11			0	0	0	0	0	0	2	0	2	0	2	0	0	2	0	0	2	0	0	2	0	0	0	2	0	0	2	3	0	0	3	1	0	0	0	0	0	0	0	0	0	0	0	0
845	60S ribosomal protein L18a	RL18A_MOUSE	Rpl18a			0	0	0	0	0	0	0	0	0	0	0	0	0	2	0	0	2	0	0	2	0	0	0	0	0	0	0	0	1	0	0	0	1	0	1	0	0	0	0	0	0	0	0	0
846	Aldose reductase-related protein 1	ALD1_MOUSE	Akr1b7			1	0	0	0	0	0	0	0	0	0	0	0	0	0	0	1	0	0	0	0	0	0	0	0	0	1	0	0	0	0	0	0	0	0	0	0	0	0	0	0	0	0	0	0
847	Smoothelin-like protein 2	SMTL2_MOUSE	Smtnl2			0	0	0	0	0	0	1	0	2	0	2	0	2	0	0	1	1	0	0	0	0	0	0	0	0	2	0	0	0	3	0	0	0	0	0	0	0	0	0	0	0	0	0	0
848	Acyl-protein thioesterase 1	LYPA1_MOUSE	Lypla1			0	0	0	0	0	0	0	0	0	0	0	0	0	0	0	0	0	0	0	0	0	2	0	0	0	0	0	0	0	0	0	0	0	0	0	0	0	0	0	0	0	0	0	0
849	NADH dehydrogenase [ubiquinone] 1 beta subcomplex subunit 5, mitochondrial	NDUB5_MOUSE	Ndufb5			0	0	0	0	0	0	0	0	0	0	0	0	0	0	0	0	1	0	0	1	0	0	0	0	0	0	0	0	0	0	2	0	0	0	0	0	0	0	1	0	0	0	1	0
850	2',3'-cyclic-nucleotide 3'-phosphodiesterase	CN37_MOUSE	Cnp			1	0	0	0	0	0	0	0	0	0	0	0	0	2	0	0	0	0	0	0	0	0	1	2	0	0	0	0	0	0	2	1	0	0	0	0	0	0	0	0	0	0	0	0
851	Myozenin-3	MYOZ3_MOUSE	Myoz3			0	0	0	0	0	0	0	0	0	0	0	0	0	0	0	0	1	0	0	1	0	0	0	3	0	0	0	2	0	0	0	2	0	0	0	0	0	2	0	0	0	0	2	1
852	Phenylalanine-4-hydroxylase	PH4H_MOUSE	Pah			1	0	0	0	0	0	0	0	0	0	0	0	0	0	0	0	0	0	0	0	0	2	0	0	0	0	0	0	0	0	0	0	0	0	0	0	0	0	0	0	0	0	0	0
853	Junctophilin-2	JPH2_MOUSE	Jph2			0	0	0	0	0	0	0	0	0	0	1	0	1	0	0	0	1	0	0	2	0	0	0	0	0	0	0	2	0	1	0	0	0	0	0	0	0	0	0	0	0	0	0	0
854	Fatty aldehyde dehydrogenase	AL3A2_MOUSE	Aldh3a2			0	1	0	0	0	0	0	0	1	0	0	0	0	0	0	0	0	0	0	1	0	0	0	0	0	0	0	1	0	0	2	1	0	0	0	0	0	0	0	0	0	0	0	0
855	Cysteine sulfinic acid decarboxylase	CSAD_MOUSE	Csad			3	3	0	0	0	0	0	0	0	0	0	0	0	0	0	0	0	0	0	0	0	1	0	0	0	3	0	0	0	0	0	0	0	0	0	0	0	0	0	0	0	0	0	0
856	Omega-amidase NIT2	NIT2_MOUSE	Nit2			2	2	3	0	0	0	0	0	0	0	0	0	0	0	0	0	0	0	0	0	0	5	0	0	0	4	0	0	0	3	0	0	0	0	0	0	0	0	0	0	0	0	0	0
857	Centromere protein V	CENPV_MOUSE	Cenpv			0	0	0	0	0	0	0	2	0	3	0	2	0	0	0	0	0	0	0	0	0	0	0	0	4	0	0	0	4	0	0	0	3	0	0	0	0	0	0	0	0	0	0	0
859	Clusterin	CLUS_MOUSE	Clu			0	0	0	0	2	0	0	0	0	0	0	0	0	0	0	0	0	0	0	0	0	0	2	0	0	1	0	2	0	2	0	0	0	0	0	0	0	0	0	0	0	0	0	0
861	Retinol-binding protein 2	RET2_MOUSE	Rbp2			1	0	1	0	0	0	0	0	0	0	0	0	1	0	0	1	0	0	0	0	0	1	0	0	0	1	0	0	0	1	0	0	0	0	0	0	0	0	0	0	0	0	0	0
862	Colipase	COL_MOUSE	Clps			0	0	0	0	1	0	0	0	0	0	0	0	0	3	0	0	0	0	2	0	0	0	0	0	0	0	0	0	0	0	0	0	0	0	0	0	0	0	0	0	0	0	0	0
863	Cytochrome c oxidase subunit 1	COX1_MOUSE	Mtco1			0	0	0	0	0	0	1	0	2	0	2	0	0	2	0	0	1	0	0	2	0	0	0	0	0	0	2	2	0	0	2	0	0	0	0	0	0	0	0	0	0	0	0	0
864	Kallikrein 1-related peptidase b1	K1KB1_MOUSE	Klk1b1			0	0	0	0	0	0	2	0	0	0	0	0	0	0	0	2	0	0	2	0	0	2	0	0	0	2	0	0	0	2	0	0	0	0	0	0	0	0	0	0	0	0	0	0
865	Protein-L-isoaspartate(D-aspartate) O-methyltransferase	PIMT_MOUSE	Pcmt1			0	0	0	0	0	0	1	0	2	0	1	0	3	0	0	3	0	0	1	0	0	0	0	0	0	3	0	0	0	0	0	0	0	0	0	0	0	0	0	0	0	0	0	0
867	Cytochrome b-c1 complex subunit 8	QCR8_MOUSE	Uqcrq			0	0	0	0	0	0	0	0	0	0	0	0	0	0	0	0	0	0	0	1	0	0	0	0	0	0	0	0	0	0	0	0	0	0	0	0	0	0	0	0	0	0	0	0
868	Integrin beta-1	ITB1_MOUSE	Itgb1			0	0	0	0	0	0	0	0	0	0	0	0	0	1	0	0	1	0	0	2	0	0	0	1	0	0	0	3	0	0	0	1	0	0	0	0	0	1	0	0	0	0	0	2
869	40S ribosomal protein S21	RS21_MOUSE	Rps21			0	1	0	0	0	0	0	0	1	0	0	0	0	0	0	0	0	0	0	0	0	0	0	0	2	0	0	0	1	0	0	0	2	0	0	0	0	0	0	0	0	0	0	0
870	Lysozyme C-1	LYZ1_MOUSE	Lyz1			0	0	0	0	0	0	0	0	0	0	0	0	0	0	0	0	0	0	0	0	0	0	0	0	1	0	0	0	1	0	0	0	2	0	0	0	0	0	0	0	0	0	0	0
871	Epidermal growth factor receptor	EGFR_MOUSE	Egfr			0	0	0	0	0	0	2	0	0	0	0	0	0	0	0	2	0	0	0	0	0	2	0	0	0	0	0	0	0	0	0	0	0	0	0	0	0	0	0	0	0	0	0	0
872	Neurofilament heavy polypeptide	NFH_MOUSE	Nefh			0	0	0	0	0	0	0	0	0	0	0	0	0	0	2	0	0	0	0	0	0	0	0	0	0	0	0	0	0	0	0	0	0	0	0	0	0	0	1	0	0	0	0	0
873	Ras-related protein Rab-1B	RAB1B_MOUSE	Rab1b			1	1	1	0	0	0	0	0	1	0	1	0	0	0	0	0	1	0	1	0	0	0	0	0	0	0	0	1	0	0	0	1	0	0	0	0	0	0	0	0	0	0	0	0
874	Proteasome activator complex subunit 1	PSME1_MOUSE	Psme1			0	0	0	0	0	0	0	0	0	0	0	0	0	0	0	0	0	0	0	0	0	0	0	0	0	0	0	0	0	0	0	0	0	0	0	0	0	2	2	0	0	0	2	2
875	Glycine N-acyltransferase	GLYAT_MOUSE	Glyat			1	0	0	0	0	0	0	0	0	0	0	0	0	0	0	1	0	0	0	0	0	1	0	0	0	1	0	0	0	1	0	0	0	0	0	0	0	0	0	0	0	0	0	0
876	Guanine nucleotide-binding protein G(I)/G(S)/G(T) subunit beta-1	GBB1_MOUSE	Gnb1			0	0	0	0	0	0	0	0	0	0	0	0	0	0	0	0	0	0	0	0	0	0	0	2	0	0	0	2	0	0	0	0	0	0	0	0	0	0	0	0	0	0	0	0
877	Acyl-coenzyme A thioesterase 13	ACO13_MOUSE	Acot13			2	2	2	0	0	0	0	0	0	0	0	0	0	0	0	0	0	0	2	0	0	0	2	2	0	0	0	0	0	0	0	0	0	0	0	0	0	0	0	0	0	0	0	0
878	Inactive pancreatic lipase-related protein 1	LIPR1_MOUSE	Pnliprp1			0	0	0	0	1	0	0	0	0	0	0	0	2	0	0	0	0	0	1	0	0	2	0	0	0	3	0	0	0	3	0	0	0	0	0	0	0	1	0	0	0	0	0	0
879	NADH dehydrogenase [ubiquinone] 1 beta subcomplex subunit 4	NDUB4_MOUSE	Ndufb4			0	0	0	0	0	0	0	0	0	0	0	0	0	0	0	0	0	2	0	0	0	0	0	1	0	0	2	2	0	0	0	0	0	0	0	0	2	0	0	0	0	0	0	0
880	NADH dehydrogenase [ubiquinone] 1 alpha subcomplex subunit 2	NDUA2_MOUSE	Ndufa2			0	0	0	0	0	0	0	0	0	0	0	0	0	0	0	0	0	0	0	0	0	0	0	0	0	0	0	0	0	0	0	2	0	0	0	0	0	0	0	0	0	0	0	0
881	Propionyl-CoA carboxylase beta chain, mitochondrial	PCCB_MOUSE	Pccb			2	2	3	0	0	0	0	0	0	0	0	0	0	0	0	0	0	0	0	2	1	0	0	0	0	0	0	2	0	0	0	0	0	0	0	0	0	0	0	0	0	0	0	0
882	Monoglyceride lipase	MGLL_MOUSE	Mgll			0	0	0	0	0	0	0	0	1	0	0	0	0	1	0	0	0	0	0	2	0	0	0	0	0	0	3	0	0	0	2	2	0	0	0	0	0	0	0	0	0	0	0	0
884	Lysosome-associated membrane glycoprotein 1	LAMP1_MOUSE	Lamp1			0	0	0	0	0	0	0	0	0	0	0	0	0	2	0	0	2	0	0	0	0	0	0	2	0	0	0	3	0	0	0	3	0	0	0	0	0	0	0	0	0	0	0	0
885	NADH dehydrogenase [ubiquinone] 1 beta subcomplex subunit 11, mitochondrial	NDUBB_MOUSE	Ndufb11			0	0	0	0	0	0	0	0	0	0	2	0	0	0	1	0	1	2	0	0	0	0	0	0	0	0	2	0	0	0	1	0	0	0	0	0	0	0	0	0	0	0	0	0
886	Threonine--tRNA ligase, cytoplasmic	SYTC_MOUSE	Tars			1	3	1	0	0	0	0	0	0	0	0	0	0	0	0	0	0	0	0	0	0	0	0	0	3	0	0	0	2	1	0	0	0	0	0	0	0	0	0	0	0	0	0	0
887	1,4-alpha-glucan-branching enzyme	GLGB_MOUSE	Gbe1			1	1	3	0	0	0	0	0	0	0	0	0	0	0	0	0	0	0	0	0	0	3	0	0	0	3	0	0	0	0	0	0	0	0	0	0	0	0	0	0	0	0	0	0
888	Eukaryotic translation initiation factor 2 subunit 1	IF2A_MOUSE	Eif2s1			2	0	1	0	0	0	0	0	0	0	0	0	0	0	0	0	0	0	0	0	0	0	0	0	0	0	0	0	0	0	0	0	0	0	0	0	0	0	0	0	0	0	0	0
889	60S ribosomal protein L31	RL31_MOUSE	Rpl31			0	0	0	0	0	0	0	0	0	0	0	0	0	1	0	0	0	0	0	0	0	0	2	0	0	0	0	0	0	0	0	0	0	0	0	0	0	0	0	0	0	0	0	0
890	26S proteasome non-ATPase regulatory subunit 11	PSD11_MOUSE	Psmd11			0	0	0	0	1	0	0	0	0	0	0	0	0	2	0	0	2	0	0	2	0	0	0	1	0	0	0	3	0	0	2	0	0	0	0	0	0	0	0	0	0	0	0	0
891	Ras-related protein Rab-10	RAB10_MOUSE	Rab10			2	0	0	0	0	0	0	0	0	0	0	0	0	0	0	0	0	0	0	0	0	0	0	0	0	0	0	0	0	0	0	0	0	0	0	0	0	0	0	0	0	0	0	0
892	Uteroglobin	UTER_MOUSE	Scgb1a1			0	0	0	0	0	0	0	0	0	0	0	0	0	0	0	0	0	0	0	0	0	0	0	0	0	1	0	0	0	1	0	0	0	0	0	0	0	0	0	0	0	0	0	0
893	Prolactin-inducible protein homolog	PIP_MOUSE	Pip			0	0	0	0	1	1	0	0	0	0	2	0	0	0	0	0	0	0	0	0	0	0	0	0	0	2	0	2	0	0	0	0	0	0	0	0	0	0	0	0	0	0	0	0
894	Aldehyde dehydrogenase, dimeric NADP-preferring	AL3A1_MOUSE	Aldh3a1			2	2	1	0	0	0	0	0	0	0	2	0	0	0	0	0	0	0	0	0	0	0	0	0	0	2	0	0	0	0	0	0	0	0	0	0	0	0	0	0	0	0	0	0
895	Proteasome subunit alpha type-4	PSA4_MOUSE	Psma4			0	0	0	0	0	0	0	0	0	0	0	0	1	0	0	0	0	0	0	0	0	2	0	0	0	1	0	0	0	0	0	0	0	0	0	0	0	0	0	0	0	0	0	0
897	GTP:AMP phosphotransferase AK3, mitochondrial	KAD3_MOUSE	Ak3			0	0	0	0	0	0	0	0	2	0	2	0	2	0	0	2	0	0	2	0	0	0	0	0	0	2	0	0	0	0	1	2	0	0	0	0	0	0	0	0	0	0	0	0
898	Coronin-1A	COR1A_MOUSE	Coro1a			0	1	1	0	0	0	0	0	0	0	0	0	0	0	0	0	0	0	0	0	0	1	0	0	0	2	0	0	0	2	0	0	0	0	0	0	0	0	0	0	0	0	0	0
899	Mitochondrial brown fat uncoupling protein 1	UCP1_MOUSE	Ucp1			0	0	0	0	0	0	1	0	0	0	0	0	0	0	0	0	0	0	0	0	0	0	0	0	0	0	0	0	0	0	3	0	0	0	0	0	0	0	0	0	0	0	0	0
900	Acidic leucine-rich nuclear phosphoprotein 32 family member B	AN32B_MOUSE	Anp32b			0	0	0	0	0	0	0	0	0	0	0	0	0	0	0	0	0	0	0	0	0	0	0	0	1	0	0	0	1	0	0	0	1	0	0	0	0	0	0	0	0	0	0	1
901	Epoxide hydrolase 1	HYEP_MOUSE	Ephx1			0	0	0	0	0	0	0	0	0	0	0	0	0	1	0	0	1	0	0	0	0	0	0	0	0	0	0	3	0	0	1	1	0	0	0	0	0	0	0	0	0	0	0	0
902	Cytoplasmic dynein 1 heavy chain 1	DYHC1_MOUSE	Dync1h1			0	0	0	0	0	0	0	0	0	0	0	0	0	0	0	0	0	1	0	0	1	0	0	0	0	0	0	0	0	0	1	0	0	0	0	0	0	0	0	0	0	0	0	0
903	NAD(P)H-hydrate epimerase	NNRE_MOUSE	Naxe			0	2	2	0	0	0	0	0	0	0	0	0	0	0	0	0	0	0	0	0	0	2	0	0	0	2	0	0	0	2	0	0	0	0	0	0	0	0	0	0	0	0	0	0
904	Junctophilin-1	JPH1_MOUSE	Jph1			0	0	0	0	0	0	0	0	0	0	0	0	0	0	0	0	0	0	0	0	0	0	0	2	0	0	1	0	0	0	0	1	0	0	0	0	0	0	0	0	0	0	0	0
905	Thioredoxin reductase 1, cytoplasmic	TRXR1_MOUSE	Txnrd1			0	0	0	0	0	0	0	0	0	0	0	0	2	0	0	1	0	0	2	0	0	2	0	0	0	2	0	0	0	1	0	0	0	0	0	0	0	0	0	0	0	0	0	0
906	T-complex protein 1 subunit beta	TCPB_MOUSE	Cct2			1	1	1	0	0	0	0	0	0	0	0	0	0	0	0	0	0	1	0	0	0	0	0	0	0	0	1	0	0	0	0	0	0	0	0	0	0	0	0	0	0	0	0	0
907	40S ribosomal protein S26	RS26_MOUSE	Rps26			0	0	0	0	0	0	0	0	0	0	0	0	0	0	0	0	0	0	0	0	0	0	0	0	0	0	0	0	1	0	0	0	1	0	0	0	0	0	0	0	0	0	0	0
908	Arylacetamide deacetylase	AAAD_MOUSE	Aadac			0	0	0	0	0	0	0	0	0	0	0	0	0	0	0	0	3	0	0	2	0	0	0	0	0	0	0	2	0	0	0	2	0	0	0	0	0	0	0	0	0	0	0	0
909	2-aminomuconic semialdehyde dehydrogenase	AL8A1_MOUSE	Aldh8a1			3	3	1	0	0	0	0	0	0	0	0	0	0	0	0	0	0	0	0	0	0	0	0	0	0	2	0	0	0	0	0	0	0	0	0	0	0	0	0	0	0	0	0	0
910	NADH dehydrogenase [ubiquinone] 1 beta subcomplex subunit 6	NDUB6_MOUSE	Ndufb6			0	0	0	0	0	0	0	0	0	0	0	0	0	0	0	0	1	0	0	0	0	0	0	0	0	0	0	0	0	0	0	0	0	0	0	0	0	0	0	0	0	0	0	0
911	Myosin-14	MYH14_MOUSE	Myh14			0	0	0	0	0	0	0	0	0	0	0	0	0	0	1	0	0	0	0	0	0	0	0	0	0	0	0	0	0	0	0	0	0	0	0	0	0	0	0	1	0	0	0	0
912	Amine oxidase [flavin-containing] B	AOFB_MOUSE	Maob			0	0	0	0	0	0	0	0	0	0	0	0	0	0	0	0	1	0	0	0	0	0	0	0	0	0	0	0	0	0	2	0	0	0	0	0	0	0	0	0	0	0	0	0
913	Aldehyde dehydrogenase X, mitochondrial	AL1B1_MOUSE	Aldh1b1			2	1	2	0	0	0	1	0	0	0	1	0	0	0	0	0	0	0	0	0	0	2	0	0	0	2	0	0	0	0	0	0	0	0	0	0	0	0	0	0	0	0	0	0
914	Puromycin-sensitive aminopeptidase	PSA_MOUSE	Npepps			2	2	0	0	0	0	0	0	0	0	0	0	1	0	0	2	0	0	0	0	0	1	0	0	0	2	0	0	0	0	0	0	0	0	0	0	0	0	0	0	0	0	0	0
915	Adenylosuccinate lyase	PUR8_MOUSE	Adsl			0	0	2	0	0	0	0	0	0	0	0	0	0	0	0	2	0	0	0	0	0	1	0	0	0	2	0	0	0	2	0	0	0	0	0	0	0	0	0	0	0	0	0	0
916	Serine hydroxymethyltransferase, cytosolic	GLYC_MOUSE	Shmt1			3	2	0	0	0	0	0	0	0	0	0	0	0	0	0	2	0	0	0	0	0	0	0	0	0	2	0	0	0	3	0	0	0	0	0	0	0	0	0	0	0	0	0	0
917	Spectrin beta chain, erythrocytic	SPTB1_MOUSE	Sptb			0	0	0	0	0	0	0	0	0	0	0	0	0	0	2	0	0	2	0	0	2	0	0	2	0	0	2	3	0	0	0	2	0	0	0	0	0	0	0	0	0	0	0	0
918	T-complex protein 1 subunit zeta	TCPZ_MOUSE	Cct6a			2	2	0	0	0	0	0	0	0	0	0	0	0	0	0	0	0	0	0	2	0	0	0	0	0	0	1	0	0	0	0	0	0	0	0	0	0	0	0	0	0	0	0	0
919	Ceruloplasmin	CERU_MOUSE	Cp			0	0	0	0	0	1	0	0	0	0	0	0	0	0	0	1	0	0	0	0	0	1	0	0	0	3	0	0	0	3	0	0	0	0	0	0	0	0	0	0	0	0	0	0
920	Plastin-3	PLST_MOUSE	Pls3			1	0	0	0	0	0	0	0	0	0	0	0	0	0	0	0	0	0	0	0	0	0	0	0	0	0	0	0	0	0	0	0	0	0	0	0	1	0	0	0	0	0	0	0
921	Catechol O-methyltransferase	COMT_MOUSE	Comt			0	0	0	0	0	0	0	0	0	0	0	0	0	1	0	0	1	0	0	0	0	0	0	0	0	0	0	2	0	0	0	0	0	0	0	0	0	0	0	0	0	0	0	0
922	Na(+)/H(+) exchange regulatory cofactor NHE-RF1	NHRF1_MOUSE	Slc9a3r1			0	0	0	0	1	0	0	0	0	0	0	0	1	0	0	0	0	0	0	0	0	0	0	0	0	0	0	0	0	0	0	0	0	0	0	0	0	0	0	0	0	0	0	0
923	Troponin I, slow skeletal muscle	TNNI1_MOUSE	Tnni1			0	0	0	0	0	0	0	0	0	0	0	0	0	0	0	0	0	0	0	2	2	0	0	0	0	0	0	1	0	0	0	0	0	0	0	0	0	0	0	0	0	0	0	0
924	40S ribosomal protein S7	RS7_MOUSE	Rps7			0	0	0	0	0	0	0	0	0	0	0	0	0	0	0	0	0	0	0	1	0	0	0	0	2	0	0	0	0	0	0	0	0	0	0	0	0	0	0	0	0	0	0	0
925	Transmembrane emp24 domain-containing protein 9	TMED9_MOUSE	Tmed9			0	0	0	0	0	0	0	0	0	0	0	0	0	0	0	0	0	0	0	1	1	0	0	0	0	0	0	1	0	0	0	1	0	0	0	0	0	0	0	0	0	0	0	0
926	Troponin I, cardiac muscle	TNNI3_MOUSE	Tnni3			0	0	0	0	0	0	0	0	0	0	0	0	0	1	0	0	2	0	0	0	0	0	0	2	0	0	0	0	0	0	0	0	2	0	0	0	0	0	0	0	0	0	0	0
927	Nucleoside diphosphate-linked moiety X motif 19	NUD19_MOUSE	Nudt19			0	0	0	0	0	0	0	0	0	0	0	0	2	0	0	1	0	0	1	0	0	2	0	0	0	0	0	0	0	0	0	0	0	0	0	0	0	0	0	0	0	0	0	0
928	Actin-related protein 2/3 complex subunit 1B	ARC1B_MOUSE	Arpc1b			1	2	2	0	0	0	0	0	0	0	0	0	0	0	0	0	0	0	0	0	0	0	0	0	0	1	0	0	0	0	0	0	0	0	0	0	0	0	0	0	0	0	0	0
929	NSFL1 cofactor p47	NSF1C_MOUSE	Nsfl1c			0	0	0	0	0	0	2	0	0	0	2	0	0	0	0	0	0	0	1	0	0	2	0	0	0	2	0	0	1	3	0	0	0	0	0	0	0	0	0	0	0	0	0	0
930	Protein-cysteine N-palmitoyltransferase HHAT-like protein	HHATL_MOUSE	Hhatl			0	0	0	0	0	0	1	0	0	0	0	0	0	0	0	0	2	0	0	1	0	0	0	0	0	0	3	2	0	0	4	2	0	0	0	0	0	0	0	0	0	0	0	0
931	Heterogeneous nuclear ribonucleoprotein Q	HNRPQ_MOUSE	Syncrip			0	0	0	0	0	0	0	0	0	0	0	0	0	0	0	2	0	0	1	0	0	2	0	0	0	0	0	0	0	1	0	0	1	0	0	0	0	0	0	0	0	0	0	0
932	40S ribosomal protein S5	RS5_MOUSE	Rps5			0	0	0	0	0	0	0	0	0	0	0	0	0	0	0	0	0	0	0	0	0	0	0	0	0	0	0	0	0	0	0	0	0	1	2	2	0	0	0	0	0	0	0	0
933	Proteasome subunit alpha type-5	PSA5_MOUSE	Psma5			0	1	0	0	0	0	0	0	0	0	0	0	0	0	0	0	0	0	0	0	0	0	0	0	0	0	0	0	0	0	0	0	0	0	0	0	0	0	0	0	0	0	0	0
934	Carcinoembryonic antigen-related cell adhesion molecule 10	CEAMA_MOUSE	Ceacam10			0	0	0	0	0	0	0	0	0	0	0	0	0	0	0	0	0	0	0	0	0	0	3	0	0	0	0	1	0	0	1	0	0	2	0	0	0	0	0	0	0	0	0	0
935	6-phosphogluconolactonase	6PGL_MOUSE	Pgls			0	0	0	0	0	0	0	0	0	0	0	0	0	0	0	0	0	0	0	0	0	2	0	0	0	1	0	0	0	2	0	0	0	0	0	0	0	0	0	0	0	0	0	0
937	60S ribosomal protein L29	RL29_MOUSE	Rpl29			0	0	0	0	0	0	0	0	0	0	0	0	0	0	0	0	0	0	0	0	0	0	0	0	0	0	0	0	0	0	0	0	0	0	2	0	0	0	0	0	0	0	0	0
938	Very long-chain acyl-CoA synthetase	S27A2_MOUSE	Slc27a2			0	0	0	0	0	0	0	0	0	0	0	0	0	0	0	0	1	0	0	1	0	0	0	0	0	0	0	2	0	0	1	0	0	0	0	0	0	0	0	1	0	0	0	0
939	Succinate dehydrogenase cytochrome b560 subunit, mitochondrial	C560_MOUSE	Sdhc			0	0	0	0	0	0	0	0	0	0	0	0	0	0	0	0	0	0	0	0	0	0	0	0	0	0	1	0	0	0	0	0	0	0	0	0	0	0	0	0	0	0	0	0
940	Dimethylaniline monooxygenase [N-oxide-forming] 5	FMO5_MOUSE	Fmo5			0	0	0	0	0	0	0	0	0	0	0	0	0	0	0	0	2	0	0	0	0	0	0	2	0	0	0	2	0	0	2	2	0	0	0	1	0	0	0	0	0	0	0	0
942	Eukaryotic translation initiation factor 1	EIF1_MOUSE	Eif1			0	0	0	0	0	0	0	0	0	0	0	0	0	0	0	0	0	0	0	0	0	0	0	0	2	0	0	0	0	0	0	0	2	0	0	0	0	2	2	0	0	0	2	1
943	CD9 antigen	CD9_MOUSE	Cd9			0	0	0	0	0	0	0	0	0	0	0	0	0	0	0	0	0	0	0	0	0	0	0	1	0	0	0	2	0	0	0	1	0	0	0	0	0	0	0	0	0	0	0	0
944	Mesencephalic astrocyte-derived neurotrophic factor	MANF_MOUSE	Manf			0	0	0	0	0	0	0	0	0	0	0	0	0	0	0	0	0	0	0	0	0	0	0	0	4	0	0	0	4	0	0	0	3	0	0	0	0	0	0	0	0	0	0	0
945	Proteasome subunit beta type-5	PSB5_MOUSE	Psmb5			0	0	0	0	0	0	0	0	0	0	2	0	0	2	0	0	2	0	0	0	0	0	0	0	0	0	0	0	0	0	0	0	0	0	0	0	0	0	0	0	0	0	0	0
946	Parathymosin	PTMS_MOUSE	Ptms			0	0	0	1	0	0	0	0	0	0	0	0	0	0	0	2	0	0	0	0	0	1	0	0	0	2	0	0	0	1	0	0	0	0	0	0	0	0	0	0	0	0	0	0
947	Actin-related protein 2/3 complex subunit 4	ARPC4_MOUSE	Arpc4			1	2	0	0	0	0	0	0	0	0	0	0	0	0	0	0	0	0	0	0	0	0	0	1	0	0	0	0	1	0	0	0	0	0	0	0	0	0	0	0	0	0	0	0
948	Actin-related protein 2/3 complex subunit 2	ARPC2_MOUSE	Arpc2			0	2	1	0	0	0	0	0	0	0	0	0	0	0	0	2	0	0	0	0	0	0	0	0	0	0	0	0	0	0	1	0	0	0	0	0	0	0	0	0	0	0	0	0
949	Acyl-coenzyme A thioesterase 2, mitochondrial	ACOT2_MOUSE	Acot2			0	0	1	0	0	0	0	0	0	0	0	0	0	0	0	0	0	0	0	0	0	0	0	0	0	2	0	0	0	2	0	0	0	0	0	0	0	0	0	0	0	0	0	0
950	Protein phosphatase 1 regulatory subunit 12B	MYPT2_MOUSE	Ppp1r12b			0	0	0	0	0	0	0	0	0	0	0	0	0	0	0	0	0	0	0	0	0	0	0	0	1	1	0	0	2	0	0	0	1	0	0	0	0	0	0	0	0	0	0	0
951	Cell cycle exit and neuronal differentiation protein 1	CEND_MOUSE	Cend1			0	0	0	0	0	0	0	0	1	0	0	0	0	1	0	0	2	0	0	2	0	0	0	0	0	0	0	2	0	0	0	2	0	0	0	0	0	0	0	0	0	0	0	0
953	Protein LEG1 homolog	LEG1H_MOUSE	Leg1			0	0	0	0	0	1	0	0	0	0	0	0	0	0	0	0	0	0	0	0	0	2	0	0	0	2	0	0	0	1	0	0	0	0	0	0	0	0	0	0	0	0	0	0
954	EH domain-containing protein 1	EHD1_MOUSE	Ehd1			0	0	0	0	0	0	0	0	0	0	0	0	0	0	2	0	0	0	0	0	0	0	0	2	0	0	0	3	0	0	1	2	0	0	0	0	0	0	0	0	0	0	0	0
955	Formimidoyltransferase-cyclodeaminase	FTCD_MOUSE	Ftcd			1	2	0	0	0	0	0	0	0	0	0	0	0	0	0	0	0	0	0	0	0	0	0	0	2	0	0	0	0	0	0	0	0	0	0	0	0	0	0	0	0	0	0	0
956	RNA-binding protein FUS	FUS_MOUSE	Fus			0	0	0	0	0	0	0	0	0	0	0	0	1	0	0	1	0	0	2	0	0	0	0	0	2	0	0	0	2	0	0	0	2	0	0	0	0	0	0	0	0	0	1	0
957	60S ribosomal protein L17	RL17_MOUSE	Rpl17			0	0	0	0	0	0	0	0	0	0	0	0	0	0	0	0	1	0	0	0	0	0	0	0	1	0	0	0	0	0	0	0	2	0	0	0	0	0	0	0	0	0	0	0
958	Caveolae-associated protein 2	CAVN2_MOUSE	Cavin2			0	0	0	0	0	0	0	0	0	0	0	0	0	0	0	0	0	0	0	0	0	0	0	0	0	1	0	0	0	0	0	0	0	0	0	0	0	0	0	0	0	0	0	0
959	Peptidyl-prolyl cis-trans isomerase FKBP4	FKBP4_MOUSE	Fkbp4			0	0	0	0	0	0	0	0	0	0	0	0	0	0	0	1	0	0	0	0	0	4	0	0	0	2	0	0	0	4	0	0	0	0	0	0	0	0	0	0	0	0	0	0
960	Storkhead-box protein 1	STOX1_MOUSE	Stox1			0	0	0	0	0	0	0	0	0	0	0	0	0	0	0	0	0	0	0	0	0	0	0	0	0	0	0	0	1	0	0	0	0	0	0	0	0	0	0	0	0	0	0	0
961	Serine/threonine-protein phosphatase 2B catalytic subunit alpha isoform	PP2BA_MOUSE	Ppp3ca			0	0	0	0	0	2	0	0	0	0	0	0	0	0	0	0	0	0	1	0	0	0	0	0	0	0	0	0	0	0	0	0	0	0	0	0	0	0	0	0	0	0	0	0
962	T-complex protein 1 subunit epsilon	TCPE_MOUSE	Cct5			2	0	0	0	0	0	0	0	0	0	0	0	0	2	0	0	1	0	0	0	0	0	0	0	0	0	0	2	0	0	0	0	0	0	0	0	0	0	0	0	0	0	0	0
963	NADH-ubiquinone oxidoreductase chain 4	NU4M_MOUSE	Mtnd4			0	0	0	0	0	0	0	0	0	0	0	0	0	0	0	0	0	0	0	0	0	0	0	0	0	0	0	0	0	0	2	0	0	0	0	0	0	0	0	0	0	0	0	0
964	MICOS complex subunit Mic26	MIC26_MOUSE	Apoo			0	0	0	0	0	0	0	0	0	0	0	0	0	0	0	0	1	0	0	0	0	0	0	0	0	0	0	0	0	0	0	0	0	0	0	0	0	0	0	0	0	0	1	0
965	Haloacid dehalogenase-like hydrolase domain-containing protein 2	HDHD2_MOUSE	Hdhd2			0	0	0	0	0	0	0	0	0	0	0	0	0	0	0	0	0	0	0	0	0	2	0	0	0	2	0	0	0	0	0	0	0	0	0	0	0	0	0	0	0	0	0	0
966	Acyl-CoA synthetase family member 2, mitochondrial	ACSF2_MOUSE	Acsf2			2	0	2	0	0	0	0	0	0	0	0	0	0	0	0	3	0	0	0	0	0	2	0	0	0	2	0	0	0	2	0	0	0	0	0	0	0	0	0	0	0	0	0	0
967	Cathelicidin antimicrobial peptide	CAMP_MOUSE	Camp			0	0	0	0	0	0	0	0	0	0	0	0	0	0	0	0	0	0	0	1	0	0	0	2	0	0	0	2	0	0	0	2	0	0	0	0	0	0	0	0	0	0	0	0
968	Alpha-1-acid glycoprotein 1	A1AG1_MOUSE	Orm1			0	0	0	0	0	0	0	0	0	0	0	0	0	0	0	0	0	0	1	0	0	0	0	0	0	1	0	0	0	1	0	0	0	0	0	0	0	0	0	0	0	0	0	0
969	Thy-1 membrane glycoprotein	THY1_MOUSE	Thy1			0	0	0	0	0	0	0	0	0	0	0	0	0	0	0	0	0	0	0	0	0	0	0	0	0	0	0	1	0	0	0	2	0	0	0	0	0	0	0	0	0	0	0	0
970	Leucine-rich repeat-containing protein 59	LRC59_MOUSE	Lrrc59			0	0	0	0	0	0	0	0	0	0	0	0	0	2	0	0	2	0	0	0	0	0	0	0	0	0	0	1	0	0	0	0	0	0	0	0	0	0	0	0	0	0	0	0
971	60S ribosomal protein L35a	RL35A_MOUSE	Rpl35a			1	1	1	0	0	0	0	0	0	0	0	0	0	0	0	0	0	0	0	0	0	0	0	0	0	0	0	0	1	0	0	0	1	0	0	0	0	0	0	0	0	0	0	0
972	Mitochondrial carrier homolog 2	MTCH2_MOUSE	Mtch2			0	0	0	0	0	0	0	0	0	0	0	0	0	0	0	0	0	0	0	0	0	0	0	0	0	0	3	0	0	0	4	0	0	0	0	0	0	0	0	0	0	0	0	0
973	T-complex protein 1 subunit alpha	TCPA_MOUSE	Tcp1			1	4	1	0	0	0	0	0	0	0	0	0	0	0	0	0	0	0	0	0	0	0	0	0	0	0	0	0	0	0	0	0	0	0	0	0	0	0	0	0	0	0	0	0
974	Fibrous sheath-interacting protein 2	FSIP2_MOUSE	Fsip2			0	0	0	0	0	0	0	0	0	0	0	0	0	0	0	0	0	0	0	0	0	0	0	0	0	0	0	0	0	0	0	0	0	0	0	0	0	0	0	0	1	0	0	0
975	Synaptophysin-like protein 1	SYPL1_MOUSE	Sypl1			0	0	0	0	0	0	0	0	0	0	0	0	0	0	0	0	2	0	0	0	0	0	0	0	0	0	0	0	0	0	0	0	0	0	0	0	0	0	0	0	0	0	0	0
977	Aldehyde oxidase 3	AOXC_MOUSE	Aox3			0	0	0	0	0	0	0	0	0	0	0	0	0	0	0	0	0	0	2	0	0	2	0	0	0	1	0	0	0	0	0	0	0	0	0	0	0	0	0	0	0	0	0	0
979	NADH-ubiquinone oxidoreductase chain 5	NU5M_MOUSE	Mtnd5			0	0	0	0	0	0	0	0	0	0	0	0	0	0	0	0	0	0	0	0	0	0	0	0	0	0	0	0	0	0	2	0	0	0	0	0	0	0	0	0	0	0	0	0
980	sp|K1H1_HUMAN(Common contaminant protein)	sp|K1H1_HUMAN(Common				0	0	0	0	0	0	0	0	0	0	0	0	0	0	0	0	0	0	0	0	0	0	0	0	0	0	0	0	0	0	0	0	0	0	0	0	0	1	0	0	3	2	0	0
981	Trimeric intracellular cation channel type A	TM38A_MOUSE	Tmem38a			0	0	0	0	0	0	0	0	0	0	0	0	0	0	0	0	0	0	0	0	0	0	0	1	0	0	1	1	0	0	1	0	0	0	0	0	0	0	0	0	0	0	0	0
982	Microsomal glutathione S-transferase 3	MGST3_MOUSE	Mgst3			0	0	0	0	0	0	0	0	0	0	0	0	0	1	0	0	0	0	0	0	0	0	0	0	0	0	0	0	0	0	0	0	0	0	0	0	0	0	0	0	0	0	0	0
983	Methylcrotonoyl-CoA carboxylase beta chain, mitochondrial	MCCB_MOUSE	Mccc2			1	1	0	0	0	0	0	0	0	0	0	0	0	0	0	0	0	0	0	0	2	0	0	0	0	0	0	2	0	0	1	0	0	0	0	0	0	0	0	0	0	0	0	0
984	Calcium/calmodulin-dependent protein kinase type II subunit alpha	KCC2A_MOUSE	Camk2a			0	0	0	0	0	0	0	0	0	0	0	0	0	0	0	0	0	0	0	0	0	0	2	0	0	0	0	0	0	0	0	0	0	0	0	0	0	0	0	0	0	0	0	0
985	Serine/arginine-rich splicing factor 7	SRSF7_MOUSE	Srsf7			0	0	0	0	0	0	0	0	0	0	0	0	0	0	0	1	0	0	0	0	0	0	0	0	0	0	0	0	0	0	0	0	0	0	0	0	0	0	0	0	0	0	0	0
986	RNA binding motif protein, X-linked-like-1	RMXL1_MOUSE	Rbmxl1			0	0	0	0	0	0	0	0	0	0	0	0	0	0	0	0	0	0	0	0	0	0	0	0	2	0	0	0	2	0	0	0	2	0	0	0	0	2	0	0	0	0	0	0
987	Methanethiol oxidase	SBP1_MOUSE	Selenbp1			0	0	0	2	0	2	0	0	0	0	0	0	0	0	0	0	0	0	1	0	0	2	0	0	0	2	0	0	0	2	0	0	0	0	0	0	0	0	0	0	0	0	0	0
988	60S ribosomal protein L28	RL28_MOUSE	Rpl28			0	0	0	0	0	0	0	0	0	0	0	0	0	0	0	0	0	0	0	0	0	0	0	0	0	0	0	0	0	0	0	0	1	0	1	0	0	0	0	0	0	0	0	0
989	Bifunctional purine biosynthesis protein PURH	PUR9_MOUSE	Atic			3	0	3	0	0	0	0	0	0	0	0	0	0	0	0	0	0	0	0	0	0	1	0	0	0	3	0	0	0	2	0	0	0	0	0	0	0	0	0	0	0	0	0	0
990	Complement factor H	CFAH_MOUSE	Cfh			0	0	0	0	0	0	0	0	0	0	0	0	0	0	0	0	0	0	0	0	0	0	0	0	2	0	0	0	3	0	0	0	3	0	0	0	0	0	0	0	0	0	0	0
991	Thioredoxin domain-containing protein 5	TXND5_MOUSE	Txndc5			0	0	0	0	0	1	0	0	0	0	2	0	0	0	0	0	0	0	1	0	0	0	0	0	0	0	0	0	0	0	0	0	0	0	0	0	0	0	0	0	0	0	0	0
992	Beta-crystallin A4	CRBA4_MOUSE	Cryba4			0	0	0	0	0	0	0	0	0	0	0	0	0	0	0	0	0	0	0	0	0	4	0	0	0	1	0	0	0	1	0	0	0	0	0	0	0	0	0	0	0	0	0	0
993	Hexokinase-2	HXK2_MOUSE	Hk2			0	0	0	0	0	0	0	0	0	0	0	0	0	0	0	0	0	0	0	0	0	0	0	0	0	0	0	0	0	1	0	0	0	0	0	0	0	0	0	0	0	1	0	0
994	Valine--tRNA ligase	SYVC_MOUSE	Vars			2	2	3	0	0	0	2	0	0	0	0	0	0	0	0	0	0	0	0	0	0	0	0	0	0	0	0	0	0	0	0	0	0	0	0	0	0	0	0	0	0	0	0	0
995	Pre-B-cell leukemia transcription factor-interacting protein 1	PBIP1_MOUSE	Pbxip1			0	0	0	0	0	0	0	0	0	0	0	0	0	1	0	0	3	0	0	0	0	0	0	4	0	0	0	3	0	0	0	1	0	0	0	0	0	0	0	0	0	0	0	0
996	Urocanate hydratase	HUTU_MOUSE	Uroc1			2	2	0	0	0	0	0	0	0	0	0	0	0	0	0	0	0	0	0	0	0	1	0	0	0	0	0	0	0	0	0	0	0	0	0	0	0	0	0	0	0	0	0	0
997	Keratin, type I cytoskeletal 20	K1C20_MOUSE	Krt20			0	0	0	0	0	0	0	0	0	0	0	0	0	1	0	0	0	0	0	1	0	0	0	1	0	0	0	2	0	0	0	0	0	0	0	0	0	0	0	0	0	0	0	0
998	40S ribosomal protein S15	RS15_MOUSE	Rps15			0	0	0	0	0	0	0	0	0	0	0	0	0	2	0	0	2	0	0	0	0	0	0	0	2	0	0	0	0	0	0	0	2	0	0	0	0	0	0	0	0	0	0	0
999	Sulfite oxidase, mitochondrial	SUOX_MOUSE	Suox			0	0	0	0	0	0	0	0	0	0	0	0	0	0	0	0	0	0	0	0	0	1	0	0	0	0	0	0	0	0	0	0	0	0	0	0	0	0	0	0	0	0	0	0
1000	Ribonuclease 4	RNAS4_MOUSE	Rnase4			0	0	0	0	0	0	0	0	0	0	0	0	0	0	0	0	0	0	0	0	0	0	0	0	2	0	0	0	0	0	0	0	3	0	0	0	0	0	0	0	0	0	0	0
1002	Dynactin subunit 2	DCTN2_MOUSE	Dctn2			0	0	0	0	0	0	0	0	0	0	0	0	0	0	0	0	2	0	0	0	0	0	0	0	0	0	0	0	0	0	0	0	0	0	0	0	0	0	0	0	0	0	0	0
1003	Vesicle-trafficking protein SEC22b	SC22B_MOUSE	Sec22b			0	0	0	0	0	0	0	0	0	0	0	0	0	0	0	0	2	0	0	2	0	0	0	0	0	0	0	2	0	0	0	3	0	0	0	0	0	0	0	0	0	0	0	0
1004	Mitochondrial pyruvate carrier 2	MPC2_MOUSE	Mpc2			0	0	0	0	0	0	2	0	1	0	0	0	0	0	0	0	0	0	0	0	0	0	0	0	0	0	0	2	0	0	2	0	0	0	0	0	0	0	0	0	0	0	0	0
1005	Proteasome subunit beta type-4	PSB4_MOUSE	Psmb4			0	1	2	0	0	0	0	0	0	0	0	0	0	0	0	0	0	0	0	0	0	0	0	0	0	0	0	0	0	0	0	0	0	0	0	0	0	0	0	0	0	0	0	0
1006	Rho GDP-dissociation inhibitor 2	GDIR2_MOUSE	Arhgdib			0	0	0	0	0	0	0	0	0	0	0	0	1	0	0	1	0	0	0	0	0	1	0	0	0	2	0	0	0	0	0	0	0	0	0	0	0	0	0	0	0	0	0	0
1007	Gastrokine-1	GKN1_MOUSE	Gkn1			0	0	0	0	0	0	0	0	0	0	0	0	0	0	0	1	0	0	0	0	0	0	0	0	0	2	0	0	0	1	0	0	0	0	0	0	0	0	0	0	0	0	0	0
1008	Methylcrotonoyl-CoA carboxylase subunit alpha, mitochondrial	MCCA_MOUSE	Mccc1			0	1	0	0	0	0	0	0	0	0	0	0	0	0	0	0	0	0	0	0	0	0	0	0	0	0	2	0	0	0	0	0	0	0	0	0	0	0	0	0	0	0	0	0
1009	Glutathione S-transferase Mu 5	GSTM5_MOUSE	Gstm5			1	0	1	0	0	0	0	0	0	0	0	0	0	0	0	0	0	0	0	0	0	2	0	0	0	3	0	0	0	0	0	0	0	0	0	0	0	0	0	0	0	0	0	0
1010	Aspartyl aminopeptidase	DNPEP_MOUSE	Dnpep			2	0	1	0	0	0	1	0	0	0	0	0	0	0	0	1	0	0	0	0	0	0	0	0	0	2	0	0	0	0	0	0	0	0	0	0	0	0	0	0	0	0	0	0
1011	eIF-2-alpha kinase activator GCN1	GCN1_MOUSE	Gcn1			0	0	0	0	0	0	0	0	0	0	0	0	0	0	0	0	0	0	0	0	0	0	0	0	0	0	0	0	0	0	0	0	0	0	1	0	0	0	0	0	0	0	0	0
1012	Long-chain-fatty-acid--CoA ligase 5	ACSL5_MOUSE	Acsl5			0	0	0	0	0	0	1	0	0	0	0	0	0	0	0	0	2	0	0	0	0	0	0	1	0	0	1	0	0	0	2	0	0	0	0	0	0	0	0	0	0	0	0	0
1013	START domain-containing protein 10	STA10_MOUSE	Stard10			0	0	0	0	0	0	0	0	0	0	0	0	0	0	0	0	0	0	1	0	0	1	0	0	0	1	0	0	0	1	0	0	0	0	0	0	0	0	0	0	0	0	0	0
1014	Glutaryl-CoA dehydrogenase, mitochondrial	GCDH_MOUSE	Gcdh			2	2	1	0	0	0	0	0	0	0	0	0	0	0	0	0	0	0	0	0	0	2	0	0	0	2	0	0	0	0	0	0	0	0	0	0	0	0	0	0	0	0	0	0
1015	Cysteine-rich secretory protein 1	CRIS1_MOUSE	Crisp1			0	0	0	0	0	0	0	0	0	0	0	0	0	0	0	0	0	0	0	0	0	1	0	0	0	2	0	0	0	3	0	0	0	0	0	0	0	0	0	0	0	0	0	0
1016	Heterogeneous nuclear ribonucleoprotein M	HNRPM_MOUSE	Hnrnpm			0	0	0	0	0	0	0	0	0	0	0	0	0	0	0	0	0	0	0	0	0	0	0	0	0	0	0	0	0	0	0	0	0	0	0	0	0	0	0	0	0	0	0	0
1017	Perilipin-1	PLIN1_MOUSE	Plin1			0	0	0	0	0	0	0	0	0	0	0	0	0	0	0	0	0	0	0	0	0	0	0	1	0	0	0	1	0	0	0	0	0	0	0	0	0	0	0	0	0	0	0	0
1018	Proteasome subunit beta type-3	PSB3_MOUSE	Psmb3			0	0	0	0	0	0	0	0	0	0	0	0	0	0	0	0	0	0	0	0	0	0	0	0	0	1	0	0	0	0	0	0	0	0	0	0	0	0	0	0	0	0	0	0
1019	2-hydroxyacyl-CoA lyase 1	HACL1_MOUSE	Hacl1			2	0	0	0	0	0	0	0	0	0	0	0	0	0	0	0	0	0	0	0	0	2	0	0	0	1	0	0	0	0	0	0	0	0	0	0	0	0	0	0	0	0	0	0
1020	Myosin light chain kinase, smooth muscle	MYLK_MOUSE	Mylk			0	0	0	0	0	1	1	0	0	0	0	0	0	0	0	0	0	0	1	0	0	0	0	0	0	0	0	0	0	1	0	0	0	0	0	0	0	0	0	0	0	0	0	0
1021	Low molecular weight phosphotyrosine protein phosphatase	PPAC_MOUSE	Acp1			0	0	0	0	0	0	0	0	0	0	1	0	0	0	0	0	0	0	0	0	0	0	0	0	0	0	0	0	0	0	0	0	0	0	0	0	0	0	0	0	0	0	0	0
1022	Elongin-C	ELOC_MOUSE	Eloc			0	0	0	0	0	0	0	0	0	0	0	0	0	0	0	2	0	0	2	0	0	3	0	0	0	3	0	0	0	0	0	0	0	0	0	0	0	0	0	0	0	0	0	0
1023	Cytochrome P450 2C50	CY250_MOUSE	Cyp2c50			0	0	1	0	0	0	0	0	0	0	0	0	0	1	0	0	0	0	0	0	0	0	0	0	0	0	0	0	0	0	1	1	0	0	0	0	0	0	0	0	0	0	0	0
1024	Serine/arginine-rich splicing factor 1	SRSF1_MOUSE	Srsf1			0	0	0	0	0	0	0	0	0	0	0	0	2	0	0	2	0	0	0	0	0	0	0	0	0	0	0	0	0	0	0	0	0	0	0	0	0	0	0	0	0	0	0	0
1025	ELAV-like protein 1	ELAV1_MOUSE	Elavl1			0	0	0	0	0	0	0	0	0	0	0	0	0	0	0	0	0	0	0	0	0	0	0	0	0	2	0	0	0	0	0	0	0	0	0	0	0	0	0	0	0	0	0	0
1026	Bleomycin hydrolase	BLMH_MOUSE	Blmh			0	0	0	0	0	0	0	0	0	0	0	0	2	0	0	0	0	0	0	0	0	2	0	0	0	1	0	0	0	2	0	0	0	0	0	0	0	0	0	0	0	0	0	0
1028	Gamma-glutamyl hydrolase	GGH_MOUSE	Ggh			0	0	0	0	0	0	0	0	0	0	0	0	0	0	0	0	0	0	0	0	0	0	0	0	4	0	0	0	1	0	0	0	2	0	0	0	0	0	0	0	0	0	0	0
1029	Proliferation marker protein Ki-67	KI67_MOUSE	Mki67			0	0	0	0	0	0	0	0	0	0	0	0	0	0	0	0	0	0	0	0	0	0	0	0	0	0	0	0	0	0	0	0	0	0	0	0	0	0	0	1	0	0	0	0
1030	3-mercaptopyruvate sulfurtransferase	THTM_MOUSE	Mpst			0	0	1	0	0	0	0	0	0	0	0	0	0	0	0	0	0	0	0	0	0	0	0	0	0	0	0	0	0	0	0	0	0	0	0	0	0	0	0	0	0	0	0	0
1031	Vigilin	VIGLN_MOUSE	Hdlbp			0	0	0	0	0	0	0	0	0	0	0	0	0	0	0	0	0	0	0	0	0	0	0	0	0	0	2	0	0	0	0	0	0	0	0	0	0	0	0	0	0	0	0	0
1032	Proteasome subunit beta type-1	PSB1_MOUSE	Psmb1			0	0	1	0	0	0	0	0	0	0	0	0	0	0	0	0	0	0	0	0	0	0	0	0	0	0	0	2	0	0	0	0	0	0	0	0	0	0	0	0	0	0	0	0
1033	Amine oxidase [flavin-containing] A	AOFA_MOUSE	Maoa			0	0	0	0	0	0	2	0	0	0	0	0	0	0	0	0	2	0	0	0	0	0	0	1	0	0	0	2	0	0	2	0	0	0	0	0	0	0	0	0	0	0	0	0
1034	Alpha-methylacyl-CoA racemase	AMACR_MOUSE	Amacr			0	0	3	0	0	0	0	0	0	0	0	0	0	0	0	2	0	0	0	0	0	2	0	0	0	0	0	0	0	0	0	0	0	0	0	0	0	0	0	0	0	0	0	0
1035	Cysteine-rich protein 2	CRIP2_MOUSE	Crip2			0	0	0	0	0	0	0	0	2	0	0	0	0	0	0	0	0	0	0	0	0	0	0	0	0	0	0	0	0	0	0	0	0	0	0	0	0	0	1	0	0	0	0	0
1036	Proteasome subunit beta type-2	PSB2_MOUSE	Psmb2			0	0	2	0	0	0	0	0	0	0	1	0	0	0	0	0	0	0	0	0	0	0	0	0	0	0	0	0	0	0	0	0	0	1	0	0	0	0	0	0	0	0	0	0
1037	Myosin light chain 4	MYL4_MOUSE	Myl4			0	0	0	0	0	0	0	0	0	0	0	0	0	0	1	0	0	0	0	0	2	0	0	0	0	0	0	0	0	0	0	0	0	0	0	0	0	0	0	0	0	0	0	0
1038	Heterogeneous nuclear ribonucleoprotein A1	ROA1_MOUSE	Hnrnpa1			0	0	0	0	0	0	0	0	0	0	0	0	0	0	0	1	0	0	0	0	0	1	0	0	0	1	0	0	0	0	0	0	0	0	0	0	0	0	0	0	0	0	0	0
1039	Costars family protein ABRACL	ABRAL_MOUSE	Abracl			0	0	0	0	0	0	0	0	0	0	0	0	0	0	0	0	0	0	0	0	0	0	0	0	0	0	0	0	0	0	0	0	0	0	0	0	0	0	2	0	0	0	2	2
1040	Ig heavy chain V region AC38 205.12	HVM51_MOUSE				0	0	0	0	0	0	0	0	0	0	0	0	0	0	0	0	0	0	0	0	0	0	0	0	3	1	0	0	0	0	0	0	0	0	0	0	0	0	0	0	0	0	0	0
1041	Enhancer of rudimentary homolog	ERH_MOUSE	Erh			0	0	0	0	0	0	0	0	0	0	0	0	0	0	0	0	0	0	0	0	0	0	0	0	0	0	0	2	0	0	0	0	0	0	0	0	0	0	0	0	0	0	0	0
1042	Choline dehydrogenase, mitochondrial	CHDH_MOUSE	Chdh			0	0	2	0	0	0	0	0	0	0	0	0	0	0	0	0	0	0	0	0	0	0	0	0	0	0	0	0	0	0	0	0	0	0	0	0	0	0	0	0	0	0	0	0
1043	Glutathione S-transferase theta-1	GSTT1_MOUSE	Gstt1			0	0	0	0	0	0	0	0	0	0	0	0	0	0	0	0	0	0	0	0	0	0	0	0	0	1	0	0	0	0	0	0	0	0	0	0	0	0	0	0	0	0	0	0
1044	Translocon-associated protein subunit alpha	SSRA_MOUSE	Ssr1			0	0	0	0	0	0	0	0	0	0	0	0	0	0	0	0	0	0	0	1	0	0	0	1	0	0	0	3	0	0	0	0	0	0	0	0	0	0	0	0	0	0	0	0
1045	AP-1 complex subunit beta-1	AP1B1_MOUSE	Ap1b1			2	0	2	0	0	0	0	0	0	0	0	0	0	0	0	0	0	0	0	2	0	0	0	0	0	0	0	0	1	0	0	0	0	0	0	0	0	0	0	0	0	0	0	0
1046	Mitochondrial peptide methionine sulfoxide reductase	MSRA_MOUSE	Msra			0	0	0	0	0	0	0	0	0	0	0	0	0	0	0	0	0	0	0	0	0	1	0	0	0	2	0	0	0	1	0	0	0	0	0	0	0	0	0	0	0	0	0	0
1047	26S proteasome non-ATPase regulatory subunit 13	PSD13_MOUSE	Psmd13			0	0	0	0	0	0	0	0	0	0	0	0	0	1	0	0	0	0	0	0	0	0	0	0	0	0	0	0	0	0	0	0	0	0	0	0	0	0	0	0	0	0	0	0
1048	Cell division control protein 42 homolog	CDC42_MOUSE	Cdc42			0	0	0	0	0	0	0	0	0	0	0	0	0	0	0	0	2	0	0	1	0	0	0	0	0	0	0	0	0	0	0	1	0	0	0	0	0	0	0	0	0	0	0	0
1049	NADH dehydrogenase [ubiquinone] flavoprotein 3, mitochondrial	NDUV3_MOUSE	Ndufv3			0	0	0	0	0	0	0	0	2	0	0	0	0	0	0	0	0	0	0	0	0	1	0	0	0	2	0	0	0	2	0	0	0	0	0	0	0	0	0	0	0	0	0	0
1050	Sorting and assembly machinery component 50 homolog	SAM50_MOUSE	Samm50			0	0	0	0	0	0	0	0	0	0	0	0	0	0	0	0	0	1	0	0	0	0	0	0	0	0	2	0	0	0	2	0	0	0	0	0	0	0	0	0	0	0	0	0
1051	Glutathione S-transferase A1	GSTA1_MOUSE	Gsta1			0	0	0	0	0	0	0	0	0	0	0	0	0	0	0	0	0	0	0	0	0	1	0	0	0	1	0	0	0	0	0	0	0	0	0	0	0	0	0	0	0	0	0	0
1052	Calcium homeostasis modulator protein 4	CAHM4_MOUSE	Calhm4			0	0	0	0	0	0	0	0	0	0	0	0	0	0	0	0	0	0	0	0	0	0	0	0	0	0	0	0	0	0	0	0	0	0	0	0	0	0	0	1	0	0	0	0
1053	Citramalyl-CoA lyase, mitochondrial	CLYBL_MOUSE	Clybl			0	0	0	0	0	0	0	0	0	0	0	0	0	0	0	0	0	0	1	0	0	0	0	0	0	2	0	0	0	0	0	0	0	0	0	0	0	0	0	0	0	0	0	0
1054	Activated RNA polymerase II transcriptional coactivator p15	TCP4_MOUSE	Sub1			0	0	0	0	0	0	0	0	0	0	0	0	0	0	0	0	0	0	0	0	0	0	0	0	1	0	0	0	0	0	0	0	0	0	0	0	0	0	0	0	0	0	0	0
1055	ATP-binding cassette sub-family D member 3	ABCD3_MOUSE	Abcd3			0	0	0	0	0	0	0	0	1	0	0	0	0	0	0	0	0	0	0	0	0	0	0	0	0	0	0	0	0	0	2	0	0	0	0	0	0	0	0	0	0	0	0	0
1056	Acylamino-acid-releasing enzyme	APEH_MOUSE	Apeh			0	0	2	0	0	0	0	0	0	0	0	0	0	0	0	0	0	0	0	0	0	0	0	0	0	2	0	0	0	0	0	0	0	0	0	0	0	0	0	0	0	0	0	0
1057	Chloride intracellular channel protein 1	CLIC1_MOUSE	Clic1			0	0	0	0	0	0	0	0	0	0	0	0	0	0	0	2	0	0	0	0	0	1	0	0	0	0	0	0	0	1	0	0	0	0	0	0	0	0	0	0	0	0	0	0
1058	Vesicle-associated membrane protein-associated protein A	VAPA_MOUSE	Vapa			0	0	0	0	0	0	0	0	0	0	0	0	0	0	0	0	0	0	0	1	0	0	0	0	1	0	0	1	0	0	0	0	0	0	0	0	0	0	0	0	0	0	0	0
1059	Non-POU domain-containing octamer-binding protein	NONO_MOUSE	Nono			0	2	1	0	0	0	0	0	0	0	0	0	0	0	0	0	0	0	0	0	0	0	0	0	2	0	0	0	0	0	0	0	2	0	0	0	0	0	0	0	0	0	0	0
1060	Peroxisomal sarcosine oxidase	SOX_MOUSE	Pipox			0	1	1	0	0	0	0	0	0	0	0	0	0	0	0	0	0	0	0	0	0	0	0	0	0	0	0	0	0	0	0	0	0	0	0	0	0	0	0	0	0	0	0	0
1061	Cadherin-17	CAD17_MOUSE	Cdh17			0	0	0	0	0	0	0	0	0	0	0	0	0	0	0	0	1	0	0	0	0	0	0	2	0	0	0	3	0	0	0	2	0	0	0	0	0	0	0	0	0	0	0	0
1062	Heterogeneous nuclear ribonucleoprotein L	HNRPL_MOUSE	Hnrnpl			0	0	0	0	0	0	0	0	0	0	0	0	0	0	0	3	0	0	3	0	0	0	0	0	0	0	0	0	0	1	0	0	0	0	0	0	0	0	0	0	0	0	0	0
1063	Polypyrimidine tract-binding protein 1	PTBP1_MOUSE	Ptbp1			0	0	0	0	0	0	0	0	0	0	0	0	0	0	0	1	0	0	0	0	0	0	0	0	0	0	0	0	0	0	0	0	0	0	0	0	0	0	0	0	0	0	0	0
1064	ATP-dependent RNA helicase DDX3X	DDX3X_MOUSE	Ddx3x			0	0	0	0	0	0	0	0	0	0	0	0	0	0	0	0	0	0	0	0	0	0	0	0	0	0	1	0	0	0	3	0	0	0	0	0	0	0	0	0	0	0	0	0
1065	Junction plakoglobin	PLAK_MOUSE	Jup			0	0	0	0	0	0	0	0	0	0	0	0	0	0	0	0	0	0	0	0	0	0	0	0	0	0	2	0	0	0	3	0	0	0	0	0	0	0	0	0	0	0	0	0
1066	Aminoacyl tRNA synthase complex-interacting multifunctional protein 1	AIMP1_MOUSE	Aimp1			0	0	0	0	0	0	0	0	0	0	0	0	0	0	0	0	0	0	0	0	0	0	0	0	0	0	1	2	0	0	0	0	1	0	0	0	0	0	0	0	0	0	0	0
1067	Alpha-adducin	ADDA_MOUSE	Add1			0	0	0	0	0	0	0	0	0	0	0	0	0	0	0	0	0	0	0	0	0	0	0	0	0	0	0	1	0	0	0	0	0	0	0	0	0	0	0	0	0	0	0	0
1068	Mth938 domain-containing protein	AAMDC_MOUSE	Aamdc			0	0	0	0	0	0	0	0	0	0	0	0	0	0	0	2	0	0	0	0	0	2	0	0	0	0	0	0	0	2	0	0	0	0	0	0	0	0	0	0	0	0	0	0
1069	Acyl-coenzyme A synthetase ACSM1, mitochondrial	ACSM1_MOUSE	Acsm1			0	1	0	0	0	0	0	0	0	0	0	0	0	0	0	0	0	0	0	0	0	2	0	0	0	1	0	0	0	1	0	0	0	0	0	0	0	0	0	0	0	0	0	0
1070	NADH dehydrogenase [ubiquinone] 1 alpha subcomplex subunit 7	NDUA7_MOUSE	Ndufa7			0	0	0	0	0	0	0	0	0	0	0	0	0	0	0	0	1	0	0	0	0	0	0	0	0	0	0	1	0	0	0	2	0	0	0	0	0	0	0	0	0	0	0	0
1071	Mitogen-activated protein kinase 3	MK03_MOUSE	Mapk3			0	0	0	1	0	0	0	0	0	0	0	0	0	0	0	0	0	0	0	0	0	0	0	0	0	0	0	0	0	0	0	0	0	0	0	0	0	0	0	0	0	0	0	0
1073	Fragile X mental retardation syndrome-related protein 1	FXR1_MOUSE	Fxr1			0	1	0	0	0	0	0	0	0	0	0	0	0	0	0	0	0	0	0	0	0	0	0	0	0	0	0	0	0	0	0	0	0	0	0	0	0	0	0	0	0	0	0	0
1074	Cellular nucleic acid-binding protein	CNBP_MOUSE	Cnbp			0	0	0	0	0	0	0	0	0	0	0	0	0	0	0	0	0	0	0	0	0	0	0	0	0	0	0	0	0	1	0	0	0	0	0	0	0	0	0	0	0	0	0	0
1075	Odorant-binding protein 1b	OBP1B_MOUSE	Obp1b			0	0	0	0	0	0	0	0	0	0	0	0	0	0	0	1	0	0	0	0	0	1	0	0	0	1	0	0	0	1	0	0	0	0	0	0	0	0	0	0	0	0	0	0
1076	Hydroxymethylglutaryl-CoA synthase, cytoplasmic	HMCS1_MOUSE	Hmgcs1			0	0	0	0	0	0	0	0	0	0	0	0	2	0	0	0	0	0	0	0	0	1	0	0	0	1	0	0	0	0	0	0	0	0	0	0	0	0	0	0	0	0	0	0
1077	Ras-related protein Rab-11B	RB11B_MOUSE	Rab11b			0	2	0	0	0	0	0	0	0	0	0	0	0	2	0	0	0	0	0	0	0	0	0	1	0	0	0	0	0	0	0	0	0	0	0	0	0	0	0	0	0	0	0	0
1078	Protein canopy homolog 2	CNPY2_MOUSE	Cnpy2			0	0	0	0	0	0	0	0	0	0	0	0	0	0	0	2	0	0	0	0	0	1	0	0	0	0	0	0	0	0	0	0	0	0	0	0	0	0	0	0	0	0	0	0
1079	Complement component 1 Q subcomponent-binding protein, mitochondrial	C1QBP_MOUSE	C1qbp			0	0	0	0	0	0	0	0	0	0	0	0	0	0	0	0	0	0	0	0	0	0	0	0	0	0	0	0	0	0	0	0	0	0	0	0	0	0	2	0	0	0	2	1
1081	ATP synthase subunit ATP5MPL, mitochondrial	ATP68_MOUSE	Atp5mpl			0	0	0	0	0	0	0	0	0	0	0	0	0	0	0	0	0	0	0	0	0	0	0	0	0	0	0	0	0	0	0	0	0	2	2	2	0	0	0	0	0	0	0	0
1082	Keratin, type II cytoskeletal 79	K2C79_MOUSE	Krt79			0	0	0	0	0	0	0	0	0	0	0	0	0	0	0	0	0	0	0	0	0	0	0	0	0	0	2	0	0	0	0	0	0	0	2	0	0	0	0	0	0	0	0	0
1083	AP-2 complex subunit alpha-2	AP2A2_MOUSE	Ap2a2			0	0	0	0	0	0	0	0	0	0	0	0	0	0	0	0	0	0	0	0	0	0	0	0	0	0	0	0	0	0	1	0	0	0	0	0	0	0	0	0	0	0	0	0
1084	Calpain small subunit 1	CPNS1_MOUSE	Capns1			0	0	0	0	0	0	0	0	0	0	0	0	0	0	0	0	0	0	0	0	0	0	0	2	0	0	0	0	0	0	0	0	0	0	0	0	0	0	0	0	0	0	0	0
1085	4-hydroxy-2-oxoglutarate aldolase, mitochondrial	HOGA1_MOUSE	Hoga1			0	0	2	0	0	0	0	0	0	0	0	0	0	0	0	0	0	0	0	0	0	2	0	0	0	2	0	0	0	0	0	0	0	0	0	0	0	0	0	0	0	0	0	0
1086	Odorant-binding protein 2a	OBP2A_MOUSE	Obp2a			0	0	0	0	0	0	0	0	0	0	0	0	0	0	0	0	0	0	0	0	0	1	0	0	0	0	0	0	0	0	0	0	0	0	0	0	0	0	0	0	0	0	0	0
1087	Thyroglobulin	THYG_MOUSE	Tg			0	0	0	0	0	0	0	0	0	0	0	0	0	0	0	0	0	0	0	0	0	3	0	0	0	3	0	0	0	2	0	0	0	0	0	0	0	0	0	0	0	0	0	0
1088	Carboxylesterase 3B	EST3B_MOUSE	Ces3b			0	0	1	0	0	0	0	0	0	0	0	0	0	0	0	0	0	0	0	0	0	0	0	0	0	0	0	0	0	0	0	0	0	0	0	0	0	0	0	0	0	0	0	0
1089	Telethonin	TELT_MOUSE	Tcap			0	0	0	0	0	0	0	0	0	0	0	0	0	0	0	0	1	0	0	0	0	0	0	0	1	0	0	0	1	0	0	0	1	0	0	0	0	0	0	0	0	0	0	0
1090	Peptidyl-prolyl cis-trans isomerase D	PPID_MOUSE	Ppid			0	0	0	0	0	0	0	0	0	0	0	0	0	0	0	0	0	0	0	0	0	1	0	0	0	0	0	0	0	0	0	0	0	0	0	0	0	0	0	0	0	0	0	0
1093	Ubiquitin carboxyl-terminal hydrolase isozyme L3	UCHL3_MOUSE	Uchl3			0	0	0	0	0	0	0	0	0	0	0	0	0	0	0	2	0	0	2	0	0	0	0	0	0	0	0	0	0	2	0	0	0	0	0	0	0	0	0	0	0	0	0	0
1094	Xaa-Pro dipeptidase	PEPD_MOUSE	Pepd			1	1	0	0	0	0	0	0	0	0	0	0	0	0	0	1	0	0	0	0	0	0	0	0	0	0	0	0	0	0	0	0	0	0	0	0	0	0	0	0	0	0	0	0
1095	Alpha-2-macroglobulin receptor-associated protein	AMRP_MOUSE	Lrpap1			0	0	0	0	0	0	0	0	0	0	0	0	0	0	0	0	0	0	0	0	0	0	0	0	2	0	0	0	0	0	0	0	2	0	0	0	0	0	0	0	0	0	0	0
1096	NADH dehydrogenase [ubiquinone] 1 beta subcomplex subunit 1	NDUB1_MOUSE	Ndufb1			0	0	0	0	0	0	0	0	0	0	0	0	0	0	0	0	0	0	0	0	0	0	0	0	0	0	0	1	0	0	0	0	0	0	0	0	0	0	0	0	0	0	0	0
1097	Membrane primary amine oxidase	AOC3_MOUSE	Aoc3			0	0	0	0	0	0	0	0	0	0	0	0	0	0	0	0	0	0	0	0	0	0	0	0	0	0	0	4	0	0	1	0	0	0	0	0	0	0	0	0	0	0	0	0
1098	NADH-ubiquinone oxidoreductase chain 1	NU1M_MOUSE	Mtnd1			0	0	0	0	0	0	0	0	0	0	0	0	0	0	0	0	0	0	0	0	0	0	0	0	0	0	0	0	0	0	4	0	0	0	0	0	0	0	0	0	0	0	0	0
1099	Serum paraoxonase/arylesterase 1	PON1_MOUSE	Pon1			0	0	0	0	0	0	0	0	0	0	0	0	0	0	0	0	0	0	0	0	0	0	0	1	0	0	0	1	0	0	0	0	0	0	0	0	0	0	0	0	0	0	0	0
1100	Neutral alpha-glucosidase AB	GANAB_MOUSE	Ganab			2	0	2	0	0	0	0	0	0	0	0	0	0	0	0	0	0	0	0	0	0	0	0	0	0	0	0	0	0	0	0	0	0	0	0	0	0	0	0	0	0	0	0	0
1101	Protein FAM162A	F162A_MOUSE	Fam162a			0	0	0	0	0	0	0	0	0	0	0	0	0	0	0	0	0	0	0	0	0	0	0	1	0	0	0	0	0	0	0	2	0	0	0	0	0	0	0	0	0	0	0	0
1102	SLIT-ROBO Rho GTPase-activating protein 3	SRGP3_MOUSE	Srgap3			0	1	1	0	0	0	0	0	0	0	0	0	0	0	0	0	0	0	0	0	0	0	0	0	0	0	0	0	0	0	0	0	0	0	0	0	0	0	0	0	0	0	0	0
1104	D-3-phosphoglycerate dehydrogenase	SERA_MOUSE	Phgdh			0	1	0	0	0	0	0	0	0	0	0	0	0	0	0	0	0	0	0	0	0	0	0	0	0	0	0	0	0	0	0	0	0	0	0	0	0	0	0	0	0	0	0	0
1105	Calpain-1 catalytic subunit	CAN1_MOUSE	Capn1			0	0	1	0	0	0	0	0	0	0	0	0	0	0	0	0	0	0	0	1	0	0	0	0	0	0	0	0	0	0	0	0	0	0	0	0	1	0	0	0	0	0	0	0
1106	Caprin-1	CAPR1_MOUSE	Caprin1			0	0	0	0	0	0	0	0	0	0	0	0	0	0	0	0	0	0	0	0	0	0	0	0	1	0	0	0	0	0	0	0	2	0	0	0	0	0	0	0	0	0	0	0
1107	Proteasome subunit beta type-7	PSB7_MOUSE	Psmb7			0	0	0	0	0	0	0	0	0	0	0	0	0	0	0	0	0	0	0	1	0	0	0	0	0	0	0	0	0	0	0	0	0	0	0	0	0	0	0	0	0	0	0	0
1108	Protein SEC13 homolog	SEC13_MOUSE	Sec13			0	0	0	0	0	0	0	0	0	0	0	0	0	0	0	1	0	0	0	0	0	0	0	0	0	0	0	0	0	0	0	0	0	0	0	0	0	0	0	0	0	0	0	0
1109	Keratin, type I cytoskeletal 16	K1C16_MOUSE	Krt16			0	0	0	0	0	0	0	0	0	0	0	0	0	0	0	0	0	0	0	0	0	0	0	0	0	0	0	0	0	0	0	0	0	0	0	0	0	0	0	1	0	0	0	0
1110	Cytochrome P450 2D9	CP2D9_MOUSE	Cyp2d9			0	0	0	0	0	0	0	0	0	0	0	0	0	0	0	0	0	0	0	0	0	0	0	0	0	0	0	3	0	0	0	0	0	0	0	0	0	0	0	0	0	0	0	0
1111	T-complex protein 1 subunit eta	TCPH_MOUSE	Cct7			1	0	1	0	0	0	0	0	0	0	0	0	0	2	0	0	0	0	0	0	0	0	0	0	0	0	0	0	0	0	0	0	0	0	0	0	0	0	0	0	0	0	0	0
1112	26S proteasome non-ATPase regulatory subunit 6	PSMD6_MOUSE	Psmd6			0	0	0	0	0	0	0	0	0	0	0	0	0	1	0	0	0	0	0	0	0	0	0	0	0	0	0	0	0	0	0	0	0	0	0	0	0	0	0	0	0	0	0	0
1113	Short/branched chain specific acyl-CoA dehydrogenase, mitochondrial	ACDSB_MOUSE	Acadsb			2	1	0	0	0	0	0	0	0	0	0	0	0	0	0	0	0	0	0	0	0	0	0	0	0	1	0	0	0	0	0	0	0	0	0	0	0	0	0	0	0	0	0	0
1115	Ran-specific GTPase-activating protein	RANG_MOUSE	Ranbp1			0	0	0	0	0	0	0	0	0	0	0	0	0	0	0	0	0	0	0	0	0	1	0	0	0	0	0	0	0	0	0	0	0	0	0	0	0	0	0	0	0	0	0	0
1117	Submaxillary gland androgen-regulated protein 3A	SMR3A_MOUSE	Smr3a			0	0	0	0	0	0	0	0	0	0	0	0	0	0	0	0	0	0	0	0	0	0	0	2	0	0	0	0	0	0	0	2	0	0	0	0	0	0	0	0	0	0	0	0
1118	Kynurenine--oxoglutarate transaminase 3	KAT3_MOUSE	Kyat3			0	1	1	0	0	0	0	0	0	0	0	0	0	0	0	1	0	0	0	0	0	0	0	0	0	0	0	0	0	0	0	0	0	0	0	0	0	0	0	0	0	0	0	0
1119	Serine--tRNA ligase, cytoplasmic	SYSC_MOUSE	Sars			0	0	0	0	0	0	0	0	0	0	0	0	0	0	0	0	0	0	0	0	0	0	0	0	0	0	0	0	0	1	0	0	0	0	0	0	0	0	0	0	0	0	0	0
1120	Tubulin beta-4A chain	TBB4A_MOUSE	Tubb4a			0	0	0	0	0	0	0	0	0	0	0	0	0	0	0	0	0	0	0	0	0	0	2	0	0	0	0	0	0	0	0	0	0	0	0	0	0	0	0	0	0	0	0	0
1121	Proteasome activator complex subunit 2	PSME2_MOUSE	Psme2			0	0	0	0	0	0	0	0	1	0	0	0	0	0	0	0	0	0	0	0	0	0	0	0	0	0	0	0	0	0	0	0	0	0	0	0	0	0	0	0	0	0	0	0
1122	Transcriptional activator protein Pur-alpha	PURA_MOUSE	Pura			0	0	0	0	0	0	0	0	0	0	0	0	0	0	0	0	0	0	0	0	0	1	0	0	0	0	0	0	0	0	0	0	0	0	0	0	0	0	0	0	0	0	0	0
1123	Properdin	PROP_MOUSE	Cfp			0	0	0	0	0	0	0	0	0	0	0	0	1	0	0	0	0	0	0	0	0	0	0	0	0	0	0	0	0	0	0	0	0	0	0	0	0	0	0	0	0	0	0	0
1124	Vomeromodulin	VOME_MOUSE	Bpifb9a			0	0	0	0	0	0	0	0	0	0	0	0	1	0	0	2	0	0	0	0	0	2	0	0	0	0	0	0	0	0	0	0	0	0	0	0	0	0	0	0	0	0	0	0
1125	Mitochondrial fission 1 protein	FIS1_MOUSE	Fis1			0	0	0	0	0	0	0	0	0	0	0	0	0	0	0	0	0	0	0	0	0	0	0	2	0	0	0	0	0	0	0	2	0	0	0	0	0	0	0	0	0	0	0	0
1126	Isochorismatase domain-containing protein 2A	ISC2A_MOUSE	Isoc2a			2	0	2	0	0	0	0	0	0	0	0	0	0	0	0	0	0	0	0	0	0	0	0	0	0	0	0	0	0	0	0	0	0	0	0	0	0	0	0	0	0	0	0	0
1127	Endoplasmic reticulum resident protein 29	ERP29_MOUSE	Erp29			0	0	0	0	0	0	0	0	0	0	0	0	0	0	0	0	0	0	0	0	0	2	0	0	0	0	0	0	0	0	0	0	0	0	0	0	0	0	0	0	0	0	0	0
1128	Deaminated glutathione amidase	NIT1_MOUSE	Nit1			0	0	0	0	0	0	0	0	0	0	0	0	0	0	0	0	0	0	0	0	0	2	0	0	0	2	0	0	0	0	0	0	0	0	0	0	0	0	0	0	0	0	0	0
1129	Probable ATP-dependent RNA helicase DDX5	DDX5_MOUSE	Ddx5			0	0	0	0	0	0	1	0	0	0	0	0	0	0	0	0	0	0	0	0	0	0	0	0	0	0	0	0	0	0	0	0	0	0	0	0	0	0	0	0	0	0	0	0
1130	Malectin	MLEC_MOUSE	Mlec			0	0	0	0	0	0	0	0	0	0	0	0	0	2	0	0	0	0	0	0	0	0	0	0	0	0	0	0	0	0	0	0	0	0	0	0	0	0	0	0	0	0	0	0
1131	Secreted seminal-vesicle Ly-6 protein 1	SSLP1_MOUSE	Sslp1			0	0	0	0	0	0	0	0	0	0	0	0	0	0	0	0	0	0	0	0	0	0	0	0	0	0	0	0	0	0	0	0	1	0	0	0	0	0	0	0	0	0	0	0
1132	Estradiol 17-beta-dehydrogenase 11	DHB11_MOUSE	Hsd17b11			0	0	0	0	0	0	1	0	0	0	0	0	0	0	0	0	0	0	0	0	0	0	0	0	0	0	0	2	0	0	0	0	0	0	0	0	0	0	0	0	0	0	0	0
1133	Dipeptidyl peptidase 3	DPP3_MOUSE	Dpp3			2	1	0	0	0	0	0	0	0	0	0	0	0	0	0	0	0	0	0	0	0	0	0	0	0	0	0	0	0	0	0	0	0	0	0	0	0	0	0	0	0	0	0	0
1134	26S proteasome non-ATPase regulatory subunit 1	PSMD1_MOUSE	Psmd1			0	1	0	0	0	0	0	0	0	0	0	0	0	0	0	0	0	0	0	0	0	0	0	0	0	0	0	0	0	0	0	0	0	0	0	0	0	0	0	0	0	0	0	0
1135	Vesicular integral-membrane protein VIP36	LMAN2_MOUSE	Lman2			0	0	0	0	0	0	0	0	0	0	0	0	0	0	0	0	0	0	0	0	0	0	0	0	0	0	0	2	0	0	0	1	0	0	0	0	0	0	0	0	0	0	0	0
1136	Transmembrane emp24 domain-containing protein 4	TMED4_MOUSE	Tmed4			0	0	0	0	0	0	0	0	0	0	0	0	0	0	0	0	0	0	0	0	0	0	0	0	0	0	0	2	0	0	0	1	0	0	0	0	0	0	0	0	0	0	0	0
1137	Delta-aminolevulinic acid dehydratase	HEM2_MOUSE	Alad			0	0	0	0	0	0	0	0	0	0	0	0	0	0	0	0	0	0	0	0	0	3	0	0	0	2	0	0	0	2	0	0	0	0	0	0	0	0	0	0	0	0	0	0
1138	Serum paraoxonase/lactonase 3	PON3_MOUSE	Pon3			0	0	0	0	0	0	0	0	0	0	0	0	0	0	0	0	0	0	0	0	0	0	0	0	0	0	0	2	0	0	0	0	0	0	0	0	0	0	0	0	0	0	0	0
1139	Ubiquitin thioesterase OTUB1	OTUB1_MOUSE	Otub1			0	0	0	0	0	0	0	0	0	0	0	0	0	0	0	0	0	0	0	0	0	2	0	0	0	2	0	0	0	2	0	0	0	0	0	0	0	0	0	0	0	0	0	0
1140	Farnesyl pyrophosphate synthase	FPPS_MOUSE	Fdps			0	0	0	0	0	0	0	0	1	0	0	0	0	0	0	1	0	0	0	0	0	0	0	0	0	1	0	0	0	0	0	0	0	0	0	0	0	0	0	0	0	0	0	0
1141	Methyl-CpG-binding protein 2	MECP2_MOUSE	Mecp2			0	0	0	0	0	0	0	0	0	0	0	0	0	0	0	0	0	0	0	0	0	0	0	0	2	0	0	0	2	0	0	0	2	0	0	0	0	0	0	0	0	0	0	0
1142	Myosin-binding protein H	MYBPH_MOUSE	Mybph			0	0	0	0	0	0	0	0	0	0	0	0	0	0	0	0	0	0	0	0	0	0	0	0	3	0	0	0	2	0	0	0	2	0	0	0	0	0	0	0	0	0	0	0
1143	Ras-related protein R-Ras2	RRAS2_MOUSE	Rras2			0	0	0	0	0	0	0	0	0	0	0	0	0	0	0	0	0	0	0	0	0	0	0	3	0	0	0	2	0	0	0	0	0	0	0	0	0	0	0	0	0	0	0	0
1144	Acyl-CoA dehydrogenase family member 10	ACD10_MOUSE	Acad10			0	0	0	0	0	0	0	0	0	0	0	0	0	0	0	0	0	0	0	0	0	0	0	0	2	0	0	0	0	0	0	0	0	0	0	0	0	0	0	0	0	0	0	0
1145	Ribose-phosphate pyrophosphokinase 1	PRPS1_MOUSE	Prps1			0	1	0	0	0	0	0	0	0	0	0	0	0	0	0	0	0	0	0	0	0	0	0	0	0	0	0	0	0	0	0	0	0	0	0	0	0	0	0	0	0	0	0	0
1146	Programmed cell death protein 5	PDCD5_MOUSE	Pdcd5			0	0	0	0	0	0	0	0	0	0	0	0	0	0	0	0	0	0	0	0	0	0	0	0	0	0	0	0	0	1	0	0	0	0	0	0	0	0	2	0	0	0	0	0
1147	Asparagine--tRNA ligase, cytoplasmic	SYNC_MOUSE	Nars			0	0	2	0	0	0	0	0	0	0	0	0	0	0	0	0	0	0	0	0	0	0	0	0	0	0	0	0	0	0	0	0	0	0	0	0	0	0	0	0	0	0	0	0
1148	Heat shock protein 75 kDa, mitochondrial	TRAP1_MOUSE	Trap1			0	0	2	0	0	0	0	0	0	0	0	0	0	0	0	0	0	0	0	0	0	0	0	0	0	0	1	0	0	0	0	0	0	0	0	0	0	0	0	0	0	0	0	0
1149	Thioredoxin-like protein 1	TXNL1_MOUSE	Txnl1			0	0	0	0	0	0	0	0	0	0	0	0	0	0	0	0	0	0	0	0	0	1	0	0	0	2	0	0	0	0	0	0	0	0	0	0	0	0	0	0	0	0	0	0
1150	4-aminobutyrate aminotransferase, mitochondrial	GABT_MOUSE	Abat			3	0	0	0	0	0	0	0	0	0	0	0	0	0	0	0	0	0	0	0	0	0	0	0	0	0	0	0	0	0	0	0	0	0	0	0	0	0	0	0	0	0	0	0
1151	Trans-1,2-dihydrobenzene-1,2-diol dehydrogenase	DHDH_MOUSE	Dhdh			0	0	0	0	0	0	0	0	0	0	0	0	0	0	0	0	0	0	0	0	0	2	0	0	0	1	0	0	0	0	0	0	0	0	0	0	0	0	0	0	0	0	0	0
1153	Endonuclease G, mitochondrial	NUCG_MOUSE	Endog			0	0	0	0	0	0	0	0	0	0	0	0	0	0	0	0	0	0	0	0	0	0	0	0	2	0	0	0	1	0	0	0	2	0	0	0	0	0	0	0	0	0	0	0
1156	Programmed cell death protein 6	PDCD6_MOUSE	Pdcd6			0	0	0	0	0	0	0	0	0	0	0	0	0	0	0	0	0	0	0	0	0	0	0	2	0	0	0	2	0	0	0	2	0	0	0	0	0	0	0	0	0	0	0	0
1157	Catenin alpha-1	CTNA1_MOUSE	Ctnna1			0	0	0	0	0	0	0	0	0	0	0	0	0	1	0	0	0	0	0	0	0	0	0	1	0	0	0	3	0	0	0	0	0	0	0	0	0	0	0	0	0	0	0	0
1158	Lysozyme C-2	LYZ2_MOUSE	Lyz2			0	0	0	0	0	0	0	0	0	0	0	0	0	0	0	0	0	0	0	0	0	0	0	0	2	0	0	0	1	0	0	0	2	0	0	0	0	0	0	0	0	0	0	0
1159	Keratin, type II cytoskeletal 71	K2C71_MOUSE	Krt71			0	0	0	0	0	0	0	0	0	0	0	0	0	0	0	0	0	0	0	0	0	0	0	0	0	0	0	0	0	0	0	0	0	0	0	0	0	0	0	3	1	1	0	0
1160	Succinate-semialdehyde dehydrogenase, mitochondrial	SSDH_MOUSE	Aldh5a1			0	1	1	0	0	0	0	0	0	0	0	0	0	0	0	0	0	0	0	0	0	0	0	0	0	0	0	0	0	0	0	0	0	0	0	0	0	0	0	0	0	0	0	0
1161	Glutaredoxin-1	GLRX1_MOUSE	Glrx			0	0	0	0	0	0	0	0	0	0	0	0	0	0	0	0	0	0	0	0	0	0	0	0	0	0	0	0	0	0	0	0	0	0	0	0	0	0	1	0	0	0	0	0
1162	Proteasome subunit alpha type-2	PSA2_MOUSE	Psma2			0	0	0	0	0	0	0	0	0	0	0	0	0	0	0	0	1	0	0	0	0	0	0	1	0	0	0	0	0	0	0	0	0	0	0	0	0	0	0	0	0	0	0	0
1163	Prolyl endopeptidase	PPCE_MOUSE	Prep			0	0	0	0	0	0	0	0	0	0	0	0	0	0	0	0	0	0	0	0	0	0	0	0	0	0	0	0	0	1	0	0	0	0	0	0	0	0	0	0	0	0	0	0
1164	ADP-ribosylation factor 4	ARF4_MOUSE	Arf4			0	0	0	0	0	0	0	0	0	0	0	0	0	0	0	0	0	0	0	0	0	0	0	0	0	0	0	0	0	0	1	0	0	0	0	0	0	0	0	0	0	0	0	0
1165	Nicotinamide phosphoribosyltransferase	NAMPT_MOUSE	Nampt			0	0	2	0	0	0	0	0	0	0	0	0	0	0	0	0	0	0	0	0	0	0	0	0	0	0	0	0	0	0	0	0	0	0	0	0	0	0	0	0	0	0	0	0
1166	Lipoamide acyltransferase component of branched-chain alpha-keto acid dehydrogenase complex, mitochondrial	ODB2_MOUSE	Dbt			0	0	0	0	0	0	0	0	0	0	0	0	0	0	0	0	0	0	0	0	0	0	0	0	0	0	0	0	0	0	2	0	0	0	0	0	0	0	0	0	1	0	0	0
1167	DnaJ homolog subfamily C member 25	DJC25_MOUSE	Dnajc25			0	0	0	0	0	0	0	0	0	0	0	0	0	0	0	0	0	0	0	0	0	0	0	0	0	0	0	0	0	0	0	0	0	0	0	0	0	0	2	0	0	0	0	0
1168	Tripeptidyl-peptidase 1	TPP1_MOUSE	Tpp1			0	0	0	0	0	0	0	0	0	0	0	0	0	0	0	0	0	0	0	0	0	0	0	1	0	0	0	2	0	0	0	0	0	0	0	0	0	0	0	0	0	0	0	0
1169	Alanine--tRNA ligase, cytoplasmic	SYAC_MOUSE	Aars			0	0	0	0	0	0	1	0	0	0	0	0	0	0	0	0	0	0	0	0	0	0	0	0	0	0	0	0	0	0	0	0	0	0	0	0	0	0	0	0	0	0	0	0
1170	Phospholipid hydroperoxide glutathione peroxidase	GPX4_MOUSE	Gpx4			0	0	0	0	0	0	0	0	0	0	0	0	0	0	0	0	0	0	0	0	0	0	0	0	0	0	0	2	0	0	0	0	0	0	0	0	0	0	0	0	0	0	0	0
1171	WD repeat-containing protein 72	WDR72_MOUSE	Wdr72			0	0	0	0	0	0	0	0	0	0	0	0	0	0	0	0	0	1	0	0	0	0	0	0	0	0	0	0	0	0	0	0	0	0	0	0	0	0	0	0	0	0	0	0
1172	Calcium-binding mitochondrial carrier protein Aralar2	CMC2_MOUSE	Slc25a13			0	0	0	0	0	0	2	0	0	0	0	0	0	0	0	0	0	0	0	0	0	0	0	0	0	0	0	0	0	0	2	0	0	0	0	0	0	0	0	0	0	0	0	0
1173	40S ribosomal protein S29	RS29_MOUSE	Rps29			0	0	0	0	0	0	0	0	0	0	0	0	0	1	0	0	0	0	0	0	0	0	0	0	0	0	0	0	0	0	0	0	0	0	0	0	0	0	0	0	0	0	0	0
1174	Ubiquilin-2	UBQL2_MOUSE	Ubqln2			0	0	0	0	0	0	0	0	0	0	0	0	0	0	0	0	0	0	0	0	0	0	0	0	0	1	0	0	0	1	0	0	0	0	0	0	0	0	0	0	0	0	0	0
1175	Ras-related protein Rab-18	RAB18_MOUSE	Rab18			0	0	0	0	0	0	0	0	0	0	0	0	0	0	0	0	0	0	0	0	0	0	0	1	0	0	0	2	0	0	0	2	0	0	0	0	0	0	0	0	0	0	0	0
1176	Small nuclear ribonucleoprotein Sm D3	SMD3_MOUSE	Snrpd3			0	0	0	0	0	0	0	0	0	0	0	0	0	0	0	0	0	0	0	0	0	0	0	0	0	0	0	0	2	0	0	0	2	0	0	0	0	0	0	0	0	0	0	0
1177	Fumarylacetoacetate hydrolase domain-containing protein 2A	FAHD2_MOUSE	Fahd2			0	1	1	0	0	0	0	0	0	0	0	0	0	0	0	0	0	0	0	0	0	0	0	0	0	0	0	0	0	0	0	0	0	0	0	0	0	0	0	0	0	0	0	0
1178	Kallikrein 1-related peptidase b5	K1KB5_MOUSE	Klk1b5			0	0	0	0	0	0	0	0	0	0	0	0	0	0	0	0	0	0	0	0	0	1	0	0	0	2	0	0	0	1	0	0	0	0	0	0	0	0	0	0	0	0	0	0
1180	Adenosine deaminase	ADA_MOUSE	Ada			0	0	0	0	0	0	0	0	0	0	0	0	0	0	0	0	0	0	0	0	0	2	0	0	0	1	0	0	0	2	0	0	0	0	0	0	0	0	0	0	0	0	0	0
1181	Ras-related protein Ral-A	RALA_MOUSE	Rala			0	0	0	0	0	0	0	0	0	0	0	0	0	0	0	0	0	0	0	0	0	0	0	0	0	0	0	0	0	0	0	1	0	0	0	0	0	0	0	0	0	0	0	0
1182	Protein 4.1	41_MOUSE	Epb41			0	0	0	0	0	0	0	0	0	0	0	0	0	0	0	0	1	0	0	0	0	0	0	0	0	0	0	0	0	0	0	0	0	0	0	0	0	0	0	0	0	0	0	0
1183	Hemoglobin subunit beta-2	HBB2_MOUSE	Hbb-b2			0	0	0	0	0	0	0	0	0	0	0	0	0	0	0	0	0	0	0	0	0	0	0	0	0	0	0	0	0	0	0	0	0	0	0	0	2	0	0	0	0	0	0	0
1184	Basal cell adhesion molecule	BCAM_MOUSE	Bcam			0	0	0	0	0	0	0	0	0	0	0	0	0	0	0	0	0	0	0	0	0	0	0	0	0	0	0	0	0	0	0	1	0	0	0	0	0	0	0	0	0	0	0	0
1185	Syntaxin-binding protein 1	STXB1_MOUSE	Stxbp1			0	0	0	0	0	0	0	0	0	0	0	0	0	0	0	0	0	0	0	0	0	0	0	0	0	0	0	2	0	0	0	1	0	0	0	0	0	0	0	0	0	0	0	0
1186	Alpha-internexin	AINX_MOUSE	Ina			0	0	0	0	0	0	0	0	0	0	0	0	0	0	0	0	0	0	0	0	2	0	0	1	0	0	0	0	0	0	0	0	0	0	0	0	0	0	0	0	0	0	0	0
1187	NADH-ubiquinone oxidoreductase chain 2	NU2M_MOUSE	Mtnd2			0	0	0	0	0	0	0	0	0	0	0	0	0	0	0	0	0	0	0	0	0	0	0	0	0	0	0	0	0	0	1	0	0	0	0	0	0	0	0	0	0	0	0	0
1188	Biliverdin reductase A	BIEA_MOUSE	Blvra			0	0	0	0	0	0	0	0	0	0	0	0	0	0	0	2	0	0	0	0	0	1	0	0	0	0	0	0	0	0	0	0	0	0	0	0	0	0	0	0	0	0	0	0
1189	Glyoxalase domain-containing protein 4	GLOD4_MOUSE	Glod4			0	0	0	0	0	0	0	0	0	0	0	0	0	0	0	1	0	0	0	0	0	1	0	0	0	0	0	0	0	2	0	0	0	0	0	0	0	0	0	0	0	0	0	0
1190	Aldo-keto reductase family 1 member C13	AK1CD_MOUSE	Akr1c13			0	2	0	0	0	0	0	0	0	0	0	0	0	0	0	0	0	0	0	0	0	0	0	0	0	0	0	0	0	0	0	0	0	0	0	0	0	0	0	0	0	0	0	0
1192	Guanine deaminase	GUAD_MOUSE	Gda			0	0	1	0	0	0	0	0	0	0	0	0	0	0	0	0	0	0	0	0	0	2	0	0	0	0	0	0	0	2	0	0	0	0	0	0	0	0	0	0	0	0	0	0
1193	Centrosomal protein of 295 kDa	CE295_MOUSE	Cep295			0	0	0	0	0	0	0	0	0	1	0	0	0	0	0	0	0	0	0	0	0	0	0	0	0	0	0	0	0	0	0	0	0	0	0	0	0	0	0	0	0	0	0	0
1194	Platelet-activating factor acetylhydrolase IB subunit alpha	LIS1_MOUSE	Pafah1b1			0	2	1	0	0	0	0	0	0	0	0	0	0	0	0	0	0	0	0	0	0	0	0	0	0	0	0	0	0	0	0	0	0	0	0	0	0	0	0	0	0	0	0	0
1195	Mitochondrial proton/calcium exchanger protein	LETM1_MOUSE	Letm1			0	0	0	0	0	0	0	0	0	0	0	0	0	0	0	0	0	0	0	0	0	0	0	2	0	0	0	3	0	0	0	0	0	0	0	0	0	0	0	0	0	0	0	0
1196	Cornifin-A	SPR1A_MOUSE	Sprr1a			0	0	0	0	0	0	0	0	0	0	0	0	0	0	0	1	0	0	0	0	0	0	0	0	0	2	0	0	0	1	0	0	0	0	0	0	0	0	0	0	0	0	0	0
1197	Cytochrome P450 2C29	CP2CT_MOUSE	Cyp2c29			0	0	0	0	0	0	0	0	0	0	0	0	0	0	0	0	0	0	0	0	0	0	0	0	0	0	0	1	0	0	0	3	0	0	0	0	0	0	0	0	0	0	0	0
1198	Hydroxysteroid dehydrogenase-like protein 2	HSDL2_MOUSE	Hsdl2			2	0	2	0	0	0	0	0	0	0	0	0	0	0	0	0	0	0	0	0	0	0	0	0	0	0	0	0	0	0	0	0	0	0	0	0	0	0	0	0	0	0	0	0
1199	Phosphatidylinositol 3,4,5-trisphosphate 5-phosphatase 2	SHIP2_MOUSE	Inppl1			0	0	0	0	0	0	0	0	0	0	0	0	0	0	0	0	0	0	0	0	0	0	0	0	0	0	0	0	1	0	0	0	0	0	0	0	0	0	0	0	0	0	0	0
1200	ERI1 exoribonuclease 2	ERI2_MOUSE	Eri2			0	0	0	0	0	0	0	0	0	0	0	1	0	0	0	0	0	0	0	0	0	0	0	0	0	0	0	0	0	0	0	0	0	0	0	0	0	0	0	0	0	0	0	0
1201	Tyrosine--tRNA ligase, cytoplasmic	SYYC_MOUSE	Yars			0	0	0	0	0	0	0	0	0	0	0	0	0	0	0	0	0	0	0	0	0	0	0	0	2	0	0	0	0	0	0	0	2	0	0	0	0	0	0	0	0	0	0	0
1202	Caveolae-associated protein 4	CAVN4_MOUSE	Cavin4			0	0	0	0	0	0	0	0	0	0	0	0	0	0	0	0	0	0	0	0	0	0	0	0	0	0	0	2	0	0	0	0	0	0	0	0	0	0	0	0	0	0	0	0
1203	Ubiquitin carboxyl-terminal hydrolase 14	UBP14_MOUSE	Usp14			0	0	1	0	0	0	0	0	0	0	0	0	0	0	0	0	0	0	0	0	0	0	0	0	0	0	0	0	0	0	0	0	0	0	0	0	0	0	0	0	0	0	0	0
1204	Acylphosphatase-1	ACYP1_MOUSE	Acyp1			0	0	0	0	0	0	0	0	0	0	0	0	0	0	0	0	0	0	0	0	0	1	0	0	0	0	0	0	0	0	0	0	0	0	0	0	0	0	0	0	0	0	0	0
1205	Very-long-chain enoyl-CoA reductase	TECR_MOUSE	Tecr			0	0	0	0	0	0	0	0	0	0	0	0	0	0	0	0	0	0	0	0	0	0	0	0	0	0	0	0	0	0	1	0	0	0	0	0	0	0	0	0	0	0	0	0
1206	Major vault protein	MVP_MOUSE	Mvp			0	0	0	1	0	0	0	0	0	0	0	0	0	0	0	0	0	0	0	0	0	0	0	0	0	0	0	0	0	0	0	0	0	0	0	0	0	0	0	0	0	0	0	0
1207	Perilipin-3	PLIN3_MOUSE	Plin3			0	0	0	0	0	0	0	0	0	0	0	0	0	0	0	0	0	0	0	0	0	0	0	0	0	0	0	1	0	0	0	0	0	0	0	0	0	0	0	0	0	0	0	0
1208	Synaptic vesicle membrane protein VAT-1 homolog	VAT1_MOUSE	Vat1			0	0	0	0	0	0	0	0	0	0	0	0	0	0	0	0	0	0	0	0	0	0	0	2	0	0	0	0	0	0	0	0	0	0	0	0	0	0	0	0	0	0	0	0
1209	Sideroflexin-1	SFXN1_MOUSE	Sfxn1			0	0	0	0	0	0	0	0	0	0	0	0	0	0	0	0	0	0	0	0	0	0	0	0	0	0	0	2	0	0	0	0	0	0	0	0	0	0	0	0	0	0	0	0
1210	Signal peptidase complex subunit 3	SPCS3_MOUSE	Spcs3			0	0	0	0	0	0	0	0	0	0	0	0	0	0	0	0	0	0	0	0	0	0	0	0	0	0	0	0	0	0	0	2	0	0	0	0	0	0	0	0	0	0	0	0
1211	Inorganic pyrophosphatase 2, mitochondrial	IPYR2_MOUSE	Ppa2			0	0	0	0	0	0	0	0	0	0	0	0	0	0	0	0	0	0	0	0	0	1	0	0	0	0	0	0	0	0	0	0	0	0	0	0	0	0	0	0	0	0	0	0
1212	Lysosomal alpha-mannosidase	MA2B1_MOUSE	Man2b1			0	0	0	0	0	0	0	0	0	0	0	0	0	0	0	0	0	0	0	0	0	0	0	0	2	0	0	0	2	0	0	0	2	0	0	0	0	0	0	0	0	0	0	0
1214	Kallikrein 1-related peptidase b24	K1B24_MOUSE	Klk1b24			0	0	0	0	0	0	0	0	0	0	0	0	0	0	0	0	0	0	0	0	0	0	0	0	0	0	0	0	0	0	0	0	1	0	0	0	0	0	0	0	0	0	0	0
1215	Eukaryotic translation initiation factor 2 subunit 3, X-linked	IF2G_MOUSE	Eif2s3x			1	1	0	0	0	0	0	0	0	0	0	0	0	0	0	0	0	0	0	0	0	0	0	0	0	0	0	0	0	0	0	0	0	0	0	0	0	0	0	0	0	0	0	0
1216	Beta-crystallin B1	CRBB1_MOUSE	Crybb1			0	1	0	0	0	0	0	0	0	0	0	0	0	0	0	0	0	0	0	0	0	0	0	0	0	0	0	0	0	0	0	0	0	0	0	0	0	0	0	0	0	0	0	0
1217	Zinc finger CCCH domain-containing protein 14	ZC3HE_MOUSE	Zc3h14			0	0	0	0	0	0	0	0	0	0	0	0	0	0	0	0	0	0	0	0	0	0	0	1	0	0	0	0	0	0	0	0	0	0	0	0	0	0	0	0	0	0	0	0
1218	Sodium/potassium-transporting ATPase subunit alpha-3	AT1A3_MOUSE	Atp1a3			0	0	0	0	0	0	0	0	0	0	0	0	0	0	0	0	0	0	0	0	0	0	0	0	0	0	0	0	0	0	2	0	0	0	0	0	0	0	0	0	0	0	0	0
1219	Chromodomain-helicase-DNA-binding protein 7	CHD7_MOUSE	Chd7			0	0	0	0	0	0	0	0	0	0	0	0	0	0	0	0	0	0	0	0	0	0	0	0	0	0	0	0	0	0	0	0	0	0	0	0	0	0	0	0	1	0	0	0
1220	Protein unc-80 homolog	UNC80_MOUSE	Unc80			0	0	0	0	0	0	0	0	0	0	0	1	0	0	0	0	0	0	0	0	0	0	0	0	0	0	0	0	0	0	0	0	0	0	0	0	0	0	0	0	0	0	0	0
1222	Phosphoglucomutase-like protein 5	PGM5_MOUSE	Pgm5			0	0	2	0	0	0	0	0	0	0	0	0	0	0	0	0	0	0	0	0	0	0	0	0	0	0	0	0	0	0	0	0	0	0	0	0	0	0	0	0	0	0	0	0
1223	Sodium/potassium-transporting ATPase subunit gamma	ATNG_MOUSE	Fxyd2			0	0	0	0	0	0	0	0	0	0	0	0	0	0	0	0	0	0	0	0	0	0	0	2	0	0	0	0	0	0	0	0	0	0	0	0	0	0	0	0	0	0	0	0
1224	Myocilin	MYOC_MOUSE	Myoc			0	0	0	0	0	0	0	0	0	0	0	0	0	0	0	0	0	0	0	0	0	0	0	0	1	0	0	0	2	0	0	0	2	0	0	0	0	0	0	0	0	0	0	0
1225	UDP-glucuronosyltransferase 2A3	UD2A3_MOUSE	Ugt2a3			0	0	0	0	0	0	0	0	0	0	0	0	0	0	0	0	0	0	0	0	0	0	0	0	0	0	0	0	0	0	1	1	0	0	0	0	0	0	0	0	0	0	0	0
1226	DNA-(apurinic or apyrimidinic site) lyase	APEX1_MOUSE	Apex1			0	0	0	0	0	0	0	0	0	0	0	0	0	0	0	0	0	0	0	0	0	0	0	0	3	0	0	0	2	0	0	0	1	0	0	0	0	0	0	0	0	0	0	0
1227	Protein phosphatase 1A	PPM1A_MOUSE	Ppm1a			0	0	0	0	0	0	0	0	0	0	0	0	0	0	0	0	0	0	0	0	0	3	0	0	0	2	0	0	0	0	0	0	0	0	0	0	0	0	0	0	0	0	0	0
1228	Glycine--tRNA ligase	GARS_MOUSE	Gars			0	0	0	0	0	0	0	0	0	0	0	0	0	0	0	0	0	0	0	0	0	0	0	0	0	0	0	0	0	1	0	0	0	0	0	0	0	0	0	0	0	0	0	0
1229	Eukaryotic initiation factor 4A-II	IF4A2_MOUSE	Eif4a2			0	0	2	0	0	0	0	0	0	0	0	0	0	0	0	0	0	0	0	0	0	0	0	0	0	0	0	0	0	0	0	0	0	0	0	0	0	0	0	0	0	0	0	0
1230	Phosphorylase b kinase regulatory subunit beta	KPBB_MOUSE	Phkb			0	0	0	0	0	0	0	0	0	0	0	0	0	0	0	0	0	0	0	0	0	0	0	0	0	0	0	0	0	0	0	0	0	0	0	0	1	0	0	0	0	0	0	0
1232	Teashirt homolog 3	TSH3_MOUSE	Tshz3			0	0	0	0	0	0	0	0	0	0	0	0	0	0	0	0	0	0	0	0	0	0	0	0	0	0	0	0	0	0	0	0	0	0	0	0	0	0	0	1	0	0	0	0
1233	Myosin-binding protein C, cardiac-type	MYPC3_MOUSE	Mybpc3			0	0	0	0	0	0	0	0	0	0	0	0	0	0	0	0	0	0	0	0	0	0	0	0	1	0	0	0	0	0	0	0	0	0	0	0	0	0	0	0	0	0	0	0
1234	Coatomer subunit gamma-2	COPG2_MOUSE	Copg2			0	0	0	0	0	0	0	0	0	0	0	0	0	0	0	0	0	0	0	0	0	0	0	0	0	0	0	0	0	0	0	0	0	0	0	1	0	0	0	0	0	0	0	0
1235	Mast cell carboxypeptidase A	CBPA3_MOUSE	Cpa3			0	2	0	0	0	0	0	0	0	0	0	0	0	0	0	0	0	0	0	0	0	0	0	0	0	0	0	0	0	0	0	0	0	0	0	0	0	0	0	0	0	0	0	0
1236	Cleft lip and palate transmembrane protein 1 homolog	CLPT1_MOUSE	Clptm1			0	0	0	0	0	0	0	0	0	0	0	0	0	0	0	0	0	0	0	0	0	0	0	0	0	0	0	0	0	0	2	0	0	0	0	0	0	0	0	0	0	0	0	0
1237	Tricarboxylate transport protein, mitochondrial	TXTP_MOUSE	Slc25a1			0	0	0	0	0	0	0	0	0	0	0	0	0	0	0	0	0	0	0	0	0	0	0	0	0	0	0	0	0	0	2	0	0	0	0	0	0	0	0	0	0	0	0	0
1238	Secretoglobin family 2B member 20	S2B20_MOUSE	Scgb2b20			0	0	0	0	0	0	0	0	0	0	0	0	0	0	0	0	0	0	0	0	0	1	0	0	0	0	0	0	0	0	0	0	0	0	0	0	0	0	0	0	0	0	0	0
1239	Catenin delta-1	CTND1_MOUSE	Ctnnd1			0	0	0	0	0	0	0	0	0	0	0	0	0	0	0	0	0	0	0	0	0	0	0	0	0	0	0	0	0	0	0	1	0	0	0	0	0	0	0	0	0	0	0	0
1240	Protein diaphanous homolog 1	DIAP1_MOUSE	Diaph1			0	0	0	0	0	0	0	0	0	0	0	0	0	0	0	0	0	0	0	0	0	0	0	0	0	0	0	0	0	0	0	0	0	0	0	0	1	0	0	0	0	0	0	0
1241	Striated muscle-specific serine/threonine-protein kinase	SPEG_MOUSE	Speg			0	0	0	0	0	0	0	0	0	0	0	0	0	0	0	0	0	0	0	0	0	0	0	0	0	0	0	1	0	0	0	0	0	0	0	0	0	0	0	0	0	0	0	0
1242	Nucleobindin-1	NUCB1_MOUSE	Nucb1			0	0	0	0	0	0	1	0	0	0	0	0	0	0	0	0	0	0	0	0	0	0	0	0	0	0	0	0	0	0	0	0	0	0	0	0	0	0	0	0	0	0	0	0
1243	Methyltransferase-like 26	MTL26_MOUSE	Mettl26			0	0	0	0	0	0	0	0	0	0	0	0	0	0	0	0	0	0	0	0	0	0	0	0	0	0	0	0	0	1	0	0	0	0	0	0	0	0	0	0	0	0	0	0
1244	Importin subunit beta-1	IMB1_MOUSE	Kpnb1			0	0	0	0	0	0	0	0	0	0	0	0	0	0	0	0	0	0	0	0	0	0	0	0	0	0	0	0	0	0	0	0	0	0	0	0	2	0	0	0	0	0	0	0
1245	Ethylmalonyl-CoA decarboxylase	ECHD1_MOUSE	Echdc1			0	0	2	0	0	0	0	0	0	0	0	0	0	0	0	0	0	0	0	0	0	0	0	0	0	0	0	0	0	0	0	0	0	0	0	0	0	0	0	0	0	0	0	0
1246	ATP-dependent 6-phosphofructokinase, liver type	PFKAL_MOUSE	Pfkl			2	0	0	0	0	0	0	0	0	0	0	0	0	0	0	0	0	0	0	0	0	0	0	0	0	0	0	0	0	0	0	0	0	0	0	0	0	0	0	0	0	0	0	0
1247	Aldose reductase-related protein 2	ALD2_MOUSE	Akr1b8			1	0	0	0	0	0	0	0	0	0	0	0	0	0	0	0	0	0	0	0	0	0	0	0	0	0	0	0	0	0	0	0	0	0	0	0	0	0	0	0	0	0	0	0
1249	Glutathione S-transferase kappa 1	GSTK1_MOUSE	Gstk1			0	0	0	0	0	0	0	0	0	0	0	0	0	0	0	0	0	0	0	0	0	0	0	0	0	0	0	0	0	0	2	0	0	0	0	0	0	0	0	0	0	0	0	0
1250	Dolichyl-diphosphooligosaccharide--protein glycosyltransferase subunit STT3A	STT3A_MOUSE	Stt3a			0	0	0	0	0	0	0	0	0	0	0	0	0	1	0	0	0	0	0	0	0	0	0	0	0	0	0	0	0	0	0	0	0	0	0	0	0	0	0	0	0	0	0	0
1251	Chloride intracellular channel protein 6	CLIC6_MOUSE	Clic6			0	0	0	0	0	0	0	0	0	0	0	0	0	0	0	0	0	0	0	0	0	1	0	0	0	0	0	0	0	0	0	0	0	0	0	0	0	0	0	0	0	0	0	0
1252	Zinc finger and BTB domain-containing protein 18	ZBT18_MOUSE	Zbtb18			0	0	0	0	0	0	0	0	0	0	0	0	0	0	0	0	0	0	0	0	0	0	0	0	0	0	0	0	0	0	0	0	0	1	1	0	0	0	0	0	0	0	0	0
1253	FK506-binding protein-like	FKBPL_MOUSE	Fkbpl			0	0	0	0	0	0	0	0	0	0	0	0	0	0	0	0	0	0	0	0	0	0	0	0	0	0	0	0	0	0	0	0	0	0	0	0	0	0	0	0	1	0	0	0
1254	Methylglutaconyl-CoA hydratase, mitochondrial	AUHM_MOUSE	Auh			0	0	0	0	0	0	0	0	0	0	0	0	0	0	0	0	0	0	0	0	0	0	0	0	1	0	0	0	0	0	0	0	0	0	0	0	0	0	0	0	0	0	0	0
1255	IPI00000011|IPI00000011.1 Keratin, type I cytoskeletal 14 HUMAN(Common contaminant protein)	IPI00000011|IPI00000011.1				0	0	0	0	0	0	0	0	0	0	0	0	0	0	1	0	0	0	0	0	0	0	0	0	0	0	0	0	0	0	0	0	0	0	0	0	0	0	0	0	0	0	0	0
1256	IPI00000005|IPI00000005.1 Keratin, type II cytoskeletal 6A HUMAN(Common contaminant protein)	IPI00000005|IPI00000005.1				0	0	0	0	0	0	0	0	0	0	0	0	0	0	2	0	0	0	0	0	0	0	0	0	0	0	0	0	0	0	0	0	0	0	0	0	0	0	0	0	0	0	0	0
1257	Eukaryotic initiation factor 4A-III	IF4A3_MOUSE	Eif4a3			0	1	0	0	0	0	0	0	0	0	0	0	0	0	0	0	0	0	0	0	0	0	0	0	0	0	0	0	0	0	0	0	0	0	0	0	0	0	0	0	0	0	0	0
1258	E3 ubiquitin-protein ligase LRSAM1	LRSM1_MOUSE	Lrsam1			0	0	0	0	0	0	0	0	0	0	0	0	0	0	0	0	0	0	0	0	0	0	0	0	0	0	0	0	0	0	0	0	0	0	0	0	0	0	0	1	0	0	0	0
1259	Cytochrome P450 2D26	CP2DQ_MOUSE	Cyp2d26			0	0	0	0	0	0	0	0	0	0	0	0	0	0	0	0	0	0	0	0	0	0	0	0	0	0	0	0	0	0	1	0	0	0	0	0	0	0	0	0	0	0	0	0
1260	4F2 cell-surface antigen heavy chain	4F2_MOUSE	Slc3a2			0	1	0	0	0	0	0	0	0	0	0	0	0	0	0	0	0	0	0	0	0	0	0	0	0	0	0	0	0	0	0	0	0	0	0	0	0	0	0	0	0	0	0	0
1261	Isobutyryl-CoA dehydrogenase, mitochondrial	ACAD8_MOUSE	Acad8			0	0	2	0	0	0	0	0	0	0	0	0	0	0	0	0	0	0	0	0	0	0	0	0	0	0	0	0	0	0	0	0	0	0	0	0	0	0	0	0	0	0	0	0
1262	Histidine--tRNA ligase, cytoplasmic	SYHC_MOUSE	Hars			0	0	0	0	0	0	0	0	0	0	0	0	0	0	0	0	0	0	0	0	0	0	0	0	2	0	0	0	0	0	0	0	0	0	0	0	0	0	0	0	0	0	0	0
1263	Peroxisomal carnitine O-octanoyltransferase	OCTC_MOUSE	Crot			1	0	0	0	0	0	0	0	0	0	0	0	0	0	0	0	0	0	0	0	0	0	0	0	0	0	0	0	0	0	0	0	0	0	0	0	0	0	0	0	0	0	0	0
1264	Prostaglandin reductase 1	PTGR1_MOUSE	Ptgr1			0	0	0	0	0	0	0	0	0	0	0	0	0	0	0	1	0	0	0	0	0	0	0	0	0	0	0	0	0	0	0	0	0	0	0	0	0	0	0	0	0	0	0	0
1265	Protein CLN8	CLN8_MOUSE	Cln8			0	0	0	0	0	0	0	0	0	0	0	0	0	0	0	0	0	0	0	0	0	0	0	0	0	0	0	0	0	0	0	0	0	0	0	0	0	0	0	0	0	0	0	1
1266	Nicotinate-nucleotide pyrophosphorylase [carboxylating]	NADC_MOUSE	Qprt			2	0	0	0	0	0	0	0	0	0	0	0	0	0	0	0	0	0	0	0	0	0	0	0	0	0	0	0	0	0	0	0	0	0	0	0	0	0	0	0	0	0	0	0
1267	Pleckstrin homology-like domain family B member 2	PHLB2_MOUSE	Phldb2			0	0	0	0	0	0	0	0	0	0	0	0	0	0	0	0	0	0	0	0	0	0	0	0	0	0	0	0	0	0	0	0	0	0	0	0	0	0	0	1	0	0	0	0
1268	Glutaredoxin-related protein 5, mitochondrial	GLRX5_MOUSE	Glrx5			0	0	0	0	0	0	0	0	0	0	0	0	0	0	0	0	0	0	0	0	0	1	0	0	0	2	0	0	0	0	0	0	0	0	0	0	0	0	0	0	0	0	0	0
1269	Bifunctional 3'-phosphoadenosine 5'-phosphosulfate synthase 2	PAPS2_MOUSE	Papss2			0	0	2	0	0	0	0	0	0	0	0	0	0	0	0	0	0	0	0	0	0	0	0	0	0	0	0	0	0	0	0	0	0	0	0	0	0	0	0	0	0	0	0	0
1270	Far upstream element-binding protein 2	FUBP2_MOUSE	Khsrp			0	0	0	0	0	0	0	0	0	0	0	0	0	0	0	1	0	0	0	0	0	0	0	0	0	0	0	0	0	0	0	0	0	0	0	0	0	0	0	0	0	0	0	0
1271	Deoxynucleoside triphosphate triphosphohydrolase SAMHD1	SAMH1_MOUSE	Samhd1			1	0	0	0	0	0	0	0	0	0	0	0	0	0	0	0	0	0	0	0	0	0	0	0	0	0	0	0	0	0	0	0	0	0	0	0	0	0	0	0	0	0	0	0
1272	Apolipoprotein C-I	APOC1_MOUSE	Apoc1			0	0	0	0	0	0	0	0	0	0	0	0	0	0	0	0	0	0	0	0	0	0	0	0	0	0	0	0	0	0	0	1	0	0	0	0	0	0	0	0	0	0	0	0
1273	Protein phosphatase 1 regulatory subunit 3A	PPR3A_MOUSE	Ppp1r3a			0	0	0	0	0	0	0	0	0	0	0	0	0	0	0	0	0	0	0	0	0	1	0	0	0	0	0	0	0	0	0	0	0	0	0	0	0	0	0	0	0	0	0	0
1276	S-adenosylmethionine synthase isoform type-2	METK2_MOUSE	Mat2a			0	0	0	0	0	0	0	0	0	0	0	0	0	0	0	0	0	0	0	0	0	1	0	0	0	0	0	0	0	0	0	0	0	0	0	0	0	0	0	0	0	0	0	0
1277	Ras GTPase-activating-like protein IQGAP1	IQGA1_MOUSE	Iqgap1			0	0	0	0	0	0	0	0	0	0	0	0	0	0	0	0	0	0	0	0	0	0	0	0	0	0	0	0	0	0	1	0	0	0	0	0	0	0	0	0	0	0	0	0
1278	Cysteine-rich protein 1	CRIP1_MOUSE	Crip1			0	0	0	0	0	0	0	0	0	0	0	0	0	0	0	0	0	0	0	0	0	0	0	0	0	0	0	0	0	1	0	0	0	0	0	0	0	0	0	0	0	0	0	0
1280	Vesicle-fusing ATPase	NSF_MOUSE	Nsf			0	0	0	0	0	0	0	0	0	0	0	0	0	0	0	0	0	0	0	0	0	0	0	0	0	0	0	0	0	0	1	0	0	0	0	0	0	0	0	0	0	0	0	0
1281	Dihydropyrimidinase	DPYS_MOUSE	Dpys			0	0	0	0	0	0	0	0	0	0	0	0	0	0	0	0	0	0	0	0	0	0	0	0	0	1	0	0	0	0	0	0	0	0	0	0	0	0	0	0	0	0	0	0
1282	Excitatory amino acid transporter 2	EAA2_MOUSE	Slc1a2			0	0	0	0	0	0	0	0	0	0	0	0	0	0	0	0	1	0	0	0	0	0	0	0	0	0	0	0	0	0	0	0	0	0	0	0	0	0	0	0	0	0	0	0
1283	Mitochondrial carnitine/acylcarnitine carrier protein	MCAT_MOUSE	Slc25a20			0	0	0	0	0	0	0	0	0	0	0	0	0	0	0	0	0	0	0	0	0	0	0	0	0	0	0	0	0	0	1	0	0	0	0	0	0	0	0	0	0	0	0	0
1284	Advanced glycosylation end product-specific receptor	RAGE_MOUSE	Ager			0	0	0	0	0	0	0	0	0	0	0	0	0	0	0	0	0	0	0	0	0	0	0	0	0	0	0	0	0	0	0	0	1	0	0	0	0	0	0	0	0	0	0	0
1285	Phosphorylase b kinase gamma catalytic chain, skeletal muscle/heart isoform	PHKG1_MOUSE	Phkg1			0	0	0	0	0	0	0	0	0	0	0	0	0	0	0	0	0	0	0	0	0	0	0	0	0	0	0	0	0	0	1	0	0	0	0	0	0	0	0	0	0	0	0	0
1286	Sorbin and SH3 domain-containing protein 1	SRBS1_MOUSE	Sorbs1			0	0	0	0	0	0	0	0	0	0	0	0	0	0	0	0	0	0	0	0	0	0	0	0	0	0	0	0	0	0	0	0	0	0	0	0	0	0	0	0	1	0	0	0
1288	Protein LYRIC	LYRIC_MOUSE	Mtdh			0	0	0	0	0	0	0	0	0	0	0	0	0	0	0	0	0	0	0	0	0	0	0	1	0	0	0	0	0	0	0	0	0	0	0	0	0	0	0	0	0	0	0	0
1289	GTPase HRas	RASH_MOUSE (+1)	Hras			0	0	0	0	0	0	0	0	0	0	0	0	0	0	0	0	0	0	0	0	0	0	0	0	0	0	0	2	0	0	0	0	0	0	0	0	0	0	0	0	0	0	0	0
1290	Prostaglandin reductase-3	PTGR3_MOUSE	Zadh2			0	1	0	0	0	0	0	0	0	0	0	0	0	0	0	0	0	0	0	0	0	0	0	0	0	0	0	0	0	0	0	0	0	0	0	0	0	0	0	0	0	0	0	0
1291	Prenylcysteine oxidase	PCYOX_MOUSE	Pcyox1			0	0	0	0	0	0	0	0	0	0	0	0	0	0	0	0	0	0	0	0	0	0	0	0	0	0	0	0	0	0	0	2	0	0	0	0	0	0	0	0	0	0	0	0
1292	Junctional sarcoplasmic reticulum protein 1	JSPR1_MOUSE	Jsrp1			0	0	0	0	0	0	0	0	0	0	0	0	0	0	0	0	0	0	0	0	0	0	0	2	0	0	0	0	0	0	0	0	0	0	0	0	0	0	0	0	0	0	0	0
1293	Sterol 26-hydroxylase, mitochondrial	CP27A_MOUSE	Cyp27a1			0	0	0	0	0	0	0	0	0	0	0	0	0	0	0	0	0	0	0	0	0	0	0	0	0	0	0	0	0	0	1	0	0	0	0	0	0	0	0	0	0	0	0	0
1294	DnaJ homolog subfamily A member 2	DNJA2_MOUSE	Dnaja2			0	0	0	0	0	0	0	0	0	0	0	0	0	0	0	0	1	0	0	0	0	0	0	0	0	0	0	0	0	0	0	0	0	0	0	0	0	0	0	0	0	0	0	0
1295	SWI/SNF-related matrix-associated actin-dependent regulator of chromatin subfamily D member 2	SMRD2_MOUSE	Smarcd2			0	0	0	0	0	0	0	0	0	0	0	0	0	0	0	0	0	0	0	0	0	0	0	0	0	0	0	1	0	0	0	0	0	0	0	0	0	0	0	0	0	0	0	0
1296	Mitochondrial import inner membrane translocase subunit TIM44	TIM44_MOUSE	Timm44			0	0	0	0	0	0	0	0	0	0	0	0	0	0	0	0	0	0	0	0	0	0	0	0	0	0	0	1	0	0	0	0	0	0	0	0	0	0	0	0	0	0	0	0
1297	Casein kinase II subunit alpha	CSK21_MOUSE	Csnk2a1			0	0	0	0	0	0	0	0	0	0	0	0	0	0	0	0	0	0	0	0	0	0	0	0	0	0	0	0	2	0	0	0	0	0	0	0	0	0	0	0	0	0	0	0
1298	ATPase MORC2A	MOR2A_MOUSE	Morc2a			0	0	0	0	0	0	0	0	0	0	0	0	0	0	0	0	0	0	0	0	0	0	0	0	0	0	0	0	0	0	1	0	0	0	0	0	0	0	0	0	0	0	0	0
[truncated: 1 more columns]

## Sheet: Fig 1 - ECM Fractions
	Exclusive Unique Peptide Report
#	Protein	Accession Number	Gene	Matrisome - Division	Matrisome - Category	1Step1	1Step2	1step3	2step1	2step2	2step3	Mann1	Mann2	Mann3	Naba1	Naba2	Naba3	Triton1	Triton2	Triton3
1	Collagen alpha-1(I) chain	CO1A1_MOUSE	Col1a1	Core matrisome	Collagens	75	79	73	75	75	75	71	73	74	72	81	75	74	77	72
4	Collagen alpha-2(I) chain	CO1A2_MOUSE	Col1a2	Core matrisome	Collagens	62	60	64	61	61	63	63	62	67	67	68	69	67	64	60
5	Collagen alpha-1(III) chain	CO3A1_MOUSE	Col3a1	Core matrisome	Collagens	54	56	56	55	58	55	59	54	62	61	64	65	60	60	56
21	Collagen alpha-1(II) chain	CO2A1_MOUSE	Col2a1	Core matrisome	Collagens	18	17	20	19	16	18	17	16	16	21	19	20	19	20	14
22	Collagen alpha-2(V) chain	CO5A2_MOUSE	Col5a2	Core matrisome	Collagens	18	19	17	20	18	17	17	21	20	27	23	22	18	15	16
23	Fibrillin-1	FBN1_MOUSE	Fbn1	Core matrisome	ECM Glycoproteins	18	22	22	42	36	38	37	37	39	36	35	32	18	20	23
30	Collagen alpha-1(VI) chain	CO6A1_MOUSE	Col6a1	Core matrisome	Collagens	19	16	16	14	16	15	16	15	16	4	17	19	17	17	17
37	Collagen alpha-2(VI) chain	CO6A2_MOUSE	Col6a2	Core matrisome	Collagens	13	11	10	12	13	12	12	8	13	2	14	15	9	9	9
39	Collagen alpha-1(V) chain	CO5A1_MOUSE	Col5a1	Core matrisome	Collagens	5	4	6	5	5	7	5	5	6	15	10	9	7	7	8
52	Collagen alpha-2(IV) chain	CO4A2_MOUSE	Col4a2	Core matrisome	Collagens	11	13	14	13	8	14	13	10	12	13	15	13	7	7	7
55	Collagen alpha-1(XII) chain	COCA1_MOUSE	Col12a1	Core matrisome	Collagens	21	18	20	10	9	10	8	10	9	5	26	23	16	23	25
68	Decorin	PGS2_MOUSE	Dcn	Core matrisome	Proteoglycans	9	5	6	7	9	8	5	9	8	0	0	3	10	11	9
72	Collagen alpha-1(IV) chain	CO4A1_MOUSE	Col4a1	Core matrisome	Collagens	7	6	4	8	6	7	4	7	5	6	8	9	2	2	3
80	Basement membrane-specific heparan sulfate proteoglycan core protein	PGBM_MOUSE	Hspg2	Core matrisome	Proteoglycans	20	15	15	14	14	14	7	7	6	3	14	13	9	7	8
83	Biglycan	PGS1_MOUSE	Bgn	Core matrisome	Proteoglycans	10	9	9	8	10	11	7	8	9	0	3	2	9	9	9
89	Prolargin	PRELP_MOUSE	Prelp	Core matrisome	Proteoglycans	7	7	7	7	8	8	6	8	8	0	7	7	6	7	7
91	Fibronectin	FINC_MOUSE	Fn1	Core matrisome	ECM Glycoproteins	13	11	10	8	7	6	6	5	8	8	16	14	6	12	8
96	Asporin	ASPN_MOUSE	Aspn	Core matrisome	Proteoglycans	8	7	6	9	8	8	6	7	8	0	3	4	8	9	9
116	Lumican	LUM_MOUSE	Lum	Core matrisome	Proteoglycans	5	5	5	3	4	4	5	4	4	2	3	4	5	5	5
120	Laminin subunit gamma-1	LAMC1_MOUSE	Lamc1	Core matrisome	ECM Glycoproteins	8	7	10	4	5	3	9	4	5	5	6	6	2	2	2
122	Nidogen-1	NID1_MOUSE	Nid1	Core matrisome	ECM Glycoproteins	6	8	8	6	5	5	5	6	6	0	9	7	4	5	6
127	Dermatopontin	DERM_MOUSE	Dpt	Core matrisome	ECM Glycoproteins	4	4	4	3	5	5	2	4	2	0	6	4	3	4	2
133	Collagen alpha-1(XI) chain	COBA1_MOUSE	Col11a1	Core matrisome	Collagens	3	3	3	2	2	3	2	2	0	2	0	0	3	3	3
135	Mimecan	MIME_MOUSE	Ogn	Core matrisome	Proteoglycans	5	6	7	3	5	4	3	5	6	0	0	0	5	4	5
144	Collagen alpha-1(X) chain	COAA1_MOUSE	Col10a1	Core matrisome	Collagens	2	2	2	2	2	2	2	2	2	2	2	2	2	2	0
145	Fibrinogen beta chain	FIBB_MOUSE	Fgb	Core matrisome	ECM Glycoproteins	6	5	5	2	4	3	3	4	3	2	4	5	4	2	3
162	Fibromodulin	FMOD_MOUSE	Fmod	Core matrisome	Proteoglycans	5	5	6	2	0	4	3	3	4	0	2	3	3	5	3
165	Fibrinogen gamma chain	FIBG_MOUSE	Fgg	Core matrisome	ECM Glycoproteins	4	2	2	3	3	4	5	3	3	3	3	3	0	2	0
182	Collagen alpha-1(XVI) chain	COGA1_MOUSE	Col16a1	Core matrisome	Collagens	0	0	0	0	0	0	0	0	0	0	2	0	0	0	0
184	Periostin	POSTN_MOUSE	Postn	Core matrisome	ECM Glycoproteins	3	4	4	2	3	3	3	3	3	0	4	3	2	2	0
186	Collagen alpha-2(XI) chain	COBA2_MOUSE	Col11a2	Core matrisome	Collagens	0	0	0	0	0	0	0	0	0	0	0	0	0	2	0
197	Cartilage intermediate layer protein 2	CILP2_MOUSE	Cilp2	Core matrisome	ECM Glycoproteins	3	2	4	5	5	2	6	4	5	6	4	4	0	2	3
216	Fibrinogen alpha chain	FIBA_MOUSE	Fga	Core matrisome	ECM Glycoproteins	0	0	2	2	2	0	2	2	0	2	4	2	0	0	0
217	Laminin subunit beta-2	LAMB2_MOUSE	Lamb2	Core matrisome	ECM Glycoproteins	5	6	4	3	3	2	2	0	2	0	0	2	0	0	0
277	Laminin subunit alpha-2	LAMA2_MOUSE	Lama2	Core matrisome	ECM Glycoproteins	4	3	4	3	3	2	0	0	3	0	0	0	0	3	0
286	Matrix Gla protein	MGP_MOUSE	Mgp	Core matrisome	ECM Glycoproteins	0	0	0	0	0	0	0	0	0	2	0	0	0	0	0
290	Aggrecan core protein	PGCA_MOUSE	Acan	Core matrisome	Proteoglycans	0	2	0	2	0	2	0	0	0	4	2	0	2	3	3
295	Chondroadherin	CHAD_MOUSE	Chad	Core matrisome	Proteoglycans	0	0	0	0	0	0	0	0	0	0	0	4	3	6	3
332	Vitronectin	VTNC_MOUSE	Vtn	Core matrisome	ECM Glycoproteins	0	0	0	0	0	0	0	0	0	0	0	0	3	3	0
346	Tubulointerstitial nephritis antigen-like	TINAL_MOUSE	Tinagl1	Core matrisome	ECM Glycoproteins	2	0	0	0	0	0	0	0	0	0	3	3	0	0	0
376	Collagen alpha-1(XV) chain	COFA1_MOUSE	Col15a1	Core matrisome	Collagens	0	0	0	0	0	0	0	0	0	0	0	0	0	0	2
393	Hyaluronan and proteoglycan link protein 1	HPLN1_MOUSE	Hapln1	Core matrisome	Proteoglycans	0	0	2	0	0	0	0	0	0	0	0	0	0	0	0
402	Osteopontin	OSTP_MOUSE	Spp1	Core matrisome	ECM Glycoproteins	0	0	0	0	0	0	0	0	0	2	0	0	0	0	0
425	Nidogen-2	NID2_MOUSE	Nid2	Core matrisome	ECM Glycoproteins	0	2	2	0	0	0	0	0	0	0	2	2	0	0	0
442	Laminin subunit beta-1	LAMB1_MOUSE	Lamb1	Core matrisome	ECM Glycoproteins	2	0	0	0	0	0	0	0	0	0	0	0	0	0	0
457	Laminin subunit alpha-5	LAMA5_MOUSE	Lama5	Core matrisome	ECM Glycoproteins	0	2	0	0	0	0	0	0	0	0	0	0	0	0	0
487	Cartilage oligomeric matrix protein	COMP_MOUSE	Comp	Core matrisome	ECM Glycoproteins	0	0	0	0	0	0	0	0	0	0	0	2	0	0	0
489	Cochlin	COCH_MOUSE	Coch	Core matrisome	ECM Glycoproteins	0	0	0	0	0	0	0	0	0	0	0	0	0	0	2
159	Protein-glutamine gamma-glutamyltransferase 2	TGM2_MOUSE	Tgm2	Matrisome-associated	ECM Regulators	5	2	4	6	5	4	5	4	6	0	4	4	7	5	8
210	Annexin A6	ANXA6_MOUSE	Anxa6	Matrisome-associated	ECM-affiliated Proteins	3	3	4	2	2	2	5	6	6	0	0	0	0	0	0
238	Annexin A2	ANXA2_MOUSE	Anxa2	Matrisome-associated	ECM-affiliated Proteins	3	0	3	2	0	0	5	2	4	0	0	0	2	4	2
262	Protein S100-A3	S10A3_MOUSE	S100a3	Matrisome-associated	Secreted Factors	0	2	2	0	2	2	0	0	0	0	2	2	0	0	0
269	Chymotrypsin-like elastase family member 2A	CEL2A_MOUSE	Cela2a	Matrisome-associated	ECM Regulators	0	0	0	0	0	0	0	0	0	0	6	6	6	5	6
322	Galectin-7	LEG7_MOUSE	Lgals7	Matrisome-associated	ECM-affiliated Proteins	0	0	0	0	0	0	0	0	0	0	0	0	0	0	2
330	Alpha-1-antitrypsin 1-4	A1AT4_MOUSE	Serpina1d	Matrisome-associated	ECM Regulators	0	0	2	0	0	0	0	0	0	0	0	0	0	0	0
357	Galectin-1	LEG1_MOUSE	Lgals1	Matrisome-associated	ECM-affiliated Proteins	0	0	0	0	0	0	0	0	0	0	0	0	0	0	2
371	Pregnancy zone protein	PZP_MOUSE	Pzp	Matrisome-associated	ECM Regulators	2	2	0	0	0	0	3	3	3	0	0	0	0	0	0
377	Annexin A1	ANXA1_MOUSE	Anxa1	Matrisome-associated	ECM-affiliated Proteins	2	0	3	2	0	0	2	0	0	0	0	0	0	0	0
378	Galectin-4	LEG4_MOUSE	Lgals4	Matrisome-associated	ECM-affiliated Proteins	0	2	0	0	0	0	0	2	0	0	2	0	0	2	0
384	Hornerin	HORN_MOUSE	Hrnr	Matrisome-associated	Secreted Factors	0	0	0	2	0	2	0	0	0	2	0	2	0	0	0
387	Serpin H1	SERPH_MOUSE	Serpinh1	Matrisome-associated	ECM Regulators	0	2	2	0	0	0	0	0	0	0	0	0	0	0	0
415	Serine protease inhibitor A3K	SPA3K_MOUSE	Serpina3k	Matrisome-associated	ECM Regulators	0	0	0	0	0	0	2	2	0	0	0	0	0	0	0
441	Chymotrypsin-like elastase family member 1	CELA1_MOUSE	Cela1	Matrisome-associated	ECM Regulators	0	0	0	0	0	0	0	0	0	0	0	0	0	2	2
454	Plasminogen	PLMN_MOUSE	Plg	Matrisome-associated	ECM Regulators	0	0	0	0	0	0	0	0	0	0	0	0	0	0	2
479	Protein-glutamine gamma-glutamyltransferase 4	TGM4_MOUSE	Tgm4	Matrisome-associated	ECM Regulators	0	0	0	0	0	0	0	0	0	0	2	0	0	0	0
491	Annexin A7	ANXA7_MOUSE	Anxa7	Matrisome-associated	ECM-affiliated Proteins	0	0	0	0	0	0	0	0	0	0	0	0	0	2	0
2	Myosin-4	MYH4_MOUSE	Myh4			167	168	168	172	170	172	167	170	169	78	128	147	160	164	160
3	Titin	TITIN_MOUSE	Ttn			777	758	776	747	764	747	683	693	685	24	668	697	614	598	630
6	Myosin-1	MYH1_MOUSE	Myh1			58	59	56	59	59	61	60	65	59	25	43	49	57	53	53
7	Actin, alpha skeletal muscle	ACTS_MOUSE	Acta1			18	18	15	20	20	18	20	21	22	9	13	14	15	20	18
8	Sarcoplasmic/endoplasmic reticulum calcium ATPase 1	AT2A1_MOUSE	Atp2a1			36	32	31	33	34	37	40	42	40	11	28	29	30	33	32
9	Myosin light chain 1/3, skeletal muscle isoform	MYL1_MOUSE	Myl1			17	18	16	18	18	19	13	15	14	8	10	11	17	18	18
10	Creatine kinase M-type	KCRM_MOUSE	Ckm			11	13	13	11	11	12	12	10	12	7	10	10	11	12	12
11	Alpha-actinin-3	ACTN3_MOUSE	Actn3			50	49	45	49	48	47	41	42	37	4	14	13	39	40	39
12	Glyceraldehyde-3-phosphate dehydrogenase	G3P_MOUSE	Gapdh			16	14	14	14	15	16	17	16	15	12	14	17	17	17	18
13	Keratin, type I cytoskeletal 10	K1C10_MOUSE	Krt10			21	24	23	23	25	25	22	23	21	24	23	23	22	21	22
14	Myosin regulatory light chain 2, skeletal muscle isoform	MLRS_MOUSE	Mylpf			15	13	15	14	15	15	13	15	15	11	11	12	16	15	16
15	Keratin, type II cytoskeletal 2 epidermal	K22E_MOUSE	Krt2			23	21	23	25	25	25	24	25	24	22	23	23	17	16	14
16	Fructose-bisphosphate aldolase A	ALDOA_MOUSE	Aldoa			16	15	13	13	13	14	13	13	12	6	9	10	13	14	18
17	Hemoglobin subunit beta-1	HBB1_MOUSE	Hbb-b1			8	8	8	7	7	7	8	8	9	5	8	8	9	9	10
18	Myosin-binding protein C, fast-type	MYPC2_MOUSE	Mybpc2			20	17	22	22	23	21	23	26	19	2	18	26	36	33	33
19	Tropomyosin alpha-1 chain	TPM1_MOUSE	Tpm1			18	17	15	22	20	23	23	22	22	5	12	17	31	28	28
20	Glycogen phosphorylase, muscle form	PYGM_MOUSE	Pygm			21	23	22	22	24	18	28	29	28	3	21	21	33	32	36
24	Myosin-7	MYH7_MOUSE	Myh7			31	38	36	33	27	30	35	36	35	3	13	17	33	28	32
25	Desmin	DESM_MOUSE	Des			22	21	20	21	20	22	18	16	17	0	0	5	16	15	17
26	Keratin, type II cytoskeletal 5	K2C5_MOUSE	Krt5			13	15	15	14	15	14	14	15	14	13	12	15	13	12	14
27	Alpha-actinin-2	ACTN2_MOUSE	Actn2			23	24	24	23	24	23	19	20	19	3	3	8	21	22	20
28	ATP synthase subunit alpha, mitochondrial	ATPA_MOUSE	Atp5f1a			17	16	17	17	16	14	17	18	17	2	12	15	16	16	16
29	Seminal vesicle secretory protein 3A	SVS3A_MOUSE	Svs3a			9	9	10	10	11	10	8	8	9	3	12	12	10	11	11
31	Keratin, type I cytoskeletal 13	K1C13_MOUSE	Krt13			12	11	9	13	13	10	13	13	11	10	12	16	10	9	9
32	ATP synthase subunit beta, mitochondrial	ATPB_MOUSE	Atp5f1b			23	21	20	18	20	18	24	21	20	0	14	15	19	19	19
33	Myosin-11	MYH11_MOUSE	Myh11			19	18	20	26	29	27	34	35	33	0	0	6	36	31	35
34	Pyruvate kinase PKM	KPYM_MOUSE	Pkm			16	17	14	15	16	16	18	16	18	2	11	14	12	15	16
35	Tubulin beta-4B chain	TBB4B_MOUSE	Tubb4b			18	16	16	17	16	15	18	16	16	4	12	16	14	14	14
36	Beta-enolase	ENOB_MOUSE	Eno3			11	10	9	11	13	11	12	12	10	4	9	9	11	11	14
38	Keratin, type I cytoskeletal 14	K1C14_MOUSE	Krt14			13	16	12	17	17	16	13	13	14	11	14	16	10	10	9
40	Hemoglobin subunit alpha	HBA_MOUSE	Hba			4	4	5	4	4	5	5	5	4	3	4	5	4	4	5
41	Keratin, type II cytoskeletal 1b	K2C1B_MOUSE	Krt77			18	17	15	19	18	21	13	16	14	6	10	12	14	13	14
42	ADP/ATP translocase 1	ADT1_MOUSE	Slc25a4			12	13	13	11	11	10	15	15	15	0	7	7	10	9	10
43	Histone H4	H4_MOUSE	Hist1h4a			6	6	6	6	6	6	6	6	6	4	6	6	6	8	8
44	Keratin, type II cytoskeletal 1	K2C1_MOUSE	Krt1			12	14	13	14	13	13	14	14	13	14	12	12	9	10	9
45	Serum albumin	ALBU_MOUSE	Alb			16	16	15	13	17	17	21	20	22	5	15	10	12	15	15
46	sp|TRYP_PIG(Common contaminant protein)	sp|TRYP_PIG(Common				3	5	4	5	4	6	6	5	6	7	7	7	3	2	2
47	Malate dehydrogenase, mitochondrial	MDHM_MOUSE	Mdh2			10	9	12	10	9	10	11	11	13	3	7	8	11	12	11
48	Carbamoyl-phosphate synthase [ammonia], mitochondrial	CPSM_MOUSE	Cps1			16	15	14	16	12	14	35	25	28	2	11	23	14	15	21
49	Keratin, type II cuticular Hb6	KRT86_MOUSE	Krt86			5	16	13	11	15	9	11	9	6	4	13	12	11	14	9
50	Keratin, type I cuticular Ha3-I	KT33A_MOUSE	Krt33a			6	15	15	10	15	8	11	10	8	4	13	10	7	14	8
51	Actin, cytoplasmic 2	ACTG_MOUSE	Actg1			8	6	9	10	7	10	9	10	9	4	5	7	7	5	7
53	Seminal vesicle secretory protein 5	SVS5_MOUSE	Svs5			4	5	4	4	3	5	3	3	3	0	3	3	4	4	3
54	Tropomyosin beta chain	TPM2_MOUSE	Tpm2			4	7	7	12	12	12	12	12	12	0	6	5	16	17	15
56	Keratin, type II cuticular Hb4	KRT84_MOUSE	Krt84			17	17	16	17	18	19	13	15	10	12	18	19	7	6	4
57	Filamin-C	FLNC_MOUSE	Flnc			29	33	27	18	17	23	13	11	11	0	2	6	8	13	16
58	Elongation factor 1-alpha 1	EF1A1_MOUSE	Eef1a1			7	7	7	7	7	7	9	8	7	4	7	8	10	10	11
59	Aconitate hydratase, mitochondrial	ACON_MOUSE	Aco2			11	10	11	10	12	10	19	17	18	0	9	11	12	14	18
60	Seminal vesicle secretory protein 4	SVS4_MOUSE	Svs4			4	4	3	4	3	4	2	3	2	2	2	2	2	2	2
61	Tubulin alpha-4A chain	TBA4A_MOUSE	Tuba4a			12	9	10	8	8	7	11	12	10	2	8	8	10	8	10
62	Vimentin	VIME_MOUSE	Vim			21	22	24	13	11	11	7	10	10	0	0	2	10	10	11
63	Voltage-dependent anion-selective channel protein 1	VDAC1_MOUSE	Vdac1			10	10	12	6	6	7	7	8	9	0	6	7	6	6	5
64	Histone H2B type 1-P	H2B1P_MOUSE	Hist1h2bp			0	0	2	2	2	3	2	2	3	2	2	4	5	4	4
65	Myomesin-1	MYOM1_MOUSE	Myom1			24	20	24	12	9	14	8	10	8	0	5	7	9	12	12
66	Keratin, type I cytoskeletal 17	K1C17_MOUSE	Krt17			11	11	10	11	11	11	10	9	10	8	13	11	5	7	7
67	Heat shock cognate 71 kDa protein	HSP7C_MOUSE	Hspa8			15	20	16	16	15	13	13	9	13	0	3	6	10	12	12
69	Troponin T, fast skeletal muscle	TNNT3_MOUSE	Tnnt3			2	4	4	7	5	9	6	8	4	2	4	4	10	11	11
70	Creatine kinase S-type, mitochondrial	KCRS_MOUSE	Ckmt2			9	8	8	7	7	8	9	10	11	0	7	8	10	10	10
71	Keratin, type I cytoskeletal 15	K1C15_MOUSE	Krt15			7	9	10	9	12	12	8	10	10	5	8	9	8	8	7
73	Keratin, type II cytoskeletal 8	K2C8_MOUSE	Krt8			17	14	13	7	9	11	5	9	7	0	0	3	8	6	9
74	Plectin	PLEC_MOUSE	Plec			28	24	24	27	28	27	11	20	14	0	0	0	6	4	11
75	Alpha-2-HS-glycoprotein	FETUA_MOUSE	Ahsg			7	7	7	5	6	5	5	5	6	6	6	6	7	7	7
76	Trifunctional enzyme subunit alpha, mitochondrial	ECHA_MOUSE	Hadha			16	13	13	10	11	10	15	16	17	0	6	7	7	10	12
77	Keratin, type II cytoskeletal 4	K2C4_MOUSE	Krt4			9	9	10	7	8	10	11	9	10	8	11	13	6	5	6
78	Calsequestrin-1	CASQ1_MOUSE	Casq1			6	4	5	8	8	6	9	7	6	2	5	5	6	7	6
79	Keratin, type II cytoskeletal 75	K2C75_MOUSE	Krt75			6	11	11	11	11	11	11	11	12	10	14	15	6	3	6
81	L-lactate dehydrogenase A chain	LDHA_MOUSE	Ldha			7	11	8	10	10	10	12	11	9	0	4	6	9	11	12
82	IPI00000004|IPI00000004.1 Keratin, type II cytoskeletal 4 HUMAN(Common contaminant protein)	IPI00000004|IPI00000004.1				0	0	2	5	4	0	5	3	4	5	2	4	0	4	0
84	Myosin-8	MYH8_MOUSE	Myh8			9	9	9	11	9	11	11	8	8	2	3	3	6	6	6
85	Four and a half LIM domains protein 1	FHL1_MOUSE	Fhl1			9	8	8	6	7	7	9	8	7	6	6	6	5	6	6
86	3-ketoacyl-CoA thiolase, mitochondrial	THIM_MOUSE	Acaa2			8	8	8	8	8	9	10	8	11	0	7	8	7	9	10
87	Myoglobin	MYG_MOUSE	Mb			6	5	5	3	5	5	5	5	5	2	3	4	4	4	4
88	Triosephosphate isomerase	TPIS_MOUSE	Tpi1			8	7	7	6	9	6	9	9	9	3	4	5	7	7	7
90	Myozenin-1	MYOZ1_MOUSE	Myoz1			8	8	8	5	6	6	6	5	4	0	0	2	5	5	5
92	Carbonic anhydrase 3	CAH3_MOUSE	Ca3			4	4	4	4	3	3	6	7	8	0	5	2	9	8	9
93	LIM domain-binding protein 3	LDB3_MOUSE	Ldb3			15	12	11	9	7	9	5	6	4	0	0	2	5	5	7
94	Sarcalumenin	SRCA_MOUSE	Srl			11	10	9	7	10	8	13	12	11	0	3	5	8	12	10
95	Troponin I, fast skeletal muscle	TNNI2_MOUSE	Tnni2			3	2	2	4	3	5	3	2	2	0	0	0	5	5	6
97	Phosphoglycerate kinase 1	PGK1_MOUSE	Pgk1			6	6	5	4	4	4	7	9	8	0	3	6	3	7	6
98	Fatty acid synthase	FAS_MOUSE	Fasn			9	8	10	5	9	6	17	20	20	0	2	6	2	3	4
99	ATP synthase subunit O, mitochondrial	ATPO_MOUSE	Atp5po			4	5	6	4	4	4	5	8	4	0	4	2	6	7	7
100	Keratin, type II cytoskeletal 6A	K2C6A_MOUSE	Krt6a			4	5	6	6	7	5	6	5	5	4	5	8	3	4	3
101	Keratin, type I cuticular Ha6	KRT36_MOUSE	Krt36			6	8	8	6	5	7	5	6	5	5	6	8	0	0	0
102	Histone H2A type 2-A	H2A2A_MOUSE (+1)	Hist2h2aa1			0	0	0	4	3	0	2	3	3	0	0	0	5	5	5
103	Adenylate kinase isoenzyme 1	KAD1_MOUSE	Ak1			6	6	6	5	5	7	7	6	7	3	3	4	5	5	6
104	IPI00000001|IPI00000001.1 Keratin, type II cytoskeletal 1 HUMAN(Common contaminant protein)	IPI00000001|IPI00000001.1 (+1)				3	4	5	7	3	5	5	5	4	14	5	4	4	4	2
105	Cytochrome b-c1 complex subunit 2, mitochondrial	QCR2_MOUSE	Uqcrc2			10	11	9	2	4	7	8	10	9	0	3	6	6	6	8
106	Myosin-9	MYH9_MOUSE	Myh9			8	4	5	12	9	6	11	9	8	2	2	2	11	10	12
107	Endoplasmic reticulum chaperone BiP	BIP_MOUSE	Hspa5			11	10	10	6	5	6	6	8	9	0	2	0	5	5	6
108	Ryanodine receptor 1	RYR1_MOUSE	Ryr1			15	8	11	9	11	14	11	20	12	0	0	0	0	6	4
109	Parvalbumin alpha	PRVA_MOUSE	Pvalb			4	3	3	3	3	3	3	3	3	4	3	3	3	2	2
110	Prelamin-A/C	LMNA_MOUSE	Lmna			11	9	8	4	6	5	0	2	4	0	0	0	8	8	8
111	ATP-dependent 6-phosphofructokinase, muscle type	PFKAM_MOUSE	Pfkm			2	4	2	4	3	4	9	12	10	0	8	5	8	9	8
112	Keratin, type II cytoskeletal 79	K2C79_MOUSE	Krt79			5	7	7	6	8	6	4	8	6	5	4	5	5	4	5
113	Peptidyl-prolyl cis-trans isomerase A	PPIA_MOUSE	Ppia			4	2	4	5	5	4	5	5	4	3	4	5	8	6	7
114	Dihydrolipoyllysine-residue acetyltransferase component of pyruvate dehydrogenase complex, mitochondrial	ODP2_MOUSE	Dlat			7	7	7	5	5	5	6	6	6	0	0	2	5	7	7
115	Glutathione S-transferase P 1	GSTP1_MOUSE	Gstp1			5	3	5	5	4	5	4	6	6	0	2	3	5	4	4
117	Pancreatic alpha-amylase	AMYP_MOUSE	Amy2			10	9	8	7	7	7	3	4	2	0	2	2	8	7	9
118	Alpha-crystallin B chain	CRYAB_MOUSE	Cryab			7	7	7	6	5	7	4	6	4	0	2	2	5	4	4
119	Cytochrome c oxidase subunit 2	COX2_MOUSE	Mtco2			3	2	4	3	2	2	3	3	3	0	0	0	3	3	2
121	Desmoplakin	DESP_MOUSE	Dsp			9	8	7	11	8	14	5	4	4	12	8	8	0	0	4
123	ATP synthase subunit gamma, mitochondrial	ATPG_MOUSE	Atp5f1c			4	6	6	5	5	5	5	6	6	0	0	2	0	3	3
124	Elongation factor 1-alpha 2	EF1A2_MOUSE	Eef1a2			0	0	0	0	0	0	2	2	3	0	4	3	4	5	4
125	Argininosuccinate synthase	ASSY_MOUSE	Ass1			5	2	5	2	4	3	5	7	4	0	7	6	7	7	8
126	Trifunctional enzyme subunit beta, mitochondrial	ECHB_MOUSE	Hadhb			3	2	3	0	2	2	7	8	7	0	0	2	6	5	4
128	Aspartate aminotransferase, mitochondrial	AATM_MOUSE	Got2			5	4	3	3	4	2	10	8	6	0	2	3	5	4	4
129	Heat shock protein HSP 90-beta	HS90B_MOUSE	Hsp90ab1			7	5	6	7	5	4	11	5	6	0	4	6	3	4	4
130	Keratin, type I cytoskeletal 18	K1C18_MOUSE	Krt18			11	12	8	6	6	6	5	6	4	0	0	0	3	2	4
131	Myosin light chain 3	MYL3_MOUSE	Myl3			5	2	0	9	9	10	0	0	0	0	0	0	8	9	7
132	Myosin-3	MYH3_MOUSE	Myh3			0	0	2	2	0	3	0	0	0	0	3	2	2	2	2
134	Myosin-6	MYH6_MOUSE	Myh6			4	5	5	3	6	5	7	7	9	0	0	4	5	4	4
136	Troponin C, skeletal muscle	TNNC2_MOUSE	Tnnc2			0	0	0	3	3	5	0	2	2	0	0	0	4	5	4
137	Alpha-crystallin A chain	CRYAA_MOUSE	Cryaa			3	4	3	3	3	3	3	3	4	0	3	3	2	3	3
138	Elongation factor 2	EF2_MOUSE	Eef2			2	4	4	4	0	0	9	9	8	0	0	5	6	7	9
139	Tubulin alpha-1B chain	TBA1B_MOUSE	Tuba1b			4	4	3	2	3	3	3	3	4	0	3	3	3	3	2
140	ATP synthase subunit d, mitochondrial	ATP5H_MOUSE	Atp5pd			7	6	5	2	0	2	2	3	2	0	0	0	3	0	2
141	Citrate synthase, mitochondrial	CISY_MOUSE	Cs			2	2	2	0	2	0	3	7	4	0	3	3	7	8	6
142	Cytochrome c oxidase subunit NDUFA4	NDUA4_MOUSE	Ndufa4			2	2	2	2	2	2	2	2	2	0	2	2	0	0	0
143	Cytochrome b-c1 complex subunit 1, mitochondrial	QCR1_MOUSE	Uqcrc1			8	6	5	2	3	2	5	5	5	0	0	2	0	2	2
146	Pyruvate dehydrogenase E1 component subunit beta, mitochondrial	ODPB_MOUSE	Pdhb			3	5	5	2	3	3	6	6	4	0	0	3	3	3	3
147	Tubulin beta-2A chain	TBB2A_MOUSE	Tubb2a			5	4	5	3	3	2	4	5	3	0	0	2	2	2	2
148	IPI00000010|IPI00000010.1 Keratin, type I cytoskeletal 9 HUMAN(Common contaminant protein)	IPI00000010|IPI00000010.1 (+1)				0	0	3	0	0	0	2	2	0	17	2	0	0	0	0
149	Betaine--homocysteine S-methyltransferase 1	BHMT1_MOUSE	Bhmt			0	2	0	0	0	0	3	3	2	0	2	2	4	7	4
150	Heat shock protein beta-1	HSPB1_MOUSE	Hspb1			6	6	7	4	4	4	2	3	2	0	2	2	3	3	3
151	Actin, alpha cardiac muscle 1	ACTC_MOUSE	Actc1			2	2	2	2	2	2	2	2	2	0	0	2	2	2	2
152	Glycogen phosphorylase, brain form	PYGB_MOUSE	Pygb			2	2	0	0	2	0	2	2	2	0	2	2	2	2	2
153	Voltage-dependent anion-selective channel protein 2	VDAC2_MOUSE	Vdac2			5	3	5	3	2	2	4	4	5	0	0	4	0	0	0
154	Keratin, type I cytoskeletal 19	K1C19_MOUSE	Krt19			7	6	8	3	3	4	3	2	4	0	0	0	2	3	5
155	Glutathione S-transferase Mu 1	GSTM1_MOUSE	Gstm1			6	4	4	3	3	2	5	5	5	0	0	0	6	5	4
156	Prohibitin-2	PHB2_MOUSE	Phb2			7	3	5	4	3	5	4	3	5	0	0	3	3	3	3
157	Fructose-bisphosphate aldolase B	ALDOB_MOUSE	Aldob			2	5	4	2	4	4	6	5	5	0	4	3	4	3	5
158	Isocitrate dehydrogenase [NAD] subunit alpha, mitochondrial	IDH3A_MOUSE	Idh3a			4	4	4	4	4	4	5	6	4	0	0	0	0	2	3
160	Keratin, type I cytoskeletal 16	K1C16_MOUSE	Krt16			3	5	3	3	6	6	3	4	4	4	4	3	0	3	3
161	Alpha-actinin-1	ACTN1_MOUSE	Actn1			6	3	3	3	4	2	3	0	2	0	0	0	0	0	4
163	Pyruvate dehydrogenase E1 component subunit alpha, somatic form, mitochondrial	ODPA_MOUSE	Pdha1			5	5	3	4	5	3	7	5	5	0	2	3	3	4	3
164	Sodium/potassium-transporting ATPase subunit alpha-1	AT1A1_MOUSE	Atp1a1			3	2	2	0	2	3	6	6	6	0	2	2	2	2	2
166	Aldehyde dehydrogenase, mitochondrial	ALDH2_MOUSE	Aldh2			6	2	7	2	2	0	7	7	9	0	0	3	4	0	3
167	sp|ALBU_HUMAN(Common contaminant protein)	sp|ALBU_HUMAN(Common				0	0	0	2	0	0	5	0	0	4	0	0	0	0	0
168	Glutamate dehydrogenase 1, mitochondrial	DHE3_MOUSE	Glud1			9	7	5	5	5	4	5	5	8	0	0	4	3	3	3
169	Cytochrome c oxidase subunit 5A, mitochondrial	COX5A_MOUSE	Cox5a			4	4	4	3	3	0	3	2	3	0	0	0	2	0	2
170	Mast cell carboxypeptidase A	CBPA3_MOUSE	Cpa3			0	0	0	2	4	2	4	2	2	0	6	5	4	4	5
171	Myelin proteolipid protein	MYPR_MOUSE	Plp1			2	2	0	2	2	2	2	2	2	0	2	2	2	2	2
172	Keratin, type I cuticular Ha3-II	KT33B_MOUSE	Krt33b			0	5	4	2	4	0	4	0	0	0	6	3	2	8	2
173	Phosphoglycerate mutase 2	PGAM2_MOUSE	Pgam2			4	2	4	3	3	3	4	5	3	0	0	2	2	2	2
174	ATP synthase subunit f, mitochondrial	ATPK_MOUSE	Atp5mf			2	0	0	0	0	0	0	2	0	0	2	2	2	0	0
175	2-oxoglutarate dehydrogenase, mitochondrial	ODO1_MOUSE	Ogdh			4	5	5	0	2	0	5	6	6	0	0	2	0	2	0
176	Very long-chain specific acyl-CoA dehydrogenase, mitochondrial	ACADV_MOUSE	Acadvl			5	4	4	2	0	2	6	9	5	0	0	0	2	4	2
177	Myelin basic protein	MBP_MOUSE	Mbp			2	3	3	2	2	2	2	3	0	0	2	2	2	2	2
178	Keratin, type I cuticular Ha4	KRT34_MOUSE	Krt34			2	3	3	2	3	0	2	2	0	2	2	2	2	3	0
179	Peroxiredoxin-1	PRDX1_MOUSE	Prdx1			3	2	3	2	0	3	2	5	4	0	0	3	5	4	4
180	Malate dehydrogenase, cytoplasmic	MDHC_MOUSE	Mdh1			3	2	0	2	2	0	3	2	4	0	2	0	2	3	0
181	Alcohol dehydrogenase 1	ADH1_MOUSE	Adh1			3	2	2	0	2	2	4	4	2	0	4	5	3	4	4
183	NADH dehydrogenase [ubiquinone] 1 alpha subcomplex subunit 8	NDUA8_MOUSE	Ndufa8			5	3	3	3	3	0	2	3	2	0	0	0	2	2	2
185	Alpha-enolase	ENOA_MOUSE	Eno1			0	2	0	3	2	2	0	4	2	0	2	3	3	5	4
187	Myosin regulatory light chain 12B	ML12B_MOUSE	Myl12b			5	4	5	5	6	5	0	0	0	0	0	0	3	4	3
188	Transitional endoplasmic reticulum ATPase	TERA_MOUSE	Vcp			6	4	4	0	3	2	3	4	5	0	3	3	4	3	5
189	Keratin-associated protein 19-5	KR195_MOUSE	Krtap19-5			2	2	2	2	0	2	2	2	2	2	2	2	2	0	2
190	Filamin-A	FLNA_MOUSE	Flna			6	5	3	0	0	0	4	4	5	0	0	0	0	5	3
191	C->U-editing enzyme APOBEC-2	ABEC2_MOUSE	Apobec2			0	0	3	4	5	2	2	2	2	0	0	2	7	6	6
192	Electron transfer flavoprotein subunit alpha, mitochondrial	ETFA_MOUSE	Etfa			4	2	4	2	3	0	5	5	5	0	0	2	3	4	4
193	NADH dehydrogenase [ubiquinone] iron-sulfur protein 3, mitochondrial	NDUS3_MOUSE	Ndufs3			6	6	6	2	0	0	5	7	4	0	0	0	0	0	0
194	Mast cell protease 4	MCPT4_MOUSE	Mcpt4			0	0	0	0	0	0	0	0	0	0	6	5	4	4	4
195	Succinate dehydrogenase [ubiquinone] flavoprotein subunit, mitochondrial	SDHA_MOUSE	Sdha			4	0	0	0	0	0	5	6	3	0	0	0	0	0	2
196	Profilin-1	PROF1_MOUSE	Pfn1			2	3	2	2	0	2	2	2	2	0	0	0	2	0	2
198	Keratin-associated protein 7-1	KRA71_MOUSE	Krtap7-1			0	2	0	0	0	0	0	0	0	0	2	2	0	2	0
199	Ubiquitin-40S ribosomal protein S27a	RS27A_MOUSE	Rps27a			3	2	2	2	2	2	2	2	0	2	0	0	3	3	2
200	Keratin, type II cuticular 87	KRT87_MOUSE	Krt87			0	4	4	2	4	0	3	0	0	0	3	0	2	6	0
201	Keratin, type II cytoskeletal 71	K2C71_MOUSE	Krt71			0	0	0	4	0	0	3	0	0	2	0	0	0	2	0
202	Calcium-binding mitochondrial carrier protein Aralar1	CMC1_MOUSE	Slc25a12			5	4	7	0	0	2	6	9	6	0	0	0	0	2	2
203	Nucleoside diphosphate kinase B	NDKB_MOUSE	Nme2			0	3	3	3	2	0	3	2	3	0	0	0	3	3	4
204	Myosin light polypeptide 6	MYL6_MOUSE	Myl6			3	2	2	4	5	3	4	0	0	0	0	0	3	5	4
205	Phosphoglucomutase-1	PGM1_MOUSE	Pgm1			2	2	0	0	0	2	7	7	5	0	2	2	3	3	7
206	Ferritin light chain 1	FRIL1_MOUSE	Ftl1			2	2	3	2	3	3	3	2	2	0	2	2	2	2	3
207	Carcinoembryonic antigen-related cell adhesion molecule 10	CEAMA_MOUSE	Ceacam10			0	0	2	2	2	2	0	0	2	0	2	2	2	2	2
208	Fatty acid-binding protein, adipocyte	FABP4_MOUSE	Fabp4			2	2	2	2	0	2	2	0	0	0	2	3	3	2	2
209	PDZ and LIM domain protein 5	PDLI5_MOUSE	Pdlim5			0	0	0	0	0	0	2	0	0	0	0	2	4	4	3
211	Keratin, type II cytoskeletal 2 oral	K22O_MOUSE	Krt76			2	0	0	0	0	0	0	0	0	0	0	0	0	0	2
212	Long-chain-fatty-acid--CoA ligase 1	ACSL1_MOUSE	Acsl1			2	2	2	0	0	0	10	10	7	0	0	0	0	0	0
213	40S ribosomal protein S2	RS2_MOUSE	Rps2			3	3	2	2	2	2	3	2	2	0	0	0	2	2	2
214	Medium-chain specific acyl-CoA dehydrogenase, mitochondrial	ACADM_MOUSE	Acadm			2	0	2	0	2	2	4	6	5	0	2	0	0	0	2
215	Isocitrate dehydrogenase [NADP], mitochondrial	IDHP_MOUSE	Idh2			0	0	0	0	0	0	0	4	3	0	2	2	4	3	4
218	NADH-ubiquinone oxidoreductase 75 kDa subunit, mitochondrial	NDUS1_MOUSE	Ndufs1			6	5	5	2	2	2	5	5	5	0	2	0	0	2	0
219	Tubulin beta-5 chain	TBB5_MOUSE	Tubb5			3	2	3	0	2	0	3	2	0	0	0	0	0	0	0
220	Gamma-crystallin C	CRGC_MOUSE	Crygc			4	4	2	3	5	2	2	0	2	0	3	0	0	0	0
221	Peroxiredoxin-6	PRDX6_MOUSE	Prdx6			3	3	0	0	0	0	0	2	2	0	2	4	4	4	4
222	Keratin, type II cytoskeletal 7	K2C7_MOUSE	Krt7			2	2	3	2	0	2	0	0	0	0	0	0	0	0	0
223	Keratin-associated protein 15-1	KR151_MOUSE	Krtap15-1			0	0	0	0	0	2	0	0	0	2	2	2	0	0	0
224	Aspartate aminotransferase, cytoplasmic	AATC_MOUSE	Got1			2	3	3	4	4	3	5	3	3	0	0	2	0	2	3
225	IPI00000008|IPI00000008.1 Keratin, type II cytoskeletal 2 epidermal HUMAN(Common contaminant protein)	IPI00000008|IPI00000008.1				0	0	0	2	3	0	0	0	0	3	0	0	0	0	0
226	Succinate dehydrogenase [ubiquinone] iron-sulfur subunit, mitochondrial	SDHB_MOUSE	Sdhb			3	0	0	0	0	0	4	5	2	0	0	0	0	0	0
227	Long-chain specific acyl-CoA dehydrogenase, mitochondrial	ACADL_MOUSE	Acadl			0	0	3	0	0	0	3	3	0	0	0	0	0	0	3
228	Hydroxyacyl-coenzyme A dehydrogenase, mitochondrial	HCDH_MOUSE	Hadh			2	4	2	2	4	2	3	2	2	0	0	2	4	4	3
229	AMP deaminase 1	AMPD1_MOUSE	Ampd1			3	3	0	2	0	0	2	3	2	0	0	0	3	4	3
230	MICOS complex subunit Mic60	MIC60_MOUSE	Immt			6	3	5	2	2	3	4	3	4	0	0	0	0	0	0
231	Peroxiredoxin-5, mitochondrial	PRDX5_MOUSE	Prdx5			3	0	2	0	2	0	0	2	0	0	0	0	3	2	3
232	60S ribosomal protein L14	RL14_MOUSE	Rpl14			2	2	3	0	0	2	0	0	0	0	2	3	3	2	2
233	Fatty acid-binding protein, liver	FABPL_MOUSE	Fabp1			3	3	2	0	0	2	0	0	2	0	0	0	0	0	0
234	60 kDa heat shock protein, mitochondrial	CH60_MOUSE	Hspd1			3	4	3	0	0	0	3	3	3	0	0	0	2	3	0
235	60S ribosomal protein L7a	RL7A_MOUSE	Rpl7a			3	3	3	0	0	0	2	0	0	0	3	2	6	3	4
236	60S ribosomal protein L4	RL4_MOUSE	Rpl4			5	2	2	0	0	0	0	0	0	0	2	2	4	3	6
237	F-actin-capping protein subunit alpha-2	CAZA2_MOUSE	Capza2			0	2	3	3	3	2	4	2	3	0	0	0	0	3	3
239	Transketolase	TKT_MOUSE	Tkt			0	2	2	0	3	0	4	3	0	0	0	3	2	4	8
240	Neurofilament light polypeptide	NFL_MOUSE	Nefl			7	6	7	3	2	3	0	2	0	0	0	0	0	0	0
241	Glucose-6-phosphate isomerase	G6PI_MOUSE	Gpi			2	0	0	2	2	0	3	5	3	0	0	2	3	0	4
242	Reticulon-2	RTN2_MOUSE	Rtn2			0	0	2	2	2	0	2	3	2	0	0	0	2	2	2
243	60S ribosomal protein L27a	RL27A_MOUSE	Rpl27a			2	2	3	0	0	0	0	0	0	0	2	2	3	2	2
244	Beta-crystallin B3	CRBB3_MOUSE	Crybb3			0	0	0	0	3	0	0	0	0	0	8	0	0	3	0
245	Glycine N-methyltransferase	GNMT_MOUSE	Gnmt			2	3	2	3	2	2	5	3	4	0	2	2	3	2	3
246	60S ribosomal protein L24	RL24_MOUSE	Rpl24			4	3	3	2	0	2	0	0	2	0	0	0	2	2	2
247	Cytochrome c1, heme protein, mitochondrial	CY1_MOUSE	Cyc1			5	3	4	0	0	0	0	0	2	0	0	0	0	0	0
248	Dihydrolipoyllysine-residue succinyltransferase component of 2-oxoglutarate dehydrogenase complex, mitochondrial	ODO2_MOUSE	Dlst			3	2	3	2	2	0	2	2	3	0	0	0	0	0	0
249	60S ribosomal protein L13	RL13_MOUSE	Rpl13			5	5	5	0	0	0	0	0	0	0	0	0	5	4	5
250	Myotilin	MYOTI_MOUSE	Myot			4	5	6	0	0	0	0	0	0	0	0	0	2	3	4
251	14-3-3 protein zeta/delta	1433Z_MOUSE	Ywhaz			4	2	2	3	2	0	0	0	0	0	0	0	0	0	2
252	Stress-70 protein, mitochondrial	GRP75_MOUSE	Hspa9			3	4	3	2	0	0	0	3	2	0	0	0	0	0	0
253	Retinal dehydrogenase 1	AL1A1_MOUSE	Aldh1a1			4	2	3	0	0	0	4	7	3	0	0	0	3	3	3
254	Histone H1.4	H14_MOUSE	Hist1h1e			0	0	0	2	0	2	2	0	0	0	0	2	2	3	2
255	NADH dehydrogenase [ubiquinone] 1 alpha subcomplex subunit 13	NDUAD_MOUSE	Ndufa13			4	2	3	2	2	0	2	0	0	0	0	0	0	0	2
256	40S ribosomal protein S3	RS3_MOUSE	Rps3			3	4	3	2	2	3	2	3	2	0	0	0	3	3	2
257	Phosphate carrier protein, mitochondrial	MPCP_MOUSE	Slc25a3			0	0	0	0	0	0	4	3	3	0	0	0	0	0	0
258	Myelin protein P0	MYP0_MOUSE	Mpz			3	2	2	0	0	0	2	0	0	0	0	0	3	3	3
259	Cytosolic 10-formyltetrahydrofolate dehydrogenase	AL1L1_MOUSE	Aldh1l1			4	0	4	2	2	0	4	3	3	0	0	4	0	0	0
260	ADP/ATP translocase 2	ADT2_MOUSE	Slc25a5			2	0	2	0	0	0	2	3	5	0	0	0	0	0	0
261	Beta-2-microglobulin	B2MG_MOUSE	B2m			0	0	0	2	0	0	0	2	0	0	0	0	0	0	0
263	Gamma-crystallin E	CRGE_MOUSE (+1)	Cryge			4	3	2	2	4	2	0	0	0	0	5	2	0	0	0
264	NADH dehydrogenase [ubiquinone] 1 beta subcomplex subunit 10	NDUBA_MOUSE	Ndufb10			4	3	3	0	0	0	3	0	3	0	0	0	0	0	0
265	Receptor of activated protein C kinase 1	RACK1_MOUSE	Rack1			2	0	2	0	2	0	2	2	2	0	2	4	3	5	5
266	Keratin-associated protein 19-3	KR193_MOUSE	Krtap19-3			2	2	2	0	0	0	0	0	0	2	2	2	0	0	0
267	Histone-lysine N-methyltransferase Smyd1	SMYD1_MOUSE	Smyd1			0	2	3	2	2	2	4	3	3	0	0	0	0	0	3
268	Myomesin-3	MYOM3_MOUSE	Myom3			6	5	5	2	0	2	2	2	0	0	0	0	0	0	0
270	Chymase	CMA1_MOUSE	Cma1			0	0	0	0	0	0	3	2	3	0	3	3	2	2	2
271	Histone H1.2	H12_MOUSE	Hist1h1c			0	0	0	0	0	0	0	2	0	2	0	2	4	5	5
272	Zymogen granule membrane protein 16	ZG16_MOUSE	Zg16			0	0	0	0	0	0	0	0	0	0	3	3	0	0	2
273	Selenium-binding protein 2	SBP2_MOUSE	Selenbp2			0	0	0	0	0	0	2	0	0	0	0	2	0	0	0
274	NADH dehydrogenase [ubiquinone] iron-sulfur protein 7, mitochondrial	NDUS7_MOUSE	Ndufs7			2	3	3	2	2	2	0	2	2	0	0	2	2	2	0
275	ATP synthase F(0) complex subunit B1, mitochondrial	AT5F1_MOUSE	Atp5pb			2	0	0	0	0	0	0	2	2	0	0	0	0	0	0
276	Calcium/calmodulin-dependent protein kinase type II subunit alpha	KCC2A_MOUSE	Camk2a			3	2	2	3	0	3	4	2	4	0	0	0	0	2	3
278	Clathrin heavy chain 1	CLH1_MOUSE	Cltc			4	3	2	0	0	0	4	4	4	0	0	3	0	0	0
279	Keratin, type I cytoskeletal 20	K1C20_MOUSE	Krt20			2	2	4	2	0	0	0	0	0	0	0	0	0	0	0
280	IPI00000012|IPI00000012.1 Keratin, type I cytoskeletal 10 HUMAN(Common contaminant protein)	IPI00000012|IPI00000012.1				0	0	2	0	2	3	4	0	0	12	0	0	0	0	0
281	Glycerol-3-phosphate dehydrogenase [NAD(+)], cytoplasmic	GPDA_MOUSE	Gpd1			0	0	0	0	0	0	6	6	4	0	0	3	0	0	4
282	60S ribosomal protein L7	RL7_MOUSE	Rpl7			0	0	2	0	0	0	0	2	0	0	2	0	0	2	2
283	60S ribosomal protein L6	RL6_MOUSE	Rpl6			2	2	0	0	0	0	0	0	0	2	0	0	4	4	4
284	Kallikrein 1-related peptidase b27	K1B27_MOUSE	Klk1b27			0	0	0	0	0	0	0	0	0	0	3	5	4	4	5
285	Obscurin	OBSCN_MOUSE	Obscn			3	5	0	0	0	5	0	2	2	0	2	2	0	0	0
287	Epiplakin	EPIPL_MOUSE	Eppk1			3	3	3	2	3	2	0	0	0	0	0	0	0	0	0
288	Catalase	CATA_MOUSE	Cat			3	3	2	0	0	0	4	3	2	0	0	0	0	0	0
289	NADH dehydrogenase [ubiquinone] iron-sulfur protein 2, mitochondrial	NDUS2_MOUSE	Ndufs2			3	3	2	0	0	0	2	3	3	0	0	0	0	0	0
291	Immunoglobulin heavy constant mu	IGHM_MOUSE	Ighm			0	0	0	0	0	0	2	0	0	0	0	0	2	3	4
292	Beta-crystallin A1	CRBA1_MOUSE	Cryba1			3	3	0	0	2	3	0	0	0	0	3	3	0	0	0
293	Microsomal glutathione S-transferase 1	MGST1_MOUSE	Mgst1			2	0	0	0	0	0	0	0	0	0	0	0	2	0	0
294	Protein disulfide-isomerase	PDIA1_MOUSE	P4hb			2	2	2	0	0	0	4	3	3	0	0	0	0	0	0
296	40S ribosomal protein S18	RS18_MOUSE	Rps18			0	2	2	0	0	2	0	0	0	0	0	0	2	2	2
297	Radixin	RADI_MOUSE	Rdx			0	0	0	0	0	0	0	0	2	0	0	0	3	2	4
298	40S ribosomal protein SA	RSSA_MOUSE	Rpsa			3	4	2	0	0	0	0	0	2	0	2	0	4	4	4
299	40S ribosomal protein S24	RS24_MOUSE	Rps24			0	0	0	0	0	2	2	2	2	0	2	2	2	2	2
300	Cytochrome c oxidase subunit 6B1	CX6B1_MOUSE	Cox6b1			2	0	2	2	0	0	0	0	0	0	0	2	2	2	2
301	Nucleobindin-2	NUCB2_MOUSE	Nucb2			3	3	2	3	3	4	0	2	2	0	0	0	0	0	0
302	2,4-dienoyl-CoA reductase, mitochondrial	DECR_MOUSE	Decr1			0	0	0	0	0	0	0	0	0	0	0	0	4	4	4
303	F-actin-capping protein subunit beta	CAPZB_MOUSE	Capzb			0	0	0	0	0	2	6	0	0	0	0	0	0	0	3
304	Tubulin beta-3 chain	TBB3_MOUSE	Tubb3			2	2	0	0	0	2	2	0	0	0	0	0	0	0	0
305	40S ribosomal protein S13	RS13_MOUSE	Rps13			0	0	0	0	0	0	0	0	0	0	0	0	0	2	2
306	Succinate--CoA ligase [ADP/GDP-forming] subunit alpha, mitochondrial	SUCA_MOUSE	Suclg1			0	0	0	0	0	0	0	0	0	0	0	0	0	2	2
307	Glutamine synthetase	GLNA_MOUSE	Glul			3	3	3	0	2	0	2	2	0	0	0	0	0	0	0
308	40S ribosomal protein S8	RS8_MOUSE	Rps8			0	0	0	0	0	0	0	0	0	0	0	2	3	3	3
309	60S ribosomal protein L23	RL23_MOUSE	Rpl23			0	0	0	0	2	0	2	0	0	0	0	0	2	0	0
310	NADH dehydrogenase [ubiquinone] 1 alpha subcomplex subunit 10, mitochondrial	NDUAA_MOUSE	Ndufa10			4	2	3	0	2	0	5	4	3	0	0	0	0	0	2
311	Sodium/potassium-transporting ATPase subunit alpha-2	AT1A2_MOUSE	Atp1a2			0	0	0	0	0	0	2	3	4	0	0	0	0	2	0
312	Caveolae-associated protein 1	CAVN1_MOUSE	Cavin1			3	2	3	0	2	0	0	0	0	0	0	0	3	2	2
313	Sarcoplasmic/endoplasmic reticulum calcium ATPase 2	AT2A2_MOUSE	Atp2a2			0	0	0	0	2	0	2	2	2	0	0	0	0	0	0
314	40S ribosomal protein S4, X isoform	RS4X_MOUSE	Rps4x			0	0	0	0	0	0	2	2	2	0	0	0	0	0	0
315	Acetyl-CoA acetyltransferase, mitochondrial	THIL_MOUSE	Acat1			3	0	2	0	0	0	2	2	2	0	0	0	3	3	4
316	60S acidic ribosomal protein P1	RLA1_MOUSE	Rplp1			0	0	0	2	0	0	2	0	0	2	2	0	0	0	0
317	Dihydrolipoyl dehydrogenase, mitochondrial	DLDH_MOUSE	Dld			3	0	2	0	0	0	3	3	3	0	0	0	0	0	2
318	Carnitine O-palmitoyltransferase 1, muscle isoform	CPT1B_MOUSE	Cpt1b			2	0	2	0	2	2	0	0	2	0	0	0	0	0	2
319	Mitochondrial 2-oxoglutarate/malate carrier protein	M2OM_MOUSE	Slc25a11			2	0	2	0	0	0	4	4	4	0	0	0	0	0	0
320	NADH dehydrogenase [ubiquinone] iron-sulfur protein 8, mitochondrial	NDUS8_MOUSE	Ndufs8			2	0	2	0	0	0	0	0	0	0	0	0	0	0	0
321	Cytochrome b-c1 complex subunit Rieske, mitochondrial	UCRI_MOUSE	Uqcrfs1			4	3	4	0	0	0	2	0	0	0	0	0	0	0	0
323	60S ribosomal protein L10	RL10_MOUSE	Rpl10			0	3	2	0	2	2	0	2	0	0	0	0	2	0	2
324	Heat shock protein beta-6	HSPB6_MOUSE	Hspb6			3	4	3	0	0	0	0	0	0	0	0	0	0	0	0
325	Protein/nucleic acid deglycase DJ-1	PARK7_MOUSE	Park7			0	0	2	0	0	0	2	0	0	0	0	0	3	3	2
326	Core histone macro-H2A.1	H2AY_MOUSE	H2afy			0	0	0	0	0	0	0	0	0	0	0	0	4	3	4
327	NADP-dependent malic enzyme	MAOX_MOUSE	Me1			0	2	2	0	0	2	2	2	2	0	0	0	0	0	0
328	Cytochrome b-c1 complex subunit 7	QCR7_MOUSE	Uqcrb			3	3	3	0	0	0	0	0	0	0	0	0	0	0	0
329	40S ribosomal protein S16	RS16_MOUSE	Rps16			0	0	2	0	0	0	0	0	0	0	0	0	2	0	4
331	Trimeric intracellular cation channel type A	TM38A_MOUSE	Tmem38a			0	2	2	0	2	2	2	2	2	0	0	0	0	0	0
333	Cytochrome c oxidase subunit 4 isoform 1, mitochondrial	COX41_MOUSE	Cox4i1			2	3	3	0	0	0	0	0	0	0	0	0	0	0	0
334	Fumarate hydratase, mitochondrial	FUMH_MOUSE	Fh			2	2	3	0	0	0	3	0	0	0	0	0	0	2	3
335	60S ribosomal protein L13a	RL13A_MOUSE	Rpl13a			0	0	2	0	0	0	0	0	0	0	0	0	3	3	3
336	Prohibitin	PHB_MOUSE	Phb			3	0	2	0	0	0	2	2	0	0	0	0	0	0	0
337	Cytochrome c, somatic	CYC_MOUSE	Cycs			0	0	0	0	0	0	0	0	0	0	0	0	3	2	3
338	Peptidyl-prolyl cis-trans isomerase B	PPIB_MOUSE	Ppib			0	0	0	0	0	0	0	0	0	0	0	0	4	4	5
339	Synemin	SYNEM_MOUSE	Synm			5	3	5	0	2	0	0	0	0	0	0	0	0	0	0
340	Neurofilament medium polypeptide	NFM_MOUSE	Nefm			5	3	6	2	0	0	0	0	0	0	0	0	0	0	0
341	60S ribosomal protein L18a	RL18A_MOUSE	Rpl18a			2	0	2	0	0	0	0	0	0	0	0	0	2	2	2
342	Electron transfer flavoprotein subunit beta	ETFB_MOUSE	Etfb			0	0	0	0	0	0	0	0	0	0	0	0	2	4	4
343	Macrophage migration inhibitory factor	MIF_MOUSE	Mif			2	0	2	2	2	2	0	0	2	0	0	0	0	2	2
344	Keratin, type I cytoskeletal 24	K1C24_MOUSE	Krt24			0	0	0	2	0	0	0	0	0	2	2	0	0	0	0
345	Superoxide dismutase [Mn], mitochondrial	SODM_MOUSE	Sod2			2	2	2	0	2	2	2	2	2	0	0	0	0	0	0
347	Heterogeneous nuclear ribonucleoprotein U	HNRPU_MOUSE	Hnrnpu			0	0	0	0	0	0	0	0	0	0	0	0	3	0	2
348	Serotransferrin	TRFE_MOUSE	Tf			0	0	0	0	2	0	4	0	0	0	0	0	0	0	0
349	ATP-citrate synthase	ACLY_MOUSE	Acly			0	0	0	2	2	0	5	4	2	0	0	2	0	0	2
350	Succinate--CoA ligase [ADP-forming] subunit beta, mitochondrial	SUCB1_MOUSE	Sucla2			0	0	0	0	0	0	3	2	4	0	0	0	0	0	0
351	Eukaryotic translation initiation factor 5A-1	IF5A1_MOUSE	Eif5a			0	0	0	0	0	0	2	0	0	0	0	0	2	2	0
352	Peroxisomal bifunctional enzyme	ECHP_MOUSE	Ehhadh			0	0	0	0	0	0	5	2	5	0	2	3	0	2	2
353	Creatine kinase B-type	KCRB_MOUSE	Ckb			2	2	2	0	0	0	0	0	2	0	0	0	0	0	0
354	Cofilin-1	COF1_MOUSE	Cfl1			2	0	0	0	0	0	0	0	0	0	0	0	2	3	3
355	3-ketoacyl-CoA thiolase B, peroxisomal	THIKB_MOUSE	Acaa1b			0	0	0	0	0	0	3	2	0	0	0	0	0	0	3
356	Glutathione S-transferase A3	GSTA3_MOUSE	Gsta3			0	2	0	0	0	0	0	2	0	0	0	0	0	2	0
358	Protein disulfide-isomerase A3	PDIA3_MOUSE	Pdia3			2	0	0	0	0	0	0	0	0	0	0	0	0	0	0
359	UTP--glucose-1-phosphate uridylyltransferase	UGPA_MOUSE	Ugp2			0	0	0	0	0	0	0	0	0	0	0	0	0	0	2
360	Desmocollin-2	DSC2_MOUSE	Dsc2			0	0	0	0	0	0	2	2	0	0	0	0	0	0	0
361	NADH dehydrogenase [ubiquinone] 1 alpha subcomplex subunit 12	NDUAC_MOUSE	Ndufa12			2	2	0	0	0	0	0	2	2	0	0	0	0	0	0
362	Synaptophysin-like protein 2	SYPL2_MOUSE	Sypl2			0	0	0	0	0	0	2	2	2	0	0	0	0	0	0
363	Isocitrate dehydrogenase [NAD] subunit gamma 1, mitochondrial	IDHG1_MOUSE	Idh3g			0	0	0	0	0	0	2	4	3	0	0	0	0	0	0
364	3-hydroxyacyl-CoA dehydrogenase type-2	HCD2_MOUSE	Hsd17b10			0	0	2	0	0	0	2	0	0	0	0	0	2	3	3
365	Eukaryotic initiation factor 4A-I	IF4A1_MOUSE	Eif4a1			0	0	0	0	0	0	3	3	2	0	0	0	0	2	0
366	40S ribosomal protein S9	RS9_MOUSE	Rps9			0	0	0	0	0	0	0	2	0	0	0	0	0	0	0
367	Adenosylhomocysteinase	SAHH_MOUSE	Ahcy			2	0	0	0	0	0	2	2	2	0	0	0	0	0	0
368	Myosin regulatory light polypeptide 9	MYL9_MOUSE	Myl9			0	0	0	0	0	0	0	0	0	0	0	0	0	0	2
369	60S ribosomal protein L12	RL12_MOUSE	Rpl12			0	0	0	0	0	0	0	2	0	0	0	2	4	2	4
370	Pyruvate carboxylase, mitochondrial	PYC_MOUSE	Pc			0	0	0	0	0	0	4	2	3	0	0	0	0	0	0
372	Beta-crystallin B2	CRBB2_MOUSE	Crybb2			0	2	0	0	2	0	3	0	2	0	0	0	0	0	0
373	Hydroxymethylglutaryl-CoA synthase, mitochondrial	HMCS2_MOUSE	Hmgcs2			0	0	0	0	0	0	4	0	3	0	0	0	2	0	2
374	40S ribosomal protein S14	RS14_MOUSE	Rps14			0	0	0	0	2	2	0	2	0	0	0	0	2	0	0
375	Sodium/potassium-transporting ATPase subunit beta-1	AT1B1_MOUSE	Atp1b1			0	0	0	0	0	0	3	0	0	0	0	0	0	0	0
379	Methylmalonate-semialdehyde dehydrogenase [acylating], mitochondrial	MMSA_MOUSE	Aldh6a1			0	0	0	0	0	0	0	3	2	0	0	0	0	0	2
380	Seminal vesicle secretory protein 6	SVS6_MOUSE	Svs6			2	2	0	0	2	0	0	0	2	0	0	0	0	0	0
381	Enoyl-CoA delta isomerase 1, mitochondrial	ECI1_MOUSE	Eci1			0	0	0	0	0	0	3	2	0	0	0	0	0	3	3
382	Clusterin	CLUS_MOUSE	Clu			2	2	0	0	2	0	0	0	0	0	0	0	0	0	0
383	Carbonyl reductase [NADPH] 2	CBR2_MOUSE	Cbr2			0	0	0	0	0	0	0	2	0	0	0	0	3	3	2
385	V-set and immunoglobulin domain-containing protein 8	VSIG8_MOUSE	Vsig8			0	0	0	0	0	0	0	2	0	2	0	0	0	0	0
386	Beta-crystallin B1	CRBB1_MOUSE	Crybb1			0	0	0	0	2	0	0	0	0	0	3	2	0	0	0
388	NADH dehydrogenase [ubiquinone] flavoprotein 1, mitochondrial	NDUV1_MOUSE	Ndufv1			0	0	0	0	0	0	3	3	3	0	0	0	0	0	0
389	Enoyl-CoA hydratase, mitochondrial	ECHM_MOUSE	Echs1			0	0	2	0	0	0	3	0	0	0	0	0	2	2	0
390	Histone H2A.V	H2AV_MOUSE (+1)	H2afv			0	0	0	0	0	0	0	0	0	0	0	0	2	2	2
391	Voltage-dependent anion-selective channel protein 3	VDAC3_MOUSE	Vdac3			2	0	0	0	0	0	0	0	0	0	0	0	0	0	0
392	Cytochrome b-c1 complex subunit 6, mitochondrial	QCR6_MOUSE	Uqcrh			2	0	0	0	0	0	0	0	0	0	0	0	0	0	0
394	Arginase-1	ARGI1_MOUSE	Arg1			0	0	0	0	0	0	0	0	0	0	0	0	2	3	2
395	Peroxiredoxin-2	PRDX2_MOUSE	Prdx2			2	2	0	0	0	0	0	0	0	0	0	0	0	0	0
396	Atypical kinase COQ8A, mitochondrial	COQ8A_MOUSE	Coq8a			0	0	0	0	0	0	4	2	0	0	0	0	0	0	0
397	NADH dehydrogenase [ubiquinone] 1 beta subcomplex subunit 9	NDUB9_MOUSE	Ndufb9			2	0	2	0	0	0	0	0	0	0	0	0	0	0	0
398	Heterogeneous nuclear ribonucleoprotein A3	ROA3_MOUSE	Hnrnpa3			0	0	0	0	0	0	0	0	0	0	0	0	2	2	2
399	Gamma-crystallin A	CRGA_MOUSE	Cryga			0	0	0	0	0	0	0	0	0	0	3	0	0	0	0
400	Keratin, type II cuticular Hb5	KRT85_MOUSE	Krt85			0	2	0	0	0	0	0	0	0	0	0	0	0	2	0
401	60S ribosomal protein L22	RL22_MOUSE	Rpl22			0	0	0	0	0	0	0	0	0	0	0	0	3	2	2
403	60S ribosomal protein L18	RL18_MOUSE	Rpl18			0	0	0	0	0	0	0	0	0	0	0	0	2	2	0
404	High mobility group protein B1	HMGB1_MOUSE	Hmgb1			0	0	0	0	0	0	0	0	0	0	0	0	4	3	4
405	40S ribosomal protein S15a	RS15A_MOUSE	Rps15a			0	0	0	0	0	0	0	0	0	0	0	0	2	2	0
406	60S ribosomal protein L3	RL3_MOUSE	Rpl3			0	0	0	0	0	0	0	0	0	0	0	0	0	0	2
407	D-beta-hydroxybutyrate dehydrogenase, mitochondrial	BDH_MOUSE	Bdh1			0	0	0	0	0	0	2	2	2	0	0	0	0	0	0
408	ATP-binding cassette sub-family D member 3	ABCD3_MOUSE	Abcd3			0	0	0	0	0	0	0	0	2	0	0	0	0	0	0
409	NADH dehydrogenase [ubiquinone] 1 alpha subcomplex subunit 6	NDUA6_MOUSE	Ndufa6			0	0	2	0	0	0	0	0	0	0	0	0	0	0	0
410	CDGSH iron-sulfur domain-containing protein 1	CISD1_MOUSE	Cisd1			3	0	2	0	0	0	0	0	0	0	0	0	0	0	0
411	Uricase	URIC_MOUSE	Uox			0	0	0	0	0	0	0	0	0	0	0	0	2	0	2
412	ATP synthase-coupling factor 6, mitochondrial	ATP5J_MOUSE	Atp5pf			2	2	0	0	0	0	0	0	0	0	0	0	0	0	0
413	40S ribosomal protein S3a	RS3A_MOUSE	Rps3a			0	0	0	0	0	0	0	0	0	0	0	0	0	2	0
414	14-3-3 protein gamma	1433G_MOUSE	Ywhag			2	2	0	0	0	0	0	0	0	0	0	0	0	0	0
416	NADH dehydrogenase [ubiquinone] 1 alpha subcomplex subunit 11	NDUAB_MOUSE	Ndufa11			2	2	2	0	0	0	0	0	0	0	0	0	0	0	0
417	Pyruvate dehydrogenase protein X component, mitochondrial	ODPX_MOUSE	Pdhx			2	2	0	0	0	0	0	0	0	0	0	0	0	0	0
418	NADH dehydrogenase [ubiquinone] 1 alpha subcomplex subunit 9, mitochondrial	NDUA9_MOUSE	Ndufa9			3	2	0	0	0	0	0	0	0	0	0	0	0	0	0
419	Serine/arginine-rich splicing factor 3	SRSF3_MOUSE	Srsf3			0	0	0	0	0	0	0	0	0	2	2	0	0	0	0
420	60S ribosomal protein L5	RL5_MOUSE	Rpl5			0	0	0	0	0	0	0	0	0	0	0	0	2	3	3
421	Polyadenylate-binding protein 1	PABP1_MOUSE	Pabpc1			0	0	0	0	0	0	0	0	0	0	0	0	0	0	2
422	Barrier-to-autointegration factor	BAF_MOUSE	Banf1			0	0	0	0	0	0	0	0	0	0	0	0	0	0	2
423	Isocitrate dehydrogenase [NADP] cytoplasmic	IDHC_MOUSE	Idh1			0	0	0	0	0	0	0	0	2	0	0	0	0	0	0
424	Regucalcin	RGN_MOUSE	Rgn			0	0	0	0	0	0	2	0	0	0	0	0	0	0	0
426	Glycerol-3-phosphate dehydrogenase, mitochondrial	GPDM_MOUSE	Gpd2			2	0	0	0	0	0	0	0	0	0	0	0	0	0	0
427	40S ribosomal protein S7	RS7_MOUSE	Rps7			0	0	0	0	0	0	0	0	0	0	0	0	2	2	2
428	60S acidic ribosomal protein P0	RLA0_MOUSE	Rplp0			0	0	0	0	0	0	0	0	0	0	0	0	2	2	2
429	60S ribosomal protein L30	RL30_MOUSE	Rpl30			0	0	0	0	0	0	0	0	0	0	0	0	2	2	0
430	Valine--tRNA ligase	SYVC_MOUSE	Vars			0	0	0	0	0	0	0	0	0	0	0	0	2	0	2
431	Short-chain specific acyl-CoA dehydrogenase, mitochondrial	ACADS_MOUSE	Acads			0	0	0	0	0	0	0	0	0	0	0	0	2	0	2
432	Histone H2AX	H2AX_MOUSE	H2afx			0	0	0	0	0	0	0	0	0	0	0	0	2	2	2
433	GTP-binding nuclear protein Ran	RAN_MOUSE	Ran			0	0	0	0	0	0	0	0	0	0	0	0	2	2	2
434	Lamin-B1	LMNB1_MOUSE	Lmnb1			0	3	3	0	0	0	0	0	0	0	0	0	0	0	2
435	Dolichyl-diphosphooligosaccharide--protein glycosyltransferase subunit 1	RPN1_MOUSE	Rpn1			0	0	2	0	0	0	2	0	0	0	0	0	0	0	0
436	Vinculin	VINC_MOUSE	Vcl			3	0	4	0	0	0	0	0	0	0	0	0	0	0	0
437	Keratin, type I cuticular Ha1	K1H1_MOUSE	Krt31			0	2	0	0	2	0	0	0	0	0	0	0	0	0	0
438	Synaptopodin-2	SYNP2_MOUSE	Synpo2			4	2	2	0	0	0	0	0	0	0	0	0	0	0	0
439	Non-specific lipid-transfer protein	NLTP_MOUSE	Scp2			0	0	0	0	0	0	3	0	0	0	0	0	0	2	0
440	Peroxisomal acyl-coenzyme A oxidase 1	ACOX1_MOUSE	Acox1			0	0	0	0	0	0	0	0	0	0	0	0	0	0	2
443	Histone H1.1	H11_MOUSE	Hist1h1a			0	0	0	0	0	0	0	0	0	0	0	0	2	2	0
444	L-lactate dehydrogenase B chain	LDHB_MOUSE	Ldhb			0	0	0	0	0	0	2	2	2	0	0	0	0	0	0
445	40S ribosomal protein S25	RS25_MOUSE	Rps25			0	0	0	0	0	0	0	0	0	0	0	0	3	0	0
446	Tripartite motif-containing protein 72	TRI72_MOUSE	Trim72			0	0	0	0	0	0	0	2	2	0	0	0	0	0	0
447	14-3-3 protein sigma	1433S_MOUSE	Sfn			0	0	0	0	0	0	0	0	0	0	2	0	0	0	0
448	Histone H1.5	H15_MOUSE	Hist1h1b			0	0	0	0	0	0	0	0	0	0	0	0	2	0	0
449	Acidic leucine-rich nuclear phosphoprotein 32 family member A	AN32A_MOUSE	Anp32a			0	0	0	0	0	0	0	0	0	0	0	0	2	2	2
450	Acidic leucine-rich nuclear phosphoprotein 32 family member B	AN32B_MOUSE	Anp32b			0	0	0	0	0	0	0	0	0	0	0	0	0	2	2
451	NADH dehydrogenase [ubiquinone] 1 subunit C2	NDUC2_MOUSE	Ndufc2			2	0	0	0	0	0	0	0	0	0	0	0	0	0	0
452	Lipoamide acyltransferase component of branched-chain alpha-keto acid dehydrogenase complex, mitochondrial	ODB2_MOUSE	Dbt			0	0	0	0	0	0	0	0	0	0	0	0	2	2	0
453	Peroxisomal multifunctional enzyme type 2	DHB4_MOUSE	Hsd17b4			0	0	0	0	0	0	0	0	0	0	0	0	2	2	0
455	60S ribosomal protein L32	RL32_MOUSE	Rpl32			0	2	0	0	0	0	0	0	0	0	0	0	0	0	0
456	Myozenin-2	MYOZ2_MOUSE	Myoz2			0	2	0	0	0	0	0	0	0	0	0	0	0	0	0
458	Transcriptional activator protein Pur-alpha	PURA_MOUSE	Pura			0	0	0	0	0	0	0	0	0	0	0	0	2	2	2
459	Triokinase/FMN cyclase	TKFC_MOUSE	Tkfc			0	0	0	0	0	0	2	0	0	0	0	0	0	0	0
460	Dolichyl-diphosphooligosaccharide--protein glycosyltransferase subunit 2	RPN2_MOUSE	Rpn2			0	0	0	0	0	0	2	0	0	0	0	0	0	0	2
461	Rho GDP-dissociation inhibitor 1	GDIR1_MOUSE	Arhgdia			0	0	0	0	0	0	0	0	0	0	0	0	3	0	2
462	Succinyl-CoA:3-ketoacid coenzyme A transferase 1, mitochondrial	SCOT1_MOUSE	Oxct1			0	0	0	0	0	0	0	0	2	0	0	0	0	0	0
463	Elongation factor Tu, mitochondrial	EFTU_MOUSE	Tufm			0	0	0	0	0	0	2	0	0	0	0	0	0	0	0
464	Serine/arginine-rich splicing factor 2	SRSF2_MOUSE	Srsf2			0	0	0	0	0	0	0	0	0	0	0	0	2	0	0
465	Protein SEC13 homolog	SEC13_MOUSE	Sec13			0	0	2	0	0	0	0	0	0	0	0	0	0	0	0
466	Gamma-crystallin D	CRGD_MOUSE	Crygd			0	0	0	0	2	0	0	0	0	0	0	0	0	0	0
467	Alpha-actinin-4	ACTN4_MOUSE	Actn4			2	0	0	0	0	0	0	0	2	0	0	0	0	0	0
468	40S ribosomal protein S19	RS19_MOUSE	Rps19			0	0	0	0	0	0	0	0	0	0	0	0	0	2	0
469	Heterogeneous nuclear ribonucleoprotein D0	HNRPD_MOUSE	Hnrnpd			0	0	0	0	0	0	0	0	0	0	0	0	2	2	0
470	40S ribosomal protein S15	RS15_MOUSE	Rps15			0	0	0	0	0	0	0	0	0	0	0	0	0	2	2
471	Immunoglobulin kappa constant	IGKC_MOUSE	Igkc			0	0	0	0	0	0	0	0	0	0	0	0	0	0	2
472	60S ribosomal protein L8	RL8_MOUSE	Rpl8			0	0	0	0	0	0	0	0	0	0	0	0	2	0	0
473	Delta-1-pyrroline-5-carboxylate dehydrogenase, mitochondrial	AL4A1_MOUSE	Aldh4a1			0	0	0	0	0	0	0	2	0	0	0	0	0	0	0
474	Lysozyme C-1	LYZ1_MOUSE	Lyz1			0	0	0	0	0	0	0	0	0	0	0	0	0	0	2
475	Protein SET	SET_MOUSE	Set			0	0	0	0	0	0	0	0	0	0	0	0	0	0	2
476	Apoptosis-inducing factor 1, mitochondrial	AIFM1_MOUSE	Aifm1			0	0	0	0	0	0	0	2	0	0	0	0	0	0	0
477	Nuclease-sensitive element-binding protein 1	YBOX1_MOUSE	Ybx1			0	0	0	0	0	0	0	0	0	0	0	0	0	2	0
478	Cytochrome c oxidase subunit 1	COX1_MOUSE	Mtco1			0	0	2	0	0	0	0	0	0	0	0	0	0	0	0
480	Tropomyosin alpha-4 chain	TPM4_MOUSE	Tpm4			0	0	0	0	0	0	0	0	0	0	0	0	2	0	0
481	Ig gamma-3 chain C region	IGHG3_MOUSE				0	0	0	0	0	0	0	0	0	0	0	0	0	2	0
482	Argininosuccinate lyase	ARLY_MOUSE	Asl			0	0	0	0	0	0	0	0	0	0	0	0	0	0	2
483	Elongation factor 1-beta	EF1B_MOUSE	Eef1b			0	0	0	0	0	0	0	0	0	0	0	0	0	0	2
484	UDP-glucuronosyltransferase 2B17	UDB17_MOUSE	Ugt2b17			0	0	0	0	0	0	0	2	0	0	0	0	0	0	0
485	Glycogen phosphorylase, liver form	PYGL_MOUSE	Pygl			0	0	0	0	0	0	0	0	0	0	0	0	0	0	2
486	Myocilin	MYOC_MOUSE	Myoc			0	0	0	0	0	0	0	0	0	0	0	0	2	0	0
488	Moesin	MOES_MOUSE	Msn			0	0	0	0	0	0	0	0	0	0	0	0	0	0	2
490	sp|CAS1_BOVIN(Common contaminant protein)	sp|CAS1_BOVIN(Common				0	0	0	0	0	0	0	0	0	0	2	0	0	0	0
492	Guanine nucleotide-binding protein G(i) subunit alpha-2	GNAI2_MOUSE	Gnai2			0	0	0	0	0	0	2	0	0	0	0	0	0	0	0

## Sheet: Fig 2 - ECM Fractions
	Exclusive Unique Peptide Report
#	Protein	Accession Number	Gene			Gnd-HCl/HA 1	Gnd-HCl/HA 1	Gnd-HCl/HA 2	Gnd-HCl/HA 2	Gnd-HCl/HA 3	Gnd-HCl/HA 3
				Matrisome - Division	Matrisome - Category	Gnd-HCl	HA	Gnd-HCl	HA	Gnd-HCl	HA	CAISU 1	CAISU 2	CAISU 3	CAIS 1	CAIS 2	CAIS 3	SCAD + decell 1	SCAD + decell 2	SCAD + decell 3	SCAD 1	SCAD 2	SCAD 3	In-Gel 1	In-Gel 2	In-Gel 3	In-Solution 1	In-Solution 2	In-Solution 3	SPEED 1	SPEED 2	SPEED 3
2	Collagen alpha-1(I) chain	CO1A1_MOUSE	Col1a1	Core matrisome	Collagens	60	69	61	72	59	70	89	83	91	59	60	62	64	64	68	59	63	60	41	46	49	36	34	30	49	43	49
3	Collagen alpha-2(I) chain	CO1A2_MOUSE	Col1a2	Core matrisome	Collagens	46	57	49	59	52	55	68	66	70	59	55	57	60	66	62	51	51	52	34	45	48	28	27	27	47	45	48
5	Collagen alpha-1(III) chain	CO3A1_MOUSE	Col3a1	Core matrisome	Collagens	47	65	44	63	44	64	37	36	37	51	48	50	54	58	55	49	51	48	24	34	32	30	27	24	34	37	34
24	Collagen alpha-1(II) chain	CO2A1_MOUSE	Col2a1	Core matrisome	Collagens	6	26	3	27	4	25	4	4	4	11	9	8	15	15	11	8	9	8	0	4	5	3	4	0	6	5	7
38	Fibrillin-1	FBN1_MOUSE	Fbn1	Core matrisome	ECM Glycoproteins	0	45	3	45	0	45	24	25	21	4	11	6	7	10	10	2	3	3	0	4	2	11	12	13	0	2	0
44	Collagen alpha-2(V) chain	CO5A2_MOUSE	Col5a2	Core matrisome	Collagens	13	17	10	14	16	16	0	0	0	5	4	4	10	10	7	7	8	5	0	11	13	0	0	0	14	13	12
60	Collagen alpha-1(VI) chain	CO6A1_MOUSE	Col6a1	Core matrisome	Collagens	16	3	15	2	14	4	13	12	13	15	15	14	7	7	6	3	4	3	4	12	11	4	5	5	12	12	13
66	Collagen alpha-1(V) chain	CO5A1_MOUSE	Col5a1	Core matrisome	Collagens	8	6	6	6	6	6	0	0	2	3	3	0	6	6	6	3	4	3	0	5	7	0	0	0	7	6	7
77	Decorin	PGS2_MOUSE	Dcn	Core matrisome	Proteoglycans	8	0	8	3	7	0	9	9	10	7	9	7	6	6	6	6	6	5	8	5	6	2	0	2	5	6	6
85	Collagen alpha-2(VI) chain	CO6A2_MOUSE	Col6a2	Core matrisome	Collagens	8	0	8	0	9	0	6	6	5	7	8	8	6	8	6	5	5	5	0	4	5	0	0	0	5	4	6
86	Collagen alpha-1(XII) chain	COCA1_MOUSE	Col12a1	Core matrisome	Collagens	19	2	18	2	15	5	7	11	8	13	14	8	8	12	4	0	2	0	0	0	0	0	0	3	2	0	3
93	Collagen alpha-2(IV) chain	CO4A2_MOUSE	Col4a2	Core matrisome	Collagens	4	15	3	12	4	13	0	0	0	0	0	0	6	8	7	2	0	2	0	4	4	0	2	0	4	2	5
109	Prolargin	PRELP_MOUSE	Prelp	Core matrisome	Proteoglycans	7	0	7	0	7	0	4	3	3	2	4	3	3	3	2	3	3	3	4	7	8	0	0	0	8	8	8
112	Collagen alpha-1(IV) chain	CO4A1_MOUSE	Col4a1	Core matrisome	Collagens	3	6	2	8	3	9	0	0	0	0	0	0	2	2	2	0	0	0	0	2	0	0	0	0	0	2	0
116	Basement membrane-specific heparan sulfate proteoglycan core protein	PGBM_MOUSE	Hspg2	Core matrisome	Proteoglycans	13	0	9	0	19	2	6	4	2	5	9	4	4	4	8	0	0	2	0	0	0	0	0	0	0	0	0
117	Lumican	LUM_MOUSE	Lum	Core matrisome	Proteoglycans	5	0	5	0	4	0	3	4	5	3	5	3	0	2	2	3	3	3	5	7	6	3	4	3	7	7	7
120	Biglycan	PGS1_MOUSE	Bgn	Core matrisome	Proteoglycans	7	2	7	0	8	0	6	5	6	6	7	5	2	3	3	2	0	0	3	4	4	0	0	0	5	4	4
122	Asporin	ASPN_MOUSE	Aspn	Core matrisome	Proteoglycans	8	0	9	0	9	0	8	7	10	6	6	7	3	4	4	0	0	0	5	6	3	0	2	0	2	3	3
161	Mimecan	MIME_MOUSE	Ogn	Core matrisome	Proteoglycans	4	0	6	0	4	0	7	6	6	5	6	3	2	2	2	0	0	0	0	4	4	2	3	3	4	4	4
168	Fibronectin	FINC_MOUSE	Fn1	Core matrisome	ECM Glycoproteins	2	2	2	0	3	7	6	3	5	4	7	3	5	10	5	0	0	2	0	0	0	3	2	2	0	0	0
205	Nidogen-1	NID1_MOUSE	Nid1	Core matrisome	ECM Glycoproteins	8	0	6	0	7	0	5	2	3	4	6	3	2	4	3	0	0	0	0	0	2	0	0	0	0	0	0
223	Laminin subunit gamma-1	LAMC1_MOUSE	Lamc1	Core matrisome	ECM Glycoproteins	5	0	5	0	5	0	4	5	5	3	4	3	0	0	0	0	0	0	0	0	0	0	0	3	0	2	0
227	Fibromodulin	FMOD_MOUSE	Fmod	Core matrisome	Proteoglycans	4	0	3	0	4	0	2	0	0	0	3	0	0	2	2	2	2	0	0	2	2	0	0	0	2	3	2
228	Collagen alpha-1(X) chain	COAA1_MOUSE	Col10a1	Core matrisome	Collagens	0	2	0	2	0	2	0	0	0	0	0	0	2	2	2	0	2	2	0	0	0	2	2	0	0	0	0
254	Collagen alpha-2(XI) chain	COBA2_MOUSE	Col11a2	Core matrisome	Collagens	0	3	0	2	0	2	0	0	0	0	0	0	0	0	0	0	0	0	0	0	0	0	0	0	0	0	0
277	Collagen alpha-1(XI) chain	COBA1_MOUSE	Col11a1	Core matrisome	Collagens	0	0	0	0	0	0	0	0	0	0	0	0	0	0	0	0	0	0	0	0	0	0	0	0	0	0	0
278	Dermatopontin	DERM_MOUSE	Dpt	Core matrisome	ECM Glycoproteins	3	0	5	0	4	0	0	0	0	2	2	0	0	0	0	0	0	0	0	0	0	0	0	0	0	0	0
294	Fibrinogen beta chain	FIBB_MOUSE	Fgb	Core matrisome	ECM Glycoproteins	3	0	3	0	3	0	0	2	2	2	4	2	0	0	2	2	0	0	0	0	2	0	0	0	0	0	3
312	Laminin subunit beta-2	LAMB2_MOUSE	Lamb2	Core matrisome	ECM Glycoproteins	5	0	5	0	5	0	2	0	3	0	0	3	0	0	3	0	0	0	0	0	0	0	0	0	0	0	0
314	Laminin subunit alpha-2	LAMA2_MOUSE	Lama2	Core matrisome	ECM Glycoproteins	8	0	6	0	3	0	3	3	3	0	3	3	0	0	0	0	0	0	0	0	0	0	0	0	0	0	0
345	Collagen alpha-1(XVI) chain	COGA1_MOUSE	Col16a1	Core matrisome	Collagens	0	0	0	0	0	2	0	0	0	0	0	0	0	0	0	0	0	0	0	0	0	0	0	0	0	0	0
346	Cartilage intermediate layer protein 2	CILP2_MOUSE	Cilp2	Core matrisome	ECM Glycoproteins	0	5	0	4	0	5	0	0	0	0	0	0	0	0	0	0	0	0	0	0	0	0	0	0	0	0	0
369	Osteopontin	OSTP_MOUSE	Spp1	Core matrisome	ECM Glycoproteins	0	0	0	0	0	2	0	0	0	0	2	0	0	0	0	0	0	0	0	3	2	0	0	0	2	3	2
398	Fibrinogen alpha chain	FIBA_MOUSE	Fga	Core matrisome	ECM Glycoproteins	0	0	0	0	0	0	0	0	0	0	0	0	0	0	2	0	0	2	2	2	2	0	0	0	0	2	2
402	Fibrinogen gamma chain	FIBG_MOUSE	Fgg	Core matrisome	ECM Glycoproteins	0	0	2	0	3	0	0	0	0	0	0	0	0	0	0	0	0	0	2	0	0	2	2	0	0	0	0
412	Periostin	POSTN_MOUSE	Postn	Core matrisome	ECM Glycoproteins	2	0	2	0	2	0	0	0	0	4	3	3	0	0	0	0	0	0	0	0	0	0	0	0	0	0	0
470	Matrix Gla protein	MGP_MOUSE	Mgp	Core matrisome	ECM Glycoproteins	0	0	0	0	0	0	0	0	0	0	0	0	0	2	0	0	0	0	0	2	2	0	0	0	0	2	2
572	Collagen alpha-1(XV) chain	COFA1_MOUSE	Col15a1	Core matrisome	Collagens	0	0	0	0	2	0	0	0	0	0	0	0	0	0	0	0	0	0	0	0	0	0	0	0	0	0	0
591	Chondroadherin	CHAD_MOUSE	Chad	Core matrisome	Proteoglycans	0	0	0	0	0	0	0	0	0	0	2	0	3	3	0	0	0	0	0	0	0	0	0	0	0	0	0
631	Transforming growth factor-beta-induced protein ig-h3	BGH3_MOUSE	Tgfbi	Core matrisome	ECM Glycoproteins	0	0	0	0	0	0	0	0	0	0	0	0	0	0	0	0	0	0	0	0	0	0	0	0	0	0	0
641	Nidogen-2	NID2_MOUSE	Nid2	Core matrisome	ECM Glycoproteins	2	0	0	0	0	0	0	0	0	0	0	0	0	0	0	0	0	0	0	0	0	0	0	0	0	0	0
736	SPARC	SPRC_MOUSE	Sparc	Core matrisome	ECM Glycoproteins	0	0	0	0	0	0	0	0	0	0	0	0	0	0	0	0	0	0	0	0	2	0	0	0	0	3	0
752	Aggrecan core protein	PGCA_MOUSE	Acan	Core matrisome	Proteoglycans	0	0	0	0	0	0	0	0	0	0	0	0	0	0	0	0	0	0	0	0	0	0	0	0	0	0	0
757	Tubulointerstitial nephritis antigen-like	TINAL_MOUSE	Tinagl1	Core matrisome	ECM Glycoproteins	0	0	0	0	0	0	0	0	0	0	0	0	0	0	0	0	0	0	0	0	0	0	0	0	0	0	0
778	Cartilage oligomeric matrix protein	COMP_MOUSE	Comp	Core matrisome	ECM Glycoproteins	0	0	0	0	0	0	0	2	0	0	0	0	0	0	0	0	0	0	0	0	0	0	0	0	0	0	0
110	Alpha-1-antitrypsin 1-3	A1AT3_MOUSE	Serpina1c	Matrisome-associated	ECM Regulators	0	0	0	0	0	0	0	0	0	0	0	0	0	2	2	7	7	7	11	9	8	0	2	0	8	8	8
157	Serine protease inhibitor A3K	SPA3K_MOUSE	Serpina3k	Matrisome-associated	ECM Regulators	0	0	0	0	0	0	0	0	0	0	0	0	0	0	0	5	5	5	5	8	7	3	3	3	8	8	9
174	Pregnancy zone protein	PZP_MOUSE	Pzp	Matrisome-associated	ECM Regulators	2	0	2	0	0	0	0	0	0	0	0	0	0	0	0	6	7	6	9	5	6	0	0	0	4	3	4
233	Galectin-1	LEG1_MOUSE	Lgals1	Matrisome-associated	ECM-affiliated Proteins	0	0	2	0	2	0	0	0	0	0	0	0	0	0	0	0	0	2	0	3	4	0	0	2	3	3	3
249	Annexin A2	ANXA2_MOUSE	Anxa2	Matrisome-associated	ECM-affiliated Proteins	0	2	2	0	3	0	0	0	0	4	5	4	0	0	0	0	0	0	4	2	3	0	0	2	3	0	3
257	Protein S100-A3	S10A3_MOUSE	S100a3	Matrisome-associated	Secreted Factors	2	2	2	2	0	2	2	2	3	2	2	2	0	0	0	0	0	0	0	0	0	0	0	0	0	0	0
290	Annexin A6	ANXA6_MOUSE	Anxa6	Matrisome-associated	ECM-affiliated Proteins	0	0	0	0	0	0	0	0	3	3	3	4	0	0	0	0	0	0	7	4	7	3	3	3	6	6	7
319	Annexin A5	ANXA5_MOUSE	Anxa5	Matrisome-associated	ECM-affiliated Proteins	0	0	0	0	0	0	0	0	0	0	0	0	0	0	0	2	2	2	4	3	3	3	4	2	3	3	3
324	Protein-glutamine gamma-glutamyltransferase 2	TGM2_MOUSE	Tgm2	Matrisome-associated	ECM Regulators	5	0	3	0	2	0	3	2	2	0	3	2	0	0	0	0	0	0	2	0	0	0	0	0	0	0	0
352	Galectin-7	LEG7_MOUSE	Lgals7	Matrisome-associated	ECM-affiliated Proteins	3	0	3	0	2	0	0	0	0	0	0	0	0	0	0	0	0	0	0	2	2	0	0	0	2	2	2
375	Serpin H1	SERPH_MOUSE	Serpinh1	Matrisome-associated	ECM Regulators	3	0	0	0	3	0	3	0	2	0	0	0	0	0	0	0	0	0	0	2	2	0	0	0	2	0	0
378	Protein S100-A9	S10A9_MOUSE	S100a9	Matrisome-associated	Secreted Factors	0	0	0	0	0	0	0	0	0	0	0	0	0	0	0	0	0	0	0	2	0	0	0	0	2	0	2
381	Serine protease inhibitor kazal-like protein, minor form	SPIKL_MOUSE	Spinkl	Matrisome-associated	ECM Regulators	0	0	0	0	0	0	0	0	0	0	0	0	0	0	0	0	0	0	0	2	2	0	0	0	2	2	2
395	Filaggrin-2	FILA2_MOUSE	Flg2	Matrisome-associated	Secreted Factors	0	0	0	0	0	0	0	0	0	0	0	0	0	0	0	0	0	0	0	2	2	0	0	0	3	3	3
399	Anionic trypsin-2	TRY2_MOUSE	Prss2	Matrisome-associated	ECM Regulators	0	0	0	0	0	0	0	0	0	0	0	0	0	0	0	0	0	0	0	2	3	0	0	0	3	0	3
401	Chymotrypsin-like elastase family member 2A	CEL2A_MOUSE	Cela2a	Matrisome-associated	ECM Regulators	0	0	0	0	0	0	0	0	0	0	0	0	0	0	0	0	0	0	2	2	0	0	0	0	0	2	0
416	Hemopexin	HEMO_MOUSE	Hpx	Matrisome-associated	ECM-affiliated Proteins	0	0	0	0	0	0	0	0	0	0	0	0	0	0	0	0	0	0	2	2	3	0	0	2	3	2	5
418	Alpha-1-antitrypsin 1-5	A1AT5_MOUSE	Serpina1e	Matrisome-associated	ECM Regulators	0	0	0	0	0	0	0	0	0	0	0	0	0	0	0	2	2	2	2	2	2	0	0	0	2	2	2
421	Cathepsin D	CATD_MOUSE	Ctsd	Matrisome-associated	ECM Regulators	0	0	0	0	0	0	0	0	0	0	0	0	0	0	0	0	0	0	0	0	0	0	0	0	0	0	0
428	Alpha-1-antitrypsin 1-4	A1AT4_MOUSE	Serpina1d	Matrisome-associated	ECM Regulators	0	0	0	0	0	0	0	0	0	0	0	0	0	0	0	0	2	0	0	3	2	0	0	0	3	3	2
450	Galectin-4	LEG4_MOUSE	Lgals4	Matrisome-associated	ECM-affiliated Proteins	0	0	2	0	2	0	0	0	0	0	0	0	0	0	0	0	0	0	0	2	0	0	0	0	0	0	0
472	Hornerin	HORN_MOUSE	Hrnr	Matrisome-associated	Secreted Factors	0	2	0	2	0	2	0	0	0	0	0	0	0	0	2	0	2	0	0	0	0	0	0	0	0	0	0
474	Kininogen-1	KNG1_MOUSE	Kng1	Matrisome-associated	ECM Regulators	0	0	0	0	0	0	0	0	0	0	0	0	0	0	0	0	0	0	0	0	0	2	2	0	0	0	0
478	Annexin A1	ANXA1_MOUSE	Anxa1	Matrisome-associated	ECM-affiliated Proteins	0	0	0	0	0	0	0	0	0	0	0	0	0	0	0	0	0	0	0	0	2	2	2	2	0	3	2
513	Chymotrypsin-like elastase family member 3B	CEL3B_MOUSE	Cela3b	Matrisome-associated	ECM Regulators	0	0	0	0	0	0	0	0	0	0	0	0	0	0	0	0	0	0	0	2	2	0	0	0	2	2	2
542	Alpha-1-antitrypsin 1-2	A1AT2_MOUSE	Serpina1b	Matrisome-associated	ECM Regulators	0	0	0	0	0	0	0	0	0	0	0	0	0	0	0	0	0	0	3	2	2	0	0	0	2	2	3
554	Galectin-3	LEG3_MOUSE	Lgals3	Matrisome-associated	ECM-affiliated Proteins	0	0	0	0	0	0	0	0	0	0	0	0	0	0	0	0	0	0	0	0	0	0	0	0	0	0	0
555	Galectin-2	LEG2_MOUSE	Lgals2	Matrisome-associated	ECM-affiliated Proteins	0	0	0	0	0	0	0	0	0	0	0	0	0	0	0	0	0	0	0	0	0	0	0	0	2	2	2
573	Filaggrin (Fragment)	FILA_MOUSE	Flg	Matrisome-associated	Secreted Factors	0	0	0	0	0	0	0	0	0	0	0	0	0	0	0	0	0	0	0	0	2	0	0	0	0	0	2
584	Annexin A4	ANXA4_MOUSE	Anxa4	Matrisome-associated	ECM-affiliated Proteins	0	0	0	0	0	0	0	0	0	0	0	0	0	0	0	0	0	0	0	2	0	0	0	0	2	2	0
589	Cathepsin B	CATB_MOUSE	Ctsb	Matrisome-associated	ECM Regulators	0	0	0	0	0	0	0	0	0	0	0	0	0	0	0	0	0	0	0	2	0	0	0	0	0	0	0
638	Chymotrypsin-like elastase family member 1	CELA1_MOUSE	Cela1	Matrisome-associated	ECM Regulators	0	0	0	0	0	0	0	0	0	0	0	0	0	0	0	0	0	0	0	0	0	0	0	0	0	0	0
648	Antithrombin-III	ANT3_MOUSE	Serpinc1	Matrisome-associated	ECM Regulators	0	0	0	0	0	0	0	0	0	0	0	0	0	0	0	0	0	0	0	2	0	0	0	0	0	0	2
657	Leukocyte elastase inhibitor A	ILEUA_MOUSE	Serpinb1a	Matrisome-associated	ECM Regulators	0	0	0	0	0	0	0	0	0	0	0	0	0	0	0	0	0	0	2	3	0	0	0	0	0	0	0
685	Plasminogen	PLMN_MOUSE	Plg	Matrisome-associated	ECM Regulators	0	0	0	0	0	0	0	0	0	0	0	0	0	0	0	0	0	0	0	0	0	0	0	0	0	0	0
695	Protein S100-A8	S10A8_MOUSE	S100a8	Matrisome-associated	Secreted Factors	0	0	0	0	0	0	0	0	0	0	0	0	0	0	0	0	0	0	0	0	0	0	0	0	0	0	0
701	Protein S100-A11	S10AB_MOUSE	S100a11	Matrisome-associated	Secreted Factors	0	0	0	0	0	0	0	0	0	0	0	0	0	0	0	0	0	0	0	0	0	0	0	0	2	0	0
725	Annexin A11	ANX11_MOUSE	Anxa11	Matrisome-associated	ECM-affiliated Proteins	0	0	0	0	0	0	0	0	0	0	0	0	0	0	0	0	0	0	0	0	0	0	0	0	0	0	0
1	Myosin-4	MYH4_MOUSE	Myh4			159	100	160	106	163	99	191	200	199	179	178	172	114	123	125	98	96	90	140	109	107	80	85	83	111	108	110
4	Titin	TITIN_MOUSE	Ttn			625	247	679	213	654	179	610	644	591	511	539	507	410	425	458	197	218	189	207	263	246	158	181	180	259	265	272
6	Actin, alpha skeletal muscle	ACTS_MOUSE	Acta1			17	11	18	12	14	12	20	21	19	19	19	18	15	14	16	19	19	19	20	16	16	12	13	11	15	15	15
7	Myosin-1	MYH1_MOUSE	Myh1			57	35	59	31	58	28	60	58	60	57	59	58	33	32	35	23	25	20	42	25	29	23	29	27	29	27	30
8	Creatine kinase M-type	KCRM_MOUSE	Ckm			12	8	12	8	12	8	17	14	16	12	11	11	9	11	11	13	14	12	19	16	17	8	8	9	16	17	16
9	Myosin light chain 1/3, skeletal muscle isoform	MYL1_MOUSE	Myl1			15	7	16	8	15	8	21	23	20	14	13	13	12	12	11	11	12	11	12	12	13	9	9	9	12	12	13
10	Sarcoplasmic/endoplasmic reticulum calcium ATPase 1	AT2A1_MOUSE	Atp2a1			23	40	29	35	26	38	35	37	36	31	34	33	29	28	31	25	27	21	36	27	28	24	23	22	30	28	30
11	Hemoglobin subunit beta-1	HBB1_MOUSE	Hbb-b1			7	7	8	6	8	5	8	8	8	7	6	6	8	6	6	8	8	8	9	9	9	6	8	7	9	9	9
12	Hemoglobin subunit alpha	HBA_MOUSE	Hba			4	3	4	4	4	4	6	6	6	4	4	4	5	5	5	6	6	6	7	6	6	4	4	4	6	6	6
13	Myosin regulatory light chain 2, skeletal muscle isoform	MLRS_MOUSE	Mylpf			13	4	15	5	14	4	16	17	16	12	13	15	8	10	10	11	10	11	14	12	13	7	7	7	13	13	14
14	Serum albumin	ALBU_MOUSE	Alb			16	11	14	11	15	11	16	17	17	7	8	9	9	9	10	18	16	16	31	36	35	11	18	15	36	37	36
15	Alpha-actinin-3	ACTN3_MOUSE	Actn3			45	15	45	15	47	15	40	46	42	41	43	41	25	25	27	18	20	18	40	33	35	22	20	21	34	36	37
16	Fructose-bisphosphate aldolase A	ALDOA_MOUSE	Aldoa			14	6	13	6	15	9	17	16	18	14	14	13	12	13	16	23	21	23	22	18	19	11	10	9	18	19	19
17	Keratin, type II cuticular Hb6	KRT86_MOUSE	Krt86			3	32	3	33	2	35	50	53	49	8	17	13	16	20	22	5	3	7	2	13	10	14	21	15	6	12	8
18	Keratin, type I cuticular Ha3-I	KT33A_MOUSE	Krt33a			5	26	5	28	3	28	39	34	36	7	12	9	12	13	14	7	6	6	0	12	10	15	17	17	8	13	11
19	Glyceraldehyde-3-phosphate dehydrogenase	G3P_MOUSE	Gapdh			14	8	12	6	11	9	12	13	13	8	8	7	11	10	11	9	11	10	14	12	12	6	6	6	12	12	11
20	ATP synthase subunit beta, mitochondrial	ATPB_MOUSE	Atp5f1b			21	2	22	3	22	4	15	19	17	14	15	14	8	8	10	16	14	13	20	23	22	12	12	11	23	22	22
21	Glycogen phosphorylase, muscle form	PYGM_MOUSE	Pygm			24	6	28	3	25	0	4	7	9	18	20	20	6	6	7	19	19	17	39	32	28	9	11	11	28	28	30
22	Beta-enolase	ENOB_MOUSE	Eno3			10	3	7	4	8	3	10	9	10	10	9	10	9	9	9	16	17	16	17	14	14	8	8	9	14	13	14
23	Parvalbumin alpha	PRVA_MOUSE	Pvalb			3	2	3	3	3	2	5	5	5	4	6	3	2	2	3	9	9	10	8	11	9	5	6	4	11	11	12
25	Tropomyosin beta chain	TPM2_MOUSE	Tpm2			11	2	10	2	10	2	15	13	12	8	8	8	3	4	2	11	10	11	18	12	14	10	10	10	12	11	12
26	Alpha-actinin-2	ACTN2_MOUSE	Actn2			24	5	24	4	24	3	23	20	21	22	24	25	14	14	16	12	14	13	22	17	18	10	11	9	19	19	20
27	Desmin	DESM_MOUSE	Des			23	2	22	3	23	2	30	28	32	20	18	19	14	19	15	9	10	9	15	14	17	7	8	5	14	15	16
28	Keratin, type I cytoskeletal 10	K1C10_MOUSE	Krt10			19	10	17	14	18	15	21	21	20	19	20	19	13	13	14	9	9	9	13	13	15	6	9	8	15	16	16
29	Pyruvate kinase PKM	KPYM_MOUSE	Pkm			17	2	19	3	18	2	16	12	15	17	15	15	10	10	9	12	12	9	16	17	17	12	13	11	17	17	16
30	Myosin-binding protein C, fast-type	MYPC2_MOUSE	Mybpc2			16	0	18	0	17	2	16	12	12	17	12	15	9	7	9	18	15	16	30	21	20	15	21	17	21	20	19
31	Keratin, type II cytoskeletal 2 epidermal	K22E_MOUSE	Krt2			18	12	20	11	22	12	21	23	18	19	21	21	12	14	12	7	7	6	5	11	10	10	11	11	8	10	11
32	ATP synthase subunit alpha, mitochondrial	ATPA_MOUSE	Atp5f1a			15	4	16	4	15	3	16	18	13	14	14	12	12	12	12	10	11	12	16	11	13	7	7	7	12	12	13
33	Tropomyosin alpha-1 chain	TPM1_MOUSE	Tpm1			7	3	8	0	9	0	9	8	10	7	9	7	4	3	3	9	8	7	15	11	9	6	8	7	10	10	11
34	Myoglobin	MYG_MOUSE	Mb			5	0	5	2	6	0	7	8	7	5	5	4	5	5	5	7	7	5	7	8	8	3	5	3	8	7	8
35	Myosin-7	MYH7_MOUSE	Myh7			33	0	33	0	35	0	28	30	25	32	28	26	13	13	14	5	7	5	21	15	17	13	15	16	17	15	13
36	ADP/ATP translocase 1	ADT1_MOUSE	Slc25a4			8	15	11	13	8	14	7	8	7	11	13	11	11	13	12	10	9	9	14	13	10	3	3	5	12	10	10
37	Tubulin beta-4B chain	TBB4B_MOUSE	Tubb4b			17	3	18	4	17	5	18	17	15	15	17	15	9	11	11	10	9	7	14	16	16	0	3	0	13	17	16
39	Seminal vesicle secretory protein 4	SVS4_MOUSE	Svs4			4	2	3	2	4	2	7	6	6	4	3	4	3	2	2	5	4	4	3	3	3	2	2	2	3	3	3
40	Carbamoyl-phosphate synthase [ammonia], mitochondrial	CPSM_MOUSE	Cps1			13	0	20	0	15	0	10	11	14	11	10	10	6	9	10	16	18	14	42	27	26	9	11	10	29	26	27
41	Voltage-dependent anion-selective channel protein 1	VDAC1_MOUSE	Vdac1			11	5	10	6	11	6	16	13	13	12	13	13	10	10	10	9	8	8	8	6	6	0	2	0	6	6	6
42	Seminal vesicle secretory protein 5	SVS5_MOUSE	Svs5			5	0	5	0	5	0	6	6	6	3	4	4	3	3	3	3	3	3	2	4	4	0	0	0	4	4	4
43	Vimentin	VIME_MOUSE	Vim			22	0	21	2	21	2	20	17	16	17	20	17	3	6	6	2	2	3	8	12	12	9	9	7	14	13	13
45	Malate dehydrogenase, mitochondrial	MDHM_MOUSE	Mdh2			11	5	11	2	11	2	11	8	8	6	8	7	12	11	10	13	10	14	12	12	13	6	6	6	15	13	15
46	Heat shock cognate 71 kDa protein	HSP7C_MOUSE	Hspa8			15	0	15	0	18	0	16	17	14	11	11	13	9	12	14	9	11	8	18	13	13	7	10	8	14	15	13
47	Seminal vesicle secretory protein 3A	SVS3A_MOUSE	Svs3a			11	0	9	0	9	0	14	10	12	10	8	10	8	8	8	7	7	6	5	6	6	3	3	3	5	6	6
48	Keratin, type II cytoskeletal 5	K2C5_MOUSE	Krt5			11	2	10	3	12	3	22	17	19	15	12	12	13	18	16	9	12	8	13	11	11	6	4	5	12	12	10
49	Carbonic anhydrase 3	CAH3_MOUSE	Ca3			5	2	5	0	7	0	4	4	3	3	3	2	3	0	0	5	6	6	16	11	9	3	4	4	9	10	8
50	sp|TRYP_PIG(Common contaminant protein)	sp|TRYP_PIG(Common				2	5	2	5	2	5	2	2	0	2	2	2	2	3	3	2	2	2	3	4	4	0	0	2	3	3	4
51	Filamin-C	FLNC_MOUSE	Flnc			26	0	29	0	27	0	19	23	18	22	27	20	12	17	18	9	10	8	7	7	9	5	5	4	14	11	11
52	Troponin T, fast skeletal muscle	TNNT3_MOUSE	Tnnt3			2	0	3	0	2	0	3	0	0	2	2	3	0	2	2	5	5	4	11	11	11	5	5	3	9	12	10
53	Myomesin-1	MYOM1_MOUSE	Myom1			21	0	26	0	21	0	12	14	11	10	8	8	13	12	14	12	8	12	20	10	11	4	4	5	11	11	12
54	Tubulin alpha-1B chain	TBA1B_MOUSE	Tuba1b			13	4	13	3	13	2	11	9	10	10	9	12	4	5	7	4	5	4	13	10	10	3	4	5	10	11	10
55	Aconitate hydratase, mitochondrial	ACON_MOUSE	Aco2			8	3	11	2	10	3	8	13	10	5	10	8	5	10	11	14	13	10	22	15	15	10	11	10	16	18	18
56	LIM domain-binding protein 3	LDB3_MOUSE	Ldb3			11	0	13	0	12	0	10	9	11	9	8	6	7	8	8	6	7	7	11	7	9	2	2	2	8	10	9
57	Troponin C, skeletal muscle	TNNC2_MOUSE	Tnnc2			0	0	0	0	0	0	0	2	0	0	0	0	0	0	0	0	0	2	5	7	7	7	7	7	6	6	7
58	Keratin, type I cytoskeletal 14	K1C14_MOUSE	Krt14			13	4	14	4	15	4	18	18	18	16	19	17	8	9	8	6	6	3	4	5	5	4	2	2	5	4	5
59	Triosephosphate isomerase	TPIS_MOUSE	Tpi1			7	3	6	4	9	3	8	9	9	8	7	9	4	5	5	9	8	8	11	10	8	7	8	8	9	9	10
61	Keratin, type I cuticular Ha3-II	KT33B_MOUSE	Krt33b			0	11	0	11	0	11	19	16	20	0	3	0	4	5	5	0	0	0	0	5	0	7	9	7	0	3	2
62	L-lactate dehydrogenase A chain	LDHA_MOUSE	Ldha			11	0	11	0	11	0	7	8	9	8	9	8	6	6	7	12	11	11	16	11	9	9	11	9	9	7	10
63	Actin, cytoplasmic 1	ACTB_MOUSE	Actb			6	4	6	2	6	2	4	5	3	2	2	4	4	5	5	4	4	4	9	7	8	2	3	2	8	8	9
64	Histone H4	H4_MOUSE	Hist1h4a			7	0	6	0	6	0	9	8	9	5	4	5	3	4	5	6	6	5	7	5	5	3	3	2	6	6	5
65	Phosphoglycerate kinase 1	PGK1_MOUSE	Pgk1			5	0	4	0	4	0	5	5	5	3	2	3	2	2	2	5	8	6	14	10	11	5	8	5	11	9	10
67	Creatine kinase S-type, mitochondrial	KCRS_MOUSE	Ckmt2			8	8	10	5	8	6	9	10	9	7	9	9	4	4	4	5	5	5	11	7	8	0	0	0	9	8	8
68	Keratin, type II cytoskeletal 1b	K2C1B_MOUSE	Krt77			16	0	15	2	15	0	12	15	14	10	9	11	10	13	12	7	6	6	8	8	8	8	8	6	9	9	9
69	Myozenin-1	MYOZ1_MOUSE	Myoz1			8	0	7	2	8	0	7	6	7	6	8	7	4	5	5	4	3	3	5	7	6	0	0	2	6	6	6
70	Plectin	PLEC_MOUSE	Plec			21	0	24	0	22	0	16	13	11	26	29	24	9	10	11	0	0	0	5	6	5	2	4	4	3	6	7
71	Myosin-11	MYH11_MOUSE	Myh11			15	0	14	0	17	0	10	9	12	20	20	14	2	2	0	3	3	2	13	18	17	16	19	16	16	21	17
72	Keratin, type II cytoskeletal 8	K2C8_MOUSE	Krt8			15	0	16	0	15	0	8	10	10	17	14	15	3	4	4	2	0	2	9	7	7	6	8	8	8	7	6
73	Calsequestrin-1	CASQ1_MOUSE	Casq1			3	0	3	0	0	0	0	2	3	2	2	2	0	0	0	2	2	2	8	9	8	3	4	4	8	8	8
74	Keratin, type II cuticular Hb4	KRT84_MOUSE	Krt84			8	13	8	13	10	13	17	19	16	14	17	17	9	14	10	5	4	4	0	4	5	6	6	5	3	4	7
75	Troponin I, fast skeletal muscle	TNNI2_MOUSE	Tnni2			2	0	2	0	3	0	2	3	2	3	2	3	0	0	0	2	0	2	7	3	5	2	3	2	5	4	5
76	Sarcalumenin	SRCA_MOUSE	Srl			9	4	10	0	10	0	2	4	5	3	2	3	6	8	6	7	6	6	19	14	15	6	6	6	13	17	14
78	Serotransferrin	TRFE_MOUSE	Tf			0	0	2	0	0	0	0	0	0	0	0	0	2	0	0	13	12	10	24	23	21	7	6	6	20	22	20
79	Keratin, type II cytoskeletal 1	K2C1_MOUSE	Krt1			17	2	16	3	15	4	15	15	16	15	15	15	8	7	10	0	2	0	5	2	2	6	5	5	5	3	6
80	Endoplasmic reticulum chaperone BiP	BIP_MOUSE	Hspa5			10	2	10	0	10	0	8	6	6	8	4	6	4	5	5	7	8	4	10	9	14	5	6	6	10	12	13
81	Cytochrome b-c1 complex subunit 2, mitochondrial	QCR2_MOUSE	Uqcrc2			10	0	11	0	11	0	5	6	6	6	5	9	7	6	8	5	6	6	12	10	10	4	4	3	10	11	12
82	Alpha-2-HS-glycoprotein	FETUA_MOUSE	Ahsg			6	5	6	5	6	5	6	6	6	7	7	7	3	5	3	0	0	0	2	6	6	0	0	2	6	6	6
83	Phosphoglycerate mutase 2	PGAM2_MOUSE	Pgam2			4	0	3	0	5	0	2	2	2	2	2	2	2	3	3	9	9	10	11	9	9	5	7	3	8	7	7
84	Elongation factor 1-alpha 1	EF1A1_MOUSE	Eef1a1			8	2	6	2	5	2	3	0	2	3	4	4	5	6	6	7	7	7	6	6	6	2	3	3	5	7	5
87	Myosin-8	MYH8_MOUSE	Myh8			8	0	9	0	8	2	5	6	5	7	7	8	4	4	5	4	3	4	7	2	2	3	5	4	0	3	3
88	Keratin, type I cuticular Ha4	KRT34_MOUSE	Krt34			0	5	0	6	0	6	12	13	13	3	4	4	3	4	2	0	0	0	0	3	3	3	5	3	3	4	4
89	Histone H2B type 1-M	H2B1M_MOUSE	Hist1h2bm			2	0	0	0	2	0	3	2	0	0	0	0	3	4	3	4	4	4	4	5	5	3	2	0	5	5	5
90	Trifunctional enzyme subunit alpha, mitochondrial	ECHA_MOUSE	Hadha			11	8	11	7	12	4	5	5	6	9	10	7	7	5	9	3	4	5	13	7	8	6	7	6	7	9	10
91	Pancreatic alpha-amylase	AMYP_MOUSE	Amy2			7	0	7	0	7	0	0	0	0	2	0	2	0	0	0	2	0	2	17	6	7	3	3	2	7	5	6
92	3-ketoacyl-CoA thiolase, mitochondrial	THIM_MOUSE	Acaa2			6	0	6	0	7	0	6	7	6	6	7	5	6	5	8	9	8	7	9	7	7	3	3	3	9	9	9
94	Fatty acid synthase	FAS_MOUSE	Fasn			4	2	9	2	9	0	3	5	3	7	9	9	5	6	8	6	7	6	17	9	10	7	10	4	12	10	9
95	Adenylate kinase isoenzyme 1	KAD1_MOUSE	Ak1			5	0	4	0	6	0	2	5	3	3	0	2	3	3	3	6	4	3	9	9	9	3	3	2	9	9	9
96	Heat shock protein HSP 90-beta	HS90B_MOUSE	Hsp90ab1			5	0	8	0	7	0	3	0	0	3	2	2	3	3	3	3	3	3	12	7	7	5	5	5	8	9	8
97	Keratin, type I cytoskeletal 15	K1C15_MOUSE	Krt15			11	0	11	0	11	0	9	9	9	10	10	11	3	3	3	0	2	0	0	3	3	3	3	0	3	5	4
98	Glutathione S-transferase P 1	GSTP1_MOUSE	Gstp1			7	0	7	0	8	0	3	4	5	2	0	2	0	0	0	5	5	4	5	6	5	0	0	0	5	5	5
99	Keratin, type I cuticular Ha6	KRT36_MOUSE	Krt36			4	6	6	8	5	9	11	10	8	7	9	9	7	9	8	4	3	5	0	3	3	3	0	2	0	3	2
100	Fatty acid-binding protein, liver	FABPL_MOUSE	Fabp1			2	0	2	0	2	0	0	2	0	0	2	2	2	0	0	5	6	6	4	6	6	5	4	4	6	5	6
101	Keratin, type II cuticular 87	KRT87_MOUSE	Krt87			0	9	0	12	0	12	14	14	12	0	4	4	4	4	2	0	0	0	0	4	2	6	5	7	0	3	0
102	Phosphoglucomutase-1	PGM1_MOUSE	Pgm1			5	0	5	0	0	0	0	0	0	3	2	3	0	0	0	7	6	7	16	11	10	5	5	7	13	11	12
103	Histone H2A.J	H2AJ_MOUSE	H2afj			0	0	0	0	2	0	0	0	0	0	0	0	2	2	2	2	2	2	0	3	3	0	0	0	3	3	3
104	Aspartate aminotransferase, mitochondrial	AATM_MOUSE	Got2			6	0	6	0	5	0	4	3	3	4	3	3	7	6	8	8	8	9	6	8	8	3	4	2	8	8	8
105	Four and a half LIM domains protein 1	FHL1_MOUSE	Fhl1			6	0	6	0	8	0	7	7	6	0	0	0	5	5	5	6	5	4	9	5	5	0	0	2	5	4	6
106	Prelamin-A/C	LMNA_MOUSE	Lmna			9	0	14	0	14	0	7	5	5	12	11	11	2	4	3	3	4	3	2	5	4	4	3	3	5	4	5
107	Peptidyl-prolyl cis-trans isomerase A	PPIA_MOUSE	Ppia			5	0	3	0	5	2	4	5	3	2	4	3	2	0	0	3	3	2	9	7	7	0	0	0	5	6	5
108	Keratin, type II cuticular Hb5	KRT85_MOUSE	Krt85			0	13	0	11	0	14	14	14	11	0	2	0	2	2	2	0	0	2	0	0	0	5	5	4	0	0	0
111	Keratin, type II cytoskeletal 75	K2C75_MOUSE	Krt75			3	12	5	13	3	11	4	7	6	12	9	7	10	10	10	4	4	5	0	0	0	3	4	5	0	0	0
113	ATP synthase subunit d, mitochondrial	ATP5H_MOUSE	Atp5pd			7	0	7	0	9	0	0	2	2	4	3	4	2	2	2	3	3	3	2	4	3	2	2	2	5	3	4
114	Keratin, type I cytoskeletal 17	K1C17_MOUSE	Krt17			7	6	6	4	6	5	9	8	9	10	9	10	4	3	4	2	2	2	0	3	4	0	0	0	3	3	2
115	Cytochrome c oxidase subunit 2	COX2_MOUSE	Mtco2			2	3	4	3	2	3	2	3	3	2	2	3	2	4	4	3	3	2	3	3	3	2	2	2	3	3	3
118	ATP synthase subunit O, mitochondrial	ATPO_MOUSE	Atp5po			6	0	5	0	5	0	3	4	3	4	3	4	4	6	7	5	6	4	7	5	6	0	2	3	6	5	6
119	60 kDa heat shock protein, mitochondrial	CH60_MOUSE	Hspd1			7	0	6	0	5	0	3	2	3	4	6	3	2	3	3	4	5	5	3	8	9	5	5	3	8	7	6
121	ATP-dependent 6-phosphofructokinase, muscle type	PFKAM_MOUSE	Pfkm			4	0	5	0	5	0	0	0	0	0	2	0	5	4	4	5	5	5	12	9	9	3	3	3	8	11	9
123	Keratin-associated protein 7-1	KRA71_MOUSE	Krtap7-1			2	2	0	2	2	2	4	4	4	0	0	0	0	0	0	0	0	0	0	2	2	0	0	0	2	2	2
124	Aldehyde dehydrogenase, mitochondrial	ALDH2_MOUSE	Aldh2			6	0	7	0	6	0	2	4	4	3	4	2	4	0	5	4	4	4	10	9	8	2	2	2	9	10	8
125	Fructose-bisphosphate aldolase B	ALDOB_MOUSE	Aldob			5	0	4	0	4	0	5	3	4	2	3	3	0	0	3	7	5	7	7	6	8	2	3	2	5	6	6
126	Alpha-enolase	ENOA_MOUSE	Eno1			0	0	2	0	3	0	3	3	4	3	3	4	2	2	2	6	6	5	8	6	5	3	3	3	4	5	5
127	Elongation factor 2	EF2_MOUSE	Eef2			3	0	2	0	4	0	0	0	3	2	5	3	4	3	3	6	8	4	13	11	11	4	5	4	8	9	9
128	Citrate synthase, mitochondrial	CISY_MOUSE	Cs			0	0	0	0	2	0	2	2	0	0	2	2	4	5	6	6	5	3	7	3	5	0	0	0	5	4	5
129	Malate dehydrogenase, cytoplasmic	MDHC_MOUSE	Mdh1			2	0	2	0	2	0	4	4	4	2	3	0	3	3	2	3	3	4	8	6	6	3	4	2	6	5	6
130	Myosin light chain 3	MYL3_MOUSE	Myl3			4	0	5	0	6	0	3	4	4	2	2	2	2	0	0	4	2	4	0	8	8	4	0	3	7	7	8
131	Cytochrome b-c1 complex subunit 1, mitochondrial	QCR1_MOUSE	Uqcrc1			4	0	5	2	5	2	7	8	7	6	6	7	0	2	2	3	2	2	8	7	5	0	2	0	6	4	8
132	Glutathione S-transferase Mu 1	GSTM1_MOUSE	Gstm1			3	0	3	0	3	0	0	0	2	2	0	2	0	2	3	6	6	5	8	7	5	0	4	3	6	8	6
133	Cytochrome c oxidase subunit 5A, mitochondrial	COX5A_MOUSE	Cox5a			3	3	2	2	2	2	3	0	2	4	2	2	3	3	3	3	3	3	0	4	4	0	0	0	4	4	4
134	Keratin, type I cytoskeletal 13	K1C13_MOUSE	Krt13			11	0	10	0	9	0	8	7	7	8	7	7	0	2	3	0	0	0	0	0	2	2	2	2	0	0	2
135	Keratin-associated protein 15-1	KR151_MOUSE	Krtap15-1			0	5	0	5	0	5	6	5	6	2	2	2	4	4	4	3	4	3	0	3	2	0	0	0	2	2	3
136	Protein disulfide-isomerase	PDIA1_MOUSE	P4hb			2	0	2	0	3	0	0	0	0	2	2	0	0	0	0	4	4	0	11	7	8	3	4	3	7	8	8
137	Keratin, type I cytoskeletal 18	K1C18_MOUSE	Krt18			11	0	11	0	8	0	8	10	7	5	6	5	3	2	4	2	2	2	2	4	2	2	3	3	2	0	3
138	Alpha-crystallin B chain	CRYAB_MOUSE	Cryab			4	0	4	0	5	0	3	5	3	4	4	4	3	3	4	2	2	2	5	5	6	2	2	2	5	6	6
139	Peroxiredoxin-1	PRDX1_MOUSE	Prdx1			3	0	2	0	5	0	2	0	0	2	0	2	2	3	3	5	7	5	4	6	5	2	3	0	6	5	5
140	Glutamate dehydrogenase 1, mitochondrial	DHE3_MOUSE	Glud1			5	0	6	0	6	0	0	2	0	3	2	0	0	0	0	2	2	2	9	5	4	6	6	5	6	5	5
141	Alpha-crystallin A chain	CRYAA_MOUSE	Cryaa			3	0	3	0	3	0	3	4	4	4	4	4	3	4	4	2	3	0	2	4	4	2	2	2	4	4	4
142	Dihydrolipoyllysine-residue acetyltransferase component of pyruvate dehydrogenase complex, mitochondrial	ODP2_MOUSE	Dlat			6	0	7	0	7	0	3	6	4	9	6	9	4	4	5	2	2	2	4	3	3	0	0	0	3	3	3
143	Nucleoside diphosphate kinase B	NDKB_MOUSE	Nme2			2	0	0	0	4	0	0	3	2	0	0	0	0	0	2	4	3	2	7	6	5	4	4	3	6	5	3
144	Glucose-6-phosphate isomerase	G6PI_MOUSE	Gpi			2	0	2	0	2	0	0	2	2	0	0	0	0	0	0	2	2	2	11	6	4	0	3	3	7	9	7
145	Catalase	CATA_MOUSE	Cat			2	0	3	0	2	0	0	0	0	0	0	2	0	0	0	5	5	5	12	9	9	4	4	2	9	12	10
146	Argininosuccinate synthase	ASSY_MOUSE	Ass1			4	0	3	0	4	0	0	2	0	3	0	3	0	0	0	2	2	3	9	5	6	0	0	0	5	5	5
147	Peroxiredoxin-5, mitochondrial	PRDX5_MOUSE	Prdx5			0	0	0	0	2	0	0	0	0	0	0	0	0	2	2	3	2	2	3	7	8	2	4	4	7	8	8
148	Filamin-A	FLNA_MOUSE	Flna			4	0	5	0	7	0	4	2	2	6	3	5	7	7	7	4	4	7	0	3	4	0	2	4	4	4	4
149	Myelin basic protein	MBP_MOUSE	Mbp			2	0	2	0	2	0	2	2	2	0	0	0	3	3	2	3	4	3	3	3	3	0	2	0	3	3	3
150	Trifunctional enzyme subunit beta, mitochondrial	ECHB_MOUSE	Hadhb			4	0	3	0	5	0	3	2	4	2	4	4	6	6	7	4	4	5	8	4	6	0	2	0	4	6	4
151	Retinal dehydrogenase 1	AL1A1_MOUSE	Aldh1a1			2	0	3	0	0	0	0	0	0	2	2	0	2	3	2	5	4	6	7	11	10	4	3	3	9	10	10
152	Aspartate aminotransferase, cytoplasmic	AATC_MOUSE	Got1			2	0	3	0	0	0	0	0	0	0	0	0	0	2	0	8	5	6	8	7	6	4	3	0	6	7	7
153	Peroxiredoxin-6	PRDX6_MOUSE	Prdx6			2	0	2	0	2	0	0	0	0	0	0	0	0	0	0	3	3	3	3	7	8	4	4	4	7	8	7
154	ATP synthase subunit gamma, mitochondrial	ATPG_MOUSE	Atp5f1c			6	0	5	0	4	0	4	5	4	3	3	3	2	3	3	3	2	2	6	5	5	2	0	2	4	5	6
155	Keratin, type II cytoskeletal 4	K2C4_MOUSE	Krt4			5	0	6	0	5	0	7	7	5	5	4	3	5	4	4	2	3	3	0	2	2	3	3	3	0	0	0
156	Heat shock protein beta-1	HSPB1_MOUSE	Hspb1			5	0	6	0	5	0	3	4	4	4	4	4	0	0	2	0	0	2	0	3	3	0	0	0	4	3	4
158	2-oxoglutarate dehydrogenase, mitochondrial	ODO1_MOUSE	Ogdh			2	0	5	0	5	0	2	5	0	3	5	3	3	2	4	3	2	3	5	3	4	3	4	3	5	4	5
159	Keratin, type I cytoskeletal 19	K1C19_MOUSE	Krt19			6	0	5	0	4	0	4	3	3	7	9	7	5	5	5	3	3	2	2	0	0	0	0	0	0	4	2
160	Sodium/potassium-transporting ATPase subunit alpha-1	AT1A1_MOUSE	Atp1a1			0	3	0	3	0	3	6	4	3	7	8	8	3	6	7	3	4	0	4	4	5	4	3	4	7	5	7
162	Transitional endoplasmic reticulum ATPase	TERA_MOUSE	Vcp			3	0	3	0	4	0	0	0	0	3	0	2	0	0	0	4	3	4	9	5	7	3	5	6	6	7	6
163	Long-chain specific acyl-CoA dehydrogenase, mitochondrial	ACADL_MOUSE	Acadl			2	0	0	0	2	0	0	0	0	0	2	0	3	2	2	4	4	5	7	6	6	2	2	2	4	5	5
164	NADH dehydrogenase [ubiquinone] 1 alpha subcomplex subunit 8	NDUA8_MOUSE	Ndufa8			4	0	4	0	4	0	3	3	3	4	3	4	0	2	4	0	0	0	2	3	4	0	2	2	3	2	0
165	Fatty acid-binding protein, adipocyte	FABP4_MOUSE	Fabp4			2	0	2	0	2	0	0	0	0	3	5	6	2	2	2	3	3	2	3	4	3	4	4	3	3	4	5
166	Isocitrate dehydrogenase [NADP], mitochondrial	IDHP_MOUSE	Idh2			2	0	3	0	4	0	2	4	3	0	0	0	0	2	2	4	4	0	9	4	3	2	3	2	2	3	4
167	Tubulin beta-5 chain	TBB5_MOUSE	Tubb5			3	0	3	0	4	0	4	4	4	3	4	4	2	2	2	0	0	0	3	3	2	0	2	0	3	2	2
169	Cytochrome c1, heme protein, mitochondrial	CY1_MOUSE	Cyc1			3	0	2	0	3	0	0	2	0	4	4	4	3	3	3	0	0	0	3	2	3	2	2	2	0	0	0
170	Pyruvate dehydrogenase E1 component subunit beta, mitochondrial	ODPB_MOUSE	Pdhb			4	0	3	0	4	0	2	3	2	2	0	0	0	0	0	4	3	4	7	4	5	0	0	0	5	5	5
171	Histone H3.3C	H3C_MOUSE	H3f3c			0	0	0	0	0	0	2	2	3	0	0	0	0	0	0	0	0	0	2	2	2	0	0	0	2	2	2
172	Major urinary protein 17	MUP17_MOUSE	Mup17			0	0	0	0	0	0	0	0	0	0	0	0	0	0	0	3	2	2	2	7	7	0	0	0	7	6	5
173	Acetyl-CoA acetyltransferase, mitochondrial	THIL_MOUSE	Acat1			2	0	2	0	2	0	2	0	0	0	0	0	2	2	2	6	6	5	5	7	6	0	2	2	5	5	5
175	Glycogen phosphorylase, brain form	PYGB_MOUSE	Pygb			2	0	2	0	2	0	0	0	0	2	0	2	0	0	0	2	0	2	2	2	2	0	2	2	2	2	2
176	Ferritin light chain 1	FRIL1_MOUSE	Ftl1			2	0	2	0	4	0	0	2	2	2	0	0	0	0	0	0	0	2	3	7	7	0	0	0	7	7	7
177	Methanethiol oxidase	SBP1_MOUSE	Selenbp1			0	0	0	0	0	0	0	0	0	2	2	2	0	0	0	4	4	4	10	7	7	2	0	2	7	9	9
178	Non-specific lipid-transfer protein	NLTP_MOUSE	Scp2			0	0	0	0	0	0	0	0	0	0	0	0	2	2	2	5	6	3	2	5	6	2	3	3	6	5	6
179	Cytochrome c, somatic	CYC_MOUSE	Cycs			0	0	0	0	0	0	0	0	0	0	0	0	0	2	2	4	4	5	2	5	3	0	0	0	4	4	4
180	Very long-chain specific acyl-CoA dehydrogenase, mitochondrial	ACADV_MOUSE	Acadvl			3	0	7	0	7	0	0	2	2	3	5	4	3	3	4	3	4	3	6	5	6	4	4	3	5	5	4
181	Cytochrome c oxidase subunit NDUFA4	NDUA4_MOUSE	Ndufa4			3	0	3	0	3	0	2	2	3	2	2	2	0	2	2	0	0	0	2	2	2	0	0	0	2	2	2
182	Myelin protein P0	MYP0_MOUSE	Mpz			2	3	2	2	2	2	0	0	0	2	0	0	3	3	3	3	3	3	3	3	3	0	0	0	3	3	2
183	NADH dehydrogenase [ubiquinone] iron-sulfur protein 3, mitochondrial	NDUS3_MOUSE	Ndufs3			6	0	7	0	6	0	0	0	0	4	3	4	0	0	0	0	0	0	5	4	3	0	0	0	3	3	3
184	Voltage-dependent anion-selective channel protein 2	VDAC2_MOUSE	Vdac2			5	3	3	2	2	0	4	4	3	4	5	4	5	6	6	2	4	2	2	2	3	0	0	0	2	3	3
185	Myosin-6	MYH6_MOUSE	Myh6			4	0	4	0	6	0	5	2	7	3	3	5	2	0	0	0	0	0	0	3	3	2	2	2	2	0	3
186	Cytochrome b-c1 complex subunit Rieske, mitochondrial	UCRI_MOUSE	Uqcrfs1			4	0	4	0	3	0	0	0	0	0	0	2	0	0	0	0	0	2	2	2	3	0	0	0	3	3	3
187	Long-chain-fatty-acid--CoA ligase 1	ACSL1_MOUSE	Acsl1			0	2	2	2	0	0	0	2	0	5	4	5	4	5	7	3	2	0	6	3	3	3	2	2	4	4	5
188	14-3-3 protein epsilon	1433E_MOUSE	Ywhae			0	0	0	0	0	0	0	0	0	2	2	0	0	0	0	2	0	2	5	6	6	2	4	0	6	6	6
189	Keratin, type II cuticular Hb1	KRT81_MOUSE	Krt81			0	0	0	0	0	0	5	5	5	0	0	0	0	0	0	0	0	0	0	0	0	0	0	0	0	0	0
190	Electron transfer flavoprotein subunit beta	ETFB_MOUSE	Etfb			0	0	0	0	0	0	0	0	0	0	0	0	0	0	0	2	3	2	8	6	9	2	4	3	8	6	9
191	Electron transfer flavoprotein subunit alpha, mitochondrial	ETFA_MOUSE	Etfa			2	0	0	0	3	0	0	0	0	0	0	0	0	0	2	2	4	3	5	5	5	4	3	3	5	5	6
192	Fatty acid-binding protein, heart	FABPH_MOUSE	Fabp3			0	0	0	0	0	0	0	0	0	0	0	0	0	0	0	3	3	3	4	5	4	2	4	2	5	4	5
193	Pyruvate dehydrogenase E1 component subunit alpha, somatic form, mitochondrial	ODPA_MOUSE	Pdha1			4	0	4	0	4	0	0	0	0	0	0	0	0	0	0	2	2	0	3	4	3	3	3	3	4	4	3
194	Cytosolic 10-formyltetrahydrofolate dehydrogenase	AL1L1_MOUSE	Aldh1l1			2	0	0	0	3	0	3	0	2	2	3	2	2	0	0	3	0	2	9	3	4	2	0	5	4	4	4
195	Ryanodine receptor 1	RYR1_MOUSE	Ryr1			3	2	8	0	4	0	5	2	4	14	12	19	4	8	7	0	0	0	4	2	0	0	3	2	0	0	2
196	Superoxide dismutase [Cu-Zn]	SODC_MOUSE	Sod1			0	0	0	0	0	0	0	0	0	0	0	0	0	0	0	3	3	3	0	3	3	2	2	3	4	4	4
197	Adenosylhomocysteinase	SAHH_MOUSE	Ahcy			0	0	0	0	2	0	0	0	0	0	0	2	0	0	2	5	5	2	7	7	2	3	3	3	4	3	3
198	Cytochrome c oxidase subunit 4 isoform 1, mitochondrial	COX41_MOUSE	Cox4i1			2	0	2	0	3	0	2	2	0	0	0	0	3	4	4	2	2	2	3	2	2	0	0	0	3	3	2
199	Phosphate carrier protein, mitochondrial	MPCP_MOUSE	Slc25a3			2	3	2	5	2	4	0	0	0	2	2	2	4	5	5	3	3	2	3	0	0	0	0	0	2	0	0
200	Keratin-associated protein 6-5	KRA65_MOUSE	Krtap6-5			0	2	0	2	0	2	5	5	5	0	3	0	3	3	3	3	3	3	0	3	4	0	0	0	2	0	2
201	Isocitrate dehydrogenase [NAD] subunit alpha, mitochondrial	IDH3A_MOUSE	Idh3a			3	0	5	0	3	0	0	2	0	2	2	0	0	0	2	2	2	3	6	7	5	0	0	0	7	7	6
202	Caveolae-associated protein 1	CAVN1_MOUSE	Cavin1			5	0	4	0	4	0	4	4	3	3	3	3	0	0	0	0	0	0	2	3	4	2	2	2	3	4	3
203	Keratin-associated protein 19-5	KR195_MOUSE	Krtap19-5			2	0	2	2	2	0	2	2	2	2	2	2	0	0	0	0	0	0	0	2	2	0	0	0	2	2	2
204	Calmodulin-1	CALM1_MOUSE (+2)	Calm1			0	0	0	0	0	0	0	0	0	0	0	0	0	0	0	0	0	0	0	5	5	4	4	4	5	5	5
206	Ubiquitin-40S ribosomal protein S27a	RS27A_MOUSE	Rps27a			3	0	2	0	2	0	0	0	0	0	0	0	2	0	0	3	2	2	3	2	2	0	0	2	2	2	2
207	Apolipoprotein A-I	APOA1_MOUSE	Apoa1			0	0	0	0	0	0	0	0	0	0	0	0	0	0	0	4	4	3	2	4	3	0	2	0	4	4	4
208	Prohibitin-2	PHB2_MOUSE	Phb2			6	0	6	0	6	0	2	2	0	3	3	2	2	0	0	0	0	0	0	3	2	0	0	0	3	2	2
209	PDZ and LIM domain protein 5	PDLI5_MOUSE	Pdlim5			2	0	3	0	3	0	3	0	2	3	3	3	0	0	2	0	0	0	3	4	4	0	0	0	5	5	5
210	Myotilin	MYOTI_MOUSE	Myot			4	0	3	0	5	0	0	0	0	0	0	2	0	0	3	0	0	0	3	2	2	0	0	0	3	2	3
211	Myelin proteolipid protein	MYPR_MOUSE	Plp1			0	4	3	3	2	4	0	0	0	2	2	3	4	4	3	3	2	2	2	3	3	2	2	2	3	2	2
212	Myosin regulatory light polypeptide 9	MYL9_MOUSE	Myl9			3	0	4	0	4	0	0	0	2	0	0	2	0	0	0	0	0	0	0	4	5	2	0	0	6	6	5
213	Keratin-associated protein 19-3	KR193_MOUSE	Krtap19-3			2	0	2	0	2	0	4	4	3	0	0	0	2	2	2	0	0	0	0	0	2	0	0	0	2	0	2
214	Myosin-9	MYH9_MOUSE	Myh9			2	0	4	0	3	0	3	6	4	10	9	8	0	0	0	0	0	0	3	3	3	3	3	4	4	2	3
215	Calcium-binding mitochondrial carrier protein Aralar1	CMC1_MOUSE	Slc25a12			0	5	2	3	0	3	0	0	0	3	6	8	9	9	11	2	2	2	7	3	3	0	0	0	3	3	3
216	Fumarate hydratase, mitochondrial	FUMH_MOUSE	Fh			3	0	2	0	2	0	2	3	2	2	0	0	2	2	3	4	3	3	2	2	4	2	2	2	4	5	4
217	Actin, alpha cardiac muscle 1	ACTC_MOUSE	Actc1			2	0	2	0	2	0	0	0	0	2	2	2	0	0	0	0	2	2	2	2	2	0	0	0	2	2	2
218	Protein disulfide-isomerase A3	PDIA3_MOUSE	Pdia3			0	0	0	0	0	0	0	0	0	0	0	0	0	2	0	4	4	3	3	7	5	0	2	0	4	4	6
219	Elongation factor 1-alpha 2	EF1A2_MOUSE	Eef1a2			0	0	3	0	2	0	0	0	0	0	0	0	0	0	0	0	0	0	3	3	4	0	0	0	4	3	3
220	Glycerol-3-phosphate dehydrogenase [NAD(+)], cytoplasmic	GPDA_MOUSE	Gpd1			0	0	0	0	0	0	0	0	0	0	0	0	0	0	0	3	4	4	7	6	6	0	4	0	6	7	5
221	Alcohol dehydrogenase 1	ADH1_MOUSE	Adh1			2	0	2	0	0	0	2	0	0	0	0	0	2	0	0	3	2	0	6	3	4	0	2	0	4	5	5
222	Betaine--homocysteine S-methyltransferase 1	BHMT1_MOUSE	Bhmt			3	0	3	0	0	0	0	0	0	0	0	2	0	0	0	0	0	0	5	0	3	3	4	2	3	0	2
224	Transketolase	TKT_MOUSE	Tkt			2	0	3	0	2	0	2	0	2	2	2	0	0	0	0	2	2	3	7	0	0	0	0	0	3	2	2
225	Neurofilament light polypeptide	NFL_MOUSE	Nefl			7	0	8	0	6	0	4	3	4	2	0	2	0	0	0	0	0	0	2	2	0	0	0	0	0	2	0
226	Succinate dehydrogenase [ubiquinone] flavoprotein subunit, mitochondrial	SDHA_MOUSE	Sdha			0	0	0	0	0	0	0	3	3	0	2	0	2	2	2	0	0	0	8	3	2	0	0	0	3	2	2
229	Protein/nucleic acid deglycase DJ-1	PARK7_MOUSE	Park7			0	0	2	0	0	0	0	0	0	0	0	0	0	0	0	2	2	0	3	5	3	0	3	2	3	5	5
230	Stress-70 protein, mitochondrial	GRP75_MOUSE	Hspa9			2	0	0	0	0	0	2	4	0	5	3	3	0	0	0	2	3	3	0	3	4	2	3	2	3	4	3
231	Keratin, type II cytoskeletal 6A	K2C6A_MOUSE	Krt6a			7	0	4	0	5	0	6	4	4	4	4	4	4	4	4	2	3	2	0	0	0	0	0	0	0	0	0
232	Keratin, type I cuticular Ha1	K1H1_MOUSE	Krt31			0	4	0	5	0	5	5	5	5	0	0	0	0	0	0	0	0	0	0	2	0	2	4	3	2	2	0
234	60S ribosomal protein L13	RL13_MOUSE	Rpl13			4	0	4	0	5	0	3	2	2	2	2	0	3	2	2	0	0	0	0	3	3	0	0	2	3	2	2
235	Dihydrolipoyl dehydrogenase, mitochondrial	DLDH_MOUSE	Dld			3	0	5	0	4	0	0	0	3	3	4	4	0	0	0	2	0	3	5	4	4	2	2	3	4	3	4
236	Obscurin	OBSCN_MOUSE	Obscn			6	0	6	0	4	0	5	3	2	4	5	2	2	3	3	0	0	2	0	0	0	0	0	3	0	2	0
237	Dihydrolipoyllysine-residue succinyltransferase component of 2-oxoglutarate dehydrogenase complex, mitochondrial	ODO2_MOUSE	Dlst			2	0	2	0	4	0	2	3	3	2	2	3	3	2	2	4	4	3	4	0	2	0	0	0	3	2	3
238	Myosin regulatory light chain 2, ventricular/cardiac muscle isoform	MLRV_MOUSE	Myl2			0	0	0	0	0	0	0	0	0	0	0	0	0	0	0	0	2	2	0	6	8	0	2	2	7	8	6
239	Acyl-CoA-binding protein	ACBP_MOUSE	Dbi			0	0	0	0	0	0	0	0	0	0	0	0	0	0	0	0	2	0	0	2	2	0	0	0	2	2	2
240	ATP synthase subunit f, mitochondrial	ATPK_MOUSE	Atp5mf			0	0	0	0	0	0	0	0	0	2	2	2	2	2	2	0	0	0	0	2	0	0	0	0	0	2	2
241	Histone H1.2	H12_MOUSE	Hist1h1c			0	0	0	0	0	0	0	0	0	0	0	0	0	0	0	4	5	4	3	4	3	2	2	2	4	4	3
242	14-3-3 protein zeta/delta	1433Z_MOUSE	Ywhaz			2	0	0	0	0	0	0	2	0	2	2	0	0	0	0	0	0	0	3	6	5	3	4	5	7	6	4
243	60S ribosomal protein L4	RL4_MOUSE	Rpl4			3	0	4	0	5	0	3	3	3	0	0	0	2	2	0	0	0	0	0	2	0	0	0	0	2	2	2
244	NADH dehydrogenase [ubiquinone] 1 beta subcomplex subunit 10	NDUBA_MOUSE	Ndufb10			3	0	3	0	5	0	2	2	0	0	0	0	0	0	0	0	0	0	3	0	0	0	0	0	0	0	2
245	Transgelin	TAGL_MOUSE	Tagln			0	0	0	0	0	0	0	0	0	0	0	0	0	0	0	2	3	2	3	2	5	0	2	0	5	5	3
246	ADP/ATP translocase 2	ADT2_MOUSE	Slc25a5			0	3	0	2	0	3	0	0	0	3	3	4	5	4	4	0	2	2	0	0	0	0	0	0	2	0	0
247	Profilin-1	PROF1_MOUSE	Pfn1			0	0	0	0	0	0	2	0	0	3	2	3	2	0	2	2	2	3	2	3	2	0	0	0	3	3	3
248	Carbonic anhydrase 2	CAH2_MOUSE	Ca2			0	0	0	0	0	0	0	0	0	0	0	0	0	0	0	4	2	5	5	3	3	0	2	0	4	3	3
250	Beta-crystallin B2	CRBB2_MOUSE	Crybb2			0	0	0	0	2	0	0	0	0	0	0	0	0	2	2	2	2	2	3	2	4	0	0	0	4	2	4
251	Phosphatidylethanolamine-binding protein 1	PEBP1_MOUSE	Pebp1			0	0	0	0	0	0	0	0	0	0	0	0	0	0	0	2	2	2	0	4	4	0	2	2	5	5	4
252	Medium-chain specific acyl-CoA dehydrogenase, mitochondrial	ACADM_MOUSE	Acadm			0	0	0	0	0	0	0	0	0	2	2	2	0	0	0	2	2	2	4	3	3	2	3	0	2	3	3
253	Kallikrein 1-related peptidase b9	K1KB9_MOUSE	Klk1b9			0	0	0	0	0	0	0	0	0	0	0	0	0	0	0	2	0	0	3	5	6	0	3	2	6	6	6
255	Myosin-3	MYH3_MOUSE	Myh3			0	0	0	0	2	0	0	0	0	0	0	0	0	0	0	0	2	0	0	0	0	0	0	0	0	0	0
256	NADH-ubiquinone oxidoreductase 75 kDa subunit, mitochondrial	NDUS1_MOUSE	Ndufs1			2	0	3	2	3	2	0	0	0	2	4	2	0	0	4	3	2	0	3	3	2	0	0	0	3	3	2
258	AMP deaminase 1	AMPD1_MOUSE	Ampd1			0	0	5	0	0	0	0	0	0	0	0	2	0	0	0	0	0	0	3	0	3	0	0	0	0	0	2
259	sp|K2C1_HUMAN(Common contaminant protein)	sp|K2C1_HUMAN(Common				5	2	0	3	0	4	0	0	0	0	0	0	0	0	0	0	0	0	0	0	0	0	0	0	0	0	0
260	Fructose-1,6-bisphosphatase 1	F16P1_MOUSE	Fbp1			0	0	0	0	0	0	0	0	0	0	2	0	0	0	0	0	0	0	0	6	4	0	3	0	5	5	6
261	Tubulin beta-2A chain	TBB2A_MOUSE	Tubb2a			4	0	2	0	3	0	3	4	4	3	3	3	2	2	2	2	2	2	2	2	0	0	0	0	0	0	0
262	NADH dehydrogenase [ubiquinone] 1 alpha subcomplex subunit 13	NDUAD_MOUSE	Ndufa13			4	0	3	0	2	0	0	2	2	2	2	2	3	3	3	0	0	0	0	2	0	0	0	0	3	2	2
263	Peroxiredoxin-2	PRDX2_MOUSE	Prdx2			0	0	0	0	0	0	0	0	0	0	0	0	0	0	2	4	5	4	3	3	4	0	0	0	2	4	3
264	Keratin, type II cytoskeletal 79	K2C79_MOUSE	Krt79			5	0	5	0	6	0	3	3	2	5	5	6	0	2	2	0	2	0	0	0	0	0	0	2	0	0	0
265	40S ribosomal protein SA	RSSA_MOUSE	Rpsa			2	0	3	0	3	0	0	0	0	0	0	0	0	0	0	2	2	2	7	3	2	2	2	0	4	3	2
266	Hydroxymethylglutaryl-CoA synthase, mitochondrial	HMCS2_MOUSE	Hmgcs2			0	0	0	0	0	0	0	0	0	0	0	0	0	0	0	2	3	4	8	5	5	0	0	0	5	5	5
267	Neurofilament medium polypeptide	NFM_MOUSE	Nefm			4	0	4	0	3	0	2	0	0	3	6	4	0	0	0	0	0	0	0	0	0	0	0	0	0	0	0
268	Glutathione S-transferase A3	GSTA3_MOUSE	Gsta3			0	0	2	0	2	0	0	2	2	0	0	0	0	0	0	2	2	3	3	4	4	0	0	0	3	3	3
269	Cytochrome b-c1 complex subunit 7	QCR7_MOUSE	Uqcrb			3	0	3	0	0	0	0	0	0	0	0	0	0	0	0	0	0	0	0	2	2	0	0	0	3	2	2
270	Creatine kinase B-type	KCRB_MOUSE	Ckb			2	0	2	0	0	0	0	0	0	0	0	0	0	0	0	0	0	0	3	4	4	0	3	2	4	4	4
271	Endoplasmin	ENPL_MOUSE	Hsp90b1			0	0	0	0	0	0	0	0	0	0	0	0	2	0	0	3	2	2	6	3	3	3	3	0	3	3	3
272	Aldo-keto reductase family 1 member B1	ALDR_MOUSE	Akr1b1			0	0	0	0	0	0	0	0	0	0	0	0	0	0	2	3	4	4	2	0	2	0	0	0	2	3	3
273	Alpha-actinin-4	ACTN4_MOUSE	Actn4			0	0	0	0	3	0	0	0	0	0	2	2	0	0	0	0	0	0	3	2	4	2	0	2	4	3	2
274	Prohibitin	PHB_MOUSE	Phb			2	0	4	0	3	0	4	6	3	5	4	6	2	3	3	0	2	0	2	0	2	0	0	0	2	2	0
275	ATP synthase-coupling factor 6, mitochondrial	ATP5J_MOUSE	Atp5pf			3	0	0	0	2	0	0	0	0	0	0	0	0	0	0	0	0	0	0	3	3	0	0	0	2	2	2
276	Keratin-associated protein 3-2	KRA32_MOUSE	Krtap3-2			0	2	0	2	0	2	0	0	0	0	0	0	0	0	0	0	0	0	0	0	0	0	0	0	0	0	0
279	Seminal vesicle secretory protein 6	SVS6_MOUSE	Svs6			2	0	2	0	2	0	2	2	2	2	2	2	0	0	0	0	0	0	0	3	0	0	0	0	2	2	2
280	Heat shock protein beta-6	HSPB6_MOUSE	Hspb6			0	0	3	0	3	0	0	0	0	0	0	0	0	0	0	0	0	0	0	2	2	0	0	0	2	2	2
281	Reticulon-2	RTN2_MOUSE	Rtn2			0	2	3	2	2	2	0	0	0	0	2	2	2	4	4	2	2	2	3	0	0	0	0	0	0	0	0
282	Uricase	URIC_MOUSE	Uox			0	0	0	0	0	0	0	0	0	0	0	0	0	0	0	4	4	4	3	0	0	0	0	0	0	2	0
283	Glycine N-methyltransferase	GNMT_MOUSE	Gnmt			2	0	3	0	2	0	0	0	0	2	0	2	0	0	0	2	0	2	6	3	3	0	0	0	3	3	3
284	60S ribosomal protein L7a	RL7A_MOUSE	Rpl7a			3	0	2	0	3	0	2	0	0	0	0	0	2	0	0	3	2	2	0	3	3	0	0	0	2	3	3
285	Succinate--CoA ligase [ADP-forming] subunit beta, mitochondrial	SUCB1_MOUSE	Sucla2			0	0	0	0	0	0	0	0	0	0	0	0	0	0	0	0	0	0	3	4	4	2	2	2	4	4	3
286	sp|K1H1_HUMAN(Common contaminant protein)	sp|K1H1_HUMAN(Common				0	2	0	2	0	2	0	2	0	0	0	0	0	0	0	0	0	0	0	0	0	0	2	2	0	0	0
287	F-actin-capping protein subunit alpha-2	CAZA2_MOUSE	Capza2			0	0	2	0	2	0	0	0	0	0	0	0	0	0	0	0	0	0	2	2	0	0	0	2	2	2	0
288	L-lactate dehydrogenase B chain	LDHB_MOUSE	Ldhb			2	0	2	0	0	0	0	0	0	0	0	0	0	0	0	0	0	0	3	3	4	2	3	0	3	3	4
289	Kallikrein 1-related peptidase b26	K1B26_MOUSE	Klk1b26			0	0	0	0	0	0	0	0	0	0	0	0	0	0	0	0	0	0	0	3	4	0	2	0	2	5	4
291	40S ribosomal protein S3	RS3_MOUSE	Rps3			2	0	3	0	2	0	2	2	0	0	2	3	0	3	3	3	2	0	2	0	0	0	0	0	2	2	0
292	Desmoplakin	DESP_MOUSE	Dsp			0	2	0	3	0	3	3	5	3	5	4	6	0	0	3	0	0	0	0	0	0	0	0	0	0	0	0
293	Cytochrome c oxidase subunit 5B, mitochondrial	COX5B_MOUSE	Cox5b			0	0	0	0	0	0	0	0	0	0	0	0	0	0	0	2	0	0	0	0	0	0	0	0	0	0	0
295	14-3-3 protein gamma	1433G_MOUSE	Ywhag			2	0	2	0	0	0	0	0	0	0	0	0	0	0	0	0	0	0	3	5	4	3	3	3	3	4	4
296	Hydroxyacyl-coenzyme A dehydrogenase, mitochondrial	HCDH_MOUSE	Hadh			3	0	4	0	3	0	2	0	0	0	0	0	0	0	0	0	0	0	3	2	3	0	0	0	3	2	3
297	Cytochrome b5	CYB5_MOUSE	Cyb5a			0	0	0	0	0	0	0	0	0	0	0	0	0	0	0	0	0	0	0	3	3	3	3	3	3	4	2
298	Alpha-actinin-1	ACTN1_MOUSE	Actn1			2	0	2	0	2	0	0	0	0	2	2	2	0	0	0	0	0	0	2	0	0	0	2	3	0	0	0
299	40S ribosomal protein S2	RS2_MOUSE	Rps2			3	0	2	0	3	0	0	2	0	0	0	0	0	2	0	2	0	0	3	0	2	0	0	0	0	0	0
300	Glutamine synthetase	GLNA_MOUSE	Glul			2	0	3	0	0	0	2	2	0	0	2	0	0	0	0	0	0	0	3	3	4	0	0	0	4	4	4
301	Succinate dehydrogenase [ubiquinone] iron-sulfur subunit, mitochondrial	SDHB_MOUSE	Sdhb			2	2	0	0	0	0	2	2	0	0	2	2	2	2	2	0	0	0	2	0	0	0	0	0	0	0	0
302	Voltage-dependent anion-selective channel protein 3	VDAC3_MOUSE	Vdac3			0	0	0	0	0	0	2	0	0	2	2	2	0	2	2	0	0	0	0	0	0	0	0	0	0	0	0
303	Myosin light polypeptide 6	MYL6_MOUSE	Myl6			3	0	2	0	2	0	2	2	2	3	2	0	0	0	0	0	0	0	0	2	2	0	0	0	2	2	3
304	Clathrin heavy chain 1	CLH1_MOUSE	Cltc			2	2	2	0	2	0	0	2	0	5	8	6	0	0	3	0	2	0	8	0	0	0	3	3	3	0	2
305	BPI fold-containing family A member 2	BPIA2_MOUSE	Bpifa2			0	0	0	0	0	0	0	0	0	0	0	0	0	0	0	2	2	0	3	4	4	3	3	3	4	4	4
306	Rho GDP-dissociation inhibitor 1	GDIR1_MOUSE	Arhgdia			0	0	0	0	0	0	0	0	0	0	0	0	0	0	0	0	2	0	4	3	3	3	5	2	3	4	4
307	Microsomal glutathione S-transferase 1	MGST1_MOUSE	Mgst1			2	2	2	2	0	0	0	0	0	0	2	2	0	0	0	0	0	0	0	0	0	0	0	0	0	0	0
308	Histone H1.4	H14_MOUSE	Hist1h1e			0	0	0	0	0	0	0	0	0	0	0	0	0	0	0	0	2	0	0	2	2	2	2	2	2	2	2
309	UTP--glucose-1-phosphate uridylyltransferase	UGPA_MOUSE	Ugp2			0	0	0	0	0	0	0	0	0	0	0	0	0	0	0	3	4	3	2	0	2	3	2	2	2	3	2
310	60S ribosomal protein L14	RL14_MOUSE	Rpl14			3	0	3	0	3	0	2	2	3	0	0	0	0	0	0	0	0	0	0	0	0	0	0	0	0	0	0
311	Arginase-1	ARGI1_MOUSE	Arg1			0	0	0	0	0	0	0	0	0	0	0	0	0	0	0	0	0	0	3	4	4	0	0	0	3	3	5
313	Heterogeneous nuclear ribonucleoproteins A2/B1	ROA2_MOUSE	Hnrnpa2b1			0	0	0	0	0	0	0	0	0	0	0	0	0	0	0	3	3	3	0	3	4	0	0	0	5	4	4
315	NADH dehydrogenase [ubiquinone] iron-sulfur protein 2, mitochondrial	NDUS2_MOUSE	Ndufs2			0	0	2	0	3	0	0	0	0	0	2	0	0	2	0	0	0	0	0	2	3	0	0	0	3	3	0
316	C->U-editing enzyme APOBEC-2	ABEC2_MOUSE	Apobec2			2	0	3	0	2	0	0	0	0	0	0	0	0	0	0	0	0	0	2	0	0	2	2	2	0	0	0
317	2,4-dienoyl-CoA reductase, mitochondrial	DECR_MOUSE	Decr1			0	0	0	0	0	0	0	0	0	0	0	0	0	0	0	2	2	2	2	0	2	0	0	0	3	2	2
318	Methylmalonate-semialdehyde dehydrogenase [acylating], mitochondrial	MMSA_MOUSE	Aldh6a1			0	0	0	0	0	0	0	0	0	0	0	0	0	0	0	2	4	2	4	2	3	3	3	4	3	3	4
320	MICOS complex subunit Mic60	MIC60_MOUSE	Immt			0	3	2	0	0	0	2	0	2	6	4	5	0	4	5	0	0	0	2	0	0	0	0	0	0	0	0
321	Succinate--CoA ligase [ADP/GDP-forming] subunit alpha, mitochondrial	SUCA_MOUSE	Suclg1			0	0	0	0	0	0	0	0	0	0	0	0	0	0	0	2	3	0	3	3	3	0	0	0	3	3	3
322	60S ribosomal protein L24	RL24_MOUSE	Rpl24			2	0	2	0	2	0	2	2	2	0	2	0	0	0	2	0	2	0	0	0	0	0	0	0	0	0	0
323	Tubulin alpha-4A chain	TBA4A_MOUSE	Tuba4a			0	0	2	0	0	0	3	3	2	2	0	2	2	0	0	0	0	2	2	2	0	2	2	2	0	3	3
325	ATP synthase F(0) complex subunit B1, mitochondrial	AT5F1_MOUSE	Atp5pb			0	2	0	0	2	0	0	0	0	3	2	2	2	0	2	0	0	0	2	0	0	0	0	0	0	0	0
326	Kelch-like protein 41	KLH41_MOUSE	Klhl41			2	0	3	0	3	0	0	0	0	0	0	0	0	0	0	0	0	0	4	2	2	2	0	3	2	2	2
327	Sorbitol dehydrogenase	DHSO_MOUSE	Sord			0	0	0	0	0	0	0	0	0	0	0	0	2	2	2	3	3	3	5	2	3	0	0	0	2	2	2
328	Carbonic anhydrase 1	CAH1_MOUSE	Ca1			0	0	0	0	0	0	0	0	0	0	0	0	0	0	0	2	2	2	3	2	2	2	2	0	4	0	3
329	Beta-2-microglobulin	B2MG_MOUSE	B2m			2	0	0	0	0	0	0	2	0	0	0	0	0	0	0	0	0	0	0	0	0	0	0	0	0	0	2
330	Cofilin-1	COF1_MOUSE	Cfl1			2	0	2	0	2	0	0	0	0	2	2	2	0	0	0	0	0	0	2	3	3	0	0	0	3	4	3
331	Macrophage migration inhibitory factor	MIF_MOUSE	Mif			0	0	0	0	0	0	0	0	0	0	0	0	0	0	0	0	0	0	0	2	2	0	0	0	2	2	2
332	Pyruvate carboxylase, mitochondrial	PYC_MOUSE	Pc			0	0	0	0	0	0	0	0	0	0	0	0	0	0	0	0	0	0	3	0	2	0	0	0	0	2	0
333	NADH dehydrogenase [ubiquinone] iron-sulfur protein 8, mitochondrial	NDUS8_MOUSE	Ndufs8			0	0	0	0	0	0	2	2	2	0	2	0	0	0	0	0	0	0	0	0	0	0	0	0	0	0	0
334	NADP-dependent malic enzyme	MAOX_MOUSE	Me1			2	0	2	0	0	0	0	0	0	0	0	0	0	0	0	0	0	0	3	0	0	0	0	0	0	0	0
335	NADH dehydrogenase [ubiquinone] 1 alpha subcomplex subunit 6	NDUA6_MOUSE	Ndufa6			0	0	2	0	2	0	0	0	0	0	0	0	0	0	0	0	0	0	0	2	0	0	0	0	0	2	0
336	Kallikrein 1-related peptidase b27	K1B27_MOUSE	Klk1b27			0	0	0	0	0	0	0	0	0	0	0	0	0	0	0	0	0	2	3	4	3	0	2	0	4	4	5
337	Carboxylesterase 1D	CES1D_MOUSE	Ces1d			0	0	0	0	0	0	0	0	0	0	0	0	0	0	0	2	0	0	4	0	0	2	0	0	2	0	2
338	Triokinase/FMN cyclase	TKFC_MOUSE	Tkfc			0	0	0	0	0	0	0	0	0	0	0	0	0	0	0	2	2	2	2	2	0	0	0	0	2	0	2
339	Vitamin D-binding protein	VTDB_MOUSE	Gc			0	0	0	0	0	0	0	0	0	0	0	0	0	0	0	0	0	0	0	6	6	0	0	0	6	5	5
340	Carcinoembryonic antigen-related cell adhesion molecule 10	CEAMA_MOUSE	Ceacam10			2	0	0	0	2	0	0	0	0	3	3	3	2	0	2	2	0	0	0	0	0	0	0	0	0	0	0
341	Myomesin-3	MYOM3_MOUSE	Myom3			5	0	4	0	4	0	0	0	0	0	0	0	0	0	0	0	0	0	0	0	0	0	0	2	0	0	0
342	Chitinase-like protein 3	CHIL3_MOUSE	Chil3			0	0	0	0	0	0	0	0	0	0	0	0	0	0	0	2	2	2	0	2	2	0	2	0	4	2	3
343	Vinculin	VINC_MOUSE	Vcl			2	0	3	0	0	0	0	0	0	0	3	4	0	0	0	2	2	2	4	0	0	0	0	0	2	0	0
344	Regucalcin	RGN_MOUSE	Rgn			0	0	0	0	0	0	0	0	0	0	0	0	0	0	0	3	3	2	4	0	3	0	0	0	0	2	2
347	Cytochrome b-c1 complex subunit 6, mitochondrial	QCR6_MOUSE	Uqcrh			0	0	0	0	0	0	0	0	0	0	0	0	0	0	0	0	0	0	0	2	2	0	0	0	2	2	2
348	Heterogeneous nuclear ribonucleoprotein K	HNRPK_MOUSE	Hnrnpk			0	0	0	0	0	0	0	0	0	0	0	0	0	0	0	2	2	2	2	5	3	0	2	2	3	5	4
349	CDGSH iron-sulfur domain-containing protein 1	CISD1_MOUSE	Cisd1			2	0	3	0	2	0	0	0	0	0	0	0	0	0	0	0	0	0	0	2	0	0	2	2	2	2	2
350	Calponin-1	CNN1_MOUSE	Cnn1			0	0	0	0	0	0	0	0	0	0	0	0	0	0	0	0	2	2	0	3	4	0	0	0	3	6	3
351	Ferritin heavy chain	FRIH_MOUSE	Fth1			0	0	0	0	0	0	0	0	0	0	0	0	0	0	0	0	0	0	0	4	4	0	0	0	5	4	4
353	60S ribosomal protein L7	RL7_MOUSE	Rpl7			2	0	0	0	2	0	0	0	0	0	0	0	0	0	0	0	2	2	0	2	2	0	0	0	2	0	0
354	60S acidic ribosomal protein P2	RLA2_MOUSE	Rplp2			0	0	0	0	0	0	0	0	0	0	0	0	0	0	0	0	0	0	0	4	3	0	0	0	4	4	3
355	NADH dehydrogenase [ubiquinone] 1 alpha subcomplex subunit 12	NDUAC_MOUSE	Ndufa12			2	0	2	0	0	0	0	0	0	0	2	0	3	2	3	0	0	0	0	0	0	0	0	0	0	0	0
356	Keratin, type I cytoskeletal 16	K1C16_MOUSE	Krt16			2	0	0	0	0	0	4	2	2	7	5	4	0	2	2	0	0	0	0	0	0	0	0	0	0	0	0
357	Sodium/potassium-transporting ATPase subunit beta-1	AT1B1_MOUSE	Atp1b1			0	0	0	0	0	0	0	0	0	0	0	0	0	0	0	0	0	0	3	3	3	0	0	0	3	2	4
358	Epiplakin	EPIPL_MOUSE	Eppk1			0	0	3	0	4	0	0	0	0	0	2	0	0	0	0	0	0	0	0	0	0	0	0	0	0	0	0
359	Peroxisomal acyl-coenzyme A oxidase 1	ACOX1_MOUSE	Acox1			0	0	0	0	0	0	0	0	0	0	0	0	2	0	0	3	4	2	8	0	0	0	3	0	0	0	0
360	Calreticulin	CALR_MOUSE	Calr			0	0	0	0	0	0	0	0	0	0	0	0	0	0	0	0	0	0	0	0	0	2	2	2	0	0	0
361	Histone-lysine N-methyltransferase Smyd1	SMYD1_MOUSE	Smyd1			0	0	2	0	3	0	0	0	0	0	0	0	0	0	0	0	0	0	3	3	2	0	0	0	0	3	2
362	Enoyl-CoA delta isomerase 1, mitochondrial	ECI1_MOUSE	Eci1			0	0	0	0	0	0	0	0	0	0	0	0	0	0	0	0	2	0	2	3	2	4	2	2	2	2	3
363	Dihydropyrimidinase-related protein 2	DPYL2_MOUSE	Dpysl2			0	0	0	0	0	0	0	0	0	0	0	0	0	0	0	0	0	2	0	3	3	0	2	0	3	3	3
364	Gamma-crystallin C	CRGC_MOUSE	Crygc			2	0	2	0	2	0	0	0	0	0	0	0	0	0	0	0	0	0	0	0	0	0	0	0	0	0	0
365	Synaptopodin-2	SYNP2_MOUSE	Synpo2			2	0	4	0	3	0	0	2	0	0	0	0	0	0	0	0	0	0	0	3	0	0	0	0	4	0	2
366	Elongation factor 1-delta	EF1D_MOUSE	Eef1d			0	0	0	0	0	0	0	0	0	0	0	0	0	0	0	0	0	0	0	5	4	2	2	2	5	4	4
367	NADH dehydrogenase [ubiquinone] 1 beta subcomplex subunit 4	NDUB4_MOUSE	Ndufb4			0	0	0	0	0	0	0	0	0	0	0	0	0	0	0	0	0	0	2	0	0	0	0	0	0	0	0
368	60S ribosomal protein L18	RL18_MOUSE	Rpl18			0	0	0	0	0	0	0	0	0	0	0	0	2	2	0	2	2	2	0	2	0	0	0	0	0	0	0
370	Destrin	DEST_MOUSE	Dstn			0	0	0	0	0	0	0	0	0	0	0	0	0	0	0	0	0	0	0	3	3	2	0	0	3	2	3
371	Myc box-dependent-interacting protein 1	BIN1_MOUSE	Bin1			0	0	0	0	0	0	0	0	0	0	0	0	0	0	0	0	0	0	0	2	2	0	0	0	0	3	2
372	Acyl-coenzyme A synthetase ACSM2, mitochondrial	ACSM2_MOUSE	Acsm2			0	0	0	0	0	0	0	0	0	0	0	0	0	0	0	0	0	0	3	3	0	0	0	0	2	0	2
373	Eukaryotic translation initiation factor 5A-1	IF5A1_MOUSE	Eif5a			0	0	0	0	0	0	0	0	0	0	0	0	0	0	0	0	0	0	2	3	2	0	0	0	2	3	2
374	Enoyl-CoA hydratase, mitochondrial	ECHM_MOUSE	Echs1			0	0	0	0	0	0	3	0	0	0	0	0	0	0	0	0	0	2	2	4	2	0	0	0	4	3	4
376	NADH dehydrogenase [ubiquinone] iron-sulfur protein 7, mitochondrial	NDUS7_MOUSE	Ndufs7			3	0	3	0	3	0	0	2	0	0	2	0	0	0	0	0	0	0	0	0	0	0	0	0	0	0	0
377	Adenylosuccinate synthetase isozyme 1	PURA1_MOUSE	Adssl1			0	0	0	0	0	0	0	0	0	0	0	0	0	0	0	0	2	0	3	2	0	2	3	0	0	0	0
379	Cytochrome c oxidase subunit 6B1	CX6B1_MOUSE	Cox6b1			0	0	0	0	0	0	0	0	0	0	0	0	0	0	0	0	0	2	2	2	2	0	0	0	2	2	2
380	NADH dehydrogenase [ubiquinone] 1 beta subcomplex subunit 9	NDUB9_MOUSE	Ndufb9			2	0	2	0	0	0	0	2	0	0	0	0	0	0	0	0	0	0	0	0	0	0	0	0	0	0	0
382	ATP synthase subunit e, mitochondrial	ATP5I_MOUSE	Atp5me			0	0	0	0	2	0	3	0	2	0	0	0	0	0	0	0	0	0	0	2	0	2	0	0	2	0	2
383	60S ribosomal protein L27a	RL27A_MOUSE	Rpl27a			0	0	0	0	0	0	0	0	0	0	0	0	2	0	0	0	2	0	0	2	0	0	0	0	0	0	0
384	Sodium/potassium-transporting ATPase subunit alpha-2	AT1A2_MOUSE	Atp1a2			0	0	2	0	0	0	0	0	0	2	0	0	0	0	2	0	0	0	0	0	0	0	0	0	0	0	0
385	60S ribosomal protein L12	RL12_MOUSE	Rpl12			0	0	0	0	0	0	0	0	0	0	0	0	0	0	0	0	0	0	0	3	3	2	3	2	3	3	2
386	NADH dehydrogenase [ubiquinone] 1 alpha subcomplex subunit 10, mitochondrial	NDUAA_MOUSE	Ndufa10			2	0	2	0	2	0	0	0	0	2	2	3	0	0	0	0	0	0	3	0	0	0	0	0	3	0	0
387	Ornithine carbamoyltransferase, mitochondrial	OTC_MOUSE	Otc			0	0	0	0	0	0	0	0	0	0	0	0	0	0	0	3	3	2	2	0	0	0	0	0	2	0	0
388	Myosin light chain 6B	MYL6B_MOUSE	Myl6b			2	0	0	0	0	0	0	2	0	0	0	0	0	0	0	0	0	2	0	0	2	0	0	0	0	3	2
389	IPI00000012|IPI00000012.1 Keratin, type I cytoskeletal 10 HUMAN(Common contaminant protein)	IPI00000012|IPI00000012.1				0	0	0	0	0	2	0	0	0	0	0	0	0	0	0	0	0	0	0	0	0	0	0	0	0	0	0
390	Keratin-associated protein 14	KRA14_MOUSE	Krtap14			0	0	0	0	0	0	0	0	0	0	0	0	2	2	2	0	0	0	0	0	0	0	0	0	0	0	0
391	Eukaryotic initiation factor 4A-I	IF4A1_MOUSE	Eif4a1			0	0	0	0	0	0	0	0	0	0	0	0	0	0	0	0	0	0	0	0	0	3	2	2	0	2	0
392	Superoxide dismutase [Mn], mitochondrial	SODM_MOUSE	Sod2			2	0	2	0	2	0	0	0	0	0	0	0	0	0	0	0	0	0	0	0	0	0	2	0	0	0	0
393	Nucleobindin-2	NUCB2_MOUSE	Nucb2			2	0	2	0	3	0	0	0	0	0	0	0	0	0	0	0	0	0	0	3	3	0	0	0	3	4	4
394	Isocitrate dehydrogenase [NADP] cytoplasmic	IDHC_MOUSE	Idh1			0	0	0	0	0	0	0	0	0	0	0	0	0	0	0	2	2	0	3	2	2	3	0	2	2	0	2
396	Keratin, type I cytoskeletal 20	K1C20_MOUSE	Krt20			4	0	3	0	3	0	0	0	0	0	0	0	0	0	0	0	0	0	0	0	0	0	0	0	0	0	0
397	Histone H2A type 2-A	H2A2A_MOUSE (+1)	Hist2h2aa1			0	0	0	0	0	0	0	0	0	0	0	0	0	0	0	0	0	0	0	0	0	0	0	0	0	0	0
400	Elongation factor 1-gamma	EF1G_MOUSE	Eef1g			0	0	0	0	0	0	0	0	0	0	0	0	0	0	0	3	2	2	0	0	0	3	0	2	0	0	0
403	Thioredoxin-dependent peroxide reductase, mitochondrial	PRDX3_MOUSE	Prdx3			2	0	0	0	0	0	0	0	0	0	0	0	0	0	0	0	0	0	2	0	0	0	0	0	0	0	2
404	Synemin	SYNEM_MOUSE	Synm			2	0	2	0	2	0	2	2	0	4	4	3	0	0	0	0	0	0	0	0	0	0	0	0	0	0	0
405	40S ribosomal protein S11	RS11_MOUSE	Rps11			0	0	0	0	2	0	0	0	0	0	0	0	0	0	0	0	0	0	0	0	0	0	0	0	0	0	0
406	Nascent polypeptide-associated complex subunit alpha, muscle-specific form	NACAM_MOUSE	Naca			0	0	0	0	0	0	0	0	0	0	0	0	0	0	0	0	0	0	0	4	2	0	0	0	3	4	2
407	60S ribosomal protein L19	RL19_MOUSE	Rpl19			0	0	0	0	0	0	0	0	0	0	0	0	2	2	2	0	0	0	0	0	0	0	0	0	0	0	0
408	Fumarylacetoacetase	FAAA_MOUSE	Fah			0	0	0	0	0	0	0	0	0	0	0	0	0	0	0	4	4	3	3	0	0	0	0	0	0	0	2
409	Histone H1.5	H15_MOUSE	Hist1h1b			0	0	0	0	0	0	0	0	0	0	0	0	0	0	0	0	0	0	0	4	2	0	0	0	4	2	3
410	40S ribosomal protein S18	RS18_MOUSE	Rps18			0	0	0	0	2	0	0	0	0	0	0	0	0	0	3	0	3	2	0	0	0	0	0	0	0	2	2
411	60S ribosomal protein L6	RL6_MOUSE	Rpl6			0	0	2	0	0	0	0	0	0	0	0	0	0	3	3	3	0	2	0	0	0	0	0	0	3	0	0
413	Cytochrome c oxidase subunit 6C	COX6C_MOUSE	Cox6c			0	0	0	0	0	0	0	0	0	0	0	0	2	0	0	2	2	3	0	0	0	0	0	0	0	0	0
414	ATP synthase subunit delta, mitochondrial	ATPD_MOUSE	Atp5f1d			0	0	0	0	0	0	0	0	0	0	0	0	0	0	0	2	0	0	0	3	2	0	0	0	2	2	2
415	40S ribosomal protein S9	RS9_MOUSE	Rps9			0	0	0	0	0	0	0	0	0	0	0	0	2	3	2	2	2	2	0	0	0	0	0	0	2	0	0
417	Murinoglobulin-1	MUG1_MOUSE	Mug1			0	0	0	0	0	0	0	0	0	0	0	0	0	0	0	2	2	2	0	2	2	0	0	0	2	2	3
419	Spectrin alpha chain, non-erythrocytic 1	SPTN1_MOUSE	Sptan1			0	0	0	0	0	0	0	0	0	3	3	6	0	0	0	0	0	0	0	0	0	0	0	3	0	0	0
420	Receptor of activated protein C kinase 1	RACK1_MOUSE	Rack1			2	0	0	0	2	0	0	0	0	0	0	0	0	0	0	0	0	0	6	0	0	0	0	0	0	0	0
422	Carbonyl reductase [NADPH] 2	CBR2_MOUSE	Cbr2			0	0	0	0	0	0	0	0	0	0	0	0	0	0	0	0	0	0	3	0	0	0	0	0	0	2	0
423	Peptidyl-prolyl cis-trans isomerase B	PPIB_MOUSE	Ppib			0	0	0	0	0	0	0	0	0	0	0	0	0	0	0	0	0	0	0	4	4	0	0	0	4	3	2
424	Protein NDRG2	NDRG2_MOUSE	Ndrg2			0	0	0	0	0	0	0	0	0	0	0	0	0	0	0	0	0	0	2	2	3	0	0	0	2	2	0
425	D-dopachrome decarboxylase	DOPD_MOUSE	Ddt			0	0	0	0	0	0	0	0	0	0	0	0	0	0	0	2	0	0	2	4	4	0	0	0	5	4	4
426	Translationally-controlled tumor protein	TCTP_MOUSE	Tpt1			0	0	0	0	0	0	0	0	0	0	0	0	0	0	0	0	0	0	0	2	2	0	0	0	2	2	2
427	Transthyretin	TTHY_MOUSE	Ttr			0	0	0	0	0	0	0	0	0	0	0	0	0	0	0	0	0	0	0	3	3	0	0	0	3	3	3
429	60S ribosomal protein L23a	RL23A_MOUSE	Rpl23a			0	0	0	0	0	0	0	0	0	0	0	0	0	0	0	0	0	0	0	3	2	0	0	0	3	3	3
430	2-iminobutanoate/2-iminopropanoate deaminase	RIDA_MOUSE	Rida			0	0	0	0	0	0	0	0	0	0	0	0	0	0	0	2	2	2	0	2	2	0	0	0	2	0	2
431	60S ribosomal protein L10	RL10_MOUSE	Rpl10			3	0	0	0	2	0	0	2	2	0	0	0	0	0	0	0	0	0	2	0	0	0	0	0	0	0	0
432	Heat shock protein HSP 90-alpha	HS90A_MOUSE	Hsp90aa1			0	0	0	0	0	0	0	0	0	0	0	0	0	0	0	0	0	0	3	0	0	0	0	0	0	2	0
433	NADH dehydrogenase [ubiquinone] 1 subunit C2	NDUC2_MOUSE	Ndufc2			2	0	0	0	0	0	0	0	0	0	0	0	0	0	0	0	0	0	0	0	0	0	0	0	0	0	0
434	Chymotrypsinogen B	CTRB1_MOUSE	Ctrb1			0	0	0	0	0	0	0	0	0	0	0	0	0	0	0	0	0	0	0	0	0	0	0	0	0	0	0
435	Elongation factor Tu, mitochondrial	EFTU_MOUSE	Tufm			0	0	0	0	0	0	0	0	0	0	2	0	0	0	0	0	0	0	0	2	2	2	3	0	0	0	0
436	Ubiquitin-like modifier-activating enzyme 1	UBA1_MOUSE	Uba1			0	0	0	0	0	0	0	0	0	0	0	0	0	0	0	0	0	0	3	0	2	0	0	0	2	0	2
437	Protein disulfide-isomerase A6	PDIA6_MOUSE	Pdia6			0	0	0	0	0	0	0	0	0	0	0	0	0	0	0	0	0	0	0	0	0	2	2	3	0	0	0
438	Bifunctional epoxide hydrolase 2	HYES_MOUSE	Ephx2			0	0	0	0	0	0	0	0	0	0	0	0	0	0	0	0	0	0	4	0	0	0	0	0	0	0	0
439	Aldo-keto reductase family 1 member A1	AK1A1_MOUSE	Akr1a1			0	0	0	0	0	0	0	0	0	0	0	0	0	0	0	3	4	5	4	0	0	0	0	0	0	3	4
440	60S ribosomal protein L18a	RL18A_MOUSE	Rpl18a			0	0	0	0	0	0	0	2	0	0	0	0	0	0	0	0	0	0	0	0	0	0	0	0	0	0	0
441	Beta-crystallin A1	CRBA1_MOUSE	Cryba1			0	0	2	0	2	0	0	0	0	0	0	0	0	0	0	0	0	0	0	0	0	0	0	0	0	0	0
442	Fatty acid-binding protein 5	FABP5_MOUSE	Fabp5			0	0	0	0	0	0	0	0	0	0	0	0	0	0	0	0	0	0	0	0	0	0	0	0	0	2	3
443	Argininosuccinate lyase	ARLY_MOUSE	Asl			0	0	0	0	0	0	0	0	0	0	0	0	0	0	0	0	0	0	3	0	0	2	0	0	0	0	0
444	60S ribosomal protein L22	RL22_MOUSE	Rpl22			0	0	0	0	0	0	0	0	0	0	0	0	0	0	0	3	0	3	0	0	0	0	0	0	0	0	0
445	Calcium/calmodulin-dependent protein kinase type II subunit alpha	KCC2A_MOUSE	Camk2a			0	0	0	0	2	0	0	0	0	4	4	4	0	0	0	0	0	0	0	0	0	0	0	0	0	0	0
446	40S ribosomal protein S6	RS6_MOUSE	Rps6			0	0	0	0	0	0	0	0	0	0	0	0	0	0	0	0	0	0	0	0	0	0	0	0	0	0	0
447	IPI00000010|IPI00000010.1 Keratin, type I cytoskeletal 9 HUMAN(Common contaminant protein)	IPI00000010|IPI00000010.1 (+1)				3	0	0	0	0	0	0	0	0	0	0	0	0	0	0	0	0	0	0	0	0	0	0	0	0	0	0
448	Poly(rC)-binding protein 1	PCBP1_MOUSE	Pcbp1			0	0	0	0	0	0	0	0	0	0	0	0	0	2	2	0	0	0	2	2	2	0	0	0	2	2	0
449	60S ribosomal protein L8	RL8_MOUSE	Rpl8			0	0	0	0	0	0	0	0	0	0	0	0	0	0	0	2	2	0	0	0	0	0	0	0	0	0	2
451	NADH dehydrogenase [ubiquinone] flavoprotein 2, mitochondrial	NDUV2_MOUSE	Ndufv2			0	0	0	0	0	0	0	0	0	0	0	0	0	0	0	0	0	0	0	2	3	0	0	0	4	4	0
452	Maleylacetoacetate isomerase	MAAI_MOUSE	Gstz1			0	0	0	0	0	0	0	0	0	0	0	0	0	0	0	0	0	0	3	0	0	0	0	0	2	0	0
453	Immunoglobulin heavy constant mu	IGHM_MOUSE	Ighm			0	0	0	0	0	0	0	0	0	0	0	0	0	0	0	0	2	2	0	0	0	0	0	0	0	0	0
454	ATP synthase membrane subunit DAPIT, mitochondrial	ATPMD_MOUSE	Atp5md			0	0	0	0	0	0	0	0	0	0	0	0	0	0	0	0	0	0	0	2	2	0	0	0	2	2	2
455	Glutathione peroxidase 1	GPX1_MOUSE	Gpx1			0	0	0	0	0	0	0	0	0	0	0	0	0	0	0	0	0	0	0	0	0	0	0	0	2	0	0
456	Tripartite motif-containing protein 72	TRI72_MOUSE	Trim72			0	0	0	0	0	0	0	0	2	2	2	3	0	0	0	0	0	0	0	0	0	0	0	0	0	0	0
457	Junction plakoglobin	PLAK_MOUSE	Jup			0	0	0	0	0	0	0	0	0	2	2	0	3	3	3	0	0	0	0	0	0	0	0	0	0	0	0
458	40S ribosomal protein S8	RS8_MOUSE	Rps8			0	0	0	0	0	0	0	0	0	0	0	0	0	0	0	0	0	0	2	0	0	0	0	0	0	0	0
459	Histidine triad nucleotide-binding protein 1	HINT1_MOUSE	Hint1			0	0	0	0	0	0	0	0	0	0	0	0	0	0	0	0	0	0	0	3	3	0	0	0	3	2	3
460	Gelsolin	GELS_MOUSE	Gsn			0	0	0	0	0	0	0	0	0	0	0	0	0	0	0	0	0	0	0	0	0	0	2	0	0	0	0
461	Tubulin beta-3 chain	TBB3_MOUSE	Tubb3			0	0	0	0	0	0	0	0	0	0	0	0	0	0	0	0	0	0	2	0	0	0	0	0	0	0	0
462	Heterogeneous nuclear ribonucleoprotein A3	ROA3_MOUSE	Hnrnpa3			0	0	0	0	0	0	0	0	0	0	0	0	0	0	0	0	0	0	0	2	2	0	0	0	0	3	3
463	Mitochondrial 2-oxoglutarate/malate carrier protein	M2OM_MOUSE	Slc25a11			0	2	0	0	0	0	0	0	0	0	0	0	2	0	2	0	0	0	2	0	0	0	0	0	0	2	0
464	ATP-citrate synthase	ACLY_MOUSE	Acly			0	0	2	0	0	0	0	0	0	0	0	0	0	0	0	0	0	0	4	0	0	0	0	0	0	2	0
465	40S ribosomal protein S19	RS19_MOUSE	Rps19			0	0	0	0	0	0	0	0	0	0	0	0	0	0	0	0	0	0	2	3	3	0	0	0	2	3	3
466	Heterogeneous nuclear ribonucleoprotein D0	HNRPD_MOUSE	Hnrnpd			0	0	0	0	0	0	0	0	0	0	0	0	0	0	0	0	0	0	0	2	2	0	0	0	2	2	2
467	Kallikrein 1-related peptidase b11	K1B11_MOUSE	Klk1b11			0	0	0	0	0	0	0	0	0	0	0	0	0	0	0	0	0	0	0	0	2	0	0	0	2	2	2
468	Nuclease-sensitive element-binding protein 1	YBOX1_MOUSE	Ybx1			0	0	0	0	0	0	0	0	0	0	0	0	0	0	0	0	0	0	0	0	2	0	0	0	3	2	2
469	Histone H1.0	H10_MOUSE	H1f0			0	0	0	0	0	0	0	0	0	0	0	0	0	0	0	0	0	0	0	2	0	0	0	0	0	0	2
471	Lactoylglutathione lyase	LGUL_MOUSE	Glo1			0	0	0	0	0	0	0	0	0	0	0	0	0	0	0	0	2	0	2	0	2	0	0	0	2	0	0
473	60S ribosomal protein L28	RL28_MOUSE	Rpl28			0	0	0	0	0	0	0	0	0	0	0	0	2	0	0	0	0	0	0	0	0	0	0	0	0	0	0
475	Isocitrate dehydrogenase [NAD] subunit gamma 1, mitochondrial	IDHG1_MOUSE	Idh3g			0	0	0	0	0	0	0	0	0	0	0	0	0	0	0	0	0	0	3	0	3	0	0	0	0	0	0
476	Tropomyosin alpha-3 chain	TPM3_MOUSE	Tpm3			0	0	0	0	0	0	0	0	0	0	0	0	0	0	0	0	0	0	0	3	3	0	0	0	3	3	3
477	60S ribosomal protein L32	RL32_MOUSE	Rpl32			0	0	2	0	2	0	0	0	0	0	0	0	0	0	0	0	0	0	0	0	0	0	0	0	2	0	0
479	Keratin-associated protein 19-4	KR194_MOUSE	Krtap19-4			0	0	0	0	0	0	2	2	2	0	0	0	0	0	0	0	0	0	0	0	0	0	0	0	0	0	0
480	3-hydroxyacyl-CoA dehydrogenase type-2	HCD2_MOUSE	Hsd17b10			0	0	0	0	0	0	0	0	0	0	0	0	0	0	0	0	0	0	0	0	0	2	0	2	3	2	3
481	Beta-crystallin B3	CRBB3_MOUSE	Crybb3			0	0	0	0	0	0	0	0	0	0	2	0	0	0	0	0	0	0	0	0	0	0	0	0	0	0	0
482	Short-chain specific acyl-CoA dehydrogenase, mitochondrial	ACADS_MOUSE	Acads			0	0	0	0	0	0	0	0	0	0	0	0	0	0	0	0	0	0	2	3	2	0	0	0	2	0	0
483	Keratin, type I cuticular Ha5	KRT35_MOUSE	Krt35			0	0	0	0	0	0	2	2	2	0	0	0	0	0	0	0	0	0	0	0	0	0	0	0	0	0	0
484	Serpin B6	SPB6_MOUSE	Serpinb6			0	0	0	0	0	0	0	0	0	0	0	0	0	0	0	2	2	2	5	0	0	0	0	0	2	4	2
485	60S acidic ribosomal protein P0	RLA0_MOUSE	Rplp0			0	0	0	0	0	0	0	0	0	0	0	0	0	0	0	0	0	0	0	3	3	0	0	0	3	3	3
486	40S ribosomal protein S3a	RS3A_MOUSE	Rps3a			0	0	0	0	0	0	0	0	0	0	0	0	0	0	0	0	0	0	2	0	2	0	0	0	0	0	2
487	Inorganic pyrophosphatase	IPYR_MOUSE	Ppa1			0	0	0	0	0	0	0	0	0	0	0	0	0	0	0	0	0	0	0	0	0	0	0	0	0	0	0
488	Prostate and testis expressed protein 4	PATE4_MOUSE	Pate4			0	0	0	0	0	0	0	0	0	0	0	0	0	0	0	0	0	0	0	2	0	0	0	0	0	2	2
489	Keratin, type II cytoskeletal 7	K2C7_MOUSE	Krt7			2	0	2	0	3	0	0	0	0	0	0	2	0	0	0	0	0	0	0	0	0	0	0	0	0	0	0
490	60S ribosomal protein L23	RL23_MOUSE	Rpl23			0	0	0	0	2	0	0	0	0	0	0	0	0	0	0	0	0	0	0	0	0	0	0	0	0	0	0
491	PDZ and LIM domain protein 3	PDLI3_MOUSE	Pdlim3			0	0	0	0	0	0	0	2	0	2	2	0	0	0	0	0	0	0	0	0	0	0	0	0	0	0	0
492	Ezrin	EZRI_MOUSE	Ezr			0	0	0	0	0	0	0	0	0	0	0	0	0	0	0	0	0	0	0	2	0	0	0	0	2	0	0
493	Carboxypeptidase A1	CBPA1_MOUSE	Cpa1			0	0	0	0	0	0	0	0	0	0	0	0	0	0	0	0	0	0	3	0	0	0	0	0	0	0	0
494	Indolethylamine N-methyltransferase	INMT_MOUSE	Inmt			0	0	0	0	0	0	0	0	0	0	0	0	0	0	0	0	0	0	4	0	0	0	0	0	0	0	0
495	Carboxylesterase 3A	EST3A_MOUSE	Ces3a			0	0	0	0	0	0	0	0	0	0	0	0	0	0	0	0	0	0	3	0	0	0	0	0	0	0	0
496	10 kDa heat shock protein, mitochondrial	CH10_MOUSE	Hspe1			0	0	0	0	0	0	0	0	0	0	0	0	0	0	0	2	0	0	0	3	2	0	0	0	0	3	0
497	Sarcoplasmic/endoplasmic reticulum calcium ATPase 2	AT2A2_MOUSE	Atp2a2			0	2	0	2	0	2	0	0	0	0	0	0	0	0	0	0	0	0	0	0	2	0	0	0	0	2	2
498	Gamma-crystallin D	CRGD_MOUSE	Crygd			0	0	2	0	3	0	0	0	0	0	0	0	0	0	0	0	0	0	0	0	0	0	0	0	0	0	0
499	Carnitine O-palmitoyltransferase 1, muscle isoform	CPT1B_MOUSE	Cpt1b			0	0	0	0	0	0	0	0	0	0	0	0	2	2	3	2	2	2	0	0	0	0	0	0	0	0	0
500	Odorant-binding protein 1a	OBP1A_MOUSE	Obp1a			0	0	0	0	0	0	0	0	0	0	0	0	0	0	0	0	0	0	0	2	2	0	0	0	2	2	2
501	D-beta-hydroxybutyrate dehydrogenase, mitochondrial	BDH_MOUSE	Bdh1			2	0	0	0	0	0	0	0	0	0	0	0	0	0	0	0	0	0	2	0	0	0	0	0	0	0	0
502	Myozenin-3	MYOZ3_MOUSE	Myoz3			0	0	0	0	0	0	0	0	0	0	0	0	0	0	0	0	0	0	0	2	0	0	0	0	2	0	0
503	NADH dehydrogenase [ubiquinone] flavoprotein 1, mitochondrial	NDUV1_MOUSE	Ndufv1			0	0	2	0	0	0	0	0	0	0	0	0	0	0	0	0	0	0	3	0	0	0	0	0	0	0	2
504	PDZ and LIM domain protein 7	PDLI7_MOUSE	Pdlim7			0	0	0	0	0	0	0	0	0	0	0	0	0	0	0	0	0	0	0	0	0	0	0	0	0	2	0
505	14-3-3 protein sigma	1433S_MOUSE	Sfn			0	0	0	0	0	0	0	0	0	0	0	0	0	0	0	0	0	0	0	3	0	0	3	0	2	3	2
506	Anterior gradient protein 2 homolog	AGR2_MOUSE	Agr2			0	0	0	0	0	0	0	0	0	0	0	0	0	0	0	0	0	0	0	2	2	0	0	0	2	0	2
507	Kallikrein 1-related peptidase b22	K1B22_MOUSE	Klk1b22			0	0	0	0	0	0	0	0	0	0	0	0	0	0	0	0	0	0	0	2	2	0	0	0	2	3	2
508	Sarcosine dehydrogenase, mitochondrial	SARDH_MOUSE	Sardh			0	0	0	0	0	0	0	0	0	0	0	0	0	0	0	0	0	0	0	0	0	0	0	0	0	0	0
509	60S acidic ribosomal protein P1	RLA1_MOUSE	Rplp1			0	0	0	0	0	0	0	0	0	0	0	0	0	0	0	0	0	0	0	0	0	0	0	0	0	0	0
510	Keratin-associated protein 16-3	KR163_MOUSE	Krtap16-3			0	0	0	0	0	0	2	2	2	0	0	0	0	0	0	0	0	0	0	0	0	0	0	0	0	0	0
511	V-set and immunoglobulin domain-containing protein 8	VSIG8_MOUSE	Vsig8			0	2	0	3	0	2	0	0	0	0	0	0	0	3	3	0	0	0	0	0	0	0	0	0	0	0	0
512	High mobility group protein B1	HMGB1_MOUSE	Hmgb1			0	0	0	0	0	0	0	0	0	0	0	0	0	0	0	0	0	0	0	2	0	0	0	0	0	0	2
514	40S ribosomal protein S20	RS20_MOUSE	Rps20			0	0	0	0	0	0	0	0	0	0	0	0	0	0	0	0	0	0	0	2	2	0	0	0	2	2	2
515	Transgelin-2	TAGL2_MOUSE	Tagln2			0	0	0	0	0	0	0	0	0	0	0	0	0	0	0	0	0	0	0	2	0	0	0	0	0	4	4
516	Histone H1.1	H11_MOUSE	Hist1h1a			0	0	0	0	0	0	0	0	0	0	0	0	0	0	0	0	0	0	0	3	3	0	2	2	3	3	3
517	Serine protease inhibitor Kazal-type 1	ISK1_MOUSE	Spink1			0	0	0	0	0	0	0	0	0	0	0	0	0	0	0	0	0	0	0	3	3	0	0	0	3	3	3
518	Zymogen granule membrane protein 16	ZG16_MOUSE	Zg16			2	0	0	0	2	0	0	0	0	0	0	0	0	0	0	0	0	0	0	0	0	0	0	0	0	0	0
519	Estradiol 17 beta-dehydrogenase 5	DHB5_MOUSE	Akr1c6			0	0	0	0	0	0	0	0	0	0	0	0	0	0	0	2	2	2	3	0	2	0	0	0	0	0	0
520	Ubiquitin-conjugating enzyme E2 N	UBE2N_MOUSE	Ube2n			0	0	0	0	0	0	0	0	0	0	0	0	0	0	0	0	0	0	0	2	2	0	0	0	2	2	2
521	14-3-3 protein theta	1433T_MOUSE	Ywhaq			0	0	0	0	0	0	0	0	0	0	0	0	0	0	0	0	0	0	0	4	3	3	2	0	3	3	3
522	Beta-actin-like protein 2	ACTBL_MOUSE	Actbl2			0	0	0	0	0	0	0	0	0	0	0	0	0	0	0	0	0	0	2	0	0	0	0	0	0	0	0
523	Histone H2A.V	H2AV_MOUSE (+1)	H2afv			0	0	0	0	0	0	0	0	0	0	0	0	0	0	0	0	0	0	0	0	3	0	0	0	2	2	2
524	Pancreatic triacylglycerol lipase	LIPP_MOUSE	Pnlip			0	0	0	0	0	0	0	0	0	0	0	0	0	0	0	0	0	0	4	4	2	0	2	0	0	0	0
525	Protein disulfide-isomerase A2	PDIA2_MOUSE	Pdia2			0	0	0	0	0	0	0	0	0	0	0	0	0	0	0	0	0	0	0	0	0	0	0	0	0	0	0
526	40S ribosomal protein S14	RS14_MOUSE	Rps14			0	0	0	0	0	0	0	0	0	0	0	0	0	0	0	0	0	0	2	2	0	0	0	0	0	2	2
527	Prostatic spermine-binding protein	SPBP_MOUSE	Sbp			0	0	0	0	0	0	0	0	0	0	0	0	0	0	0	0	0	0	0	0	0	0	0	0	0	0	0
528	3-ketoacyl-CoA thiolase A, peroxisomal	THIKA_MOUSE	Acaa1a			0	0	0	0	0	0	0	0	0	0	0	0	0	0	0	0	0	0	2	0	0	0	0	0	2	2	0
529	UDP-glucuronosyltransferase 1-1	UD11_MOUSE	Ugt1a1			0	0	0	0	0	0	0	0	0	0	0	0	0	0	0	0	0	0	0	0	0	0	0	0	0	0	2
530	Neurofilament heavy polypeptide	NFH_MOUSE	Nefh			0	0	3	0	0	0	0	0	0	0	2	0	0	0	0	0	0	0	0	0	0	0	0	0	0	0	0
531	Prosaposin	SAP_MOUSE	Psap			0	0	0	0	0	0	0	0	0	0	0	0	0	0	0	0	0	0	0	3	0	0	0	0	0	4	0
532	NADH dehydrogenase [ubiquinone] 1 alpha subcomplex subunit 9, mitochondrial	NDUA9_MOUSE	Ndufa9			0	0	2	0	0	0	0	0	0	2	0	2	0	0	0	0	0	0	4	0	0	0	0	0	0	0	0
533	40S ribosomal protein S25	RS25_MOUSE	Rps25			0	0	0	0	0	0	0	0	0	0	0	0	0	0	0	0	0	0	0	3	0	0	0	0	2	0	2
534	Elongation factor 1-beta	EF1B_MOUSE	Eef1b			0	0	0	0	0	0	0	0	0	0	0	0	0	0	0	0	0	0	0	0	0	0	0	0	2	0	2
535	Peroxisomal bifunctional enzyme	ECHP_MOUSE	Ehhadh			2	0	0	0	0	0	0	0	0	0	0	0	0	0	0	0	0	0	4	0	0	0	0	0	0	0	0
536	NADH dehydrogenase [ubiquinone] 1 alpha subcomplex subunit 11	NDUAB_MOUSE	Ndufa11			2	0	3	0	0	0	0	0	0	0	0	0	0	0	0	0	0	0	0	0	0	0	0	0	0	0	0
537	4-hydroxyphenylpyruvate dioxygenase	HPPD_MOUSE	Hpd			0	0	0	0	0	0	0	0	0	0	0	0	0	0	0	0	0	0	3	0	0	0	0	0	0	0	0
538	6-phosphogluconate dehydrogenase, decarboxylating	6PGD_MOUSE	Pgd			0	0	0	0	0	0	0	0	0	0	0	0	0	0	0	2	2	2	0	0	0	2	0	0	0	0	0
539	Transaldolase	TALDO_MOUSE	Taldo1			0	0	0	0	0	0	0	0	0	0	0	0	0	0	0	0	0	0	0	0	0	0	0	0	0	0	0
540	40S ribosomal protein S16	RS16_MOUSE	Rps16			0	0	0	0	0	0	0	0	0	0	0	0	2	0	0	2	2	0	0	0	0	0	0	0	0	0	0
541	Glycogen [starch] synthase, muscle	GYS1_MOUSE	Gys1			0	0	0	0	0	0	0	0	0	0	0	0	0	0	0	0	0	0	3	0	0	0	0	2	0	0	0
543	Vesicle-associated membrane protein-associated protein B	VAPB_MOUSE	Vapb			0	0	0	0	0	0	0	0	0	0	0	0	0	0	0	0	0	0	0	2	2	0	0	0	2	2	2
544	Splicing factor, proline- and glutamine-rich	SFPQ_MOUSE	Sfpq			0	0	0	0	0	0	0	0	0	0	0	0	0	0	0	0	0	0	0	2	0	0	0	0	2	3	2
545	Kallikrein 1-related peptidase b16	K1B16_MOUSE	Klk1b16			0	0	0	0	0	0	0	0	0	0	0	0	0	0	0	0	0	0	0	0	0	0	0	0	0	0	0
546	4-trimethylaminobutyraldehyde dehydrogenase	AL9A1_MOUSE	Aldh9a1			0	0	0	0	0	0	0	0	0	0	0	0	0	0	0	2	0	2	3	0	0	0	0	0	0	0	0
547	Glutamine amidotransferase-like class 1 domain-containing protein 3A, mitochondrial	GAL3A_MOUSE	Gatd3a			0	0	0	0	0	0	0	0	0	0	0	0	0	0	0	0	0	0	2	0	0	0	0	0	0	0	0
548	Serine/threonine-protein phosphatase PP1-beta catalytic subunit	PP1B_MOUSE	Ppp1cb			0	0	0	0	0	0	0	0	0	0	0	0	0	0	0	0	0	0	4	0	0	0	0	0	0	0	0
549	Guanine nucleotide-binding protein G(I)/G(S)/G(T) subunit beta-1	GBB1_MOUSE	Gnb1			0	0	0	0	0	0	0	0	0	0	0	0	0	0	0	0	0	0	0	0	0	0	0	0	0	0	0
550	Ornithine aminotransferase, mitochondrial	OAT_MOUSE	Oat			0	0	0	0	0	0	0	0	0	0	0	0	0	0	0	0	0	0	3	0	0	0	0	2	0	2	0
551	40S ribosomal protein S4, X isoform	RS4X_MOUSE	Rps4x			0	0	0	0	0	0	0	0	0	0	0	0	0	0	0	0	0	0	2	0	0	0	0	0	0	0	0
552	Alcohol dehydrogenase class-3	ADHX_MOUSE	Adh5			0	0	0	0	0	0	0	0	0	0	0	0	0	0	0	0	0	0	0	0	0	0	0	2	0	0	2
553	NADH dehydrogenase [ubiquinone] iron-sulfur protein 5	NDUS5_MOUSE	Ndufs5			0	0	0	0	0	0	0	0	0	0	0	0	0	0	0	0	0	0	0	3	2	0	0	0	2	2	3
556	Rab GDP dissociation inhibitor beta	GDIB_MOUSE	Gdi2			0	0	0	0	0	0	0	0	0	0	0	0	0	0	0	0	0	0	3	0	0	0	0	0	0	0	0
557	ADP-ribosylation factor 3	ARF3_MOUSE	Arf3			0	0	0	0	0	0	0	0	0	0	0	0	0	0	0	0	0	0	2	0	0	0	0	0	2	0	0
558	Apolipoprotein A-IV	APOA4_MOUSE	Apoa4			0	0	0	0	0	0	0	0	0	0	0	0	0	0	0	0	0	0	0	0	0	0	0	0	0	0	2
559	UMP-CMP kinase	KCY_MOUSE	Cmpk1			0	0	0	0	0	0	0	0	0	0	0	0	0	0	0	0	0	0	0	3	3	0	0	0	2	2	2
560	Cysteine and glycine-rich protein 1	CSRP1_MOUSE	Csrp1			0	0	0	0	0	0	0	0	0	0	0	0	0	0	0	0	0	0	0	0	0	0	0	0	0	0	0
561	40S ribosomal protein S24	RS24_MOUSE	Rps24			0	0	0	0	2	0	0	0	0	0	0	0	0	0	0	0	0	0	0	0	0	0	0	0	0	2	0
562	Clusterin	CLUS_MOUSE	Clu			0	0	0	0	2	0	0	0	0	0	0	0	0	0	0	0	0	0	0	0	0	0	0	0	0	0	0
563	60S ribosomal protein L11	RL11_MOUSE	Rpl11			0	0	0	0	0	0	0	0	0	0	0	0	0	0	0	0	0	0	0	0	0	0	0	0	0	0	0
564	14-3-3 protein beta/alpha	1433B_MOUSE	Ywhab			0	0	0	0	0	0	0	0	0	0	0	0	0	0	0	0	0	0	0	0	4	0	0	0	2	3	0
565	NADH-cytochrome b5 reductase 3	NB5R3_MOUSE	Cyb5r3			0	0	0	0	0	0	0	0	0	0	0	0	0	0	0	0	0	0	0	0	0	0	0	0	0	0	0
566	Delta-1-pyrroline-5-carboxylate dehydrogenase, mitochondrial	AL4A1_MOUSE	Aldh4a1			0	0	0	0	0	0	0	0	0	0	0	0	0	0	0	2	3	0	0	0	0	0	0	0	0	0	0
567	Protein disulfide-isomerase A4	PDIA4_MOUSE	Pdia4			0	0	0	0	0	0	0	0	0	0	0	0	0	0	0	0	0	0	0	2	0	2	3	2	0	0	0
568	40S ribosomal protein S28	RS28_MOUSE	Rps28			0	0	0	0	0	0	0	0	0	0	0	0	0	0	0	0	0	0	0	0	0	0	0	0	0	0	0
569	Guanine nucleotide-binding protein G(I)/G(S)/G(T) subunit beta-2	GBB2_MOUSE	Gnb2			0	0	0	0	0	0	0	0	0	2	2	2	0	0	0	0	0	0	0	0	0	0	0	0	0	0	0
570	60S ribosomal protein L15	RL15_MOUSE	Rpl15			0	0	0	0	0	0	0	0	0	0	0	0	3	0	2	0	0	0	0	0	0	0	0	0	0	0	0
571	Nucleolin	NUCL_MOUSE	Ncl			0	0	0	0	0	0	0	0	0	0	0	0	0	0	0	0	0	0	2	3	0	2	0	0	3	2	2
574	Keratin, type I cuticular Ha2	K1H2_MOUSE	Krt32			0	0	0	0	0	2	0	0	0	0	0	0	0	0	0	0	0	0	0	0	0	0	0	0	0	0	0
575	Glyoxylate reductase/hydroxypyruvate reductase	GRHPR_MOUSE	Grhpr			0	0	0	0	0	0	0	0	0	0	0	0	0	0	0	0	0	0	0	0	2	0	0	0	0	0	0
576	L-lactate dehydrogenase C chain	LDHC_MOUSE	Ldhc			0	0	0	0	0	0	0	0	0	0	0	0	0	0	0	0	0	0	0	0	0	2	0	0	0	0	0
577	Tubulin alpha-1A chain	TBA1A_MOUSE	Tuba1a			2	0	0	0	0	0	0	0	0	0	2	2	0	0	0	0	0	0	0	0	0	0	0	0	0	0	0
578	NADH dehydrogenase [ubiquinone] 1 beta subcomplex subunit 5, mitochondrial	NDUB5_MOUSE	Ndufb5			0	0	0	0	0	0	0	0	0	0	2	0	0	0	0	0	0	0	0	0	0	0	0	0	0	0	0
579	Flavin reductase (NADPH)	BLVRB_MOUSE	Blvrb			0	0	0	0	0	0	0	0	0	0	0	0	0	0	0	0	0	0	0	0	2	0	0	0	2	0	0
580	S-adenosylmethionine synthase isoform type-1	METK1_MOUSE	Mat1a			0	0	0	0	0	0	0	0	0	0	0	0	0	0	0	0	0	0	0	0	0	0	0	0	2	0	0
581	Phosphoglycerate mutase 1	PGAM1_MOUSE	Pgam1			0	0	0	0	0	0	0	0	0	0	0	0	0	0	0	0	0	0	0	0	0	0	0	0	0	0	0
582	40S ribosomal protein S10	RS10_MOUSE	Rps10			0	0	0	0	0	0	0	0	0	0	0	0	0	0	0	0	0	0	0	0	2	0	0	0	0	0	0
583	Synaptophysin-like protein 2	SYPL2_MOUSE	Sypl2			0	0	0	0	0	0	0	0	0	0	0	0	0	0	0	0	0	0	0	0	0	0	0	0	0	0	0
585	Peptidyl-prolyl cis-trans isomerase FKBP3	FKBP3_MOUSE	Fkbp3			0	0	0	0	0	0	0	0	0	0	0	0	0	0	0	0	0	0	0	2	3	0	0	0	3	2	2
586	Stress-induced-phosphoprotein 1	STIP1_MOUSE	Stip1			0	0	0	0	0	0	0	0	0	0	0	0	0	0	0	0	0	0	0	2	0	0	0	0	0	0	2
587	Lamin-B1	LMNB1_MOUSE	Lmnb1			2	0	0	0	0	0	0	0	0	0	2	0	0	0	0	0	0	0	0	0	0	0	0	0	0	0	0
588	60S ribosomal protein L3	RL3_MOUSE	Rpl3			0	0	0	0	0	0	0	0	0	0	0	0	0	2	0	0	0	0	0	0	0	0	0	0	0	0	0
590	Isovaleryl-CoA dehydrogenase, mitochondrial	IVD_MOUSE	Ivd			0	0	0	0	0	0	0	0	0	0	0	0	0	0	0	0	0	0	0	0	0	0	0	0	2	2	2
592	Tropomyosin alpha-4 chain	TPM4_MOUSE	Tpm4			0	0	0	0	0	0	0	0	0	0	0	0	0	0	0	0	0	0	0	2	2	0	0	0	0	0	0
593	Copper transport protein ATOX1	ATOX1_MOUSE	Atox1			0	0	0	0	0	0	0	0	0	0	0	0	0	0	0	0	0	0	0	2	2	0	0	0	2	2	2
594	Myozenin-2	MYOZ2_MOUSE	Myoz2			0	0	2	0	0	0	0	0	0	0	0	0	0	0	0	0	0	0	0	0	0	0	0	0	0	0	0
595	Mitochondrial carrier homolog 2	MTCH2_MOUSE	Mtch2			0	2	0	0	0	0	0	0	0	0	0	0	2	2	3	0	0	0	0	0	0	0	0	0	0	0	0
596	Dehydrogenase/reductase SDR family member 4	DHRS4_MOUSE	Dhrs4			0	0	0	0	0	0	0	0	0	0	0	0	0	0	0	0	0	0	0	0	0	0	0	0	0	0	0
597	Desmocollin-2	DSC2_MOUSE	Dsc2			0	0	0	0	0	0	0	0	0	0	2	2	0	0	0	0	0	0	0	0	0	0	0	0	0	0	0
598	Alpha-aminoadipic semialdehyde dehydrogenase	AL7A1_MOUSE	Aldh7a1			0	0	0	0	0	0	0	0	0	0	0	0	0	0	0	0	0	0	0	0	0	0	0	0	0	0	0
599	40S ribosomal protein S15a	RS15A_MOUSE	Rps15a			0	0	0	0	0	0	0	0	0	0	0	0	0	0	0	3	2	2	0	0	0	0	0	0	0	0	0
600	Pyruvate kinase PKLR	KPYR_MOUSE	Pklr			0	0	0	0	0	0	0	0	0	0	0	0	0	0	0	0	0	0	0	0	0	0	0	3	0	0	0
601	3-hydroxyisobutyryl-CoA hydrolase, mitochondrial	HIBCH_MOUSE	Hibch			0	0	0	0	0	0	0	0	0	0	0	0	0	0	0	0	0	0	0	0	2	0	0	0	0	0	0
602	F-actin-capping protein subunit beta	CAPZB_MOUSE	Capzb			0	0	0	0	0	0	0	0	0	0	0	0	0	0	0	0	0	0	0	0	0	0	0	0	0	0	0
603	Glycogen phosphorylase, liver form	PYGL_MOUSE	Pygl			0	0	0	0	0	0	0	0	0	0	0	0	0	0	0	0	0	0	5	0	0	2	0	0	0	0	0
604	Hypoxia up-regulated protein 1	HYOU1_MOUSE	Hyou1			0	0	0	0	0	0	0	0	0	0	0	0	0	0	0	0	0	0	0	0	0	0	0	0	2	0	0
605	Ribosome-binding protein 1	RRBP1_MOUSE	Rrbp1			0	0	0	0	0	0	0	0	0	2	0	0	0	0	0	0	0	0	0	0	0	0	0	0	0	0	0
606	Cysteine and glycine-rich protein 3	CSRP3_MOUSE	Csrp3			0	0	0	0	0	0	0	0	0	0	0	0	0	0	0	0	0	0	0	0	0	0	0	0	0	0	0
607	GTP-binding nuclear protein Ran	RAN_MOUSE	Ran			0	0	0	0	0	0	0	0	0	0	0	0	0	0	0	0	0	0	2	0	0	0	0	0	0	0	0
608	40S ribosomal protein S17	RS17_MOUSE	Rps17			0	0	0	0	0	0	0	0	0	0	0	0	0	0	0	0	0	0	0	3	2	0	0	0	0	2	3
609	Core histone macro-H2A.1	H2AY_MOUSE	H2afy			0	0	0	0	0	0	0	0	0	0	0	0	0	0	0	0	0	0	0	0	0	0	0	0	2	0	0
610	Ig gamma-3 chain C region	IGHG3_MOUSE				0	0	0	0	0	0	0	0	0	0	0	0	0	0	0	2	2	2	0	0	0	0	0	0	0	0	0
611	BAG family molecular chaperone regulator 3	BAG3_MOUSE	Bag3			0	0	0	0	0	0	0	0	0	0	0	0	0	0	0	0	0	0	0	0	3	0	0	0	3	0	0
612	Atypical kinase COQ8A, mitochondrial	COQ8A_MOUSE	Coq8a			0	0	0	0	0	0	0	0	0	0	0	0	0	0	0	0	0	0	0	0	0	0	0	0	0	0	0
613	Dolichyl-diphosphooligosaccharide--protein glycosyltransferase 48 kDa subunit	OST48_MOUSE	Ddost			0	0	0	0	2	0	0	0	0	0	0	0	0	0	0	0	0	0	0	0	0	0	0	0	0	0	0
614	Keratin, type I cytoskeletal 24	K1C24_MOUSE	Krt24			0	0	0	0	0	0	0	2	0	0	2	0	0	0	0	0	0	0	0	0	0	0	0	0	0	0	0
615	Heterogeneous nuclear ribonucleoprotein M	HNRPM_MOUSE	Hnrnpm			0	0	0	0	0	0	0	0	0	0	0	0	0	0	0	0	0	0	0	0	0	0	0	0	0	0	0
616	Peptidyl-prolyl cis-trans isomerase FKBP1A	FKB1A_MOUSE	Fkbp1a			0	0	0	0	0	0	0	0	0	0	0	0	0	0	0	0	0	0	0	0	0	0	2	2	0	2	0
617	Cofilin-2	COF2_MOUSE	Cfl2			0	0	0	0	0	0	0	0	0	0	0	0	0	0	0	0	0	0	0	0	0	0	2	0	0	2	0
618	Succinate--CoA ligase [GDP-forming] subunit beta, mitochondrial	SUCB2_MOUSE	Suclg2			0	0	0	0	0	0	0	0	0	0	0	0	0	0	0	0	0	0	0	0	2	2	2	2	2	0	0
619	Ras-related protein Rab-1A	RAB1A_MOUSE	Rab1A			0	0	0	0	0	0	0	0	0	0	0	0	0	0	0	2	2	0	0	0	0	0	0	0	0	0	0
620	Ras-related protein Rab-14	RAB14_MOUSE	Rab14			0	0	0	0	0	0	0	0	0	0	0	0	0	0	0	0	2	0	0	0	0	0	0	0	0	0	0
621	Acetyl-CoA acetyltransferase, cytosolic	THIC_MOUSE	Acat2			0	0	0	0	0	0	0	0	0	0	0	0	0	0	0	0	0	0	0	0	2	0	0	0	0	0	2
622	GTP-binding protein SAR1b	SAR1B_MOUSE	Sar1b			0	0	0	0	0	0	0	0	0	0	0	0	0	0	0	0	0	0	0	0	0	0	0	0	0	0	0
623	Cytosol aminopeptidase	AMPL_MOUSE	Lap3			0	0	0	0	0	0	0	0	0	0	0	0	0	0	0	0	0	0	0	0	0	0	0	0	0	0	0
624	Purine nucleoside phosphorylase	PNPH_MOUSE	Pnp			0	0	0	0	0	0	0	0	0	0	0	0	0	0	0	0	0	0	0	0	0	0	0	0	0	0	0
625	Tubulin beta-4A chain	TBB4A_MOUSE	Tubb4a			0	0	2	0	2	0	0	2	0	0	0	0	0	0	0	0	0	0	0	0	0	0	0	0	0	0	0
626	Heat shock 70 kDa protein 1A	HS71A_MOUSE (+1)	Hspa1a			0	0	0	0	0	0	0	0	0	0	0	0	0	0	0	0	0	0	2	0	0	0	0	0	0	0	0
627	Carbonyl reductase [NADPH] 1	CBR1_MOUSE	Cbr1			0	0	0	0	0	0	0	0	0	0	0	0	0	0	0	2	3	0	0	0	0	0	0	0	0	0	0
628	Keratin-associated protein 19-2	KR192_MOUSE	Krtap19-2			0	0	0	0	0	0	3	2	3	0	0	0	0	2	2	0	0	0	0	0	0	0	0	0	0	0	0
629	Major urinary protein 20	MUP20_MOUSE	Mup20			0	0	0	0	0	0	0	0	0	0	0	0	0	0	0	0	0	0	0	2	2	0	0	0	2	2	2
630	NADH dehydrogenase [ubiquinone] iron-sulfur protein 6, mitochondrial	NDUS6_MOUSE	Ndufs6			0	0	0	0	0	0	0	0	0	0	0	0	0	0	0	0	0	0	0	2	0	0	0	0	2	2	0
632	Talin-1	TLN1_MOUSE	Tln1			0	0	0	0	0	0	0	0	0	0	0	0	0	0	0	0	3	0	0	0	0	0	0	0	0	0	0
633	Heterogeneous nuclear ribonucleoprotein U	HNRPU_MOUSE	Hnrnpu			0	0	0	0	0	0	0	0	0	0	0	0	0	0	0	0	0	0	0	0	0	0	0	0	0	2	0
634	Adenosine kinase	ADK_MOUSE	Adk			0	0	0	0	0	0	0	0	0	0	0	0	0	0	0	0	0	0	2	0	0	0	0	0	0	0	0
635	Succinyl-CoA:3-ketoacid coenzyme A transferase 1, mitochondrial	SCOT1_MOUSE	Oxct1			0	0	0	0	0	0	0	0	0	0	0	0	0	0	0	0	0	0	0	0	0	0	0	0	0	0	0
636	NADH dehydrogenase [ubiquinone] 1 beta subcomplex subunit 8, mitochondrial	NDUB8_MOUSE	Ndufb8			0	0	0	0	0	0	0	0	0	2	0	0	0	0	0	0	0	0	0	0	0	0	0	0	0	0	0
637	Serine/threonine-protein phosphatase 2A catalytic subunit alpha isoform	PP2AA_MOUSE	Ppp2ca			0	0	0	0	0	0	0	0	0	0	0	0	0	0	0	0	0	0	0	0	0	0	0	0	0	0	0
639	40S ribosomal protein S26	RS26_MOUSE	Rps26			0	0	0	0	0	0	2	0	0	0	0	0	0	0	0	0	0	0	0	0	0	0	0	0	0	0	0
640	Myosin regulatory light chain 12B	ML12B_MOUSE	Myl12b			0	0	0	0	0	0	0	0	0	0	0	0	0	0	0	0	0	0	0	2	0	0	0	0	0	2	0
642	Calmodulin-4	CALM4_MOUSE	Calm4			0	0	0	0	0	0	0	0	0	0	0	0	0	0	0	0	0	0	0	2	0	0	0	0	2	2	0
643	Mitochondrial pyruvate carrier 2	MPC2_MOUSE	Mpc2			0	0	0	0	0	0	0	0	0	0	0	0	2	2	2	0	0	0	0	0	0	0	0	0	0	0	0
644	Dolichyl-diphosphooligosaccharide--protein glycosyltransferase subunit 2	RPN2_MOUSE	Rpn2			0	0	0	0	0	0	0	0	0	0	0	0	0	0	0	0	0	0	2	0	0	0	0	2	0	0	0
645	40S ribosomal protein S23	RS23_MOUSE	Rps23			0	0	0	0	0	0	0	0	0	0	0	0	0	0	0	2	2	2	0	0	0	0	0	0	0	0	0
646	Tubulin polymerization-promoting protein family member 3	TPPP3_MOUSE	Tppp3			0	0	0	0	0	0	0	0	0	0	0	0	0	0	0	0	0	0	0	0	2	0	0	0	0	0	2
647	Serine/arginine-rich splicing factor 2	SRSF2_MOUSE	Srsf2			0	0	0	0	0	0	0	0	0	0	0	0	0	0	0	0	0	0	0	2	2	0	0	0	2	2	2
649	S-formylglutathione hydrolase	ESTD_MOUSE	Esd			0	0	0	0	0	0	0	0	0	0	0	0	0	0	0	0	0	0	0	0	0	0	0	0	0	0	0
650	Myosin light chain kinase 2, skeletal/cardiac muscle	MYLK2_MOUSE	Mylk2			0	0	0	0	0	0	0	0	0	0	0	0	0	0	0	0	0	0	0	0	0	0	0	0	0	0	0
651	60S ribosomal protein L17	RL17_MOUSE	Rpl17			0	0	0	0	0	0	0	0	0	0	0	0	0	0	0	0	0	0	0	0	0	0	0	0	0	0	0
652	Thiosulfate sulfurtransferase	THTR_MOUSE	Tst			0	0	0	0	0	0	0	0	0	0	0	0	0	0	0	0	0	0	0	0	0	0	0	0	0	0	0
653	Hsc70-interacting protein	F10A1_MOUSE	St13			0	0	0	0	0	0	0	0	0	0	0	0	0	0	0	0	0	0	0	0	2	0	0	0	0	0	0
654	3-hydroxyisobutyrate dehydrogenase, mitochondrial	3HIDH_MOUSE	Hibadh			0	0	0	0	0	0	0	0	0	0	0	0	0	0	0	0	0	0	0	0	0	0	0	0	3	2	2
655	Neutrophilic granule protein	NGP_MOUSE	Ngp			0	0	0	0	0	0	0	0	0	0	0	0	0	0	0	0	0	0	0	2	2	0	0	0	2	2	2
656	Aminopeptidase N	AMPN_MOUSE	Anpep			0	0	0	0	0	0	0	0	0	0	0	0	0	0	0	0	0	0	0	0	0	0	0	0	0	0	0
658	RNA-binding protein 3	RBM3_MOUSE	Rbm3			0	0	0	0	0	0	0	0	0	0	0	0	0	0	0	0	0	0	0	2	0	0	0	0	0	0	0
659	Proteasome activator complex subunit 1	PSME1_MOUSE	Psme1			0	0	0	0	0	0	0	0	0	0	0	0	0	0	0	0	0	0	0	2	2	0	0	0	2	2	3
660	Protein NipSnap homolog 2	NIPS2_MOUSE	Nipsnap2			0	0	0	0	0	0	0	0	0	0	0	0	0	0	0	0	0	0	0	0	0	0	0	0	0	0	0
661	Lipoamide acyltransferase component of branched-chain alpha-keto acid dehydrogenase complex, mitochondrial	ODB2_MOUSE	Dbt			0	0	2	0	2	0	0	0	0	0	0	2	0	0	0	0	0	0	0	0	0	0	0	0	0	0	0
662	Progranulin	GRN_MOUSE	Grn			0	0	0	0	0	0	0	0	0	0	0	0	0	0	0	0	0	0	0	0	0	0	0	0	0	0	0
663	Proteasome subunit alpha type-7	PSA7_MOUSE	Psma7			0	0	0	0	0	0	0	0	0	0	0	0	0	0	0	0	0	0	2	0	0	0	0	0	0	0	0
664	Na(+)/H(+) exchange regulatory cofactor NHE-RF1	NHRF1_MOUSE	Slc9a3r1			0	0	0	0	0	0	0	0	0	0	0	0	0	0	0	0	0	0	0	0	0	0	0	0	0	0	0
665	C-1-tetrahydrofolate synthase, cytoplasmic	C1TC_MOUSE	Mthfd1			0	0	0	0	0	0	0	0	0	0	0	0	0	0	0	0	0	0	0	0	0	0	0	0	0	0	0
666	Sepiapterin reductase	SPRE_MOUSE	Spr			0	0	0	0	0	0	0	0	0	0	0	0	0	0	0	0	0	0	0	0	0	0	0	0	0	0	0
667	Ketohexokinase	KHK_MOUSE	Khk			0	0	0	0	0	0	0	0	0	0	0	0	0	0	0	0	0	0	2	0	0	0	0	0	0	0	0
668	Peroxisomal multifunctional enzyme type 2	DHB4_MOUSE	Hsd17b4			0	0	0	0	0	0	0	0	0	0	0	0	0	0	0	0	0	0	0	0	0	0	0	0	0	0	0
669	Ras-related protein Rab-2A	RAB2A_MOUSE	Rab2a			0	0	0	0	0	0	0	0	0	0	0	0	0	0	0	0	0	0	0	0	0	0	0	0	0	0	0
670	SH3 domain-binding glutamic acid-rich protein	SH3BG_MOUSE	Sh3bgr			0	0	0	0	0	0	0	0	0	0	0	0	0	0	0	0	0	0	0	0	0	0	0	0	0	0	2
671	ATP-dependent RNA helicase DDX3X	DDX3X_MOUSE	Ddx3x			0	0	0	0	0	0	0	0	0	0	0	0	0	0	0	0	0	0	0	0	0	0	0	0	0	0	0
672	Cystathionine gamma-lyase	CGL_MOUSE	Cth			0	0	0	0	0	0	0	0	0	0	0	0	0	0	0	0	0	0	0	0	0	0	0	0	0	0	0
673	Non-histone chromosomal protein HMG-17	HMGN2_MOUSE	Hmgn2			0	0	0	0	0	0	0	0	0	0	0	0	0	0	0	0	0	0	0	0	0	0	0	0	0	0	0
674	40S ribosomal protein S5	RS5_MOUSE	Rps5			0	0	0	0	0	0	0	0	0	0	0	0	0	0	0	0	2	2	0	0	0	0	0	0	0	0	0
675	Cytoplasmic aconitate hydratase	ACOC_MOUSE	Aco1			0	0	0	0	0	0	0	0	0	0	0	0	0	0	0	0	0	0	0	0	0	0	0	0	0	0	0
676	Thymosin beta-4	TYB4_MOUSE	Tmsb4x			0	0	0	0	0	0	0	0	0	0	0	0	0	0	0	0	0	0	0	0	0	0	0	0	0	0	0
677	Protein ABHD14B	ABHEB_MOUSE	Abhd14b			0	0	0	0	0	0	0	0	0	0	0	0	0	0	0	0	0	0	0	0	2	0	0	0	3	4	2
678	60S ribosomal protein L9	RL9_MOUSE	Rpl9			0	0	0	0	0	0	2	0	0	0	0	0	0	0	0	0	0	0	0	0	0	0	0	0	0	0	0
679	Cytosolic non-specific dipeptidase	CNDP2_MOUSE	Cndp2			0	0	0	0	0	0	0	0	0	0	0	0	0	0	0	0	0	0	0	0	0	0	0	0	0	0	0
680	Kallikrein 1-related peptidase-like b4	K1KB4_MOUSE	Klk1b4			0	0	0	0	0	0	0	0	0	0	0	0	0	0	0	0	0	0	0	0	0	0	0	0	0	0	0
681	Adenylyl cyclase-associated protein 1	CAP1_MOUSE	Cap1			0	0	0	0	0	0	0	0	0	0	0	0	0	0	0	0	0	0	0	0	0	0	0	0	0	0	0
682	Brain acid soluble protein 1	BASP1_MOUSE	Basp1			0	0	0	0	0	0	0	0	0	0	0	0	0	0	0	0	0	0	0	0	0	0	0	0	0	0	0
683	Basigin	BASI_MOUSE	Bsg			0	0	0	0	0	0	0	0	0	0	0	0	0	0	0	0	0	0	0	0	0	0	0	0	0	0	2
684	T-complex protein 1 subunit beta	TCPB_MOUSE	Cct2			0	0	0	0	0	0	0	0	0	0	0	0	0	0	0	0	0	0	0	0	0	0	0	0	0	0	0
686	Troponin C, slow skeletal and cardiac muscles	TNNC1_MOUSE	Tnnc1			0	0	0	0	0	0	0	0	0	0	0	0	0	0	0	0	0	0	0	0	0	0	0	0	0	0	0
687	Mast cell protease 4	MCPT4_MOUSE	Mcpt4			0	0	0	0	0	0	0	0	0	0	0	0	0	0	0	0	0	0	0	0	0	0	0	0	0	2	0
688	Dimethylglycine dehydrogenase, mitochondrial	M2GD_MOUSE	Dmgdh			0	0	0	0	0	0	0	0	0	0	0	0	0	0	0	0	0	0	0	0	0	0	0	0	0	0	0
689	Ubiquitin-conjugating enzyme E2 variant 1	UB2V1_MOUSE	Ube2v1			0	0	0	0	0	0	0	0	0	0	0	0	0	0	0	0	0	0	0	0	0	0	0	0	0	0	0
690	Ig gamma-2A chain C region secreted form	GCAB_MOUSE				0	0	0	0	0	0	0	0	0	0	0	0	0	0	0	0	0	0	0	0	0	0	0	0	0	0	0
691	Gamma-enolase	ENOG_MOUSE	Eno2			0	0	0	0	0	0	0	0	0	0	0	0	0	0	0	0	0	0	0	0	0	0	0	0	0	0	0
692	Myristoylated alanine-rich C-kinase substrate	MARCS_MOUSE	Marcks			0	0	0	0	0	0	0	0	0	0	0	0	0	0	0	0	0	0	0	0	0	0	0	0	0	0	0
693	Four and a half LIM domains protein 3	FHL3_MOUSE	Fhl3			0	0	0	0	0	0	0	0	0	0	0	0	0	0	0	2	2	0	0	0	0	0	0	0	0	0	0
694	Dolichyl-diphosphooligosaccharide--protein glycosyltransferase subunit 1	RPN1_MOUSE	Rpn1			0	0	0	0	0	0	0	2	0	0	0	0	0	0	0	0	0	2	0	0	0	0	0	0	0	0	0
696	Glial fibrillary acidic protein	GFAP_MOUSE	Gfap			0	0	0	0	0	0	0	0	0	0	0	0	0	0	0	0	0	0	0	0	0	0	0	0	0	0	0
697	Spectrin beta chain, non-erythrocytic 1	SPTB2_MOUSE	Sptbn1			0	0	0	0	0	0	0	0	0	2	0	3	0	0	0	0	0	0	0	0	0	0	0	0	0	0	0
698	Carboxylesterase 1C	EST1C_MOUSE	Ces1c			0	0	0	0	0	0	0	0	0	0	0	0	0	0	0	0	0	0	0	0	0	0	0	0	0	0	0
699	Serine/threonine-protein phosphatase 2A 65 kDa regulatory subunit A alpha isoform	2AAA_MOUSE	Ppp2r1a			0	0	0	0	0	0	0	0	0	0	0	0	0	0	0	0	0	0	0	0	0	0	2	0	0	0	0
700	UDP-glucose 6-dehydrogenase	UGDH_MOUSE	Ugdh			0	0	0	0	0	0	0	0	0	0	0	0	0	0	0	0	0	0	0	0	0	0	0	0	0	0	0
702	Dual specificity protein phosphatase 3	DUS3_MOUSE	Dusp3			0	0	0	0	0	0	0	0	0	0	0	0	0	0	0	0	0	0	0	0	0	0	0	0	0	0	0
703	Keratin, type II cytoskeletal 71	K2C71_MOUSE	Krt71			0	0	0	0	0	0	0	0	0	0	0	0	0	0	0	0	0	0	0	0	0	3	0	0	0	0	0
704	N-acyl-aromatic-L-amino acid amidohydrolase (carboxylate-forming)	ACY3_MOUSE	Acy3			0	0	0	0	0	0	0	0	0	0	0	0	0	0	0	0	0	0	0	0	0	0	0	0	0	0	0
705	Polyadenylate-binding protein 1	PABP1_MOUSE	Pabpc1			0	0	0	0	0	0	0	0	0	0	0	0	0	0	0	0	0	0	0	0	0	0	0	0	0	0	0
706	Glycerol-3-phosphate dehydrogenase, mitochondrial	GPDM_MOUSE	Gpd2			0	0	0	0	0	0	0	0	0	2	0	2	0	0	0	0	0	0	0	0	0	0	0	0	0	0	0
707	Villin-1	VILI_MOUSE	Vil1			0	0	0	0	0	0	0	0	0	0	0	0	0	0	0	0	0	0	0	0	0	0	2	0	0	0	0
708	14-3-3 protein eta	1433F_MOUSE	Ywhah			0	0	0	0	0	0	0	0	0	0	0	0	0	0	0	0	0	0	0	0	0	0	0	2	0	0	0
709	Eukaryotic translation initiation factor 1	EIF1_MOUSE	Eif1			0	0	0	0	0	0	0	0	0	0	0	0	0	0	0	0	0	0	0	2	2	0	0	0	2	0	2
710	ADP-ribose glycohydrolase MACROD1	MACD1_MOUSE	Macrod1			0	0	0	0	0	0	0	0	0	0	0	0	0	0	0	0	0	0	0	0	0	0	0	0	0	0	0
711	Macrophage-capping protein	CAPG_MOUSE	Capg			0	0	0	0	0	0	0	0	0	0	0	0	0	0	0	0	0	0	0	0	0	0	0	0	0	0	0
712	Keratin, type I cytoskeletal 42	K1C42_MOUSE	Krt42			0	0	0	0	0	0	0	0	0	0	2	0	0	0	0	0	0	0	0	0	0	0	0	0	0	0	0
713	Poly(rC)-binding protein 2	PCBP2_MOUSE	Pcbp2			0	0	0	0	0	0	0	0	0	0	0	0	0	0	0	0	0	0	0	2	0	0	0	0	0	0	0
714	Plasminogen activator inhibitor 1 RNA-binding protein	PAIRB_MOUSE	Serbp1			0	0	0	0	0	0	0	0	0	0	0	0	0	0	0	0	0	0	0	0	3	0	0	0	2	3	0
715	Dihydropteridine reductase	DHPR_MOUSE	Qdpr			0	0	0	0	0	0	0	0	0	0	0	0	0	0	0	0	0	0	0	0	0	0	0	0	0	0	0
716	Apoptosis-inducing factor 1, mitochondrial	AIFM1_MOUSE	Aifm1			0	0	0	0	0	0	2	0	0	0	2	0	0	0	2	0	0	0	0	0	0	0	0	0	0	0	0
717	Glutathione S-transferase omega-1	GSTO1_MOUSE	Gsto1			0	0	0	0	0	0	0	0	0	0	0	0	0	0	0	0	0	0	0	0	0	0	0	0	0	0	0
718	Guanine nucleotide-binding protein G(o) subunit alpha	GNAO_MOUSE	Gnao1			0	0	0	0	0	0	0	0	0	0	0	0	0	0	0	0	0	0	2	0	0	0	0	0	0	0	0
719	Kallikrein 1-related peptidase b3	K1KB3_MOUSE	Klk1b3			0	0	0	0	0	0	0	0	0	0	0	0	0	0	0	0	0	0	0	2	0	0	0	0	2	0	0
720	Phenazine biosynthesis-like domain-containing protein 1	PBLD1_MOUSE	Pbld1			0	0	0	0	0	0	0	0	0	0	0	0	0	0	0	0	0	0	0	0	0	0	0	0	0	0	0
721	Dynein light chain 2, cytoplasmic	DYL2_MOUSE	Dynll2			0	0	0	0	0	0	0	0	0	0	0	0	0	0	0	0	0	0	0	0	0	0	0	0	0	0	0
722	Kallikrein 1-related peptidase b8	K1KB8_MOUSE	Klk1b8			0	0	0	0	0	0	0	0	0	0	0	0	0	0	0	0	0	0	0	0	0	0	0	0	0	0	0
723	Pyrethroid hydrolase Ces2e	EST2E_MOUSE	Ces2e			0	0	0	0	0	0	0	0	0	0	0	0	0	0	0	0	0	0	0	0	0	0	0	0	0	0	0
724	Ubiquilin-2	UBQL2_MOUSE	Ubqln2			0	0	0	0	0	0	0	0	0	0	0	0	0	0	0	0	0	0	0	0	0	0	0	0	0	0	0
726	Small muscular protein	SMPX_MOUSE	Smpx			0	0	0	0	0	0	0	0	0	0	0	0	0	0	0	0	0	0	0	0	2	0	0	0	0	0	0
727	Septin-11	SEP11_MOUSE	2020-09-11			0	0	0	0	0	0	0	0	0	0	0	0	0	0	0	0	0	0	0	0	0	0	0	0	0	0	0
728	V-type proton ATPase catalytic subunit A	VATA_MOUSE	Atp6v1a			0	0	0	0	0	0	0	0	0	0	0	0	0	0	0	2	2	0	0	0	0	0	0	0	0	0	0
729	Propionyl-CoA carboxylase beta chain, mitochondrial	PCCB_MOUSE	Pccb			0	0	0	0	0	0	0	0	0	0	0	0	0	0	0	0	0	0	0	0	0	0	0	0	0	0	0
730	Rho GDP-dissociation inhibitor 2	GDIR2_MOUSE	Arhgdib			0	0	0	0	0	0	0	0	0	0	0	0	0	0	0	0	0	0	0	0	0	0	0	0	0	0	0
731	Aldose 1-epimerase	GALM_MOUSE	Galm			0	0	0	0	0	0	0	0	0	0	0	0	0	0	0	0	0	0	0	0	0	0	0	0	0	0	0
732	Ester hydrolase C11orf54 homolog	CK054_MOUSE				0	0	0	0	0	0	0	0	0	0	0	0	0	0	0	0	0	0	0	0	0	0	0	0	0	0	0
733	IPI00000008|IPI00000008.1 Keratin, type II cytoskeletal 2 epidermal HUMAN(Common contaminant protein)	IPI00000008|IPI00000008.1				0	0	0	0	0	0	0	0	0	0	0	0	0	0	0	0	0	0	0	0	0	0	0	0	0	0	0
734	Lamina-associated polypeptide 2, isoforms alpha/zeta	LAP2A_MOUSE	Tmpo			0	0	0	0	0	0	0	0	0	0	0	0	0	0	0	0	0	0	0	0	0	0	0	0	0	2	2
735	T-complex protein 1 subunit delta	TCPD_MOUSE	Cct4			0	0	0	0	0	0	0	0	0	0	0	0	0	0	0	0	0	0	0	0	0	0	0	0	0	0	0
737	Rab GDP dissociation inhibitor alpha	GDIA_MOUSE	Gdi1			0	0	0	0	0	0	0	0	0	0	0	0	0	0	0	0	0	0	0	0	0	0	0	0	0	0	0
738	Keratin, type II cytoskeletal 2 oral	K22O_MOUSE	Krt76			0	0	0	0	0	0	0	0	0	3	2	3	0	0	0	0	0	0	0	0	0	0	0	0	0	0	0
739	Heterogeneous nuclear ribonucleoprotein H	HNRH1_MOUSE	Hnrnph1			0	0	0	0	0	0	0	0	0	0	2	0	0	0	0	0	0	0	0	0	0	0	0	0	0	0	0
740	Perilipin-1	PLIN1_MOUSE	Plin1			0	0	0	0	0	0	0	0	0	0	0	0	0	0	0	0	0	0	0	0	0	0	0	0	0	0	2
741	Costars family protein ABRACL	ABRAL_MOUSE	Abracl			0	0	0	0	0	0	0	0	0	0	0	0	0	0	0	0	0	0	0	0	2	0	0	0	2	2	0
742	ATP-binding cassette sub-family D member 3	ABCD3_MOUSE	Abcd3			0	0	0	0	0	0	0	0	0	0	2	0	0	0	0	0	0	0	0	0	0	0	0	0	0	0	0
743	Glycerol-3-phosphate phosphatase	PGP_MOUSE	Pgp			0	0	0	0	0	0	0	0	0	0	0	0	0	0	0	0	0	0	0	0	0	0	0	0	0	0	0
744	Integrin beta-1	ITB1_MOUSE	Itgb1			0	0	0	0	0	0	0	0	0	0	0	0	0	0	0	0	0	0	0	0	0	0	0	0	0	2	0
745	Prothymosin alpha	PTMA_MOUSE	Ptma			0	0	0	0	0	0	0	0	0	0	0	0	0	0	0	0	0	0	0	0	0	0	0	0	0	0	0
746	60S ribosomal protein L5	RL5_MOUSE	Rpl5			0	0	0	0	0	0	0	0	0	0	0	0	0	0	0	0	0	0	0	0	0	0	0	0	0	0	0
747	26S proteasome non-ATPase regulatory subunit 2	PSMD2_MOUSE	Psmd2			0	0	0	0	0	0	0	0	0	0	0	0	0	0	0	0	0	0	0	0	0	0	0	0	0	0	0
748	Leukotriene A-4 hydrolase	LKHA4_MOUSE	Lta4h			0	0	0	0	0	0	0	0	0	0	0	0	0	0	0	0	0	0	0	0	0	0	0	0	0	0	0
749	Bile salt-activated lipase	CEL_MOUSE	Cel			0	0	0	0	0	0	0	0	0	0	0	0	0	0	0	0	0	0	0	0	0	0	0	0	0	0	0
750	Ribonuclease inhibitor	RINI_MOUSE	Rnh1			0	0	0	0	0	0	0	0	0	0	0	0	0	0	0	0	0	0	0	0	0	0	0	0	0	0	0
751	Actin-related protein 3	ARP3_MOUSE	Actr3			0	0	0	0	0	0	0	0	0	0	0	0	0	0	0	0	0	0	0	0	0	0	0	0	0	0	0
753	Pyruvate dehydrogenase protein X component, mitochondrial	ODPX_MOUSE	Pdhx			0	0	0	0	0	0	0	0	0	0	0	0	0	0	0	0	0	0	0	0	0	0	0	0	0	0	0
754	Ubiquitin-conjugating enzyme E2 L3	UB2L3_MOUSE	Ube2l3			0	0	0	0	0	0	0	0	0	0	0	0	0	0	0	0	0	0	0	0	0	0	0	0	2	0	2
755	Dual specificity protein phosphatase 14	DUS14_MOUSE	Dusp14			0	0	0	0	0	0	2	0	0	0	2	0	0	0	0	0	0	0	0	0	0	0	0	0	0	0	0
756	Alpha-amylase 1	AMY1_MOUSE	Amy1			0	0	0	0	0	0	0	0	0	0	0	0	0	0	0	0	0	0	0	0	0	0	0	0	0	0	0
758	Nucleophosmin	NPM_MOUSE	Npm1			0	0	0	0	0	0	0	0	0	0	0	0	0	0	0	0	0	0	0	0	0	0	0	0	0	0	0
759	Peroxisomal trans-2-enoyl-CoA reductase	PECR_MOUSE	Pecr			0	0	0	0	0	0	0	0	0	0	0	0	0	0	0	0	0	0	0	0	0	0	0	0	0	0	0
760	Homogentisate 1,2-dioxygenase	HGD_MOUSE	Hgd			0	0	0	0	0	0	0	0	0	0	0	0	0	0	0	0	0	0	0	0	0	0	0	0	0	0	0
761	Chymase	CMA1_MOUSE	Cma1			0	0	0	0	0	0	0	0	0	0	0	0	0	0	0	0	0	0	0	0	0	0	0	0	0	0	0
762	Cysteine-rich protein 2	CRIP2_MOUSE	Crip2			0	0	0	0	0	0	0	0	0	0	0	0	0	0	0	0	0	0	0	0	0	0	0	0	0	0	2
763	Complement component 1 Q subcomponent-binding protein, mitochondrial	C1QBP_MOUSE	C1qbp			0	0	0	0	0	0	0	0	0	0	0	0	0	0	0	0	0	0	0	0	2	0	0	0	2	0	0
764	Transforming protein RhoA	RHOA_MOUSE	Rhoa			0	0	0	0	0	0	0	0	0	0	0	0	0	0	0	0	0	0	0	0	2	0	0	0	0	0	0
765	Nuclear transport factor 2	NTF2_MOUSE	Nutf2			0	0	0	0	0	0	0	0	0	0	0	0	0	0	0	0	0	0	0	0	0	0	0	0	0	0	0
766	Valine--tRNA ligase	SYVC_MOUSE	Vars			0	0	0	0	0	0	0	0	0	0	0	0	0	0	0	0	0	0	0	0	0	0	0	0	0	0	0
767	Protein canopy homolog 2	CNPY2_MOUSE	Cnpy2			0	0	0	0	0	0	0	0	0	0	0	0	0	0	0	0	0	0	0	0	0	0	0	0	0	0	0
768	Serine/arginine-rich splicing factor 3	SRSF3_MOUSE	Srsf3			0	0	0	0	0	0	0	0	0	0	0	0	0	0	0	0	0	0	0	2	0	0	0	0	0	0	0
769	Tropomodulin-1	TMOD1_MOUSE	Tmod1			0	0	0	0	0	0	0	0	0	0	0	0	0	0	0	0	0	0	0	0	0	0	0	0	2	0	0
770	60S ribosomal protein L27	RL27_MOUSE	Rpl27			0	0	0	0	0	0	0	0	0	0	0	0	0	0	0	0	2	0	0	0	0	0	0	0	0	0	0
771	60S ribosomal protein L30	RL30_MOUSE	Rpl30			0	0	0	0	0	0	0	0	0	0	0	0	0	0	0	0	0	0	0	0	0	0	0	0	0	0	0
772	WD repeat-containing protein 1	WDR1_MOUSE	Wdr1			0	0	0	0	0	0	0	0	0	0	0	0	0	0	0	0	0	0	0	0	0	0	0	0	0	0	0
773	Heat shock 70 kDa protein 4	HSP74_MOUSE	Hspa4			0	0	0	0	0	0	0	0	0	0	0	0	0	0	0	0	0	0	0	0	0	0	0	0	0	0	0
774	Fructose-1,6-bisphosphatase isozyme 2	F16P2_MOUSE	Fbp2			0	0	0	0	0	0	0	0	0	0	0	0	0	0	0	0	0	0	0	0	0	0	0	0	0	0	0
775	60S ribosomal protein L29	RL29_MOUSE	Rpl29			0	0	0	0	0	0	0	0	0	0	0	0	0	0	0	0	2	0	0	0	0	0	0	0	0	0	0
776	NAD(P)H-hydrate epimerase	NNRE_MOUSE	Naxe			0	0	0	0	0	0	0	0	0	0	0	0	0	0	0	0	0	0	0	0	0	0	0	0	0	0	0
777	Apolipoprotein E	APOE_MOUSE	Apoe			0	0	0	0	0	0	0	0	0	0	0	0	0	0	0	0	0	0	0	0	0	0	0	0	0	0	0
779	Glutathione S-transferase kappa 1	GSTK1_MOUSE	Gstk1			0	0	0	0	0	0	0	0	0	0	0	0	0	0	0	0	0	0	0	0	0	0	0	0	0	0	0
780	Serine hydroxymethyltransferase, mitochondrial	GLYM_MOUSE	Shmt2			0	0	0	0	0	0	0	0	0	0	0	0	0	0	0	0	0	0	0	0	0	0	0	0	0	0	0
781	Plakophilin-1	PKP1_MOUSE	Pkp1			0	0	0	0	0	0	0	2	0	0	0	0	0	0	0	0	0	0	0	0	0	0	0	0	0	0	0
782	Hexokinase-2	HXK2_MOUSE	Hk2			0	0	0	0	0	0	0	0	0	2	0	0	0	0	0	0	0	0	0	0	0	0	0	0	0	0	0
783	DnaJ homolog subfamily C member 25	DJC25_MOUSE	Dnajc25			0	0	0	0	0	0	0	0	0	0	0	0	0	0	0	0	0	0	0	0	2	0	0	0	0	0	0
784	Plastin-3	PLST_MOUSE	Pls3			0	0	0	0	0	0	0	0	0	0	0	0	0	0	0	0	0	0	2	0	0	0	0	0	0	0	0
785	Actin-related protein 2	ARP2_MOUSE	Actr2			0	0	0	0	0	0	0	0	0	0	0	0	0	0	0	0	0	0	0	0	0	0	0	0	0	0	0
786	Gamma-crystallin S	CRYGS_MOUSE	Crygs			0	0	0	0	0	0	0	0	0	0	0	0	0	0	0	0	0	0	0	0	0	0	0	0	0	0	0
787	Voltage-dependent calcium channel subunit alpha-2/delta-1	CA2D1_MOUSE	Cacna2d1			0	0	0	0	0	0	0	0	0	0	0	0	0	0	0	0	0	0	0	0	0	0	0	0	0	0	0
788	Ubiquinone biosynthesis protein COQ9, mitochondrial	COQ9_MOUSE	Coq9			0	0	0	0	0	0	0	0	0	0	0	0	0	0	0	0	0	0	0	0	0	0	0	0	0	0	0
789	ATP synthase subunit ATP5MPL, mitochondrial	ATP68_MOUSE	Atp5mpl			0	0	0	0	0	0	0	0	0	0	0	0	0	0	0	2	2	2	0	0	0	0	0	0	0	0	0
790	Valacyclovir hydrolase	BPHL_MOUSE	Bphl			0	0	0	0	0	0	0	0	0	0	0	0	0	0	0	0	0	0	0	0	0	0	0	0	0	0	0
791	SH3 domain-binding glutamic acid-rich-like protein	SH3L1_MOUSE	Sh3bgrl			0	0	0	0	0	0	0	0	0	0	0	0	0	0	0	0	0	0	0	0	0	0	0	0	0	0	0
792	Proteasome subunit alpha type-1	PSA1_MOUSE	Psma1			0	0	0	0	0	0	0	0	0	0	0	0	0	0	0	0	0	0	0	0	0	0	0	0	0	0	0
793	2-hydroxyacyl-CoA lyase 1	HACL1_MOUSE	Hacl1			0	0	0	0	0	0	0	0	0	0	0	0	0	0	0	0	0	0	0	0	0	0	0	0	0	0	0
794	Eukaryotic translation initiation factor 3 subunit B	EIF3B_MOUSE	Eif3b			0	0	0	0	0	0	0	0	0	0	0	0	0	0	0	0	0	0	0	0	0	0	0	0	0	0	0
795	Heterogeneous nuclear ribonucleoprotein L	HNRPL_MOUSE	Hnrnpl			0	0	0	0	0	0	0	0	0	0	0	0	0	0	0	0	0	0	0	0	0	0	0	0	0	0	0
796	Hemoglobin subunit beta-2	HBB2_MOUSE	Hbb-b2			0	0	0	0	0	0	0	0	0	0	0	0	0	0	0	0	0	0	2	0	0	0	0	0	0	0	0
797	RNA binding motif protein, X-linked-like-1	RMXL1_MOUSE	Rbmxl1			0	0	0	0	0	0	0	0	0	0	0	0	0	0	0	0	0	0	0	2	0	0	0	0	0	0	0
798	Aldehyde dehydrogenase X, mitochondrial	AL1B1_MOUSE	Aldh1b1			0	0	0	0	0	0	0	0	0	0	0	0	0	0	0	0	0	0	0	0	0	0	0	0	0	0	0
799	Calcium-binding mitochondrial carrier protein Aralar2	CMC2_MOUSE	Slc25a13			0	0	0	0	0	0	0	0	0	0	2	2	0	0	0	0	0	0	0	0	0	0	0	0	0	0	0
800	Microsomal triglyceride transfer protein large subunit	MTP_MOUSE	Mttp			0	0	0	0	0	0	0	0	0	0	0	0	0	0	0	0	0	0	0	0	0	0	2	0	0	0	0
801	Delta(3,5)-Delta(2,4)-dienoyl-CoA isomerase, mitochondrial	ECH1_MOUSE	Ech1			0	0	0	0	0	0	0	0	0	0	0	0	0	0	0	0	0	0	0	0	0	0	0	0	0	0	0
802	Radixin	RADI_MOUSE	Rdx			0	0	0	0	0	0	0	0	0	0	0	0	0	0	0	0	0	0	0	0	0	0	0	0	0	0	0
803	T-complex protein 1 subunit epsilon	TCPE_MOUSE	Cct5			0	0	0	0	0	0	0	0	0	0	0	0	0	0	0	0	0	0	0	0	0	0	0	0	0	0	0
804	T-complex protein 1 subunit gamma	TCPG_MOUSE	Cct3			0	0	0	0	0	0	0	0	0	0	0	0	0	0	0	0	0	0	0	0	0	0	0	0	0	0	0
805	1,4-alpha-glucan-branching enzyme	GLGB_MOUSE	Gbe1			0	0	0	0	0	0	0	0	0	0	0	0	0	0	0	0	0	0	0	0	0	0	0	0	0	0	0
806	Cytochrome c oxidase subunit 1	COX1_MOUSE	Mtco1			0	0	0	0	0	0	0	0	0	0	0	0	0	0	0	0	0	0	0	0	0	0	0	0	0	0	0
807	Phosphotriesterase-related protein	PTER_MOUSE	Pter			0	0	0	0	0	0	0	0	0	0	0	0	0	0	0	0	0	0	0	0	0	0	0	0	0	0	0
808	Programmed cell death protein 5	PDCD5_MOUSE	Pdcd5			0	0	0	0	0	0	0	0	0	0	0	0	0	0	0	0	0	0	0	0	2	0	0	0	0	0	0
809	Importin subunit beta-1	IMB1_MOUSE	Kpnb1			0	0	0	0	0	0	0	0	0	0	0	0	0	0	0	0	0	0	2	0	0	0	0	0	0	0	0
810	Staphylococcal nuclease domain-containing protein 1	SND1_MOUSE	Snd1			0	0	0	0	0	0	0	0	0	0	0	0	0	0	0	0	0	0	0	0	0	0	0	0	0	0	0
811	Alpha-methylacyl-CoA racemase	AMACR_MOUSE	Amacr			0	0	0	0	0	0	0	0	0	0	0	0	0	0	0	0	0	0	0	0	0	0	0	0	0	0	0
812	Coronin-1A	COR1A_MOUSE	Coro1a			0	0	0	0	0	0	0	0	0	0	0	0	0	0	0	0	0	0	0	0	0	0	0	0	0	0	0
813	Submaxillary gland androgen-regulated protein 3A	SMR3A_MOUSE	Smr3a			0	0	0	0	0	0	0	0	0	0	0	0	0	0	0	0	0	0	0	0	0	0	0	0	0	0	0
814	Y-box-binding protein 3	YBOX3_MOUSE	Ybx3			0	0	0	0	0	0	0	0	0	0	0	0	0	0	0	0	0	0	0	0	0	0	0	0	0	0	0
815	Hydroxymethylglutaryl-CoA lyase, mitochondrial	HMGCL_MOUSE	Hmgcl			0	0	0	0	0	0	0	0	0	0	0	0	0	0	0	0	0	0	0	0	0	0	0	0	0	0	0
816	Alpha-2-macroglobulin receptor-associated protein	AMRP_MOUSE	Lrpap1			0	0	0	0	0	0	0	0	0	0	0	0	0	0	0	0	0	0	0	0	0	0	0	0	0	0	2

## Sheet: Fig 3 - HA Fraction
	Exclusive Unique Peptide Report
#	Protein	Accession Number	Gene	Matrisome - Division	Matrisome - Category	Control 1	Control 2	Control 3	w/o R/A 1	w/o R/A 2	w/o R/A 3	Acid Pretreat 1	Acid Pretreat 2	Acid Pretreat 3	Control 1	Control 2	Control 3	pH9, 50mM Met 1	pH9, 50mM Met 2	pH9, 50mM Met 3	pH9.5, 50mM Met 1	pH9.5, 50mM Met 2	pH9.5, 50mM Met 3	pH8.1, 50mM Met 1	pH8.1, 50mM Met 2	pH8.1, 50mM Met 3	0.7M, pH9 1	0.7M, pH9 2	0.7M, pH9 3	0.7M, pH9, 8hr 1	0.7M, pH9, 8hr 2	0.7M, pH9, 8hr 3	0.7M, pH9, 16hr 1	0.7M, pH9, 16hr 2	0.7M, pH9, 16hr 3	Control 1	Control 2	Control 3	100uM GA 1	100uM GA 2	100uM GA 3	500uM GA 1	500uM GA 2	500uM GA 3	100uM CA 1	100uM CA 2	100uM CA 3	500uM CA 1	500uM CA 2
1	Collagen alpha-1(I) chain	CO1A1_MOUSE	Col1a1	Core matrisome	Collagens	69	72	70	70	72	70	75	67	70	63	55	66	60	72	64	69	62	71	65	66	63	71	67	68	63	61	65	69	59	69	75	75	75	70	70	74	70	67	69	72	71	67	67	72
4	Collagen alpha-2(I) chain	CO1A2_MOUSE	Col1a2	Core matrisome	Collagens	57	59	55	58	55	58	59	62	60	56	47	56	56	65	61	63	56	68	51	51	59	60	58	60	54	54	53	53	49	54	65	65	68	63	62	65	62	62	62	67	64	63	63	61
5	Collagen alpha-1(III) chain	CO3A1_MOUSE	Col3a1	Core matrisome	Collagens	65	63	64	61	63	62	64	63	63	57	48	53	58	66	61	59	52	61	53	56	60	67	58	60	51	51	49	54	50	51	65	62	59	61	59	58	56	56	61	59	59	58	55	59
10	Collagen alpha-1(II) chain	CO2A1_MOUSE	Col2a1	Core matrisome	Collagens	26	27	25	21	23	27	29	26	29	20	15	17	19	21	18	22	19	24	17	16	14	21	21	21	22	19	20	21	17	18	19	18	18	19	21	19	18	16	17	23	18	18	17	20
12	Fibrillin-1	FBN1_MOUSE	Fbn1	Core matrisome	ECM Glycoproteins	45	45	45	14	9	15	43	44	42	42	38	41	31	43	45	42	27	41	41	47	47	42	43	43	44	42	43	33	35	36	18	16	15	26	25	25	22	24	25	28	26	27	24	25
31	Collagen alpha-2(V) chain	CO5A2_MOUSE	Col5a2	Core matrisome	Collagens	17	14	16	16	17	16	15	16	15	12	13	14	7	12	15	12	12	12	15	13	15	13	10	13	11	10	12	12	8	8	9	9	13	9	9	8	8	6	7	9	5	8	7	9
32	Collagen alpha-1(VI) chain	CO6A1_MOUSE	Col6a1	Core matrisome	Collagens	3	2	4	12	13	11	0	4	0	19	18	18	19	16	20	18	17	18	18	20	18	20	20	20	17	19	17	16	13	14	13	13	13	10	7	10	8	8	10	10	9	8	8	9
43	Collagen alpha-2(IV) chain	CO4A2_MOUSE	Col4a2	Core matrisome	Collagens	15	12	13	15	13	14	10	7	7	13	17	13	13	15	13	17	11	16	10	13	12	12	12	14	17	16	16	17	16	17	13	9	9	6	6	7	7	4	5	9	7	5	5	6
48	Collagen alpha-1(V) chain	CO5A1_MOUSE	Col5a1	Core matrisome	Collagens	6	6	6	5	6	6	6	5	6	5	6	5	5	5	5	6	6	4	5	5	5	5	5	5	5	4	5	4	5	4	5	5	3	5	5	5	3	4	4	4	4	4	3	4
50	Collagen alpha-1(XII) chain	COCA1_MOUSE	Col12a1	Core matrisome	Collagens	2	2	5	5	7	12	3	4	6	23	29	23	15	20	25	24	13	19	21	26	16	23	29	19	27	18	23	15	22	19	11	11	9	10	6	6	6	4	5	6	4	9	9	8
59	Collagen alpha-2(VI) chain	CO6A2_MOUSE	Col6a2	Core matrisome	Collagens	0	0	0	6	6	8	0	2	0	9	10	11	10	12	11	11	7	11	9	12	11	14	12	12	12	12	13	9	8	11	8	8	8	5	4	5	6	6	6	6	6	7	6	7
60	Collagen alpha-1(IV) chain	CO4A1_MOUSE	Col4a1	Core matrisome	Collagens	6	8	9	9	8	8	7	3	5	6	6	7	5	5	4	4	2	6	5	5	4	5	2	6	6	5	5	5	6	4	4	3	3	0	0	0	2	0	0	0	2	2	0	0
69	Fibronectin	FINC_MOUSE	Fn1	Core matrisome	ECM Glycoproteins	2	0	7	0	5	7	2	3	0	21	15	19	14	19	21	15	11	19	14	12	12	15	19	18	20	18	18	17	17	14	11	7	9	5	3	6	3	2	6	2	5	2	3	2
80	Collagen alpha-1(XI) chain	COBA1_MOUSE	Col11a1	Core matrisome	Collagens	0	0	0	2	2	2	2	2	2	3	2	2	2	2	3	3	3	3	3	2	3	0	3	3	3	3	2	3	2	3	3	3	3	2	3	2	2	2	3	4	3	3	3	2
83	Basement membrane-specific heparan sulfate proteoglycan core protein	PGBM_MOUSE	Hspg2	Core matrisome	Proteoglycans	0	0	2	0	3	2	0	0	0	14	13	11	11	9	15	15	9	14	7	10	10	11	10	10	14	12	12	12	13	11	6	3	5	2	5	4	2	3	3	4	4	4	3	4
93	Cartilage intermediate layer protein 2	CILP2_MOUSE	Cilp2	Core matrisome	ECM Glycoproteins	5	4	5	5	5	4	4	5	5	5	6	6	7	5	6	4	4	7	6	4	5	6	5	7	5	6	4	6	5	5	5	5	5	5	5	5	4	4	5	4	3	4	4	5
94	Collagen alpha-1(X) chain	COAA1_MOUSE	Col10a1	Core matrisome	Collagens	2	2	2	2	2	2	3	2	2	3	2	3	2	2	3	3	3	2	0	2	2	3	4	3	2	2	3	3	2	3	2	2	2	2	2	2	2	2	2	2	2	2	2	2
109	Laminin subunit gamma-1	LAMC1_MOUSE	Lamc1	Core matrisome	ECM Glycoproteins	0	0	0	3	2	5	0	0	0	7	8	7	5	6	9	8	4	8	8	8	5	7	7	7	9	6	8	5	5	5	4	3	2	2	0	2	0	2	0	0	0	0	2	0
111	Collagen alpha-1(XVI) chain	COGA1_MOUSE	Col16a1	Core matrisome	Collagens	0	0	2	2	0	2	0	0	2	3	0	3	2	3	3	3	0	0	3	0	0	2	0	2	0	0	2	0	2	0	2	0	0	2	0	2	0	0	0	0	0	0	0	2
114	Collagen alpha-2(XI) chain	COBA2_MOUSE	Col11a2	Core matrisome	Collagens	3	2	2	0	3	2	4	4	3	3	5	2	3	3	2	4	2	3	4	5	2	2	2	5	2	3	2	2	2	2	0	2	0	0	0	2	0	0	0	0	0	0	0	0
123	Fibrinogen beta chain	FIBB_MOUSE	Fgb	Core matrisome	ECM Glycoproteins	0	0	0	2	2	2	0	0	0	4	6	5	6	5	6	3	5	4	7	4	6	5	5	6	4	5	6	3	4	3	0	2	3	0	0	0	0	0	0	2	0	0	0	0
148	Laminin subunit beta-2	LAMB2_MOUSE	Lamb2	Core matrisome	ECM Glycoproteins	0	0	0	2	2	2	0	0	0	7	6	9	6	8	9	9	6	10	2	4	4	5	8	4	8	10	7	6	7	5	3	0	0	0	0	0	0	0	0	0	0	0	0	0
150	Periostin	POSTN_MOUSE	Postn	Core matrisome	ECM Glycoproteins	0	0	0	3	0	0	0	0	0	4	5	4	5	5	5	3	3	3	3	4	5	7	4	5	4	3	5	4	3	4	3	3	3	2	0	0	0	0	2	0	0	2	0	2
155	Fibrinogen gamma chain	FIBG_MOUSE	Fgg	Core matrisome	ECM Glycoproteins	0	0	0	3	0	2	0	0	0	5	5	5	3	3	6	4	2	5	3	2	2	3	4	4	3	5	4	3	4	3	0	0	0	0	0	0	0	0	0	0	0	0	0	0
161	Biglycan	PGS1_MOUSE	Bgn	Core matrisome	Proteoglycans	2	0	0	0	0	0	0	0	2	4	3	3	4	5	4	3	4	4	4	5	6	4	4	4	4	3	3	0	0	2	0	0	0	0	0	0	0	0	0	0	0	0	0	0
167	Laminin subunit alpha-2	LAMA2_MOUSE	Lama2	Core matrisome	ECM Glycoproteins	0	0	0	0	0	0	0	0	0	6	9	6	6	4	6	5	4	6	0	2	4	4	5	4	7	12	6	7	5	9	2	0	0	0	0	0	0	0	0	0	0	2	0	0
185	Lumican	LUM_MOUSE	Lum	Core matrisome	Proteoglycans	0	0	0	0	0	2	0	0	0	2	2	2	3	2	2	3	2	3	3	2	2	3	2	3	2	2	2	2	2	0	0	0	0	0	0	0	0	0	0	0	0	0	0	0
205	Fibrinogen alpha chain	FIBA_MOUSE	Fga	Core matrisome	ECM Glycoproteins	0	0	0	3	2	0	0	0	0	0	3	2	2	2	2	3	2	0	2	0	2	2	2	2	2	2	0	0	0	0	0	0	0	0	0	0	0	0	0	0	0	0	0	0
228	Nidogen-1	NID1_MOUSE	Nid1	Core matrisome	ECM Glycoproteins	0	0	0	0	0	0	0	0	0	2	3	4	2	2	0	2	0	0	0	4	4	3	2	0	2	0	2	0	0	0	2	2	0	0	0	0	0	0	0	0	0	0	0	2
233	Collagen alpha-1(VII) chain	CO7A1_MOUSE	Col7a1	Core matrisome	Collagens	0	0	0	0	0	0	0	0	0	2	2	0	0	3	2	0	0	2	2	0	2	3	3	0	2	0	0	2	0	3	0	0	0	0	0	0	0	0	0	0	0	0	0	0
237	Asporin	ASPN_MOUSE	Aspn	Core matrisome	Proteoglycans	0	0	0	0	0	0	0	0	0	0	3	2	2	2	2	0	0	0	0	3	2	2	2	2	2	2	0	0	2	0	2	2	2	0	0	0	0	0	0	0	0	0	0	0
244	Collagen alpha-2(IX) chain	CO9A2_MOUSE	Col9a2	Core matrisome	Collagens	0	0	0	0	0	0	0	0	0	0	2	2	0	2	2	2	0	2	0	0	0	0	2	2	2	0	2	2	0	0	0	0	0	0	0	0	0	0	0	0	0	0	0	0
279	Decorin	PGS2_MOUSE	Dcn	Core matrisome	Proteoglycans	0	3	0	0	0	0	3	2	0	0	0	0	0	0	0	0	0	0	2	0	0	2	3	0	0	0	0	0	0	0	0	0	0	0	0	0	0	0	0	0	0	0	0	0
283	Laminin subunit alpha-5	LAMA5_MOUSE	Lama5	Core matrisome	ECM Glycoproteins	0	0	0	0	0	0	0	0	0	0	3	3	0	3	0	0	0	3	0	0	0	2	0	0	4	3	4	2	0	3	3	0	0	0	0	0	0	0	0	0	0	0	0	0
295	Cartilage oligomeric matrix protein	COMP_MOUSE	Comp	Core matrisome	ECM Glycoproteins	0	0	0	0	0	0	0	0	0	0	0	0	3	0	3	0	0	2	3	2	2	3	0	2	2	0	3	2	0	0	0	0	0	0	0	0	0	0	0	0	0	0	0	0
301	Collagen alpha-1(IX) chain	CO9A1_MOUSE	Col9a1	Core matrisome	Collagens	0	0	0	0	0	0	0	0	0	0	0	0	0	0	0	0	0	0	0	0	0	0	0	2	0	0	2	0	0	0	0	0	0	0	0	0	0	0	0	0	0	0	0	0
312	Chondroadherin	CHAD_MOUSE	Chad	Core matrisome	Proteoglycans	0	0	0	0	0	0	0	0	0	2	2	2	2	2	0	0	0	0	0	0	0	0	0	0	2	0	0	0	0	0	0	0	0	0	0	0	0	0	0	0	0	0	0	0
325	Vitronectin	VTNC_MOUSE	Vtn	Core matrisome	ECM Glycoproteins	0	0	0	0	0	0	0	0	0	2	2	2	2	0	0	0	0	0	0	0	0	0	0	3	0	2	0	0	0	0	0	0	0	0	0	0	0	0	0	0	0	0	0	0
326	Prolargin	PRELP_MOUSE	Prelp	Core matrisome	Proteoglycans	0	0	0	0	0	0	0	0	0	0	0	0	2	0	2	0	0	2	2	2	2	2	2	2	2	0	0	0	0	0	0	0	0	0	0	0	0	0	0	0	0	0	0	0
328	Aggrecan core protein	PGCA_MOUSE	Acan	Core matrisome	Proteoglycans	0	0	0	0	0	0	0	0	0	0	0	0	0	0	0	0	0	0	0	0	2	0	0	0	0	0	2	0	3	0	0	0	0	0	0	0	0	0	0	0	0	0	0	0
346	Osteopontin	OSTP_MOUSE	Spp1	Core matrisome	ECM Glycoproteins	0	0	2	0	0	0	2	0	2	0	0	0	0	0	0	0	0	0	0	0	0	0	0	0	0	0	0	0	0	0	0	0	0	0	0	0	0	0	0	0	0	0	0	0
351	Laminin subunit beta-1	LAMB1_MOUSE	Lamb1	Core matrisome	ECM Glycoproteins	0	0	0	0	0	0	0	0	0	2	2	0	0	0	2	0	0	0	0	0	0	0	2	0	0	0	0	2	2	2	0	0	0	0	0	0	0	0	0	0	0	0	0	0
370	Collagen alpha-5(VI) chain	CO6A5_MOUSE	Col6a5	Core matrisome	Collagens	0	0	0	0	0	0	0	0	0	0	0	0	0	0	2	0	0	0	0	0	0	0	0	0	0	0	0	0	0	0	0	0	0	0	0	0	0	0	0	0	0	0	0	0
399	Sushi-repeat-containing protein SRPX	SRPX_MOUSE	Srpx	Core matrisome	ECM Glycoproteins	0	0	0	0	0	0	0	0	0	2	2	2	0	0	0	0	0	0	0	0	0	0	0	0	0	0	0	0	0	0	0	0	0	0	0	0	0	0	0	0	0	0	0	0
74	Protein S100-A3	S10A3_MOUSE	S100a3	Matrisome-associated	Secreted Factors	2	2	2	2	0	0	2	2	3	2	5	3	3	4	5	4	2	4	2	4	4	4	5	4	3	4	4	4	4	4	2	0	2	2	3	2	2	2	3	2	3	3	3	3
118	Annexin A6	ANXA6_MOUSE	Anxa6	Matrisome-associated	ECM-affiliated Proteins	0	0	0	0	3	0	0	0	0	5	4	5	5	5	7	4	0	6	3	2	4	4	5	4	5	5	5	8	7	9	5	3	4	4	2	3	0	0	3	3	2	3	0	0
162	Annexin A2	ANXA2_MOUSE	Anxa2	Matrisome-associated	ECM-affiliated Proteins	2	0	0	0	0	0	0	0	0	3	4	5	3	3	3	3	2	3	4	2	3	3	3	3	4	3	5	5	7	6	4	3	3	0	0	2	2	0	2	0	0	0	2	2
190	Alpha-1-antitrypsin 1-3	A1AT3_MOUSE	Serpina1c	Matrisome-associated	ECM Regulators	0	0	0	0	0	0	0	0	0	0	0	0	0	0	0	0	0	0	0	0	0	0	0	0	3	0	0	0	2	0	2	0	0	0	0	0	0	0	0	0	0	0	0	0
234	Annexin A1	ANXA1_MOUSE	Anxa1	Matrisome-associated	ECM-affiliated Proteins	0	0	0	0	2	2	0	0	0	3	3	2	2	3	4	2	0	2	0	2	0	0	3	3	2	2	2	2	0	0	0	0	0	0	0	0	0	0	0	0	0	0	0	0
256	Prothrombin	THRB_MOUSE	F2	Matrisome-associated	ECM Regulators	0	0	0	0	0	0	0	0	0	2	2	0	0	2	4	2	0	2	2	4	4	3	2	5	4	2	0	0	0	0	0	0	0	0	0	0	0	0	0	0	0	0	0	0
270	Serine protease inhibitor A3K	SPA3K_MOUSE	Serpina3k	Matrisome-associated	ECM Regulators	0	0	0	0	0	0	0	0	0	0	0	0	0	0	0	0	0	0	0	0	0	0	0	0	0	0	0	0	0	0	0	0	0	0	0	0	0	0	0	0	0	0	0	0
318	Protein-glutamine gamma-glutamyltransferase 2	TGM2_MOUSE	Tgm2	Matrisome-associated	ECM Regulators	0	0	0	0	0	0	0	0	0	0	2	0	0	2	2	3	0	2	0	0	0	0	3	0	0	2	0	2	0	0	0	0	0	0	0	0	0	0	0	0	0	0	0	0
319	Filaggrin-2	FILA2_MOUSE	Flg2	Matrisome-associated	Secreted Factors	0	0	0	0	0	0	0	0	0	0	0	0	0	0	0	0	0	0	0	0	0	2	0	0	0	0	0	0	0	0	0	0	0	0	0	0	0	0	0	0	0	0	0	0
321	Annexin A5	ANXA5_MOUSE	Anxa5	Matrisome-associated	ECM-affiliated Proteins	0	0	0	0	0	0	0	0	0	0	0	0	0	0	0	0	0	0	0	0	0	0	0	0	0	0	0	2	4	0	0	0	0	0	0	0	0	0	0	0	0	0	0	0
338	Galectin-4	LEG4_MOUSE	Lgals4	Matrisome-associated	ECM-affiliated Proteins	0	0	0	0	0	0	0	0	0	0	0	0	0	0	0	0	0	0	0	0	0	0	0	0	0	0	0	0	0	0	2	0	2	0	0	0	0	0	0	0	0	0	0	0
362	Pregnancy zone protein	PZP_MOUSE	Pzp	Matrisome-associated	ECM Regulators	0	0	0	0	0	0	0	0	0	0	0	0	0	0	0	0	0	0	0	0	0	0	0	0	0	0	0	0	0	0	0	0	0	0	0	0	0	0	0	0	0	0	0	0
363	Coagulation factor X	FA10_MOUSE	F10	Matrisome-associated	ECM Regulators	0	0	0	0	0	0	0	0	0	0	0	0	0	0	0	0	0	2	0	0	0	0	3	2	0	0	0	0	0	0	0	0	0	0	0	0	0	0	0	0	0	0	0	0
385	Hornerin	HORN_MOUSE	Hrnr	Matrisome-associated	Secreted Factors	2	2	2	4	2	2	0	0	0	0	0	0	0	0	0	0	0	0	0	0	0	0	0	0	0	0	0	0	0	0	0	0	0	0	0	0	0	0	0	0	0	0	0	0
396	Annexin A11	ANX11_MOUSE	Anxa11	Matrisome-associated	ECM-affiliated Proteins	0	0	0	0	0	0	0	0	0	0	0	0	0	0	0	0	0	0	0	0	0	0	0	0	2	0	0	0	2	0	0	0	0	0	0	0	0	0	0	0	0	0	0	0
2	Myosin-4	MYH4_MOUSE	Myh4			100	106	99	133	123	111	100	111	94	115	110	119	101	119	118	120	98	115	100	106	107	117	116	110	122	122	121	130	129	135	127	130	132	129	125	138	129	130	123	133	134	130	125	131
3	Titin	TITIN_MOUSE	Ttn			246	212	179	555	474	393	147	158	124	507	528	539	417	504	519	550	293	511	440	523	532	499	560	503	619	601	625	684	699	690	526	518	541	588	543	565	541	592	590	591	612	621	558	593
6	Keratin, type I cuticular Ha3-I	KT33A_MOUSE	Krt33a			26	28	28	12	8	9	26	25	23	26	26	28	24	29	30	29	27	29	28	25	26	31	27	26	29	27	29	29	28	29	6	15	17	29	28	32	27	28	30	31	30	30	29	30
7	Keratin, type II cuticular Hb6	KRT86_MOUSE	Krt86			32	33	35	11	7	6	32	36	31	32	30	28	28	35	33	35	25	35	26	25	27	34	31	29	29	29	31	28	28	32	7	20	19	33	33	38	29	33	35	37	34	35	31	32
8	Myosin-1	MYH1_MOUSE	Myh1			35	31	28	48	43	41	33	32	29	39	40	42	32	40	39	42	33	38	35	33	38	37	39	37	45	41	43	49	48	49	42	45	44	44	43	44	41	43	43	43	44	43	43	46
9	Sarcoplasmic/endoplasmic reticulum calcium ATPase 1	AT2A1_MOUSE	Atp2a1			40	35	38	30	32	31	33	36	37	26	27	27	26	24	28	29	20	24	24	27	26	27	27	25	30	36	34	39	42	41	32	31	31	20	20	25	24	20	19	19	21	20	20	24
11	Actin, alpha skeletal muscle	ACTS_MOUSE	Acta1			11	12	12	12	11	11	9	9	6	11	15	12	13	14	13	12	8	11	12	12	12	13	11	13	15	16	13	17	17	17	15	17	16	13	13	13	13	13	13	14	13	13	14	12
13	Keratin, type I cuticular Ha1	K1H1_MOUSE	Krt31			9	10	10	2	0	0	10	8	8	10	11	10	10	13	11	13	12	12	12	8	12	12	12	12	9	11	11	10	12	11	0	5	4	10	10	10	9	11	10	12	12	11	11	11
14	Alpha-actinin-3	ACTN3_MOUSE	Actn3			15	15	15	28	17	16	16	16	8	28	29	33	25	29	25	25	12	22	25	29	32	30	29	26	29	27	32	32	31	31	31	31	30	22	21	21	23	26	23	25	26	25	27	29
15	Creatine kinase M-type	KCRM_MOUSE	Ckm			8	8	8	10	9	10	9	7	7	12	11	12	11	11	11	12	9	12	12	11	12	11	12	11	11	12	11	11	13	12	10	12	9	9	9	9	9	10	8	9	10	9	8	11
16	Keratin, type II cuticular 87	KRT87_MOUSE	Krt87			9	12	12	0	0	0	8	8	7	9	9	9	7	11	10	11	9	10	8	8	8	10	11	10	10	11	10	10	12	11	0	4	5	11	11	11	10	11	10	13	11	11	10	11
17	Keratin, type II cytoskeletal 2 epidermal	K22E_MOUSE	Krt2			12	11	12	23	23	22	10	10	7	21	22	20	21	25	25	22	16	22	23	22	24	23	22	21	22	24	21	21	21	20	19	16	16	16	16	18	13	17	18	16	17	17	17	15
18	Keratin, type I cytoskeletal 10	K1C10_MOUSE	Krt10			10	14	15	20	19	19	9	9	7	18	20	21	14	18	19	20	18	19	19	20	20	20	19	20	20	19	21	19	18	19	21	17	18	16	14	16	12	12	14	14	14	13	13	12
19	Keratin, type II cuticular Hb4	KRT84_MOUSE	Krt84			13	13	13	14	13	10	11	9	7	25	26	23	16	25	23	24	16	25	24	27	26	27	23	25	23	27	24	23	21	24	15	13	14	20	17	21	15	17	14	20	20	19	17	17
20	Glyceraldehyde-3-phosphate dehydrogenase	G3P_MOUSE	Gapdh			8	6	9	10	10	9	6	8	6	12	12	11	11	11	11	12	5	11	11	10	11	9	10	11	12	12	13	10	9	9	12	9	10	11	8	9	7	9	8	10	8	9	8	9
21	Hemoglobin subunit beta-1	HBB1_MOUSE	Hbb-b1			7	6	5	8	6	5	4	6	5	7	7	8	4	7	6	7	6	7	6	7	7	5	7	7	7	7	7	7	7	8	5	5	5	6	5	5	5	5	4	6	6	5	5	5
22	Keratin, type I cuticular Ha3-II	KT33B_MOUSE	Krt33b			7	7	7	0	0	0	7	7	6	10	7	8	8	9	9	11	10	10	7	6	7	9	9	9	10	10	9	8	8	9	0	0	2	5	5	6	5	6	6	6	5	7	7	6
23	Keratin, type I cuticular Ha4	KRT34_MOUSE	Krt34			4	5	5	3	2	0	4	6	5	5	5	5	4	5	5	5	4	5	5	5	5	5	5	5	5	5	5	5	5	5	0	3	3	5	6	6	5	6	6	6	5	6	5	5
24	Myosin-7	MYH7_MOUSE	Myh7			0	0	0	19	16	18	3	0	0	24	26	27	27	23	24	27	24	25	20	24	20	21	23	28	25	31	26	22	24	28	11	11	14	17	14	15	17	13	17	16	15	16	10	14
25	Fructose-bisphosphate aldolase A	ALDOA_MOUSE	Aldoa			6	6	9	10	9	9	5	8	7	11	10	10	10	13	11	11	9	11	9	11	9	11	10	12	13	11	12	11	12	11	9	10	10	8	9	7	5	6	8	8	9	8	5	6
26	Keratin, type II cuticular Hb5	KRT85_MOUSE	Krt85			13	11	14	2	0	0	10	9	10	14	13	12	13	14	12	15	11	15	13	11	12	16	14	13	11	12	13	13	12	14	0	0	0	10	11	12	8	10	10	12	12	12	10	11
27	Serum albumin	ALBU_MOUSE	Alb			11	11	11	8	7	7	10	8	9	16	17	15	13	16	16	16	13	14	16	17	16	17	16	17	18	15	14	11	13	17	12	11	12	8	8	8	5	8	8	9	7	6	6	9
28	Myosin light chain 1/3, skeletal muscle isoform	MYL1_MOUSE	Myl1			7	8	8	10	9	8	6	7	7	8	8	9	7	10	8	8	5	9	8	8	8	8	9	9	8	8	6	7	8	8	10	10	10	8	6	6	5	5	7	5	5	5	5	6
29	Tubulin beta-5 chain	TBB5_MOUSE	Tubb5			3	4	5	7	4	3	3	3	2	16	15	16	16	15	17	13	11	15	14	16	14	14	17	17	14	14	15	13	13	14	9	8	10	11	7	7	9	8	9	9	9	8	8	9
30	Keratin-associated protein 7-1	KRA71_MOUSE	Krtap7-1			2	2	2	2	0	0	0	4	2	2	2	2	2	2	2	2	2	2	2	2	2	2	2	3	2	2	2	2	2	2	0	0	0	2	2	2	0	2	2	2	2	2	0	2
33	Keratin, type II cytoskeletal 75	K2C75_MOUSE	Krt75			14	15	13	7	7	7	14	11	12	7	9	7	8	10	10	10	7	10	9	9	10	9	9	9	10	9	10	10	11	12	7	6	5	9	8	8	7	7	7	7	6	6	7	8
34	Glycogen phosphorylase, muscle form	PYGM_MOUSE	Pygm			6	3	0	4	4	3	0	0	0	10	11	13	8	8	10	5	2	3	8	8	11	10	11	10	10	12	13	10	16	15	15	16	15	5	4	6	7	7	7	7	7	8	6	10
35	Aconitate hydratase, mitochondrial	ACON_MOUSE	Aco2			3	2	3	6	3	3	0	2	0	17	14	15	13	17	19	16	15	18	11	13	13	15	17	13	19	19	20	16	20	18	13	10	13	11	6	12	5	8	9	9	8	6	7	9
36	Myosin regulatory light chain 2, skeletal muscle isoform	MLRS_MOUSE	Mylpf			4	5	4	10	7	5	4	4	3	7	11	10	10	10	9	10	8	9	12	11	11	10	10	11	11	11	10	11	9	10	7	8	8	6	4	5	5	5	4	6	5	5	6	5
37	Keratin, type I cytoskeletal 17	K1C17_MOUSE	Krt17			10	8	9	10	10	10	10	7	8	15	14	15	9	12	14	13	10	15	13	11	14	13	13	12	12	14	12	14	13	12	9	8	10	8	7	8	7	9	9	11	10	9	7	10
38	Alpha-2-HS-glycoprotein	FETUA_MOUSE	Ahsg			5	5	5	5	5	6	7	7	7	7	7	7	7	6	7	7	6	7	7	7	7	6	7	7	7	6	7	7	7	6	7	7	7	7	6	6	5	4	6	4	4	6	4	5
39	Keratin, type I cuticular Ha6	KRT36_MOUSE	Krt36			6	8	9	3	2	3	5	6	3	12	13	13	10	12	13	12	12	13	14	19	17	17	13	13	12	15	11	12	10	13	4	4	5	9	8	10	7	7	8	10	8	7	8	7
40	Alpha-actinin-2	ACTN2_MOUSE	Actn2			5	4	3	11	6	6	4	5	3	11	8	13	9	10	11	9	6	8	4	10	12	11	11	10	12	11	14	12	13	15	17	17	16	11	11	10	14	15	14	17	17	14	16	17
41	Voltage-dependent anion-selective channel protein 1	VDAC1_MOUSE	Vdac1			5	6	6	6	5	6	3	5	5	10	11	9	8	9	10	11	4	12	8	11	11	9	11	11	11	11	11	12	11	13	9	9	10	7	7	6	8	9	7	9	9	8	9	8
42	Creatine kinase S-type, mitochondrial	KCRS_MOUSE	Ckmt2			8	5	6	7	5	6	6	5	7	10	13	11	11	10	12	11	6	11	10	11	12	12	11	11	11	11	12	10	10	12	9	8	5	6	8	6	9	10	10	7	9	10	9	10
44	Filamin-C	FLNC_MOUSE	Flnc			0	0	0	6	4	5	0	0	0	19	17	18	14	15	18	18	10	13	8	14	14	14	16	17	19	18	20	19	21	25	16	13	16	12	11	16	14	15	13	11	14	10	12	15
45	Keratin, type II cuticular Hb1	KRT81_MOUSE	Krt81			0	0	0	0	0	0	0	2	0	2	2	2	2	2	2	2	2	2	2	2	2	2	2	2	2	2	2	0	0	0	0	0	0	2	0	2	0	0	0	0	0	0	0	0
46	ADP/ATP translocase 1	ADT1_MOUSE	Slc25a4			15	13	14	9	11	10	11	10	12	6	7	9	7	8	7	7	3	5	10	8	8	7	10	6	9	9	11	10	8	11	9	10	10	7	8	7	7	8	8	7	7	6	8	7
47	Pyruvate kinase PKM	KPYM_MOUSE	Pkm			2	3	2	4	4	5	2	2	2	12	13	13	12	14	14	14	9	15	10	16	13	15	13	14	15	14	14	15	13	14	10	10	8	6	7	7	6	6	7	5	7	5	6	6
49	Myosin-binding protein C, fast-type	MYPC2_MOUSE	Mybpc2			0	0	2	5	5	2	0	0	0	10	14	13	10	9	11	10	3	8	10	13	11	10	9	8	11	9	9	10	11	10	10	10	11	9	7	9	9	9	8	10	11	6	7	9
51	ATP synthase subunit alpha, mitochondrial	ATPA_MOUSE	Atp5f1a			4	4	3	8	4	6	4	3	3	12	13	12	13	12	12	11	8	10	10	14	14	12	14	14	10	11	12	12	11	13	11	9	11	9	7	6	8	9	9	13	11	8	5	9
52	sp|K1H1_HUMAN(Common contaminant protein)	sp|K1H1_HUMAN(Common				3	3	3	0	0	0	3	3	3	3	2	3	2	3	3	3	3	3	3	3	3	3	3	3	3	3	3	3	3	3	0	2	2	3	3	3	3	3	3	3	3	3	3	3
53	ATP synthase subunit beta, mitochondrial	ATPB_MOUSE	Atp5f1b			2	3	4	6	5	4	0	5	2	8	7	9	7	5	9	7	3	6	8	8	10	8	7	7	6	6	7	6	8	7	16	10	12	10	7	5	8	10	9	9	9	8	5	7
54	Hemoglobin subunit alpha	HBA_MOUSE	Hba			3	4	4	4	4	4	3	4	2	4	4	3	3	4	4	4	3	4	3	3	2	3	4	3	4	4	4	4	4	5	3	4	4	4	4	4	3	4	3	4	4	4	4	4
55	Tropomyosin alpha-1 chain	TPM1_MOUSE	Tpm1			4	3	3	7	8	6	4	4	2	12	9	12	5	10	9	9	8	9	12	12	12	11	10	9	10	9	8	11	9	10	7	8	7	5	5	5	4	5	5	5	5	5	5	5
56	Carbamoyl-phosphate synthase [ammonia], mitochondrial	CPSM_MOUSE	Cps1			0	0	0	0	0	4	0	0	0	14	17	14	13	15	17	14	9	14	8	11	12	11	15	12	17	20	18	17	14	17	8	7	9	8	5	6	2	6	8	6	6	5	5	5
57	Beta-enolase	ENOB_MOUSE	Eno3			3	4	3	7	5	3	3	3	0	6	7	6	5	5	7	6	6	6	6	6	8	7	7	6	8	7	7	7	6	7	7	5	7	6	3	4	5	4	6	5	6	4	4	5
58	Trifunctional enzyme subunit alpha, mitochondrial	ECHA_MOUSE	Hadha			8	7	4	5	4	3	5	0	5	12	14	13	10	12	13	12	9	14	14	11	14	16	12	10	15	14	14	14	12	16	9	8	8	9	6	8	7	7	9	9	8	8	6	10
61	Tubulin alpha-4A chain	TBA4A_MOUSE	Tuba4a			3	2	2	2	0	3	2	2	0	8	10	10	8	6	8	10	5	9	8	9	9	10	10	9	9	10	10	9	9	9	8	6	6	7	6	6	6	5	7	7	5	6	5	6
62	Keratin, type II cytoskeletal 1	K2C1_MOUSE	Krt1			2	3	4	8	10	9	3	4	0	9	12	12	9	13	15	11	8	10	11	14	15	11	11	11	11	11	11	14	11	12	7	8	6	6	7	6	4	7	6	8	8	7	7	5
63	Myosin-8	MYH8_MOUSE	Myh8			0	0	2	6	4	4	0	2	0	4	5	4	4	4	4	4	2	3	3	3	5	3	6	3	4	4	5	4	6	7	4	3	7	6	6	5	4	5	5	5	3	6	3	6
64	Desmoplakin	DESP_MOUSE	Dsp			2	3	3	5	0	3	0	2	2	19	21	19	13	17	20	25	14	20	20	22	22	22	18	21	24	20	22	19	23	23	7	5	6	5	4	7	6	4	6	5	6	4	5	6
65	Keratin, type II cytoskeletal 5	K2C5_MOUSE	Krt5			0	0	0	9	7	7	0	0	0	11	11	10	8	9	12	10	6	10	13	11	10	12	11	11	10	12	10	10	8	9	6	6	5	6	6	6	5	6	5	6	6	6	5	6
66	sp|TRYP_PIG(Common contaminant protein)	sp|TRYP_PIG(Common				5	5	5	6	6	5	5	6	4	2	0	2	2	2	2	2	0	2	2	2	2	3	2	2	0	2	0	2	0	0	2	2	2	3	3	4	2	2	2	2	2	3	2	2
67	Keratin, type I cytoskeletal 13	K1C13_MOUSE	Krt13			0	2	0	7	7	10	0	2	0	7	9	9	5	8	7	10	7	9	10	8	8	10	8	8	9	9	9	7	6	7	7	7	8	6	6	6	5	2	6	6	4	4	5	3
68	Actin, cytoplasmic 1	ACTB_MOUSE	Actb			4	2	2	5	3	3	3	2	0	5	5	6	5	5	4	5	2	5	5	6	7	6	6	5	8	7	6	6	6	6	6	4	6	4	3	4	4	5	4	4	5	5	4	5
70	sp|ALBU_BOVIN(Common contaminant protein)	sp|ALBU_BOVIN(Common				0	0	0	0	0	0	0	0	0	0	0	0	0	0	0	0	0	0	0	0	0	0	0	0	0	0	0	0	0	0	0	0	0	0	0	8	0	0	0	0	0	0	0	0
71	Malate dehydrogenase, mitochondrial	MDHM_MOUSE	Mdh2			5	2	2	7	2	4	2	3	0	7	7	7	7	8	8	10	6	9	9	11	8	6	9	7	9	8	11	9	7	9	7	7	7	6	6	5	6	6	6	6	6	5	5	5
72	Heat shock cognate 71 kDa protein	HSP7C_MOUSE	Hspa8			0	0	0	5	2	4	0	0	0	10	9	12	8	8	7	10	3	10	6	12	14	8	10	9	10	12	13	11	11	9	8	8	7	4	2	5	2	3	3	5	6	5	4	5
73	Elongation factor 1-alpha 1	EF1A1_MOUSE	Eef1a1			2	2	2	3	3	2	0	0	0	7	7	6	4	5	7	8	5	6	7	8	6	6	7	5	9	6	6	7	7	7	5	5	5	4	4	3	5	4	5	4	5	5	5	5
75	Keratin-associated protein 15-1	KR151_MOUSE	Krtap15-1			5	5	5	2	0	2	3	4	3	4	5	5	4	3	4	4	3	4	4	4	4	4	4	4	4	5	4	3	3	3	0	2	2	5	3	3	2	3	2	4	2	2	3	3
76	L-lactate dehydrogenase A chain	LDHA_MOUSE	Ldha			0	0	0	0	0	0	0	0	0	6	4	5	3	4	4	3	2	4	4	5	4	5	5	5	5	4	5	5	5	6	5	5	5	3	3	2	4	3	4	2	4	5	4	3
77	Myosin-11	MYH11_MOUSE	Myh11			0	0	0	5	3	6	0	0	0	7	12	8	9	7	13	10	8	8	7	9	9	8	7	8	12	8	10	8	12	7	8	9	7	5	3	2	0	4	5	2	4	3	4	4
78	Cytochrome c oxidase subunit 2	COX2_MOUSE	Mtco2			3	3	3	2	3	3	3	3	3	3	3	3	3	3	3	3	2	3	3	3	3	3	3	2	3	3	3	3	5	4	4	4	4	2	2	0	2	2	2	0	0	2	2	2
79	Plectin	PLEC_MOUSE	Plec			0	0	0	4	2	0	0	0	0	8	10	16	10	7	9	10	4	8	5	11	9	8	11	6	15	17	15	19	21	19	7	5	6	3	3	6	4	6	5	7	8	7	2	8
81	Myomesin-1	MYOM1_MOUSE	Myom1			0	0	0	2	0	2	0	0	0	10	9	7	7	9	9	7	6	6	3	8	7	5	6	8	10	10	10	10	7	11	6	4	6	5	3	3	5	5	6	5	6	5	4	5
82	Tubulin beta-4B chain	TBB4B_MOUSE	Tubb4b			0	0	0	2	0	0	0	0	0	5	4	5	5	4	4	4	3	4	5	5	4	3	3	5	5	5	4	4	4	5	3	3	3	3	3	4	3	3	3	3	3	3	3	3
84	Triosephosphate isomerase	TPIS_MOUSE	Tpi1			3	4	3	3	0	2	3	0	2	4	5	5	4	5	4	5	0	4	3	3	5	5	4	4	4	4	5	6	6	6	3	3	3	2	2	0	2	2	0	2	0	2	2	2
85	Sarcalumenin	SRCA_MOUSE	Srl			4	0	0	2	0	0	0	2	2	6	8	7	4	4	5	5	0	3	5	4	7	6	5	5	5	7	7	8	8	8	8	8	7	3	4	0	2	2	3	3	3	4	2	3
86	Keratin, type II cytoskeletal 4	K2C4_MOUSE	Krt4			0	0	0	7	6	5	0	0	0	9	8	8	8	11	10	10	7	10	10	11	11	10	9	11	10	10	7	8	5	7	4	4	6	3	2	3	0	2	2	2	3	2	2	0
87	Phosphoglycerate kinase 1	PGK1_MOUSE	Pgk1			0	0	0	2	2	2	0	0	0	4	6	5	3	5	5	3	2	5	2	5	2	3	5	4	4	4	5	4	6	5	5	5	5	4	3	4	3	4	4	4	4	4	3	4
88	3-ketoacyl-CoA thiolase, mitochondrial	THIM_MOUSE	Acaa2			0	0	0	0	0	0	0	0	0	7	7	7	5	7	7	6	3	8	4	4	4	7	6	8	7	8	8	8	9	9	5	5	5	4	3	3	2	2	2	3	2	3	2	0
89	Voltage-dependent anion-selective channel protein 2	VDAC2_MOUSE	Vdac2			3	2	0	4	2	3	0	0	2	5	5	6	5	6	6	6	3	5	6	6	6	6	5	6	6	5	5	5	4	6	4	4	4	4	4	5	3	2	5	5	4	4	4	3
90	Keratin-associated protein 6-5	KRA65_MOUSE	Krtap6-5			2	2	2	0	0	0	2	2	0	3	4	3	4	4	4	3	2	3	4	3	3	5	4	3	3	4	3	3	2	3	0	0	0	5	4	5	4	5	5	5	4	4	5	5
91	Endoplasmic reticulum chaperone BiP	BIP_MOUSE	Hspa5			2	0	0	3	2	2	0	0	0	8	9	10	5	6	9	8	6	8	5	9	8	7	7	7	9	9	8	8	9	7	7	5	6	3	0	3	2	3	2	4	3	4	2	3
92	Keratin-associated protein 3-2	KRA32_MOUSE	Krtap3-2			2	2	2	0	0	0	0	0	0	2	2	2	0	2	2	2	2	2	2	2	2	2	2	2	2	2	2	2	2	2	0	0	0	2	2	2	0	0	2	2	0	2	2	2
95	Seminal vesicle secretory protein 3A	SVS3A_MOUSE	Svs3a			0	0	0	3	0	3	0	0	0	6	7	6	5	7	8	5	3	5	7	10	7	7	8	7	5	5	7	3	2	2	2	2	3	0	0	0	0	0	0	2	0	0	0	0
96	Parvalbumin alpha	PRVA_MOUSE	Pvalb			2	3	2	3	3	4	2	3	3	4	3	4	3	4	3	5	5	5	4	4	4	4	4	3	4	4	5	4	3	3	3	3	4	3	3	3	3	2	3	3	3	3	2	3
97	Vimentin	VIME_MOUSE	Vim			0	2	2	8	4	2	2	2	0	10	11	12	7	10	9	8	6	9	6	10	9	7	8	9	9	10	10	6	7	6	5	4	4	2	2	2	2	3	2	3	2	3	3	3
98	Desmin	DESM_MOUSE	Des			2	3	2	9	5	2	3	2	0	7	10	9	9	6	5	7	7	8	8	12	9	8	6	8	7	7	9	7	5	5	6	6	8	3	0	2	0	0	0	0	0	2	0	0
99	Keratin-associated protein 19-3	KR193_MOUSE	Krtap19-3			0	0	0	2	0	0	0	2	0	2	2	2	2	2	2	2	0	2	2	2	2	2	2	2	2	2	2	2	2	2	0	0	0	2	2	2	2	2	2	2	2	2	2	2
100	Peptidyl-prolyl cis-trans isomerase A	PPIA_MOUSE	Ppia			0	0	2	2	0	0	0	0	0	5	5	3	5	3	4	5	2	4	5	5	7	6	5	4	4	3	4	3	3	3	3	3	3	4	3	4	3	3	3	4	4	4	3	3
101	Keratin, type II cytoskeletal 1b	K2C1B_MOUSE	Krt77			0	2	0	2	3	2	0	2	0	6	7	7	6	8	6	7	6	7	8	7	10	9	8	6	8	7	7	7	8	6	5	6	5	2	2	3	2	2	3	3	3	2	3	2
102	2-oxoglutarate dehydrogenase, mitochondrial	ODO1_MOUSE	Ogdh			0	0	0	0	0	0	0	0	0	6	6	6	6	5	6	6	3	6	4	4	4	5	4	5	6	6	6	7	4	6	0	2	2	2	2	2	3	2	3	0	2	4	0	0
103	Myoglobin	MYG_MOUSE	Mb			0	2	0	2	0	0	2	2	0	3	3	3	3	2	3	2	2	2	2	3	3	2	2	3	4	3	3	2	4	4	3	2	3	2	2	0	0	0	0	0	2	2	0	2
104	Cytochrome b-c1 complex subunit 1, mitochondrial	QCR1_MOUSE	Uqcrc1			0	2	2	0	0	0	0	0	0	3	5	4	3	5	5	6	4	4	3	2	3	3	3	4	5	4	4	7	5	3	4	2	3	3	0	2	2	3	2	3	5	2	2	3
105	sp|K2C1_HUMAN(Common contaminant protein)	sp|K2C1_HUMAN(Common				2	3	4	9	7	7	6	2	4	3	3	4	3	4	3	3	2	4	2	4	6	4	3	4	6	4	3	2	8	3	2	5	2	2	0	5	2	0	9	0	0	0	5	3
106	Ryanodine receptor 1	RYR1_MOUSE	Ryr1			2	0	0	0	0	2	0	0	0	3	5	3	5	3	6	4	2	3	0	0	3	2	6	3	7	5	5	12	13	13	9	4	8	2	0	0	3	3	0	4	3	5	0	6
107	Carbonic anhydrase 3	CAH3_MOUSE	Ca3			2	0	0	2	0	0	0	0	0	4	5	4	3	4	5	4	4	4	3	3	3	3	3	3	4	3	4	3	4	4	0	2	0	2	0	0	0	2	0	0	2	0	0	0
108	Four and a half LIM domains protein 1	FHL1_MOUSE	Fhl1			0	0	0	2	0	0	0	0	0	2	3	4	3	5	2	5	4	6	6	5	6	6	5	4	7	3	3	2	3	3	4	3	3	3	2	2	2	2	2	3	2	2	2	3
110	Keratin, type I cytoskeletal 16	K1C16_MOUSE	Krt16			0	0	0	0	2	0	0	0	0	5	7	8	5	5	8	5	4	7	6	7	6	7	6	6	5	5	4	4	6	4	3	4	3	2	2	3	0	2	3	3	4	3	3	2
112	MICOS complex subunit Mic60	MIC60_MOUSE	Immt			3	0	0	2	0	0	0	0	0	4	6	6	3	5	5	5	0	4	3	4	5	4	5	2	5	7	7	10	7	7	4	6	4	5	4	4	4	5	5	5	7	5	4	3
113	NADH-ubiquinone oxidoreductase 75 kDa subunit, mitochondrial	NDUS1_MOUSE	Ndufs1			0	2	2	0	0	0	0	0	0	6	7	7	5	0	4	4	2	3	4	5	5	4	6	5	6	6	3	4	4	5	6	3	3	2	3	2	3	3	3	3	2	3	3	2
115	Cytochrome c oxidase subunit 5A, mitochondrial	COX5A_MOUSE	Cox5a			3	2	2	4	3	3	3	2	0	2	2	3	0	0	3	2	0	2	2	2	2	2	3	2	3	2	3	3	2	4	3	2	3	2	2	2	2	2	2	0	2	2	0	2
116	Very long-chain specific acyl-CoA dehydrogenase, mitochondrial	ACADV_MOUSE	Acadvl			0	0	0	2	0	2	0	0	0	3	3	4	2	0	3	2	0	0	0	0	0	2	3	3	5	4	3	5	5	6	6	5	6	4	0	0	3	4	3	3	2	2	0	4
117	Fatty acid synthase	FAS_MOUSE	Fasn			2	2	0	2	0	0	0	0	0	3	2	5	2	2	0	2	0	0	0	4	0	0	2	0	2	4	6	8	8	5	7	4	4	4	2	0	3	6	3	2	4	5	3	3
119	Myosin-9	MYH9_MOUSE	Myh9			0	0	0	0	2	3	0	0	0	4	6	7	7	4	6	6	4	6	3	4	5	4	6	5	7	9	3	6	8	9	3	2	4	2	0	0	0	0	2	3	0	3	0	2
120	Tropomyosin beta chain	TPM2_MOUSE	Tpm2			0	0	0	4	2	0	0	0	0	4	4	3	3	4	3	4	2	4	3	4	5	4	3	5	4	3	3	3	3	3	4	3	3	0	0	2	0	0	0	2	3	2	3	2
121	Succinate dehydrogenase [ubiquinone] iron-sulfur subunit, mitochondrial	SDHB_MOUSE	Sdhb			2	0	0	0	0	0	0	0	0	5	5	4	5	5	6	5	3	4	4	5	4	5	5	5	4	4	5	4	3	4	0	2	3	0	2	0	0	3	0	2	0	3	3	0
122	Calsequestrin-1	CASQ1_MOUSE	Casq1			0	0	0	2	3	2	0	0	0	2	3	4	2	0	3	2	0	0	2	4	4	2	2	2	2	0	0	2	3	3	4	4	4	3	0	2	0	0	2	2	3	3	0	3
124	Aspartate aminotransferase, mitochondrial	AATM_MOUSE	Got2			0	0	0	0	0	0	0	0	0	0	5	4	2	2	5	2	0	4	2	3	4	3	4	2	5	6	3	2	3	5	0	0	0	0	0	0	0	0	0	0	0	0	0	2
125	Keratin, type II cytoskeletal 6A	K2C6A_MOUSE	Krt6a			0	0	0	2	0	0	0	0	0	4	8	7	2	4	9	5	4	7	7	5	8	6	7	5	7	7	6	7	3	4	4	0	2	2	2	2	3	2	2	3	2	3	3	2
126	Citrate synthase, mitochondrial	CISY_MOUSE	Cs			0	0	0	0	0	0	0	0	0	3	3	3	2	2	3	2	0	0	0	2	3	3	3	2	2	3	2	2	3	3	3	3	3	2	2	0	2	3	2	2	3	3	2	3
127	Adenylate kinase isoenzyme 1	KAD1_MOUSE	Ak1			0	0	0	0	2	0	0	0	0	2	3	3	0	4	3	5	3	5	3	6	4	3	5	4	3	5	3	3	2	3	2	2	2	2	2	3	0	2	0	2	2	2	2	2
128	Stress-70 protein, mitochondrial	GRP75_MOUSE	Hspa9			0	0	0	0	0	0	0	0	0	6	6	7	3	6	3	4	3	2	5	8	8	7	4	6	6	6	5	5	5	6	0	0	2	0	0	0	0	0	0	0	0	2	0	0
129	Elongation factor 2	EF2_MOUSE	Eef2			0	0	0	0	0	0	0	0	0	5	5	6	3	4	8	6	4	6	4	5	5	4	4	5	7	7	8	6	8	6	0	2	2	0	0	0	0	2	0	0	0	0	0	0
130	Filamin-A	FLNA_MOUSE	Flna			0	0	0	0	0	0	0	0	0	3	3	6	5	2	4	5	4	6	0	3	3	4	3	3	8	8	7	7	9	8	3	2	2	0	0	2	3	2	2	2	4	2	2	3
131	Cytochrome b-c1 complex subunit 2, mitochondrial	QCR2_MOUSE	Uqcrc2			0	0	0	0	0	0	0	0	0	6	4	6	5	7	6	4	2	4	4	8	8	7	7	5	7	6	6	5	5	5	4	2	3	0	0	0	0	0	0	0	0	0	0	0
132	Histone H2B type 1-M	H2B1M_MOUSE	Hist1h2bm			0	0	0	0	0	0	0	0	0	2	2	2	0	2	2	2	0	2	2	2	2	2	2	2	2	2	2	2	2	2	2	0	0	2	2	2	0	0	2	0	0	0	0	0
133	Myelin protein P0	MYP0_MOUSE	Mpz			3	2	2	0	0	0	0	3	0	3	2	3	0	2	2	0	2	2	3	3	3	2	3	2	3	2	2	3	2	3	3	3	3	2	0	0	2	0	0	0	0	0	0	0
134	ATP synthase subunit d, mitochondrial	ATP5H_MOUSE	Atp5pd			0	0	0	0	0	0	0	0	0	3	4	3	5	4	5	5	4	3	3	4	3	4	4	5	3	5	4	2	3	2	2	0	2	0	0	0	0	0	0	0	0	0	0	0
135	Aldehyde dehydrogenase, mitochondrial	ALDH2_MOUSE	Aldh2			0	0	0	0	0	0	0	0	0	4	3	5	3	3	3	4	0	4	0	5	4	4	5	3	6	3	5	5	5	4	2	0	0	0	0	0	0	2	0	2	2	2	0	0
136	Isocitrate dehydrogenase [NAD] subunit alpha, mitochondrial	IDH3A_MOUSE	Idh3a			0	0	0	2	0	0	0	0	0	4	5	5	3	3	3	5	2	3	3	3	4	3	4	3	4	5	4	5	5	4	3	3	4	3	2	0	0	3	0	0	2	2	0	3
137	Long-chain-fatty-acid--CoA ligase 1	ACSL1_MOUSE	Acsl1			2	2	0	2	0	0	0	0	0	0	3	4	2	4	3	2	2	2	0	2	2	4	3	0	4	5	5	5	4	8	4	5	5	3	0	0	2	2	0	0	0	2	0	2
138	Trifunctional enzyme subunit beta, mitochondrial	ECHB_MOUSE	Hadhb			0	0	0	0	0	0	0	0	0	2	4	2	3	2	3	2	2	2	0	2	0	0	2	2	3	4	4	4	4	4	3	3	3	2	2	2	0	2	3	2	2	0	2	2
139	Myosin-7B	MYH7B_MOUSE	Myh7b			0	0	0	0	0	0	0	0	0	0	0	0	2	0	0	0	0	0	0	0	0	0	0	0	0	0	0	0	0	0	0	0	0	0	0	0	0	0	0	0	0	0	0	0
140	Serotransferrin	TRFE_MOUSE	Tf			0	0	0	0	0	0	0	0	0	0	0	0	0	2	0	2	0	0	0	0	0	0	0	0	0	0	0	0	0	0	0	0	0	0	0	0	0	0	0	0	0	0	0	0
141	Tubulin alpha-1B chain	TBA1B_MOUSE	Tuba1b			0	0	0	0	0	0	0	0	0	3	2	3	3	3	3	3	0	2	2	2	0	0	2	3	3	2	3	2	2	2	3	3	3	2	0	3	3	2	2	2	2	2	2	2
142	Keratin-associated protein 19-5	KR195_MOUSE	Krtap19-5			0	2	0	0	0	0	0	2	0	2	2	2	2	2	2	2	0	2	2	2	2	2	2	2	2	2	2	2	0	2	0	0	0	0	2	0	0	2	0	2	2	0	0	2
143	Heat shock protein HSP 90-beta	HS90B_MOUSE	Hsp90ab1			0	0	0	0	0	0	0	0	0	2	2	0	2	2	3	0	0	2	2	2	2	0	2	2	0	2	2	3	3	4	4	3	2	0	2	2	0	0	2	0	2	0	0	2
144	Glutathione S-transferase P 1	GSTP1_MOUSE	Gstp1			0	0	0	2	0	0	0	0	0	2	3	2	2	0	3	3	0	2	0	2	2	3	2	2	3	0	2	2	0	2	3	2	3	0	0	0	2	2	2	0	2	0	2	2
145	Protein disulfide-isomerase	PDIA1_MOUSE	P4hb			0	0	0	0	0	0	0	0	0	2	4	2	3	2	4	3	0	2	3	4	3	3	2	3	3	4	3	2	4	3	5	2	4	2	0	0	0	0	3	2	0	2	0	0
146	Histone H4	H4_MOUSE	Hist1h4a			0	0	0	0	0	0	0	0	0	3	2	2	3	3	2	3	0	3	3	3	2	2	3	2	2	3	3	2	2	3	0	2	2	2	2	2	0	2	2	2	2	0	0	0
147	Clathrin heavy chain 1	CLH1_MOUSE	Cltc			2	0	0	0	0	0	0	0	0	6	4	6	4	5	3	5	4	3	5	6	5	3	7	3	4	6	4	6	7	8	4	6	5	3	3	0	3	0	2	0	2	0	2	3
149	Succinate dehydrogenase [ubiquinone] flavoprotein subunit, mitochondrial	SDHA_MOUSE	Sdha			0	0	0	0	0	0	0	0	0	2	6	5	4	2	5	2	3	5	3	3	4	3	3	3	5	5	5	4	3	4	0	0	0	0	0	0	0	0	0	0	0	0	0	0
151	Transitional endoplasmic reticulum ATPase	TERA_MOUSE	Vcp			0	0	0	0	0	0	0	0	0	4	5	4	5	4	6	6	5	5	0	4	4	4	2	4	4	6	5	5	6	6	2	0	2	0	0	0	0	0	0	0	0	0	0	0
152	Keratin, type I cuticular Ha5	KRT35_MOUSE	Krt35			0	0	0	0	0	0	0	0	0	4	5	4	2	3	4	5	2	3	4	3	5	3	4	4	3	3	4	2	2	3	0	0	0	0	0	0	0	0	0	0	0	0	0	0
153	Myosin-6	MYH6_MOUSE	Myh6			0	0	0	2	0	0	0	0	0	3	3	4	4	4	5	6	6	5	2	3	2	0	2	4	3	6	3	3	5	4	0	0	0	0	0	0	0	2	0	0	0	0	2	2
154	Cytochrome c1, heme protein, mitochondrial	CY1_MOUSE	Cyc1			0	0	0	0	0	0	0	0	0	3	2	3	3	2	0	2	0	3	2	2	2	2	2	3	2	2	3	3	3	4	2	2	3	0	0	0	0	0	0	0	0	0	0	0
156	Sodium/potassium-transporting ATPase subunit alpha-1	AT1A1_MOUSE	Atp1a1			3	3	3	0	0	0	0	0	3	3	3	3	3	2	0	2	0	2	3	2	3	0	3	2	2	2	3	6	5	5	4	3	0	0	0	0	0	0	0	0	0	0	0	0
157	Glutathione S-transferase Mu 1	GSTM1_MOUSE	Gstm1			0	0	0	0	0	0	0	0	0	0	0	2	0	0	0	0	0	0	0	0	0	0	0	0	0	0	0	0	0	0	0	2	0	0	0	0	0	0	0	0	0	0	0	0
158	IPI00000012|IPI00000012.1 Keratin, type I cytoskeletal 10 HUMAN(Common contaminant protein)	IPI00000012|IPI00000012.1				0	0	2	2	4	12	0	0	0	2	4	8	3	5	3	0	0	2	3	7	9	5	4	4	5	0	0	0	5	0	0	2	0	0	0	9	2	0	11	0	0	0	0	0
159	ATP-dependent 6-phosphofructokinase, muscle type	PFKAM_MOUSE	Pfkm			0	0	0	0	0	0	0	0	0	0	3	0	0	2	2	0	0	0	0	2	0	0	2	2	0	2	2	3	3	0	3	0	0	3	0	0	0	0	0	2	2	0	0	2
160	Keratin, type I cytoskeletal 15	K1C15_MOUSE	Krt15			0	0	0	0	0	0	0	0	0	4	5	5	2	3	5	2	0	5	3	5	4	3	5	5	2	2	3	3	3	3	0	0	0	0	0	0	0	0	0	0	0	0	0	0
163	Calcium-binding mitochondrial carrier protein Aralar1	CMC1_MOUSE	Slc25a12			5	3	3	0	0	0	0	0	2	4	4	5	3	2	3	3	3	3	2	0	0	2	4	3	3	3	4	4	3	5	6	6	5	0	2	0	0	0	0	0	0	0	0	0
164	Cytosolic 10-formyltetrahydrofolate dehydrogenase	AL1L1_MOUSE	Aldh1l1			0	0	0	0	0	0	0	0	0	4	2	2	3	3	5	0	0	2	0	5	3	4	2	2	4	5	5	3	4	5	2	0	0	2	0	0	2	0	0	0	0	2	0	0
165	Dihydrolipoyllysine-residue acetyltransferase component of pyruvate dehydrogenase complex, mitochondrial	ODP2_MOUSE	Dlat			0	0	0	0	0	0	0	0	0	3	3	4	2	2	2	2	2	2	3	3	2	4	3	3	3	2	2	4	3	3	3	4	4	0	0	0	0	0	0	0	0	0	0	0
166	Pyruvate dehydrogenase E1 component subunit alpha, somatic form, mitochondrial	ODPA_MOUSE	Pdha1			0	0	0	0	0	0	0	0	0	0	2	0	2	2	2	3	2	3	0	2	0	0	3	3	0	0	2	0	0	0	0	0	0	0	0	0	0	0	0	2	0	0	0	0
168	Methanethiol oxidase	SBP1_MOUSE	Selenbp1			0	0	0	0	0	0	0	0	0	5	6	4	3	4	4	2	0	4	5	5	5	6	5	3	5	2	5	3	4	5	0	0	0	0	0	0	0	0	0	0	0	0	0	0
169	60 kDa heat shock protein, mitochondrial	CH60_MOUSE	Hspd1			0	0	0	0	0	0	0	0	0	0	2	0	3	0	2	3	3	3	2	3	5	3	3	3	5	2	3	0	3	4	2	0	3	2	0	2	0	0	0	2	3	3	2	0
170	Myelin basic protein	MBP_MOUSE	Mbp			0	0	0	0	0	0	0	0	0	0	2	2	0	2	2	2	0	2	0	0	2	2	2	2	2	2	0	0	2	2	2	2	2	2	0	2	2	0	2	2	2	0	2	0
171	Reticulon-2	RTN2_MOUSE	Rtn2			2	2	2	0	0	0	0	0	2	3	3	4	0	0	2	2	0	0	0	0	2	2	4	0	3	3	4	4	4	4	3	3	3	0	0	0	2	0	0	0	0	0	0	0
172	Fructose-bisphosphate aldolase B	ALDOB_MOUSE	Aldob			0	0	0	0	0	0	0	0	0	2	0	0	0	2	0	0	0	2	2	2	0	3	2	2	2	0	2	0	0	0	0	0	0	0	0	0	0	0	0	0	0	0	0	0
173	ATP synthase subunit O, mitochondrial	ATPO_MOUSE	Atp5po			0	0	0	0	0	0	0	0	0	3	3	3	2	2	3	3	2	2	3	3	0	2	2	3	3	3	2	3	4	3	0	0	0	2	0	0	0	0	0	0	0	0	0	0
174	ADP/ATP translocase 2	ADT2_MOUSE	Slc25a5			3	2	3	0	0	0	0	2	2	2	0	2	2	0	0	0	0	0	2	2	2	2	2	0	2	2	2	3	3	3	2	3	3	0	2	2	3	2	0	0	0	2	2	2
175	Spectrin alpha chain, non-erythrocytic 1	SPTN1_MOUSE	Sptan1			0	0	0	0	0	0	0	0	0	4	5	5	3	4	7	4	3	4	2	3	3	3	4	3	6	6	5	5	7	4	2	2	0	0	0	0	0	0	0	0	0	0	0	0
176	14-3-3 protein zeta/delta	1433Z_MOUSE	Ywhaz			0	0	0	0	0	0	0	0	0	0	0	2	0	0	0	2	2	0	2	2	2	0	0	0	2	3	0	2	0	2	3	2	3	0	0	0	0	0	2	2	2	0	0	0
177	Calnexin	CALX_MOUSE	Canx			0	0	0	0	0	0	0	0	0	3	2	2	3	3	2	2	0	2	0	2	0	2	2	2	2	2	2	2	2	2	2	2	2	2	0	0	0	0	0	0	0	2	0	0
178	Keratin, type I cytoskeletal 14	K1C14_MOUSE	Krt14			0	0	0	2	0	2	0	0	0	2	7	4	4	3	4	3	0	4	3	7	6	4	5	2	3	4	0	2	0	0	4	4	5	2	0	0	0	0	0	0	0	0	0	0
179	Long-chain specific acyl-CoA dehydrogenase, mitochondrial	ACADL_MOUSE	Acadl			0	0	0	0	0	0	0	0	0	2	4	2	0	3	2	2	0	2	0	3	3	2	3	2	3	2	2	3	3	3	0	0	0	2	0	0	0	0	0	0	0	0	0	0
180	Malate dehydrogenase, cytoplasmic	MDHC_MOUSE	Mdh1			0	0	0	0	0	0	0	0	0	0	2	0	2	0	0	0	0	0	2	0	3	0	2	2	0	0	2	0	2	2	0	0	0	0	0	0	0	0	0	0	0	0	0	0
181	Phosphate carrier protein, mitochondrial	MPCP_MOUSE	Slc25a3			3	5	4	0	0	0	0	0	3	0	2	2	0	2	2	2	0	2	3	0	2	2	2	2	3	0	3	3	3	4	3	4	2	0	0	0	3	0	0	0	0	0	0	0
182	Keratin, type I cuticular Ha2	K1H2_MOUSE	Krt32			0	0	2	0	0	0	0	2	0	2	2	0	0	2	0	2	2	2	0	0	0	2	0	0	0	2	2	3	2	3	0	0	0	0	0	0	0	0	0	0	0	0	0	0
183	Microsomal glutathione S-transferase 1	MGST1_MOUSE	Mgst1			2	2	0	2	0	0	0	0	0	2	2	2	0	2	2	2	2	2	0	2	2	2	2	2	2	2	2	2	2	2	2	2	2	0	0	0	0	0	0	0	0	0	0	0
184	NADH dehydrogenase [ubiquinone] 1 alpha subcomplex subunit 8	NDUA8_MOUSE	Ndufa8			0	0	0	0	0	0	0	0	0	3	0	3	2	2	3	2	2	4	0	2	3	3	3	2	2	0	3	3	2	2	0	0	0	0	0	0	0	0	0	0	0	0	0	0
186	Alpha-enolase	ENOA_MOUSE	Eno1			0	0	0	0	0	0	0	0	0	2	2	2	2	3	3	2	2	2	2	3	3	2	2	0	0	2	2	2	0	0	2	2	2	0	0	0	0	0	0	0	0	0	0	0
187	Isocitrate dehydrogenase [NADP], mitochondrial	IDHP_MOUSE	Idh2			0	0	0	0	0	0	0	0	0	5	2	4	0	3	5	2	0	2	0	2	0	2	3	2	4	3	3	4	5	4	2	0	0	0	0	0	0	0	0	0	0	0	0	0
188	Fatty acid-binding protein, adipocyte	FABP4_MOUSE	Fabp4			0	0	0	0	0	0	0	0	0	0	2	0	2	2	0	2	0	2	2	0	3	2	0	0	0	0	2	2	2	2	0	0	0	0	0	0	0	0	0	0	0	0	0	0
189	Ubiquitin-60S ribosomal protein L40	RL40_MOUSE	Uba52			0	0	0	2	0	0	0	0	0	0	0	0	0	0	0	0	0	0	0	0	0	0	0	0	0	0	0	0	0	0	0	0	0	0	0	0	0	0	0	0	0	0	0	0
191	Keratin-associated protein 16-3	KR163_MOUSE	Krtap16-3			0	0	0	0	0	0	0	2	0	0	0	0	0	0	0	0	0	0	0	0	0	0	0	0	0	0	0	0	0	0	0	0	0	0	0	0	0	0	0	0	0	0	0	0
192	Fatty acid-binding protein, liver	FABPL_MOUSE	Fabp1			0	0	0	0	0	0	0	0	0	2	2	2	0	2	0	0	0	0	0	2	2	2	0	2	2	3	2	2	2	3	2	2	2	0	0	0	0	0	0	0	0	0	0	0
193	AT-rich interactive domain-containing protein 1B	ARI1B_MOUSE	Arid1b			0	0	0	0	0	0	0	0	0	0	0	0	0	0	0	0	0	0	0	0	0	0	0	0	0	0	2	0	0	0	0	0	0	0	0	0	0	0	0	0	0	0	0	0
194	Argininosuccinate synthase	ASSY_MOUSE	Ass1			0	0	0	0	0	0	0	0	0	2	3	2	2	2	3	2	0	0	2	3	3	2	3	2	0	3	3	4	3	4	0	0	2	0	0	0	0	0	0	2	0	0	0	0
195	Obscurin	OBSCN_MOUSE	Obscn			0	0	0	0	0	0	0	0	0	2	2	2	3	0	3	2	2	2	0	2	3	2	2	0	4	3	3	2	4	5	0	0	0	0	0	0	0	0	0	0	0	0	0	0
196	IPI00000008|IPI00000008.1 Keratin, type II cytoskeletal 2 epidermal HUMAN(Common contaminant protein)	IPI00000008|IPI00000008.1				0	0	0	3	0	4	0	0	0	2	3	5	3	4	3	0	3	3	2	4	3	3	3	3	3	4	0	2	6	0	0	0	0	0	0	5	0	0	3	0	0	0	0	0
197	Keratin, type II cytoskeletal 2 oral	K22O_MOUSE	Krt76			0	0	0	0	0	0	0	0	0	2	2	2	3	3	5	4	2	3	3	3	4	7	3	3	3	4	2	2	3	4	0	0	0	0	0	0	0	0	0	0	0	0	0	0
198	Seminal vesicle secretory protein 4	SVS4_MOUSE	Svs4			2	2	2	0	2	0	0	2	0	0	0	0	0	0	0	0	2	0	0	0	0	0	0	0	0	2	0	2	2	2	2	2	3	0	0	0	0	0	0	0	0	0	0	0
199	Calcium/calmodulin-dependent protein kinase type II subunit alpha	KCC2A_MOUSE	Camk2a			0	0	0	0	0	0	0	0	0	0	2	3	2	0	3	2	0	0	2	0	0	2	2	2	2	2	2	2	2	3	4	2	2	2	2	2	2	2	2	2	2	2	2	2
200	Keratin-associated protein 14	KRA14_MOUSE	Krtap14			0	0	0	0	0	0	0	0	0	2	0	2	2	2	0	0	0	2	2	2	2	2	2	2	2	0	2	0	0	0	0	0	0	0	0	0	0	0	0	0	0	0	0	0
201	Profilin-1	PROF1_MOUSE	Pfn1			0	0	0	0	0	0	0	0	0	0	0	0	0	2	0	0	0	0	2	3	3	2	2	0	0	0	0	0	0	2	0	2	2	0	0	0	0	0	0	0	0	0	0	0
202	Fumarate hydratase, mitochondrial	FUMH_MOUSE	Fh			0	0	0	0	0	0	0	0	0	0	4	3	2	0	3	0	0	0	0	0	2	0	0	3	3	2	0	2	2	2	2	0	2	0	0	0	0	0	0	0	0	0	0	0
203	Pyruvate dehydrogenase E1 component subunit beta, mitochondrial	ODPB_MOUSE	Pdhb			0	0	0	0	0	0	0	0	0	0	3	0	2	0	2	0	0	2	2	0	0	3	2	3	4	3	3	2	2	4	0	0	0	0	0	0	0	0	0	0	0	0	0	0
204	NADH dehydrogenase [ubiquinone] 1 beta subcomplex subunit 10	NDUBA_MOUSE	Ndufb10			0	0	0	0	0	0	0	0	0	4	2	4	2	0	4	2	0	4	2	2	3	3	4	2	2	4	2	3	6	4	3	2	0	0	0	0	0	0	0	0	0	0	0	0
206	Retinal dehydrogenase 1	AL1A1_MOUSE	Aldh1a1			0	0	0	0	0	0	0	0	0	2	2	2	2	3	3	2	0	3	0	4	2	2	2	3	3	3	3	2	3	2	0	0	0	0	0	0	0	0	0	0	0	0	0	0
207	Apolipoprotein A-I	APOA1_MOUSE	Apoa1			0	0	0	0	0	0	0	0	0	0	2	0	0	0	0	0	0	0	2	0	0	2	0	0	0	0	0	2	0	2	2	0	3	0	0	0	0	0	0	0	0	0	0	0
208	Myelin proteolipid protein	MYPR_MOUSE	Plp1			4	3	4	0	0	2	2	4	2	0	0	0	0	0	0	0	0	0	2	0	0	0	2	0	0	0	0	2	2	2	2	2	2	0	0	0	0	0	0	0	0	0	0	0
209	Keratin, type II cytoskeletal 71	K2C71_MOUSE	Krt71			0	0	0	0	0	0	0	0	0	4	2	3	4	5	3	4	2	3	4	5	3	5	4	3	3	3	4	3	2	3	0	0	0	0	0	0	0	0	0	0	0	0	0	0
210	Glycerol-3-phosphate dehydrogenase, mitochondrial	GPDM_MOUSE	Gpd2			0	0	0	0	0	0	0	0	0	2	2	2	3	2	3	3	3	3	0	0	0	2	3	3	3	3	3	3	3	4	2	0	0	2	0	0	0	0	0	0	0	2	2	0
211	Peroxiredoxin-1	PRDX1_MOUSE	Prdx1			0	0	0	0	0	0	0	0	0	2	0	2	2	2	2	0	0	2	2	2	2	0	0	2	0	2	2	0	2	2	0	0	0	0	0	0	0	0	0	0	0	0	0	0
212	Glycerol-3-phosphate dehydrogenase [NAD(+)], cytoplasmic	GPDA_MOUSE	Gpd1			0	0	0	0	0	0	0	0	0	2	0	0	0	0	0	0	0	0	0	0	0	0	0	0	0	0	0	0	0	2	2	0	0	0	0	0	0	0	0	0	2	0	0	0
213	60S ribosomal protein L4	RL4_MOUSE	Rpl4			0	0	0	0	0	0	0	0	0	3	3	2	3	2	3	3	0	3	3	3	3	3	3	3	3	3	4	2	3	3	0	0	0	0	0	0	0	0	0	0	0	0	0	0
214	ATP synthase F(0) complex subunit B1, mitochondrial	AT5F1_MOUSE	Atp5pb			2	0	0	0	0	0	0	0	0	0	0	0	0	0	0	0	0	0	0	0	0	0	0	0	2	0	0	3	2	2	0	0	0	0	0	0	0	0	0	0	0	0	0	0
215	IPI00000003|IPI00000003.1 Keratin, type II cytoskeletal 7 HUMAN(Common contaminant protein)	IPI00000003|IPI00000003.1				0	0	0	0	0	0	0	0	0	0	0	0	0	0	0	2	0	0	2	0	2	0	2	0	0	2	0	0	0	2	0	0	0	0	0	0	0	0	0	0	0	0	0	0
216	Glucose-6-phosphate isomerase	G6PI_MOUSE	Gpi			0	0	0	0	0	0	0	0	0	2	0	0	0	0	0	0	0	0	0	0	0	0	0	0	0	2	0	3	2	2	2	2	2	0	0	0	0	0	0	0	0	0	0	0
217	Desmocollin-2	DSC2_MOUSE	Dsc2			0	0	0	0	0	0	0	0	0	4	4	2	3	3	4	3	2	3	0	2	2	3	2	3	2	3	0	3	3	0	0	0	0	0	0	0	0	0	0	0	0	0	0	0
218	Keratin, type I cytoskeletal 24	K1C24_MOUSE	Krt24			0	0	0	0	0	0	0	0	0	3	3	3	2	0	4	2	2	2	5	3	5	4	4	2	3	0	4	2	0	0	0	0	0	0	0	0	0	0	0	0	0	0	0	0
219	Cytochrome b-c1 complex subunit 7	QCR7_MOUSE	Uqcrb			0	0	0	0	0	0	0	0	0	2	2	2	0	0	2	2	0	0	0	0	0	0	0	2	0	2	0	0	2	2	2	2	2	2	0	0	2	0	2	2	2	2	0	0
220	Keratin, type II cytoskeletal 72	K2C72_MOUSE	Krt72			0	0	0	0	0	0	0	0	0	0	0	0	0	0	0	0	0	0	0	2	2	0	0	0	0	0	2	0	0	2	0	0	0	0	0	0	0	0	0	0	0	0	0	0
221	Peroxiredoxin-6	PRDX6_MOUSE	Prdx6			0	0	0	0	0	0	0	0	0	2	3	0	0	2	3	0	0	2	0	2	2	2	2	2	2	3	2	2	4	3	0	0	0	0	0	0	0	0	0	0	0	0	0	0
222	NADH dehydrogenase [ubiquinone] 1 alpha subcomplex subunit 10, mitochondrial	NDUAA_MOUSE	Ndufa10			0	0	0	0	0	0	0	0	0	0	0	0	0	0	2	2	0	0	0	0	0	0	0	0	0	0	3	3	2	5	2	2	2	2	0	0	2	0	2	2	0	0	0	0
223	Myosin-3	MYH3_MOUSE	Myh3			0	0	0	0	0	0	0	0	0	0	0	0	0	0	0	0	0	0	0	0	0	0	0	0	0	0	0	0	0	0	0	0	0	0	0	0	0	0	0	0	0	0	0	0
224	Troponin T, fast skeletal muscle	TNNT3_MOUSE	Tnnt3			0	0	0	0	0	0	0	0	0	0	0	2	0	0	0	0	0	0	0	0	0	0	0	0	0	0	0	2	0	0	0	0	0	0	0	0	0	0	0	0	0	0	0	0
225	ATP synthase subunit f, mitochondrial	ATPK_MOUSE	Atp5mf			0	0	0	0	0	0	0	0	0	0	0	0	0	0	0	0	0	0	0	0	0	0	0	0	0	0	2	2	2	2	2	2	2	0	0	0	0	0	0	0	0	0	0	0
226	Alpha-actinin-1	ACTN1_MOUSE	Actn1			0	0	0	0	0	0	0	0	0	0	2	2	0	2	2	0	2	2	0	0	2	0	0	0	3	2	2	3	3	3	0	2	0	0	0	0	0	0	0	0	2	0	0	0
227	IPI00000010|IPI00000010.1 Keratin, type I cytoskeletal 9 HUMAN(Common contaminant protein)	IPI00000010|IPI00000010.1 (+1)				0	0	0	2	3	3	2	0	2	0	4	4	2	0	3	2	0	4	4	4	0	3	0	0	7	0	0	0	2	0	0	2	0	0	0	0	0	0	0	0	0	0	3	0
229	Myozenin-1	MYOZ1_MOUSE	Myoz1			0	2	0	0	0	0	0	2	0	0	2	2	2	0	2	0	0	0	2	0	2	2	0	0	2	0	2	0	0	2	2	2	2	2	0	0	0	0	0	0	0	0	0	0
230	Pyruvate carboxylase, mitochondrial	PYC_MOUSE	Pc			0	0	0	0	0	0	0	0	0	0	0	0	0	0	3	0	0	0	0	0	0	2	2	2	0	0	2	0	0	0	0	0	0	0	0	0	0	0	0	0	0	0	0	0
231	Keratin, type II cytoskeletal 8	K2C8_MOUSE	Krt8			0	0	0	0	0	0	3	2	0	3	4	3	3	3	2	3	0	2	2	3	3	3	3	3	2	2	2	3	3	3	0	0	0	0	0	0	0	0	0	0	0	0	0	0
232	Alcohol dehydrogenase 1	ADH1_MOUSE	Adh1			0	0	0	0	0	0	0	0	0	0	2	2	2	0	3	0	0	0	2	3	4	3	2	0	0	3	3	2	3	2	0	0	0	0	0	0	0	0	0	0	0	0	0	0
235	V-set and immunoglobulin domain-containing protein 8	VSIG8_MOUSE	Vsig8			2	3	2	0	0	0	2	2	2	0	2	2	0	2	2	2	0	2	0	0	2	0	0	2	2	3	3	3	2	3	0	0	0	0	0	0	0	0	0	2	0	0	0	0
236	Keratin-associated protein 19-2	KR192_MOUSE	Krtap19-2			0	0	0	0	0	0	0	0	0	0	0	0	2	2	2	2	2	2	2	2	0	2	2	2	2	0	2	0	0	0	0	0	0	0	0	0	0	0	0	0	0	0	0	0
238	Plakophilin-1	PKP1_MOUSE	Pkp1			0	0	0	0	0	0	0	0	0	3	2	0	2	3	3	3	2	2	2	3	3	3	3	3	4	3	3	3	0	2	0	0	0	0	0	0	0	0	0	0	0	0	0	0
239	LIM domain-binding protein 3	LDB3_MOUSE	Ldb3			0	0	0	0	0	0	0	2	0	0	0	0	0	0	0	0	0	0	0	0	0	0	0	0	0	0	0	0	0	2	0	0	0	0	0	0	0	0	0	0	0	0	0	0
240	Trimeric intracellular cation channel type A	TM38A_MOUSE	Tmem38a			0	0	0	0	0	0	0	0	0	0	0	0	0	0	0	0	0	0	0	0	2	0	0	0	0	0	0	0	0	0	2	2	0	0	0	0	0	0	0	0	0	0	0	0
241	Hydroxyacyl-coenzyme A dehydrogenase, mitochondrial	HCDH_MOUSE	Hadh			0	0	0	0	0	0	0	0	0	0	0	0	2	0	0	0	0	0	0	0	0	0	0	0	0	0	0	0	2	0	2	2	0	0	0	0	0	0	0	0	0	0	0	0
242	Aspartate aminotransferase, cytoplasmic	AATC_MOUSE	Got1			0	0	0	0	0	0	0	0	0	0	0	0	0	0	0	2	0	0	0	0	0	0	0	0	0	0	0	0	0	0	0	0	0	0	0	0	0	0	0	0	0	0	0	0
243	Electron transfer flavoprotein subunit alpha, mitochondrial	ETFA_MOUSE	Etfa			0	0	0	0	0	0	0	0	0	0	0	0	0	0	0	0	0	2	0	0	0	0	0	0	0	0	0	0	0	0	0	0	0	0	0	0	0	0	0	0	0	0	0	0
245	Glycogen phosphorylase, brain form	PYGB_MOUSE	Pygb			0	0	0	0	0	0	0	0	0	0	0	0	0	0	0	0	0	0	0	0	0	0	0	0	0	0	0	0	0	0	0	0	0	0	0	0	0	0	0	0	0	0	0	0
246	Keratin, type I cytoskeletal 25	K1C25_MOUSE	Krt25			0	0	0	0	0	0	0	0	0	0	3	3	2	2	3	2	2	3	0	0	2	2	0	0	0	4	3	0	0	4	0	0	0	0	0	0	0	0	0	0	0	0	0	0
247	Keratin, type II cytoskeletal 79	K2C79_MOUSE	Krt79			0	0	0	0	0	0	0	0	0	2	3	3	3	3	2	3	0	2	4	4	5	3	5	2	2	2	3	0	0	0	2	2	2	0	0	0	0	0	0	0	0	0	0	0
248	Cytochrome b-c1 complex subunit 6, mitochondrial	QCR6_MOUSE	Uqcrh			0	0	0	0	0	0	0	0	0	0	0	0	0	0	0	0	0	2	0	0	0	0	0	0	0	0	0	0	0	0	0	0	0	0	0	0	0	0	0	0	0	0	0	0
249	Protein disulfide-isomerase A3	PDIA3_MOUSE	Pdia3			0	0	0	0	0	0	0	0	0	2	3	3	2	3	2	3	2	2	3	2	0	3	2	2	0	2	2	0	3	2	0	0	0	0	0	0	0	0	0	0	0	0	0	0
250	Sarcoplasmic/endoplasmic reticulum calcium ATPase 2	AT2A2_MOUSE	Atp2a2			2	2	2	0	0	0	0	0	0	2	2	2	2	2	2	3	0	3	0	2	0	2	2	0	2	2	2	4	2	3	0	0	0	0	0	0	0	0	0	0	0	0	2	0
251	Tubulin beta-2A chain	TBB2A_MOUSE (+1)	Tubb2a			0	0	0	0	0	0	0	0	0	2	3	3	2	2	3	0	2	2	2	2	3	4	0	3	2	3	3	2	2	3	0	0	0	0	0	0	0	0	0	0	0	0	0	0
252	NADH dehydrogenase [ubiquinone] iron-sulfur protein 2, mitochondrial	NDUS2_MOUSE	Ndufs2			0	0	0	0	0	0	0	0	0	2	2	2	0	0	0	0	0	0	0	2	0	0	2	0	2	0	2	3	2	4	0	0	0	0	0	0	0	0	0	0	0	0	0	0
253	Transketolase	TKT_MOUSE	Tkt			0	0	0	0	0	0	0	0	0	0	0	0	0	0	0	0	0	0	0	0	0	0	0	0	2	0	0	3	0	2	0	0	0	0	0	0	0	0	0	0	0	0	0	0
254	Keratin, type I cytoskeletal 39	K1C39_MOUSE	Krt39			0	0	0	0	0	0	0	0	0	2	3	2	0	3	5	3	2	4	2	0	3	3	3	4	0	2	2	0	0	2	0	0	0	0	0	0	0	0	0	0	0	0	0	0
255	Tubulin beta-3 chain	TBB3_MOUSE	Tubb3			0	0	0	0	0	0	0	0	0	2	3	2	3	3	3	3	0	3	0	0	0	0	2	0	0	0	3	3	0	2	0	0	0	0	0	0	0	0	0	0	0	0	0	0
257	NADH dehydrogenase [ubiquinone] 1 alpha subcomplex subunit 9, mitochondrial	NDUA9_MOUSE	Ndufa9			0	0	0	0	0	0	0	0	0	0	0	0	0	0	0	0	0	0	0	0	0	0	0	0	0	0	0	3	4	4	3	0	0	0	0	0	0	0	0	0	0	0	0	0
258	Prohibitin	PHB_MOUSE	Phb			0	0	0	0	0	0	0	0	0	2	4	2	2	0	2	0	0	0	0	2	0	0	3	2	0	3	3	5	2	2	0	0	0	0	0	0	0	0	0	0	0	0	0	0
259	3-ketoacyl-CoA thiolase B, peroxisomal	THIKB_MOUSE	Acaa1b			0	0	0	0	0	0	0	0	0	2	3	3	0	0	3	2	2	2	0	0	0	0	0	2	0	2	0	2	2	0	0	0	0	0	0	0	0	0	0	0	0	0	0	0
260	Medium-chain specific acyl-CoA dehydrogenase, mitochondrial	ACADM_MOUSE	Acadm			0	0	0	0	0	0	0	0	0	0	3	0	0	0	0	0	0	2	0	0	0	0	0	0	2	2	2	0	0	3	0	0	0	0	0	0	0	0	0	0	0	0	0	0
261	Heat shock protein beta-1	HSPB1_MOUSE	Hspb1			0	0	0	0	0	0	0	0	0	0	2	2	2	2	2	0	0	0	2	0	2	2	0	2	0	0	0	0	0	2	0	0	0	0	0	0	0	0	0	0	0	0	0	0
262	Dihydrolipoyllysine-residue succinyltransferase component of 2-oxoglutarate dehydrogenase complex, mitochondrial	ODO2_MOUSE	Dlst			0	0	0	0	0	0	0	0	0	2	3	5	3	3	3	0	0	2	3	4	3	3	3	2	3	3	3	4	0	2	0	0	0	0	0	0	0	0	0	0	0	0	0	0
263	Catalase	CATA_MOUSE	Cat			0	0	0	0	0	0	0	0	0	0	0	0	0	0	0	0	0	0	0	0	0	0	0	0	0	0	0	0	0	0	0	0	0	0	0	0	0	0	0	0	0	0	0	0
264	Phosphoglucomutase-1	PGM1_MOUSE	Pgm1			0	0	0	0	0	0	0	0	0	0	0	0	0	0	0	0	0	0	0	0	0	0	0	0	0	0	0	0	0	0	0	0	0	0	0	0	0	0	0	0	0	0	0	0
265	Dihydrolipoyl dehydrogenase, mitochondrial	DLDH_MOUSE	Dld			0	0	0	0	0	0	0	0	0	0	3	0	2	3	2	3	2	2	2	3	3	3	2	2	2	2	2	2	2	2	0	0	0	0	0	0	0	0	0	0	0	0	0	0
266	Sodium/potassium-transporting ATPase subunit alpha-2	AT1A2_MOUSE	Atp1a2			0	0	0	0	0	0	0	0	0	0	0	0	0	0	0	0	0	0	0	0	0	0	0	0	0	3	3	6	4	5	0	0	2	0	0	0	0	0	0	0	0	0	0	0
267	NADH dehydrogenase [ubiquinone] iron-sulfur protein 8, mitochondrial	NDUS8_MOUSE	Ndufs8			0	0	0	0	0	0	0	0	0	0	2	2	0	0	0	2	2	2	2	0	2	0	2	2	0	0	2	0	0	2	0	0	0	0	0	0	0	0	0	0	0	0	0	0
268	Sodium/potassium-transporting ATPase subunit beta-1	AT1B1_MOUSE	Atp1b1			0	0	0	0	0	0	0	0	0	0	0	0	0	2	0	0	0	0	0	0	0	0	0	0	2	2	0	0	0	0	0	0	0	0	0	0	0	0	0	0	0	0	0	0
269	Betaine--homocysteine S-methyltransferase 1	BHMT1_MOUSE	Bhmt			0	0	0	0	0	0	0	0	0	0	0	0	0	0	0	0	0	0	0	0	0	0	0	0	0	0	0	0	0	0	0	0	0	0	0	0	0	0	0	0	0	0	0	0
271	Phosphoglycerate mutase 2	PGAM2_MOUSE	Pgam2			0	0	0	0	0	0	0	0	0	0	0	0	0	0	0	0	0	0	0	0	0	0	0	0	0	0	0	0	0	0	0	0	0	0	0	0	0	0	0	0	0	0	0	0
272	60S ribosomal protein L18a	RL18A_MOUSE	Rpl18a			0	0	0	0	0	0	0	0	0	0	2	0	0	0	2	0	0	0	0	0	2	2	0	0	0	0	0	0	0	0	0	0	0	0	0	0	0	0	0	0	0	0	0	0
273	Endoplasmin	ENPL_MOUSE	Hsp90b1			0	0	0	0	0	0	0	0	0	0	2	0	2	0	0	2	0	0	0	2	2	0	0	2	2	2	0	0	0	0	0	0	0	0	0	0	0	0	0	0	0	0	0	0
274	Cofilin-1	COF1_MOUSE	Cfl1			0	0	0	0	0	0	0	0	0	0	0	0	0	0	3	3	0	0	0	0	0	0	0	0	0	2	0	2	2	0	0	0	0	0	0	0	0	0	0	0	0	0	0	0
275	Glutamine synthetase	GLNA_MOUSE	Glul			0	0	0	0	0	0	0	0	0	0	0	2	0	0	0	2	0	3	0	0	0	2	0	0	0	0	0	0	0	2	0	0	0	0	0	0	0	0	0	0	0	0	0	0
276	Cytochrome c oxidase subunit NDUFA4	NDUA4_MOUSE	Ndufa4			0	0	0	0	0	0	0	0	0	0	0	0	0	0	0	0	0	0	0	0	0	0	0	0	0	0	0	0	0	0	0	2	0	0	0	0	0	0	0	0	0	0	0	0
277	Prelamin-A/C	LMNA_MOUSE	Lmna			0	0	0	0	0	0	0	0	0	0	0	2	0	0	0	2	0	0	2	0	3	0	2	0	0	2	0	0	0	0	0	0	0	0	0	0	0	0	0	0	0	0	0	0
278	NADH dehydrogenase [ubiquinone] flavoprotein 1, mitochondrial	NDUV1_MOUSE	Ndufv1			0	0	0	0	0	0	0	0	0	0	0	0	0	0	2	2	0	2	0	0	0	0	0	0	2	2	3	3	3	2	0	0	0	0	0	0	0	0	0	0	0	0	0	0
280	Peroxiredoxin-5, mitochondrial	PRDX5_MOUSE	Prdx5			0	0	0	0	0	0	0	0	0	0	0	0	3	2	0	0	0	0	0	0	0	2	0	0	0	0	0	0	0	0	0	0	0	0	0	0	0	0	0	0	0	0	0	0
281	Prohibitin-2	PHB2_MOUSE	Phb2			0	0	0	0	0	0	0	0	0	2	2	0	2	0	0	0	0	0	0	0	0	0	0	0	2	2	2	0	0	0	0	0	2	0	0	0	0	0	0	0	0	0	0	0
282	Acetyl-CoA acetyltransferase, mitochondrial	THIL_MOUSE	Acat1			0	0	0	0	0	0	0	0	0	0	0	0	0	0	3	2	0	0	0	0	0	0	0	0	0	0	0	0	2	0	0	0	2	0	0	0	0	0	0	0	0	0	0	0
284	Spectrin beta chain, non-erythrocytic 1	SPTB2_MOUSE	Sptbn1			0	0	0	0	0	0	0	0	0	0	0	2	0	0	2	2	2	0	0	2	0	0	3	0	2	3	4	3	3	2	0	0	0	0	0	0	0	0	0	0	0	0	0	0
285	Immunoglobulin heavy constant mu	IGHM_MOUSE	Ighm			0	0	0	0	0	0	0	0	0	0	2	0	0	3	3	2	0	2	0	2	2	0	3	2	2	2	2	0	2	2	0	0	0	0	0	0	0	0	0	0	0	0	0	0
286	sp|K2M2_SHEEP|(Common contaminant protein)	sp|K2M2_SHEEP|(Common				0	0	0	0	0	0	0	0	0	0	0	0	0	0	0	0	0	0	0	0	0	0	0	0	0	0	0	0	0	0	0	0	0	0	0	0	0	0	0	0	0	0	0	0
287	Nucleoside diphosphate kinase B	NDKB_MOUSE	Nme2			0	0	0	0	0	0	0	0	0	0	0	2	0	0	0	0	0	0	0	0	0	0	0	0	0	0	0	2	2	0	0	0	0	0	0	0	0	0	0	0	0	0	0	0
288	Troponin I, fast skeletal muscle	TNNI2_MOUSE	Tnni2			0	0	0	0	0	0	0	0	0	0	0	0	0	0	0	0	0	0	0	0	0	0	0	0	0	0	0	0	0	0	0	0	0	0	0	0	0	0	0	0	0	0	0	0
289	Seminal vesicle secretory protein 5	SVS5_MOUSE	Svs5			0	0	0	0	0	0	0	2	0	0	0	0	2	0	0	0	0	0	0	0	0	0	0	0	0	0	0	0	0	0	2	0	2	0	0	0	0	0	0	0	0	0	0	0
290	Carnitine O-palmitoyltransferase 1, muscle isoform	CPT1B_MOUSE	Cpt1b			0	0	0	0	0	0	0	0	0	0	0	0	0	0	0	0	0	0	0	0	0	0	0	0	0	0	0	0	0	0	3	0	3	0	0	0	0	0	0	0	0	0	0	0
291	Talin-1	TLN1_MOUSE	Tln1			0	0	0	0	0	0	0	0	0	0	4	2	0	2	3	3	2	2	0	0	0	0	2	2	2	2	4	2	3	3	0	0	0	0	0	0	0	0	0	0	0	0	0	0
292	Elongation factor 1-alpha 2	EF1A2_MOUSE	Eef1a2			0	0	0	0	0	0	0	0	0	0	0	0	0	0	0	0	0	0	0	0	0	0	0	0	0	2	0	0	0	0	0	0	0	0	0	0	0	0	0	0	0	0	0	0
293	60S ribosomal protein L13	RL13_MOUSE	Rpl13			0	0	0	0	0	0	0	0	0	2	2	0	2	2	2	2	0	2	2	2	2	2	2	2	0	2	2	0	2	3	0	0	0	0	0	0	0	0	0	0	0	0	0	0
294	Dual specificity protein phosphatase 14	DUS14_MOUSE	Dusp14			0	0	0	0	0	0	0	0	0	2	2	0	0	0	2	0	0	0	0	0	0	0	2	0	0	0	3	0	2	0	0	0	0	0	0	0	0	0	0	0	0	0	0	2
296	Epiplakin	EPIPL_MOUSE	Eppk1			0	0	0	0	0	0	0	0	0	0	0	0	0	0	0	0	0	0	2	0	0	0	0	0	2	0	0	0	0	3	0	0	0	0	0	0	0	0	0	0	0	0	0	0
297	Synaptophysin-like protein 2	SYPL2_MOUSE	Sypl2			0	0	0	0	0	0	0	0	0	0	0	0	0	0	0	0	0	0	0	0	0	0	0	0	0	0	2	0	2	2	0	0	0	0	0	0	0	0	0	0	0	0	0	0
298	Hydroxymethylglutaryl-CoA synthase, mitochondrial	HMCS2_MOUSE	Hmgcs2			0	0	0	0	0	0	0	0	0	0	0	0	0	0	0	0	0	0	0	0	0	0	0	0	0	0	0	0	0	2	0	0	0	0	0	0	0	0	0	0	0	0	0	0
299	Desmoglein-1-alpha	DSG1A_MOUSE	Dsg1a			0	0	0	0	0	0	0	0	0	0	0	0	0	0	2	0	0	0	0	0	0	0	0	0	0	0	0	0	2	2	0	0	0	0	0	0	0	0	0	0	0	0	0	0
300	Cytochrome c oxidase subunit 4 isoform 1, mitochondrial	COX41_MOUSE	Cox4i1			0	0	0	0	0	0	0	0	0	0	0	0	0	0	0	0	0	0	0	0	0	0	0	0	0	0	0	2	0	0	0	0	0	0	0	0	0	0	0	0	0	0	0	0
302	Glutamate dehydrogenase 1, mitochondrial	DHE3_MOUSE	Glud1			0	0	0	0	0	0	0	0	0	0	0	0	0	0	0	0	0	0	0	0	0	0	0	0	0	0	0	0	2	3	0	0	0	0	0	0	0	0	0	0	0	0	0	0
303	Keratin-associated protein 21-1	KR211_MOUSE	Krtap21-1			0	0	0	0	0	0	0	0	0	0	0	0	0	0	0	0	0	0	0	2	0	0	0	0	0	0	0	0	0	0	0	0	0	0	0	0	0	0	0	0	0	0	0	0
304	Mitochondrial 2-oxoglutarate/malate carrier protein	M2OM_MOUSE	Slc25a11			2	0	0	0	0	0	0	0	0	0	0	0	0	0	0	0	0	0	2	0	0	2	0	0	0	0	0	0	2	2	0	2	0	0	0	0	0	0	0	0	0	0	0	0
305	NADH dehydrogenase [ubiquinone] 1 alpha subcomplex subunit 13	NDUAD_MOUSE	Ndufa13			0	0	0	0	0	0	0	0	0	0	0	0	0	0	0	0	0	0	0	0	0	0	0	0	0	0	0	0	0	0	0	0	0	0	0	0	0	0	0	0	0	0	0	0
306	Superoxide dismutase [Mn], mitochondrial	SODM_MOUSE	Sod2			0	0	0	0	0	0	0	0	0	2	2	2	0	0	2	0	0	2	0	0	0	0	0	0	0	0	2	0	2	2	0	0	0	0	0	0	0	0	0	0	0	0	0	0
307	Dolichyl-diphosphooligosaccharide--protein glycosyltransferase subunit 1	RPN1_MOUSE	Rpn1			0	0	0	0	0	0	0	0	0	0	0	0	0	0	0	0	0	0	0	0	0	0	0	0	0	0	0	2	3	3	2	2	2	0	0	0	0	0	0	0	0	0	0	0
308	Alpha-crystallin A chain	CRYAA_MOUSE	Cryaa			0	0	0	0	0	0	0	0	0	0	0	0	0	0	0	0	0	0	0	0	0	0	0	0	0	0	0	0	0	0	0	0	0	0	0	0	0	0	0	0	0	0	0	0
309	Methylmalonate-semialdehyde dehydrogenase [acylating], mitochondrial	MMSA_MOUSE	Aldh6a1			0	0	0	0	0	0	0	0	0	0	0	0	0	0	0	0	0	0	0	0	0	0	0	0	0	0	0	0	0	0	0	0	0	0	0	0	0	0	0	0	0	0	0	0
310	NADP-dependent malic enzyme	MAOX_MOUSE	Me1			0	0	0	0	0	0	0	0	0	0	0	0	0	0	0	0	0	0	0	0	2	0	0	0	0	0	2	2	0	0	0	0	0	0	0	0	0	0	0	0	0	0	0	0
311	NADH-cytochrome b5 reductase 3	NB5R3_MOUSE	Cyb5r3			0	0	0	0	0	0	0	0	0	0	0	0	2	2	0	2	0	0	0	0	0	0	0	0	2	2	0	0	0	2	2	0	0	0	0	0	0	0	0	0	0	0	0	0
313	ATP synthase subunit gamma, mitochondrial	ATPG_MOUSE	Atp5f1c			0	0	0	0	0	0	0	0	0	0	0	0	0	0	0	0	0	0	0	0	0	0	0	0	0	0	0	0	0	0	0	0	0	0	0	0	0	0	0	0	0	0	0	0
314	60S ribosomal protein L27a	RL27A_MOUSE	Rpl27a			0	0	0	0	0	0	0	0	0	0	0	0	2	2	0	0	0	2	2	0	0	0	0	0	2	0	0	0	2	0	0	0	0	0	0	0	0	0	0	0	0	0	0	0
315	Pancreatic alpha-amylase	AMYP_MOUSE	Amy2			0	0	0	0	0	0	0	0	0	2	2	2	0	0	2	0	0	2	0	0	0	2	2	0	0	2	2	2	0	3	0	0	0	0	0	0	0	0	0	0	0	0	0	0
316	Desmocollin-3	DSC3_MOUSE	Dsc3			0	0	0	0	0	0	0	0	0	0	0	0	2	0	0	0	0	0	0	0	0	0	0	0	0	0	0	0	0	0	0	0	0	0	0	0	0	0	0	0	0	0	0	0
317	D-beta-hydroxybutyrate dehydrogenase, mitochondrial	BDH_MOUSE	Bdh1			0	0	0	0	0	0	0	0	0	0	2	0	0	0	2	2	0	2	0	0	0	0	0	0	0	2	2	3	2	3	0	0	0	0	0	0	0	0	0	0	0	0	0	0
320	sp|K1M1_SHEEP(Common contaminant protein)	sp|K1M1_SHEEP(Common				0	0	0	0	0	0	0	0	0	0	0	0	0	0	0	0	0	0	0	0	0	0	0	0	0	0	0	0	0	0	0	0	0	0	0	0	0	0	0	0	0	0	0	0
322	Atypical kinase COQ8A, mitochondrial	COQ8A_MOUSE	Coq8a			0	0	0	0	0	0	0	0	0	0	3	0	0	0	0	0	0	0	0	0	0	0	0	0	2	0	0	2	0	0	0	0	0	0	0	0	0	0	0	0	0	0	0	0
323	Keratin, type II cuticular Hb2	KRT82_MOUSE	Krt82			0	0	0	0	0	0	0	0	0	2	2	0	0	0	3	0	0	3	0	0	0	0	0	0	0	2	0	2	3	0	0	0	0	0	0	0	0	0	0	0	0	0	0	0
324	Keratin, type I cytoskeletal 27	K1C27_MOUSE	Krt27			0	0	0	0	0	0	0	0	0	0	0	0	0	0	0	0	0	2	0	0	0	2	2	0	0	0	0	0	0	2	0	0	0	0	0	0	0	0	0	0	0	0	0	0
327	Integrin beta-1	ITB1_MOUSE	Itgb1			0	0	0	0	0	0	0	0	0	2	2	0	0	0	2	2	0	2	0	0	3	2	2	0	0	2	0	0	0	0	0	0	0	0	0	0	0	0	0	0	0	0	0	0
329	Histone-lysine N-methyltransferase Smyd1	SMYD1_MOUSE	Smyd1			0	0	0	0	0	0	0	0	0	2	0	2	0	0	0	0	0	0	0	0	0	0	0	0	0	0	0	0	0	0	0	0	0	0	0	0	0	0	0	0	0	0	0	0
330	NADH dehydrogenase [ubiquinone] iron-sulfur protein 7, mitochondrial	NDUS7_MOUSE	Ndufs7			0	0	0	0	0	0	0	0	0	0	0	0	0	0	0	0	0	2	0	0	0	0	0	0	2	0	0	0	0	0	2	0	0	0	0	0	0	0	0	0	0	0	0	0
331	NADH dehydrogenase [ubiquinone] flavoprotein 2, mitochondrial	NDUV2_MOUSE	Ndufv2			0	0	0	0	0	0	0	0	0	0	0	0	2	0	0	0	0	0	0	0	0	0	0	0	0	2	0	0	0	0	0	0	0	0	0	0	0	0	0	0	0	0	0	0
332	Destrin	DEST_MOUSE	Dstn			0	0	0	0	0	0	0	0	0	0	2	2	0	0	0	0	0	2	0	0	0	0	0	0	0	0	0	0	0	0	0	0	0	0	0	0	0	0	0	0	0	0	0	0
333	Creatine kinase U-type, mitochondrial	KCRU_MOUSE	Ckmt1			0	0	0	0	0	0	0	0	0	0	0	0	0	0	2	2	0	2	0	0	2	0	0	0	0	3	3	0	2	0	0	0	0	0	0	0	0	0	0	0	0	0	0	0
334	Non-specific lipid-transfer protein	NLTP_MOUSE	Scp2			0	0	0	0	0	0	0	0	0	0	0	0	0	0	0	0	0	0	0	0	0	0	0	0	0	0	0	0	0	0	0	0	0	0	0	0	0	0	0	0	0	0	0	0
335	Regucalcin	RGN_MOUSE	Rgn			0	0	0	0	0	0	0	0	0	0	0	0	0	0	0	0	0	0	0	0	0	0	2	0	0	0	0	0	0	0	0	0	0	0	0	0	0	0	0	0	0	0	0	0
336	Vesicle-associated membrane protein-associated protein A	VAPA_MOUSE	Vapa			0	0	0	0	0	0	0	0	0	0	0	0	0	0	0	0	0	0	0	0	0	0	0	0	0	2	0	0	0	0	0	0	0	0	0	0	0	0	0	0	0	0	0	0
337	Phosphatidylethanolamine-binding protein 1	PEBP1_MOUSE	Pebp1			0	0	0	0	0	0	0	0	0	0	0	0	0	0	0	0	0	0	0	0	0	0	0	0	0	0	0	0	0	0	0	0	0	0	0	0	0	0	0	0	0	0	0	0
339	Glycine N-methyltransferase	GNMT_MOUSE	Gnmt			0	0	0	0	0	0	0	0	0	0	0	0	0	0	0	0	0	0	0	0	0	0	0	0	0	0	0	0	0	0	0	0	0	0	0	0	0	0	0	0	0	0	0	0
340	Actin, alpha cardiac muscle 1	ACTC_MOUSE	Actc1			0	0	0	0	0	0	0	0	0	0	0	0	0	0	0	0	0	0	0	0	0	0	0	0	0	0	0	0	2	0	2	0	0	0	0	0	0	0	0	0	0	0	0	0
341	Spectrin alpha chain, erythrocytic 1	SPTA1_MOUSE	Spta1			0	0	0	0	0	0	0	0	0	0	0	0	0	0	0	0	0	0	0	0	0	0	0	0	0	0	2	0	0	0	0	0	0	0	0	0	0	0	0	0	0	0	0	0
342	Perilipin-1	PLIN1_MOUSE	Plin1			0	0	0	0	0	0	0	0	0	0	0	0	0	0	0	0	0	0	0	0	0	0	2	0	0	0	2	0	0	0	0	0	0	0	0	0	0	0	0	0	0	0	0	0
343	Junction plakoglobin	PLAK_MOUSE	Jup			0	0	0	0	0	0	0	0	0	0	0	0	0	0	0	0	0	0	0	0	0	0	0	0	0	0	3	0	0	0	0	0	0	0	0	0	0	0	0	0	0	0	0	0
344	Band 3 anion transport protein	B3AT_MOUSE	Slc4a1			0	0	0	0	0	0	0	0	0	0	0	2	0	0	0	0	0	0	0	0	0	0	2	0	0	0	2	2	4	4	0	0	0	0	0	0	0	0	0	0	0	0	0	0
345	Desmoglein-4	DSG4_MOUSE	Dsg4			0	0	0	0	0	0	0	0	0	0	0	0	0	0	0	0	0	2	0	2	0	0	0	0	2	0	0	0	0	0	0	0	0	0	0	0	0	0	0	0	0	0	0	0
347	sp|KRHB5_HUMAN(Common contaminant protein)	sp|KRHB5_HUMAN(Common				0	0	0	0	0	0	0	0	0	0	0	0	0	0	0	0	0	0	0	2	0	0	0	0	0	0	0	0	0	0	0	0	0	0	0	0	0	0	0	0	0	0	0	0
348	Cytochrome c oxidase subunit 6B1	CX6B1_MOUSE	Cox6b1			0	0	0	0	0	0	0	0	0	0	0	0	0	0	0	0	0	0	0	0	0	2	0	2	0	0	0	0	0	0	0	0	0	0	0	0	0	0	0	0	0	0	0	0
349	Lamin-B1	LMNB1_MOUSE	Lmnb1			0	0	0	0	0	0	0	0	0	0	2	0	0	0	3	0	2	2	0	0	0	0	0	0	0	0	2	2	0	0	0	2	0	0	0	0	0	0	0	0	0	0	0	0
350	Adenosylhomocysteinase	SAHH_MOUSE	Ahcy			0	0	0	0	0	0	0	0	0	0	0	0	0	0	0	0	0	0	0	0	0	0	0	0	0	0	0	0	0	0	0	0	0	0	0	0	0	0	0	0	0	0	0	0
352	Tripartite motif-containing protein 72	TRI72_MOUSE	Trim72			0	0	0	0	0	0	0	0	0	0	2	0	0	0	2	0	0	0	0	0	0	0	0	0	0	2	4	2	0	2	0	0	0	0	0	0	0	0	0	0	0	0	0	0
353	Vinculin	VINC_MOUSE	Vcl			0	0	0	0	0	0	0	0	0	0	0	0	0	0	0	0	0	0	0	0	0	0	0	0	2	0	2	0	2	0	0	0	0	0	0	0	0	0	0	0	0	0	0	0
354	Protein disulfide-isomerase A6	PDIA6_MOUSE	Pdia6			0	0	0	0	0	0	0	0	0	0	0	0	0	0	0	0	0	0	0	0	0	0	0	0	0	0	0	0	0	0	0	0	0	0	0	0	0	0	0	0	0	0	0	0
355	EH domain-containing protein 2	EHD2_MOUSE	Ehd2			0	0	0	0	0	0	0	0	0	0	2	2	0	0	0	0	0	0	0	0	0	0	2	0	0	0	0	2	2	3	0	0	0	0	0	0	0	0	0	0	0	0	0	0
356	Very-long-chain enoyl-CoA reductase	TECR_MOUSE	Tecr			0	0	0	0	0	0	0	0	0	0	0	0	0	0	0	0	0	0	0	0	0	0	0	0	0	0	0	0	0	0	0	2	0	0	0	0	0	0	0	0	0	0	0	0
357	Apoptosis-inducing factor 1, mitochondrial	AIFM1_MOUSE	Aifm1			0	0	0	0	0	0	0	0	0	0	0	2	0	0	0	0	0	0	0	0	0	0	0	0	0	0	0	0	0	3	0	0	0	0	0	0	0	0	0	0	0	0	0	0
358	Cytochrome c, somatic	CYC_MOUSE	Cycs			0	0	0	0	0	0	0	0	0	0	0	0	0	0	0	0	0	0	0	0	0	0	0	0	0	0	0	0	0	0	0	0	0	0	0	0	0	0	0	0	0	0	0	0
359	Ankyrin-1	ANK1_MOUSE	Ank1			0	0	0	0	0	0	0	0	0	0	2	0	0	0	0	0	0	0	0	0	0	0	0	0	0	0	0	2	2	2	0	0	0	0	0	0	0	0	0	0	0	0	0	0
360	Glutathione S-transferase A3	GSTA3_MOUSE	Gsta3			0	0	0	0	0	0	0	0	0	0	0	0	0	0	0	0	0	0	0	0	0	0	0	0	0	0	0	0	0	0	0	0	0	0	0	0	0	0	0	0	0	0	0	0
361	Myosin light chain 3	MYL3_MOUSE	Myl3			0	0	0	0	0	0	0	0	0	0	0	0	0	0	0	0	0	0	0	0	0	0	0	0	0	0	0	0	0	0	0	0	0	0	0	0	0	0	0	0	0	0	0	0
364	Enoyl-CoA delta isomerase 1, mitochondrial	ECI1_MOUSE	Eci1			0	0	0	0	0	0	0	0	0	0	0	0	0	0	0	0	0	0	0	0	0	0	0	0	0	0	0	0	0	0	0	0	0	0	0	0	0	0	0	0	0	0	0	0
365	Electron transfer flavoprotein-ubiquinone oxidoreductase, mitochondrial	ETFD_MOUSE	Etfdh			0	0	0	0	0	0	0	0	0	0	0	0	0	0	0	0	0	0	0	0	0	0	0	0	0	0	0	0	0	2	0	0	0	0	0	0	0	0	0	0	0	0	0	0
366	Bifunctional epoxide hydrolase 2	HYES_MOUSE	Ephx2			0	0	0	0	0	0	0	0	0	0	0	0	0	0	0	0	0	0	0	0	0	0	0	0	0	0	0	0	0	0	0	0	0	0	0	0	0	0	0	0	0	0	0	0
367	Calcium/calmodulin-dependent protein kinase type II subunit beta	KCC2B_MOUSE	Camk2b			0	0	0	0	0	0	0	0	0	0	0	0	0	0	0	0	0	0	0	0	0	0	0	0	0	0	0	2	0	0	0	0	0	0	0	0	0	0	0	0	0	0	0	0
368	60S ribosomal protein L24	RL24_MOUSE	Rpl24			0	0	0	0	0	0	0	0	0	0	0	0	0	0	0	0	0	0	0	0	2	0	0	0	0	0	0	0	0	0	0	0	0	0	0	0	0	0	0	0	0	0	0	0
369	Leucine-rich repeat-containing protein 15	LRC15_MOUSE	Lrrc15			0	0	0	0	0	0	0	0	0	0	0	0	0	0	2	0	0	0	0	0	0	0	0	0	0	2	2	0	0	0	0	0	0	0	0	0	0	0	0	0	0	0	0	0
371	Myomesin-3	MYOM3_MOUSE	Myom3			0	0	0	0	0	0	0	0	0	0	0	0	0	0	0	0	0	0	0	0	0	0	0	0	0	0	0	0	0	0	0	0	0	0	0	0	0	0	0	0	0	2	0	0
372	Protein NDRG2	NDRG2_MOUSE	Ndrg2			0	0	0	0	0	0	0	0	0	0	0	0	0	0	0	0	0	0	0	0	0	0	0	0	0	0	0	0	0	0	0	0	0	0	0	0	0	0	0	0	0	0	0	0
373	Guanine nucleotide-binding protein G(I)/G(S)/G(T) subunit beta-2	GBB2_MOUSE	Gnb2			0	0	0	0	0	0	0	0	0	0	0	0	0	0	0	0	0	0	0	0	0	0	0	0	0	2	0	0	0	0	0	0	0	0	0	0	0	0	0	0	0	0	0	0
374	IPI00000013|IPI00000013.1 Keratin, type I cytoskeletal 16 HUMAN(Common contaminant protein)	IPI00000013|IPI00000013.1				0	0	0	0	0	0	0	0	0	0	0	0	0	0	0	0	0	0	0	0	3	0	0	0	0	0	0	0	0	0	0	0	0	0	0	0	0	0	0	0	0	0	0	0
375	Succinate--CoA ligase [ADP/GDP-forming] subunit alpha, mitochondrial	SUCA_MOUSE	Suclg1			0	0	0	0	0	0	0	0	0	0	2	0	0	0	0	0	0	2	0	0	0	0	0	0	0	0	0	0	0	0	0	0	0	0	0	0	0	0	0	0	0	0	0	0
376	Alpha-actinin-4	ACTN4_MOUSE	Actn4			0	0	0	0	0	0	0	0	0	0	0	0	0	0	0	0	0	0	0	0	0	0	0	0	0	0	0	0	3	2	0	0	0	0	0	0	0	0	0	0	0	0	0	0
377	Calmodulin-1	CALM1_MOUSE (+2)	Calm1			0	0	0	0	0	0	0	0	0	0	0	2	0	0	0	0	0	0	0	0	0	0	0	0	0	0	0	0	0	0	0	0	0	0	0	0	0	0	0	0	0	0	0	0
378	L-lactate dehydrogenase B chain	LDHB_MOUSE	Ldhb			0	0	0	0	0	0	0	0	0	0	0	0	0	0	0	0	0	0	0	0	0	0	0	0	0	0	0	0	0	0	0	0	0	0	0	0	0	0	0	0	0	0	0	0
379	Filamin-B	FLNB_MOUSE	Flnb			0	0	0	0	0	0	0	0	0	0	0	0	0	0	0	2	0	0	0	0	0	0	0	0	0	0	0	0	0	0	0	2	2	0	0	0	0	0	0	0	0	0	0	0
380	ATP-citrate synthase	ACLY_MOUSE	Acly			0	0	0	0	0	0	0	0	0	0	0	0	0	0	0	0	0	0	0	0	0	0	0	0	0	0	0	0	0	0	0	0	0	0	0	0	0	0	0	0	0	0	0	0
381	Platelet glycoprotein 4	CD36_MOUSE	Cd36			0	0	0	0	0	0	0	0	0	0	2	0	0	0	0	0	0	0	0	0	0	0	2	0	0	0	0	2	0	0	0	0	0	0	0	0	0	0	0	0	0	0	0	0
382	Rab GDP dissociation inhibitor beta	GDIB_MOUSE	Gdi2			0	0	0	0	0	0	0	0	0	0	0	0	0	0	0	0	0	0	0	0	0	0	0	0	0	0	0	0	0	0	0	0	0	0	0	0	0	0	0	0	0	0	0	0
383	60S ribosomal protein L14	RL14_MOUSE	Rpl14			0	0	0	0	0	0	0	0	0	0	0	0	0	0	2	0	0	0	0	0	0	0	0	2	0	0	0	0	0	0	0	0	0	0	0	0	0	0	0	0	0	0	0	0
384	Carbonic anhydrase 2	CAH2_MOUSE	Ca2			0	0	0	0	0	0	0	0	0	0	0	0	0	0	0	0	0	0	0	0	0	0	0	0	0	0	0	0	0	0	0	0	0	0	0	0	0	0	0	0	0	0	0	0
386	Dystrophin	DMD_MOUSE	Dmd			0	0	0	0	0	0	0	0	0	0	0	0	0	0	0	0	0	0	0	0	0	0	0	0	0	0	0	0	0	0	0	0	0	0	0	0	0	0	0	0	0	0	0	0
387	60S ribosomal protein L21	RL21_MOUSE	Rpl21			0	0	0	0	0	0	0	0	0	0	2	2	0	0	0	0	0	0	0	2	2	0	0	0	0	0	0	0	0	0	0	0	0	0	0	0	0	0	0	0	0	0	0	0
388	Cytochrome b5 type B	CYB5B_MOUSE	Cyb5b			0	0	0	0	0	0	0	0	0	0	0	0	0	0	0	0	0	0	0	0	0	0	0	0	0	0	0	0	0	2	0	0	0	0	0	0	0	0	0	0	0	0	0	0
389	Keratin, type II cytoskeletal 80	K2C80_MOUSE	Krt80			0	0	0	0	0	0	0	0	0	0	0	0	0	0	2	0	0	2	0	0	2	2	0	0	0	0	0	0	0	0	0	0	0	0	0	0	0	0	0	0	0	0	0	0
390	NADH dehydrogenase [ubiquinone] 1 alpha subcomplex subunit 12	NDUAC_MOUSE	Ndufa12			0	0	0	0	0	0	0	0	0	0	0	0	0	0	0	0	0	0	0	0	0	0	0	0	0	0	0	0	0	0	0	0	2	0	0	0	0	0	0	0	0	0	0	0
391	Sorbitol dehydrogenase	DHSO_MOUSE	Sord			0	0	0	0	0	0	0	0	0	0	0	0	0	0	0	0	0	0	0	0	0	2	0	0	0	0	0	0	0	0	0	0	0	0	0	0	0	0	0	0	0	0	0	0
392	Mitochondrial carrier homolog 2	MTCH2_MOUSE	Mtch2			2	0	0	0	0	0	0	0	0	0	0	0	0	0	0	0	0	0	0	0	0	0	0	0	0	0	0	0	3	0	0	0	0	0	0	0	0	0	0	0	0	0	0	0
393	AMP deaminase 1	AMPD1_MOUSE	Ampd1			0	0	0	0	0	0	0	0	0	0	0	0	0	0	0	0	0	0	0	0	0	0	0	0	0	0	0	3	0	0	0	0	0	0	0	0	0	0	0	0	0	0	0	0
394	Peroxiredoxin-2	PRDX2_MOUSE	Prdx2			0	0	0	0	0	0	0	0	0	0	0	0	0	0	0	0	0	0	0	0	0	0	0	0	0	0	0	0	0	0	0	0	0	0	0	0	0	0	0	0	0	0	0	0
395	14-3-3 protein gamma	1433G_MOUSE	Ywhag			0	0	0	0	0	0	0	0	0	0	0	0	0	0	0	0	0	0	0	0	0	0	0	0	0	0	0	0	0	0	0	0	0	0	0	0	0	0	0	0	0	0	0	0
397	A-kinase anchor protein 4	AKAP4_MOUSE	Akap4			0	0	0	0	0	0	0	0	0	0	0	0	0	0	0	0	0	0	0	0	0	0	0	0	0	0	0	0	4	0	0	0	0	0	0	0	0	0	0	0	0	0	0	0
398	Centrosomal protein of 83 kDa	CEP83_MOUSE	Cep83			0	0	0	0	0	0	0	0	0	0	0	0	0	0	0	0	0	0	0	0	0	0	2	2	0	0	0	0	0	0	0	0	0	0	0	0	0	0	0	0	0	0	0	0
400	Electron transfer flavoprotein subunit beta	ETFB_MOUSE	Etfb			0	0	0	0	0	0	0	0	0	0	0	0	0	0	0	0	0	0	0	0	0	0	0	0	0	0	0	0	0	0	0	0	0	0	0	0	0	0	0	0	0	0	0	0
401	Triokinase/FMN cyclase	TKFC_MOUSE	Tkfc			0	0	0	0	0	0	0	0	0	0	0	0	0	0	0	0	0	0	0	0	0	0	0	0	0	0	0	0	0	0	0	0	0	0	0	0	0	0	0	0	0	0	0	0
402	Mitochondrial amidoxime reducing component 2	MARC2_MOUSE	2020-03-02			0	0	0	0	0	0	0	0	0	0	0	0	0	0	0	0	0	0	0	0	0	0	0	0	0	0	0	0	2	0	0	0	0	0	0	0	0	0	0	0	0	0	0	0
403	NADH dehydrogenase [ubiquinone] 1 alpha subcomplex subunit 11	NDUAB_MOUSE	Ndufa11			0	0	0	0	0	0	0	0	0	0	0	0	0	0	0	0	0	0	0	0	0	2	0	0	0	0	2	0	0	0	0	0	0	0	0	0	0	0	0	0	0	0	0	0
404	Protein-cysteine N-palmitoyltransferase HHAT-like protein	HHATL_MOUSE	Hhatl			0	0	0	0	0	0	0	0	0	0	0	0	0	0	0	0	0	0	0	0	0	0	0	0	0	0	0	2	0	0	0	0	0	0	0	0	0	0	0	0	0	0	0	0
405	Alpha-crystallin B chain	CRYAB_MOUSE	Cryab			0	0	0	0	0	0	0	0	0	0	0	0	0	0	0	0	0	0	0	0	0	0	0	0	0	0	0	0	0	2	0	0	0	0	0	0	0	0	0	0	0	0	0	0
406	Delta-1-pyrroline-5-carboxylate dehydrogenase, mitochondrial	AL4A1_MOUSE	Aldh4a1			0	0	0	0	0	0	0	0	0	0	0	0	0	0	0	0	0	0	0	0	0	0	0	0	0	0	0	0	0	0	0	0	0	0	0	0	0	0	0	0	0	0	0	0
407	Major urinary protein 11	MUP11_MOUSE (+3)	Mup11			0	0	0	0	0	0	0	0	0	0	0	0	0	0	0	0	0	0	0	2	0	0	0	0	0	0	0	0	0	0	0	0	0	0	0	0	0	0	0	0	0	0	0	0
[truncated: 22 more rows]
[truncated: 13 more columns]
