# Supplementary material for: Evaluation and Refinement of Sample Preparation Methods for Extracellular Matrix Proteome Coverage
Source: Mol Cell Proteomics. 2021 Jun 3;20:100079. doi: 10.1016/j.mcpro.2021.100079 (PMC8188056; doi:10.1016/j.mcpro.2021.100079)
Supplement: Supplemental Data 3 [file mmc4.xlsx]

## Sheet: Merged Data Pivot
Section	Method	Average CV - Top 50 Proteins
Figure 1 - Cell PSMs	1-Fraction A	0.0903808
	1-Fraction B	0.151528
	2-Fraction (F1)	0.0680425
	2-Fraction (F2)	0.080452
	CAISU (F1)	0.111268
	CAISU (F2)	0.0655732
	CAISU (F3)	0.116142
	CAIS (F1)	0.11255
	CAIS (F2)	0.0817906
	CAIS (F3)	0.0993115
	CAIS (F4)	0.345604
	SCAD	0.154423
	In-Gel	0.30991
	In-Solution	0.223152
	SPEED	0.0539617
Figure 1 - ECM PSMs	1-Fraction A (ECM F1)	0.120412
	1-Fraction A (ECM F2)	0.114598
	1-Fraction B (ECM F1)	0.132887
	1-Fraction B (ECM F2)	0.190634
	2-Fraction (ECM F1)	0.0979607
	2-Fraction (ECM F2)	0.152204
	CAISU (ECM F1)	0.120182
	CAISU (ECM F2)	0.156773
	CAIS (ECM F1)	0.784236
	CAIS (ECM F2)	0.470575
Figure 2 - PSMs	Gnd-HCl/HA (F1)	0.122797
	Gnd-HCl/HA (F2)	0.351261
	CAISU	0.105711
	CAIS	0.116855
	SCAD - Decell	0.154046
	SCAD	0.0946344
	In-Gel	0.367295
	In-Solution	0.216618
	SPEED	0.107825
Hydroxylamine Digest Optimization	w/o R/A	0.315803
	Control 1	0.117767
	Acid Pretreatment	0.334634
	Control 2	0.113052
	Ph 9, 50 mM Methionine	0.193055
	pH 9.5, 50 mM Methionine	0.313795
	pH 8.1, 50 mM Methionine	0.144953
	0.7M HA, pH 9	0.0869243
	0.7M HA, pH 9, 8hr	0.0850652
	0.7M HA, pH 9, 16hr	1.14304
	100 uM Gallic Acid	0.143658
	500 uM Gallic Acid	0.125929
	100 uM Caffeic Acid	0.109037
	500 uM Caffeic Acid	0.108893
	2 mM Ascorbic Acid	0.127585
	Control 3	0.202656
	PNGase F and GAG Digestion	0.226434
	Control 4	0.26647
	PNGase F	0.245268
Lung	Gnd-HCl/HA (F1)	0.243496
	Gnd-HCl/HA (F2)	0.116274
	CAISU	0.12484
	CAIS	0.103211
	SCAD	0.212237
Heart	Gnd-HCl/HA (F1)	0.208825
	Gnd-HCl/HA (F2)	0.209817
	CAISU	0.0957803
	CAIS	0.139483
	SCAD	0.597021
Kidney	Gnd-HCl/HA (F1)	0.301426
	Gnd-HCl/HA (F2)	0.319105
	CAISU	0.112565
	CAIS	0.30912
	SCAD	0.181513
Liver	Gnd-HCl/HA (F1)	0.400003
	Gnd-HCl/HA (F2)	0.399195
	CAISU	0.259194
	CAIS	0.195059
	SCAD	0.221445
